# Supplementary material for: Extensive rewiring of epithelial-stromal co-expression networks in breast cancer
Source: Genome Biol. 2015 Jun 19;16(1):128. doi: 10.1186/s13059-015-0675-4 (PMC4471934; doi:10.1186/s13059-015-0675-4)
Supplement: Additional file 6: — Epithelial-stromal co-expression network node degree matrix. This data table presents each gene’s overall degree, epithelial- and stromal-specific degree, and presence of self-loops in the normal, ER-positive IBC, and ER-negative IBC networks. The column Normal Degree indicates the row’s gene’s overall degree in the normal breast epithelial stromal cross-talk network. The columns Stroma Normal Degree and Epi Normal Degree indicate the number of connections derived from stromal or epithelial expression in the normal network, respectively. The column Normal Self-loop contains a 1 if the row’s gene is involved in a self-loop interaction in the normal breast network, and a 0 otherwise. The remaining columns follow the same naming conventions for the ER-positive IBC and ER-negative IBC epithelial-stromal crosstalk networks. [file 13059_2015_675_MOESM6_ESM.csv]

	Normal Degree	Stroma Normal Degree	Epi Normal Degree	ER-positive IBC Degree	Stroma ER-positive IBC Degree	Epi ER-positive IBC Degree	ER-negative IBC Degree	Stroma ER-negative IBC degree	Epi ER-negative IBC Degree	Normal Self-loop	ER-positive Self-loop	ER-negative Self-loop
BDNF	2	1	1	63	61	2	2	0	2	0	0	0
IFIH1	0	0	0	56	37	19	9	3	6	0	1	0
FUT5	0	0	0	53	35	18	0	0	0	0	0	0
KIF20A	1	1	0	52	29	23	43	6	37	0	1	0
UBE2C	0	0	0	52	26	26	16	14	2	0	1	0
FOXM1	0	0	0	49	33	16	15	7	8	0	1	0
CCNB2	0	0	0	46	34	12	8	6	2	0	0	0
KIF4A	0	0	0	39	28	11	7	0	7	0	1	0
DSC3	0	0	0	38	33	5	16	12	4	0	1	1
MGAM	5	0	5	36	1	35	2	0	2	0	1	0
OAS1	0	0	0	35	19	16	1	0	1	0	1	0
TOP2A	0	0	0	35	30	5	6	4	2	0	0	0
MAD2L1	1	1	0	34	28	6	11	8	3	0	1	0
CDK1	1	0	1	34	28	6	5	3	2	0	0	0
CDCA8	0	0	0	34	23	11	15	0	15	0	0	0
TPX2	3	2	1	33	23	10	3	0	3	0	1	0
APLP1	0	0	0	33	26	7	0	0	0	0	1	0
CHGB	0	0	0	32	16	16	0	0	0	0	1	0
KIF11	0	0	0	32	26	6	1	0	1	0	0	0
IFIT1	1	1	0	31	14	17	19	7	12	0	1	1
ASPM	51	51	0	31	18	13	15	3	12	0	1	0
IL5	0	0	0	31	24	7	1	1	0	0	0	0
TPST1	0	0	0	31	0	31	0	0	0	0	0	0
OAS3	0	0	0	29	16	13	5	3	2	0	1	0
ELAVL3	2	0	2	29	28	1	0	0	0	0	0	0
E2F1	0	0	0	29	4	25	1	1	0	0	0	0
ISG15	1	1	0	28	16	12	10	4	6	0	1	1
RAD51AP1	0	0	0	28	8	20	14	1	13	0	1	1
TRIP13	0	0	0	28	12	16	17	3	14	0	1	1
FUT9	0	0	0	28	2	26	2	1	1	0	0	1
SCGN	15	10	5	28	13	15	0	0	0	0	1	0
IFIT2	0	0	0	28	20	8	7	4	3	0	1	0
IFI44	0	0	0	28	14	14	3	0	3	0	1	0
HMMR	0	0	0	28	25	3	6	3	3	0	0	0
GRIN2C	0	0	0	27	14	13	0	0	0	0	1	0
RPA3	0	0	0	27	1	26	2	2	0	0	1	0
NEUROG1	2	0	2	27	27	0	2	0	2	0	0	0
MELK	0	0	0	26	20	6	27	8	19	0	0	1
SLC1A2	2	2	0	26	23	3	0	0	0	0	0	0
PTTG1	0	0	0	26	15	11	40	23	17	0	0	0
IFI27	0	0	0	25	16	9	9	7	2	0	1	1
DLGAP5	0	0	0	25	25	0	43	11	32	0	0	1
BAI3	1	1	0	25	6	19	0	0	0	0	1	0
CARTPT	0	0	0	25	18	7	1	0	1	0	1	0
HMP19	0	0	0	25	15	10	0	0	0	0	1	0
MX1	1	0	1	24	6	18	14	6	8	0	1	1
AURKA	1	1	0	24	18	6	29	29	0	0	1	0
CCL18	4	3	1	24	0	24	0	0	0	0	0	0
PCNX	0	0	0	24	23	1	2	0	2	0	0	0
MKI67	0	0	0	24	4	20	3	0	3	0	0	0
IFI44L	1	1	0	23	13	10	5	1	4	0	1	0
ASCL1	6	0	6	23	10	13	3	1	2	0	1	0
BCL2L14	0	0	0	23	7	16	0	0	0	0	1	0
DCTN3	1	1	0	23	23	0	4	2	2	0	0	0
CENPA	0	0	0	23	14	9	27	8	19	0	0	0
IFI6	3	0	3	22	15	7	5	2	3	0	1	1
SCG2	2	2	0	22	4	18	2	0	2	0	0	0
CCNB1	0	0	0	22	14	8	13	4	9	0	0	0
KRT24	0	0	0	22	20	2	0	0	0	0	0	0
PFDN1	0	0	0	22	1	21	0	0	0	0	0	0
ANXA9	0	0	0	21	16	5	0	0	0	0	1	0
NFE2L3	0	0	0	21	17	4	1	0	1	0	1	0
C14orf2	0	0	0	21	2	19	14	0	14	0	1	0
ATP2A1	0	0	0	21	0	21	1	0	1	0	0	0
GZMB	1	1	0	20	11	9	13	6	7	0	0	1
OAS2	21	20	1	20	2	18	2	0	2	0	1	0
ESPL1	2	2	0	20	11	9	0	0	0	0	1	0
CCNE1	0	0	0	20	5	15	5	4	1	0	1	0
SAMD9	0	0	0	20	14	6	0	0	0	0	1	0
CHEK1	1	1	0	20	11	9	2	1	1	0	0	0
MYT1	0	0	0	20	11	9	0	0	0	0	0	0
CDH3	0	0	0	19	8	11	5	2	3	0	1	1
HCP5	0	0	0	19	10	9	10	7	3	0	1	1
OASL	0	0	0	19	2	17	16	3	13	0	0	1
KIF23	0	0	0	19	2	17	32	5	27	0	0	1
VKORC1	1	1	0	19	1	18	1	0	1	0	1	0
EIF3G	0	0	0	19	4	15	1	1	0	0	1	0
HERC5	0	0	0	19	14	5	5	5	0	0	1	0
ASPN	0	0	0	19	16	3	0	0	0	0	1	0
HRK	0	0	0	19	17	2	0	0	0	0	0	0
VRK3	0	0	0	19	0	19	0	0	0	0	0	0
TMEM40	0	0	0	18	10	8	0	0	0	0	1	0
DDX60	9	9	0	18	12	6	4	3	1	0	1	0
PCDH8	5	0	5	18	4	14	1	0	1	0	1	0
MSLN	0	0	0	18	17	1	2	1	1	0	1	0
CEP55	1	1	0	18	9	9	19	2	17	0	0	0
ZNF556	1	1	0	18	9	9	0	0	0	0	0	0
CSNK1G3	1	0	1	18	11	7	0	0	0	0	0	0
RUNDC3A	0	0	0	18	13	5	1	1	0	0	0	0
RGS7	0	0	0	18	11	7	3	0	3	0	0	0
MYBL2	0	0	0	18	16	2	1	0	1	0	0	0
FGB	0	0	0	18	5	13	1	1	0	0	0	0
MLPH	1	1	0	17	5	12	1	1	0	0	1	0
IFI30	0	0	0	17	12	5	0	0	0	0	1	0
LGALS7	1	0	1	17	15	2	1	0	1	0	0	0
RAD50	0	0	0	17	4	13	0	0	0	0	1	0
CXCL10	1	1	0	17	8	9	4	0	4	0	1	0
RIPK2	2	0	2	17	16	1	0	0	0	0	1	0
SLC22A18	2	0	2	17	11	6	0	0	0	0	1	0
TPH1	0	0	0	17	13	4	0	0	0	0	1	0
BUB1	1	1	0	17	1	16	48	0	48	0	0	0
TBC1D29	2	0	2	17	17	0	0	0	0	0	0	0
CADPS	0	0	0	17	3	14	2	0	2	0	0	0
MCM2	0	0	0	17	4	13	14	3	11	0	0	0
RPL7A	0	0	0	17	0	17	0	0	0	0	0	0
TAP1	0	0	0	16	9	7	7	4	3	0	1	1
NECAB3	0	0	0	16	2	14	4	2	2	0	1	1
AP1G2	1	1	0	16	12	4	0	0	0	0	1	0
MZT2B	1	0	1	16	14	2	0	0	0	0	1	0
TESC	0	0	0	16	12	4	7	0	7	0	1	0
NDST4	0	0	0	16	13	3	1	0	1	0	1	0
RAPGEF1	5	1	4	16	0	16	0	0	0	0	0	0
HSPC072	5	4	1	16	2	14	6	6	0	0	0	0
CST2	6	3	3	16	6	10	0	0	0	0	0	0
MDH2	0	0	0	16	0	16	33	33	0	0	0	0
SLC7A5	1	0	1	15	13	2	23	21	2	0	1	1
AIM2	2	0	2	15	14	1	4	3	1	0	0	1
STIL	9	9	0	15	9	6	15	12	3	0	1	0
ZIC1	2	2	0	15	11	4	3	3	0	0	1	0
ADCYAP1	2	1	1	15	2	13	0	0	0	0	1	0
NRXN3	0	0	0	15	9	6	1	1	0	0	1	0
VASH2	0	0	0	15	12	3	0	0	0	0	1	0
NUSAP1	0	0	0	15	11	4	26	17	9	0	1	0
HLA.F	0	0	0	15	6	9	1	0	1	0	1	0
IFIT3	3	0	3	15	9	6	1	0	1	0	0	0
MAP2K7	2	0	2	15	4	11	1	0	1	0	0	0
SLAMF7	0	0	0	15	12	3	1	1	0	0	0	0
FANCI	0	0	0	15	13	2	0	0	0	0	0	0
CENPF	1	1	0	15	10	5	11	8	3	0	0	0
KRT81	0	0	0	14	11	3	0	0	0	0	1	0
RIPK4	0	0	0	14	13	1	0	0	0	0	1	0
MZF1	0	0	0	14	5	9	0	0	0	0	1	0
INSM1	0	0	0	14	4	10	0	0	0	0	1	0
NR0B1	2	2	0	14	1	13	7	1	6	0	0	0
KIF18A	4	3	1	14	2	12	0	0	0	0	0	0
CDC20	1	1	0	14	8	6	23	6	17	0	0	0
DRD2	16	0	16	14	14	0	1	0	1	0	0	0
ECEL1	0	0	0	14	12	2	1	1	0	0	0	0
RPL23A	0	0	0	14	13	1	0	0	0	0	0	0
CYB5A	0	0	0	14	10	4	1	0	1	0	0	0
PRG3	0	0	0	14	1	13	0	0	0	0	0	0
SNAI1	0	0	0	14	0	14	0	0	0	0	0	0
SERPINB5	18	0	18	13	10	3	12	7	5	0	1	1
CXCL11	28	2	26	13	10	3	2	0	2	0	1	0
FAM5B	1	1	0	13	8	5	0	0	0	0	1	0
CENPI	1	1	0	13	8	5	5	1	4	0	1	0
CALCA	1	0	1	13	10	3	5	1	4	0	1	0
JTB	1	0	1	13	2	11	7	4	3	0	1	0
CDKN3	0	0	0	13	10	3	13	7	6	0	1	0
LAMP3	0	0	0	13	7	6	4	4	0	0	1	0
PRDX4	0	0	0	13	1	12	0	0	0	0	1	0
PDE4C	0	0	0	13	3	10	10	3	7	0	1	0
PCDH9	3	1	2	13	3	10	7	5	2	0	1	0
PEX2	1	1	0	13	1	12	4	0	4	0	0	0
KIFC3	2	2	0	13	13	0	0	0	0	0	0	0
DCTPP1	2	1	1	13	12	1	1	1	0	0	0	0
YARS	1	1	0	13	0	13	0	0	0	0	0	0
TDO2	2	0	2	13	4	9	3	0	3	0	0	0
SNAP25	1	0	1	13	8	5	1	1	0	0	0	0
LRP8	0	0	0	13	7	6	0	0	0	0	0	0
SLC22A7	0	0	0	13	12	1	1	1	0	0	0	0
PBK	0	0	0	13	10	3	27	2	25	0	0	0
DCAF13	0	0	0	13	10	3	1	0	1	0	0	0
KCNK3	0	0	0	13	8	5	0	0	0	0	0	0
NCAPG	0	0	0	13	13	0	7	6	1	0	0	0
RTP4	0	0	0	13	3	10	2	1	1	0	0	0
LIG3	0	0	0	13	1	12	0	0	0	0	0	0
FGF16	0	0	0	13	0	13	12	11	1	0	0	0
DBT	0	0	0	13	0	13	6	0	6	0	0	0
FABP3	0	0	0	13	12	1	4	2	2	0	0	0
CDKN2C	0	0	0	12	0	12	0	0	0	0	0	0
PSMD12	1	1	0	12	10	2	0	0	0	0	1	0
COL2A1	0	0	0	12	3	9	2	1	1	0	1	1
TXNL4A	0	0	0	12	9	3	24	13	11	0	1	1
PKP1	0	0	0	12	8	4	12	7	5	0	1	1
MAGEA1	1	1	0	12	3	9	2	0	2	0	1	0
SLC39A6	1	1	0	12	11	1	2	1	1	0	1	0
COX7C	1	1	0	12	1	11	0	0	0	0	1	0
KCNJ3	1	1	0	12	6	6	1	1	0	0	1	0
CD2	0	0	0	12	10	2	2	2	0	0	1	0
SCG3	0	0	0	12	9	3	2	0	2	0	1	0
LRIG1	1	0	1	12	11	1	0	0	0	0	1	0
STARD8	1	1	0	12	12	0	1	1	0	0	0	0
STAR	1	1	0	12	8	4	1	1	0	0	0	0
BATF3	4	1	3	12	4	8	0	0	0	0	0	0
NPY	1	1	0	12	7	5	0	0	0	0	0	0
MUC4	1	1	0	12	1	11	1	1	0	0	0	0
PPYR1	1	1	0	12	11	1	0	0	0	0	0	0
FCN2	12	0	12	12	0	12	1	1	0	0	0	0
SLC6A7	1	0	1	12	2	10	0	0	0	0	0	0
CHST5	1	0	1	12	0	12	2	1	1	0	0	0
ACTL6B	0	0	0	12	6	6	2	2	0	0	0	0
MUC2	0	0	0	12	4	8	3	0	3	0	0	0
PRC1	0	0	0	12	5	7	33	33	0	0	0	0
CDHR5	0	0	0	12	9	3	0	0	0	0	0	0
APBB2	0	0	0	12	11	1	0	0	0	0	0	0
CHRNG	0	0	0	12	10	2	0	0	0	0	0	0
NEUROG3	0	0	0	12	2	10	0	0	0	0	0	0
C1orf135	0	0	0	12	1	11	1	0	1	0	0	0
CDH7	0	0	0	12	0	12	22	0	22	0	0	0
TCP11L1	0	0	0	12	0	12	0	0	0	0	0	0
COL1A2	1	1	0	11	8	3	2	1	1	0	1	0
C10orf116	2	0	2	11	10	1	0	0	0	0	1	0
DSG3	5	0	5	11	7	4	14	3	11	0	0	1
MTAP	2	0	2	11	8	3	1	0	1	0	1	0
TSPAN31	0	0	0	11	7	4	2	1	1	0	1	1
SPATA20	2	1	1	11	4	7	0	0	0	0	1	0
DCAF7	9	0	9	11	7	4	0	0	0	0	1	0
ATP8B1	1	0	1	11	1	10	12	0	12	0	1	0
KYNU	0	0	0	11	8	3	1	1	0	0	1	0
GRIA2	0	0	0	11	8	3	1	0	1	0	1	0
CD8A	0	0	0	11	7	4	1	0	1	0	1	0
CYP4F8	0	0	0	11	2	9	15	15	0	0	1	0
KIF13B	0	0	0	11	4	7	0	0	0	0	1	0
PGF	0	0	0	11	4	7	13	5	8	0	1	0
GAK	0	0	0	11	8	3	0	0	0	0	1	0
PPP6R1	0	0	0	11	6	5	2	1	1	0	1	0
PPP2R5A	0	0	0	11	3	8	0	0	0	0	1	0
GPR64	2	2	0	11	0	11	1	0	1	0	0	0
SDK2	1	1	0	11	10	1	0	0	0	0	0	0
COTL1	2	2	0	11	11	0	0	0	0	0	0	0
NEIL3	3	3	0	11	1	10	0	0	0	0	0	0
BIRC3	1	1	0	11	8	3	3	0	3	0	0	0
DUX4	2	1	1	11	11	0	0	0	0	0	0	0
TNXB	13	0	13	11	1	10	3	2	1	0	0	0
UBE2L6	4	0	4	11	7	4	3	3	0	0	0	0
KLHL1	5	0	5	11	11	0	0	0	0	0	0	0
CYP2D6	4	0	4	11	11	0	0	0	0	0	0	0
ERN2	1	0	1	11	9	2	4	0	4	0	0	0
C2	1	0	1	11	10	1	0	0	0	0	0	0
CHN2	1	0	1	11	1	10	2	1	1	0	0	0
SLC22A6	1	0	1	11	7	4	0	0	0	0	0	0
GHSR	0	0	0	11	11	0	1	1	0	0	0	0
FGF3	0	0	0	11	11	0	0	0	0	0	0	0
NHLH2	0	0	0	11	8	3	0	0	0	0	0	0
FABP7	0	0	0	11	10	1	0	0	0	0	0	0
GNPAT	0	0	0	11	11	0	2	2	0	0	0	0
DTL	0	0	0	11	11	0	1	1	0	0	0	0
PDAP1	0	0	0	11	11	0	1	1	0	0	0	0
CRYBA2	0	0	0	11	11	0	4	0	4	0	0	0
CENPE	0	0	0	11	3	8	0	0	0	0	0	0
FAM64A	0	0	0	11	5	6	3	0	3	0	0	0
LMNB1	0	0	0	11	8	3	2	1	1	0	0	0
BID	0	0	0	11	10	1	1	0	1	0	0	0
SPSB3	0	0	0	11	2	9	0	0	0	0	0	0
PAGE1	0	0	0	11	0	11	0	0	0	0	0	0
MCTS1	0	0	0	11	0	11	1	1	0	0	0	0
ELMO3	3	2	1	10	4	6	4	2	2	0	1	0
S100A2	0	0	0	10	7	3	7	4	3	0	1	1
SULT2B1	1	1	0	10	10	0	0	0	0	0	0	0
PRR11	0	0	0	10	1	9	10	8	2	0	1	1
GSTT1	4	3	1	10	9	1	0	0	0	1	1	0
MICALL1	3	2	1	10	8	2	2	2	0	0	1	0
CILP	17	17	0	10	6	4	2	2	0	0	1	0
HIGD1A	2	2	0	10	7	3	1	0	1	0	1	0
ELOVL5	1	1	0	10	8	2	1	0	1	0	1	0
SGSM2	1	1	0	10	2	8	1	0	1	0	1	0
RAP1GAP	0	0	0	10	1	9	0	0	0	0	1	0
NSA2	0	0	0	10	3	7	0	0	0	0	1	0
POLR1B	0	0	0	10	3	7	6	2	4	0	1	0
TAOK1	0	0	0	10	4	6	3	3	0	0	1	0
AMT	0	0	0	10	7	3	4	4	0	0	1	0
PDZRN3	0	0	0	10	8	2	0	0	0	0	1	0
APOL3	0	0	0	10	3	7	3	0	3	0	1	0
ANXA8L2	0	0	0	10	6	4	5	5	0	0	1	0
C9orf114	0	0	0	10	8	2	0	0	0	0	1	0
PGRMC2	1	0	1	10	2	8	0	0	0	0	1	0
APOBEC3B	4	4	0	10	9	1	1	0	1	0	1	0
APC2	8	6	2	10	10	0	1	1	0	0	0	0
RRM2	18	17	1	10	3	7	5	4	1	0	0	0
VRTN	4	4	0	10	7	3	0	0	0	0	0	0
CEBPE	5	5	0	10	5	5	0	0	0	0	0	0
FEN1	5	3	2	10	5	5	14	13	1	0	0	0
TTC37	4	1	3	10	0	10	2	0	2	0	0	0
YARS2	5	5	0	10	2	8	0	0	0	0	0	0
BST2	1	1	0	10	1	9	1	0	1	0	0	0
NFKB2	1	1	0	10	0	10	0	0	0	0	0	0
GUK1	2	1	1	10	0	10	2	2	0	0	0	0
MCM10	2	1	1	10	1	9	7	2	5	0	0	0
FUT8	1	1	0	10	9	1	1	0	1	0	0	0
DCXR	7	0	7	10	10	0	0	0	0	0	0	0
IL19	1	0	1	10	1	9	11	0	11	0	0	0
CHGA	2	0	2	10	9	1	1	0	1	0	0	0
PGLS	0	0	0	10	10	0	2	1	1	0	0	0
LILRA6	0	0	0	10	9	1	5	0	5	0	0	0
GDPD2	0	0	0	10	1	9	0	0	0	0	0	0
ROGDI	0	0	0	10	7	3	1	0	1	0	0	0
UBASH3A	0	0	0	10	10	0	0	0	0	0	0	0
ITIH2	0	0	0	10	2	8	0	0	0	0	0	0
SMYD3	0	0	0	10	10	0	0	0	0	0	0	0
C12orf11	0	0	0	10	8	2	14	1	13	0	0	0
KDM3B	0	0	0	10	10	0	0	0	0	0	0	0
LGALS2	0	0	0	10	9	1	0	0	0	0	0	0
MX2	0	0	0	10	6	4	0	0	0	0	0	0
DYNC1I2	0	0	0	10	10	0	0	0	0	0	0	0
ITIH1	0	0	0	10	8	2	1	0	1	0	0	0
TRIM15	0	0	0	10	9	1	0	0	0	0	0	0
TEX10	0	0	0	10	1	9	1	1	0	0	0	0
RPS13	0	0	0	10	1	9	1	0	1	0	0	0
LPCAT3	0	0	0	10	0	10	1	1	0	0	0	0
MED14	0	0	0	10	0	10	2	1	1	0	0	0
FOLR1	0	0	0	10	0	10	0	0	0	0	0	0
HSD17B4	0	0	0	10	0	10	2	1	1	0	0	0
KRT34	0	0	0	10	0	10	2	0	2	0	0	0
CDK3	0	0	0	10	0	10	0	0	0	0	0	0
UBB	3	0	3	10	9	1	0	0	0	0	0	0
PI3	1	0	1	9	5	4	4	2	2	0	0	1
VGLL1	0	0	0	9	5	4	4	3	1	0	1	1
PTHLH	0	0	0	9	3	6	5	3	2	0	0	0
METAP1	13	13	0	9	7	2	1	0	1	0	0	0
PSMD3	8	8	0	9	4	5	9	7	2	0	1	1
GSDMB	0	0	0	9	4	5	4	2	2	0	1	1
BIRC5	1	1	0	9	5	4	31	28	3	0	1	1
ASL	1	0	1	9	1	8	2	1	1	0	0	1
TNFRSF17	0	0	0	9	8	1	6	3	3	0	0	1
H2AFZ	2	2	0	9	8	1	5	3	2	0	1	0
MARS	1	1	0	9	2	7	4	4	0	0	1	0
TRAPPC4	1	1	0	9	3	6	3	1	2	0	1	0
TPCN1	1	1	0	9	7	2	1	0	1	0	1	0
C22orf28	1	0	1	9	3	6	0	0	0	0	1	0
CXCR6	4	0	4	9	5	4	0	0	0	0	1	0
RPS15A	8	0	8	9	6	3	0	0	0	0	1	0
SIN3B	3	0	3	9	6	3	0	0	0	0	1	0
IFT122	1	0	1	9	2	7	0	0	0	0	1	0
CALML3	2	0	2	9	8	1	6	3	3	0	1	0
TUBB2B	0	0	0	9	6	3	0	0	0	0	1	0
KCNN4	0	0	0	9	6	3	0	0	0	0	1	0
ORC6	0	0	0	9	2	7	0	0	0	0	1	0
REEP4	0	0	0	9	2	7	2	2	0	0	1	0
IL1R2	0	0	0	9	3	6	1	0	1	0	1	0
ECHS1	0	0	0	9	7	2	1	1	0	0	1	0
GNG5	0	0	0	9	6	3	1	1	0	0	1	0
PIN1	0	0	0	9	6	3	4	4	0	0	1	0
TBC1D9	0	0	0	9	6	3	0	0	0	0	1	0
PIGT	3	3	0	9	3	6	2	2	0	0	1	0
LALBA	9	9	0	9	9	0	0	0	0	0	0	0
HJURP	24	24	0	9	6	3	2	0	2	0	0	0
FBP1	1	1	0	9	4	5	3	2	1	0	0	0
BIN2	2	2	0	9	2	7	0	0	0	0	0	0
RNASEH2A	1	1	0	9	0	9	12	2	10	0	0	0
SLC22A8	1	1	0	9	0	9	0	0	0	0	0	0
PYCRL	2	1	1	9	4	5	11	5	6	0	0	0
HMGB2	2	1	1	9	8	1	0	0	0	0	0	0
BAI2	1	1	0	9	5	4	0	0	0	0	0	0
CTSS	1	1	0	9	1	8	5	4	1	0	0	0
AQP4	16	0	16	9	4	5	6	2	4	0	0	0
KIF17	2	0	2	9	8	1	2	2	0	0	0	0
SLC9A8	2	0	2	9	1	8	5	0	5	0	0	0
ZNF148	1	0	1	9	9	0	0	0	0	0	0	0
ZFPL1	2	0	2	9	8	1	0	0	0	0	0	0
C11orf30	1	0	1	9	0	9	0	0	0	0	0	0
MYO15A	1	0	1	9	0	9	1	0	1	0	0	0
BAK1	1	0	1	9	7	2	0	0	0	0	0	0
GRIA1	0	0	0	9	6	3	2	0	2	0	0	0
KCNE2	0	0	0	9	8	1	0	0	0	0	0	0
CACNB2	0	0	0	9	5	4	3	2	1	0	0	0
ORC1	0	0	0	9	8	1	0	0	0	0	0	0
CALB1	0	0	0	9	8	1	3	3	0	0	0	0
UQCR11	0	0	0	9	7	2	0	0	0	0	0	0
PRDM16	0	0	0	9	9	0	2	2	0	0	0	0
HDHD3	0	0	0	9	4	5	0	0	0	0	0	0
UQCRFS1	0	0	0	9	6	3	3	2	1	0	0	0
NIPSNAP1	0	0	0	9	8	1	6	1	5	0	0	0
INTS7	0	0	0	9	1	8	2	2	0	0	0	0
LILRB4	0	0	0	9	9	0	0	0	0	0	0	0
OGFOD1	0	0	0	9	1	8	0	0	0	0	0	0
CDC25C	0	0	0	9	1	8	21	0	21	0	0	0
GTSE1	0	0	0	9	3	6	1	1	0	0	0	0
KCNH6	0	0	0	9	1	8	1	1	0	0	0	0
E2F8	0	0	0	9	3	6	1	0	1	0	0	0
IRF9	0	0	0	9	1	8	0	0	0	0	0	0
TRIM21	0	0	0	9	2	7	0	0	0	0	0	0
HIST1H4L	0	0	0	9	1	8	0	0	0	0	0	0
RBKS	0	0	0	9	1	8	0	0	0	0	0	0
ALOX12	0	0	0	9	0	9	0	0	0	0	0	0
IL1RAPL2	0	0	0	9	0	9	2	1	1	0	0	0
STARD5	0	0	0	9	0	9	0	0	0	0	0	0
PFKFB4	0	0	0	9	0	9	0	0	0	0	0	0
MUC13	0	0	0	9	0	9	1	1	0	0	0	0
MAPRE2	0	0	0	9	0	9	1	0	1	0	0	0
IFIT5	3	2	1	9	0	9	2	0	2	0	0	0
COL3A1	0	0	0	8	4	4	0	0	0	0	1	0
CAMK2B	0	0	0	8	5	3	1	0	1	0	1	0
GLS2	0	0	0	8	0	8	0	0	0	0	0	0
KRT6B	2	2	0	8	3	5	1	1	0	0	1	0
S100A8	0	0	0	8	4	4	5	4	1	0	1	1
GPR56	0	0	0	8	3	5	5	4	1	0	1	0
ASB13	1	1	0	8	8	0	0	0	0	0	0	0
TCF20	1	0	1	8	8	0	2	2	0	0	0	0
KIAA0196	0	0	0	8	0	8	4	2	2	0	0	0
SKP2	4	0	4	8	7	1	3	0	3	0	0	0
CXCL13	6	0	6	8	4	4	10	1	9	0	1	1
NME5	1	0	1	8	4	4	4	2	2	0	1	1
FAM5C	0	0	0	8	1	7	16	13	3	0	1	1
DLK1	4	3	1	8	0	8	6	1	5	0	0	1
CENPN	4	0	4	8	0	8	3	1	2	0	0	1
COL6A3	4	4	0	8	3	5	2	2	0	0	1	0
ACSBG1	10	8	2	8	3	5	3	2	1	0	1	0
LRPAP1	1	1	0	8	2	6	0	0	0	0	1	0
ERBB4	1	1	0	8	4	4	0	0	0	0	1	0
MRPS30	7	0	7	8	4	4	0	0	0	0	1	0
CANT1	7	0	7	8	7	1	1	1	0	0	1	0
IGF2BP3	3	0	3	8	4	4	2	0	2	0	1	0
CPB1	1	0	1	8	6	2	14	13	1	0	1	0
C20orf20	1	0	1	8	3	5	6	0	6	0	1	0
TCEB1	1	0	1	8	1	7	3	2	1	0	1	0
BCL2A1	0	0	0	8	7	1	1	1	0	0	1	0
TUBG2	0	0	0	8	4	4	0	0	0	0	1	0
EFHC1	0	0	0	8	6	2	0	0	0	0	1	0
NEFH	0	0	0	8	6	2	1	0	1	0	1	0
CRELD1	0	0	0	8	2	6	0	0	0	0	1	0
TRMT2A	2	1	1	8	3	5	1	0	1	0	0	0
PRDM13	3	3	0	8	0	8	3	0	3	0	0	0
NBPF1	1	1	0	8	3	5	3	3	0	0	0	0
ABAT	1	1	0	8	7	1	0	0	0	0	0	0
TMEM48	1	1	0	8	5	3	0	0	0	0	0	0
NDUFB6	2	2	0	8	0	8	8	5	3	0	0	0
PARD3	1	1	0	8	7	1	0	0	0	0	0	0
RPL32	2	1	1	8	3	5	0	0	0	0	0	0
SIRT6	3	1	2	8	8	0	0	0	0	0	0	0
PGAM2	1	1	0	8	0	8	0	0	0	0	0	0
GINS1	2	0	2	8	7	1	1	0	1	0	0	0
CPNE6	1	0	1	8	8	0	0	0	0	0	0	0
ADAMDEC1	5	0	5	8	5	3	0	0	0	0	0	0
ALX3	2	0	2	8	0	8	2	2	0	0	0	0
RSU1	3	0	3	8	6	2	0	0	0	0	0	0
BLM	1	0	1	8	1	7	0	0	0	0	0	0
EPN1	1	0	1	8	8	0	0	0	0	0	0	0
GBA3	7	0	7	8	6	2	0	0	0	0	0	0
LAMP2	1	0	1	8	0	8	0	0	0	0	0	0
PRMT5	2	0	2	8	1	7	1	0	1	0	0	0
AVPR2	1	0	1	8	7	1	0	0	0	0	0	0
DUSP3	1	0	1	8	0	8	0	0	0	0	0	0
RSAD2	1	0	1	8	3	5	0	0	0	0	0	0
SNPH	1	0	1	8	8	0	3	3	0	0	0	0
GABRA2	1	0	1	8	0	8	6	1	5	0	0	0
SLC27A2	0	0	0	8	8	0	2	0	2	0	0	0
FGL1	0	0	0	8	8	0	0	0	0	0	0	0
COASY	0	0	0	8	8	0	0	0	0	0	0	0
ZNF205	0	0	0	8	7	1	1	0	1	0	0	0
SNRNP25	0	0	0	8	7	1	6	1	5	0	0	0
IQCE	0	0	0	8	8	0	0	0	0	0	0	0
B9D1	0	0	0	8	1	7	6	5	1	0	0	0
SF3A1	0	0	0	8	8	0	1	1	0	0	0	0
ITIH3	0	0	0	8	1	7	0	0	0	0	0	0
KAZN	0	0	0	8	7	1	0	0	0	0	0	0
STAT1	0	0	0	8	4	4	0	0	0	0	0	0
C17orf101	0	0	0	8	7	1	0	0	0	0	0	0
SSR2	0	0	0	8	6	2	1	0	1	0	0	0
MACF1	0	0	0	8	8	0	1	1	0	0	0	0
VPS28	0	0	0	8	6	2	2	1	1	0	0	0
GTF2H3	0	0	0	8	2	6	13	4	9	0	0	0
MYCN	0	0	0	8	2	6	2	2	0	0	0	0
NDUFB11	0	0	0	8	6	2	11	11	0	0	0	0
GH2	0	0	0	8	1	7	1	1	0	0	0	0
NCK1	0	0	0	8	1	7	1	1	0	0	0	0
TP53BP1	0	0	0	8	2	6	0	0	0	0	0	0
MRPL22	0	0	0	8	1	7	2	1	1	0	0	0
KIF20B	0	0	0	8	1	7	0	0	0	0	0	0
LRRC48	0	0	0	8	0	8	4	4	0	0	0	0
YSK4	0	0	0	8	0	8	19	2	17	0	0	0
TAS2R13	0	0	0	8	0	8	2	1	1	0	0	0
ISCU	0	0	0	8	0	8	0	0	0	0	0	0
ZBED4	0	0	0	8	0	8	2	0	2	0	0	0
CRYGD	0	0	0	8	0	8	1	0	1	0	0	0
UFC1	0	0	0	8	8	0	5	3	2	0	0	0
CYBRD1	0	0	0	7	6	1	0	0	0	0	1	0
E2F5	1	1	0	7	0	7	2	0	2	0	0	0
KRT5	0	0	0	7	4	3	10	8	2	0	1	1
RTEL1	0	0	0	7	7	0	0	0	0	0	0	0
ARNTL2	12	1	11	7	2	5	0	0	0	0	1	0
CTSC	1	1	0	7	7	0	0	0	0	0	0	0
CKS1B	1	1	0	7	5	2	25	8	17	0	1	1
MGP	4	1	3	7	6	1	3	1	2	0	1	1
HN1	1	1	0	7	4	3	11	8	3	0	1	1
ANP32E	1	0	1	7	4	3	8	6	2	0	1	1
OIP5	0	0	0	7	1	6	33	3	30	0	0	1
TPTE	0	0	0	7	5	2	2	1	1	0	0	1
TUBA4A	0	0	0	7	1	6	18	16	2	0	0	1
NMB	0	0	0	7	0	7	5	4	1	0	0	1
KLKB1	2	2	0	7	6	1	1	0	1	0	1	0
RERE	11	7	4	7	5	2	0	0	0	0	1	0
ABCC8	1	1	0	7	3	4	1	1	0	0	1	0
RARRES3	3	2	1	7	5	2	2	0	2	0	1	0
GOLPH3L	3	1	2	7	4	3	0	0	0	0	1	0
SRGAP3	6	1	5	7	4	3	0	0	0	0	1	0
C20orf24	1	0	1	7	2	5	1	0	1	0	1	0
SREBF1	1	0	1	7	2	5	0	0	0	0	1	0
LASS6	2	0	2	7	5	2	1	0	1	0	1	0
MLL4	1	0	1	7	5	2	5	0	5	0	1	0
PSCA	2	0	2	7	6	1	1	1	0	0	1	0
ZNF580	1	0	1	7	2	5	1	1	0	0	1	0
BBOX1	0	0	0	7	6	1	0	0	0	0	1	0
FZD10	0	0	0	7	4	3	0	0	0	0	1	0
NPY5R	0	0	0	7	4	3	6	0	6	0	1	0
SH3BGRL	0	0	0	7	4	3	1	1	0	0	1	0
PRPSAP1	0	0	0	7	5	2	0	0	0	0	1	0
METTL9	0	0	0	7	5	2	0	0	0	0	1	0
RPL39L	0	0	0	7	3	4	5	1	4	0	1	0
RIMS2	0	0	0	7	3	4	0	0	0	0	1	0
CYP24A1	0	0	0	7	1	6	0	0	0	0	1	0
ANG	0	0	0	7	1	6	0	0	0	0	1	0
MRPL23	0	0	0	7	1	6	1	1	0	0	1	0
COX5A	0	0	0	7	1	6	1	1	0	0	1	0
ZNF302	0	0	0	7	0	7	2	1	1	0	0	1
IRAK4	10	10	0	7	1	6	1	1	0	0	0	0
CYTH3	18	7	11	7	7	0	0	0	0	0	0	0
TNFSF11	16	12	4	7	0	7	0	0	0	0	0	0
GPR88	19	19	0	7	0	7	1	0	1	0	0	0
DOHH	2	2	0	7	6	1	1	0	1	0	0	0
WNT5B	4	3	1	7	2	5	0	0	0	0	0	0
CD8B	3	3	0	7	5	2	0	0	0	0	0	0
C4BPB	8	5	3	7	6	1	0	0	0	0	0	0
MUC16	4	2	2	7	7	0	1	1	0	0	0	0
CRMP1	8	5	3	7	3	4	0	0	0	0	0	0
ZBTB25	1	1	0	7	0	7	1	0	1	0	0	0
KCNJ8	2	1	1	7	0	7	1	0	1	0	0	0
RFWD3	2	2	0	7	3	4	0	0	0	0	0	0
LILRB1	3	1	2	7	7	0	1	0	1	0	0	0
CXCL9	1	1	0	7	1	6	1	1	0	0	0	0
SEZ6L2	1	1	0	7	7	0	0	0	0	0	0	0
FOXRED2	28	2	26	7	0	7	1	1	0	0	0	0
GSTA1	2	2	0	7	0	7	0	0	0	0	0	0
EXOSC5	1	1	0	7	7	0	2	2	0	0	0	0
NCDN	2	1	1	7	5	2	0	0	0	0	0	0
NOL3	1	1	0	7	6	1	1	1	0	0	0	0
ALDH1A2	1	1	0	7	0	7	1	0	1	0	0	0
ATP5J	1	1	0	7	7	0	2	2	0	0	0	0
CDH4	2	1	1	7	0	7	1	1	0	0	0	0
FAT4	1	1	0	7	2	5	1	1	0	0	0	0
DKC1	1	1	0	7	4	3	12	2	10	0	0	0
WDR55	1	1	0	7	0	7	0	0	0	0	0	0
SMURF1	1	1	0	7	7	0	0	0	0	0	0	0
SLC4A4	4	0	4	7	1	6	4	0	4	0	0	0
OTUD4	4	0	4	7	2	5	0	0	0	0	0	0
NPIP	1	0	1	7	2	5	0	0	0	0	0	0
NDC80	4	0	4	7	3	4	5	4	1	0	0	0
PCDHGA3	1	0	1	7	6	1	0	0	0	0	0	0
ATRNL1	1	0	1	7	0	7	2	1	1	0	0	0
DGKG	1	0	1	7	6	1	1	1	0	0	0	0
GNG4	1	0	1	7	1	6	3	2	1	0	0	0
NTSR2	1	0	1	7	0	7	1	1	0	0	0	0
MC3R	3	0	3	7	7	0	0	0	0	0	0	0
SLC22A17	1	0	1	7	5	2	1	0	1	0	0	0
SP140L	3	0	3	7	7	0	1	1	0	0	0	0
DCTN1	3	0	3	7	2	5	1	0	1	0	0	0
POGZ	2	0	2	7	6	1	1	0	1	0	0	0
CLN6	5	0	5	7	6	1	0	0	0	0	0	0
C11orf9	4	0	4	7	6	1	63	63	0	0	0	0
KIF15	1	0	1	7	4	3	4	1	3	0	0	0
GBP1	1	0	1	7	4	3	0	0	0	0	0	0
ANKHD1.EIF4EBP3	0	0	0	7	6	1	1	0	1	0	0	0
FPR2	0	0	0	7	7	0	1	1	0	0	0	0
MMP20	0	0	0	7	5	2	1	0	1	0	0	0
ZNF480	0	0	0	7	7	0	0	0	0	0	0	0
CDC45	0	0	0	7	5	2	6	2	4	0	0	0
HPCAL1	0	0	0	7	7	0	1	0	1	0	0	0
ICAM5	0	0	0	7	6	1	0	0	0	0	0	0
TNIK	0	0	0	7	7	0	0	0	0	0	0	0
PLA1A	0	0	0	7	5	2	6	6	0	0	0	0
SLAMF8	0	0	0	7	6	1	0	0	0	0	0	0
ZNF688	0	0	0	7	4	3	0	0	0	0	0	0
GPR32	0	0	0	7	7	0	1	0	1	0	0	0
PRDX2	0	0	0	7	5	2	7	7	0	0	0	0
PIAS3	0	0	0	7	7	0	0	0	0	0	0	0
LIPG	0	0	0	7	4	3	1	0	1	0	0	0
PRKX	0	0	0	7	2	5	0	0	0	0	0	0
GABRB3	0	0	0	7	4	3	0	0	0	0	0	0
LMO7	0	0	0	7	7	0	2	2	0	0	0	0
CELA2A	0	0	0	7	7	0	0	0	0	0	0	0
LYST	0	0	0	7	7	0	0	0	0	0	0	0
CKM	0	0	0	7	2	5	2	0	2	0	0	0
CIRBP	0	0	0	7	3	4	0	0	0	0	0	0
ZFYVE9	0	0	0	7	7	0	1	1	0	0	0	0
ATP11A	0	0	0	7	7	0	1	0	1	0	0	0
RACGAP1	0	0	0	7	4	3	4	2	2	0	0	0
PSMD1	0	0	0	7	6	1	0	0	0	0	0	0
RNF121	0	0	0	7	1	6	7	1	6	0	0	0
DEM1	0	0	0	7	7	0	2	2	0	0	0	0
KIAA0556	0	0	0	7	5	2	0	0	0	0	0	0
GPR39	0	0	0	7	3	4	1	0	1	0	0	0
DOM3Z	0	0	0	7	6	1	0	0	0	0	0	0
TSC1	0	0	0	7	1	6	0	0	0	0	0	0
UXT	0	0	0	7	1	6	0	0	0	0	0	0
THYN1	0	0	0	7	1	6	1	1	0	0	0	0
KCNJ6	0	0	0	7	0	7	5	5	0	0	0	0
RASAL2	0	0	0	7	0	7	2	0	2	0	0	0
PDHB	0	0	0	7	0	7	0	0	0	0	0	0
MTMR8	0	0	0	7	0	7	8	0	8	0	0	0
SCN1A	0	0	0	7	0	7	0	0	0	0	0	0
MLXIP	0	0	0	7	0	7	0	0	0	0	0	0
DCLK2	0	0	0	7	0	7	0	0	0	0	0	0
CTSL2	0	0	0	6	0	6	0	0	0	0	0	0
KLK7	2	1	1	6	5	1	0	0	0	0	0	0
S100A7	4	4	0	6	5	1	8	6	2	0	1	1
SCNN1A	3	3	0	6	1	5	0	0	0	0	1	0
CA12	3	0	3	6	4	2	0	0	0	0	1	0
COX17	0	0	0	6	5	1	0	0	0	0	1	0
MCTP2	3	0	3	6	1	5	3	2	1	0	0	0
FOSL1	3	1	2	6	0	6	0	0	0	0	0	0
BOLA1	0	0	0	6	5	1	26	7	19	0	1	1
NCF4	16	16	0	6	0	6	6	2	4	0	0	1
POU4F1	1	1	0	6	6	0	2	1	1	0	0	1
SOX10	1	1	0	6	0	6	5	2	3	0	0	1
KPNA2	1	1	0	6	0	6	11	9	2	0	0	1
SPN	1	1	0	6	3	3	23	13	10	0	0	1
TIMM8A	2	0	2	6	1	5	2	1	1	0	0	1
MCM6	0	0	0	6	1	5	12	3	9	0	0	1
FOXC1	0	0	0	6	2	4	5	4	1	0	0	1
CGA	0	0	0	6	4	2	7	2	5	0	0	1
DAZAP1	0	0	0	6	6	0	8	3	5	0	0	1
PFKP	0	0	0	6	5	1	4	3	1	0	0	1
TBX10	0	0	0	6	4	2	2	1	1	0	0	1
DEFB1	0	0	0	6	1	5	4	2	2	0	0	1
CKS2	0	0	0	6	2	4	39	7	32	0	0	1
RNASE4	21	1	20	6	2	4	2	2	0	0	1	0
SDHD	5	1	4	6	1	5	0	0	0	0	1	0
WDR26	1	1	0	6	5	1	1	1	0	0	1	0
PCSK1	3	0	3	6	5	1	0	0	0	0	1	0
GLTSCR2	1	0	1	6	3	3	0	0	0	0	1	0
KIAA0319	3	0	3	6	5	1	1	1	0	0	1	0
FAM70A	1	0	1	6	3	3	0	0	0	0	1	0
NCAPD3	1	0	1	6	1	5	0	0	0	0	1	0
NAT1	0	0	0	6	2	4	1	1	0	0	1	0
HAUS2	0	0	0	6	5	1	13	0	13	0	1	0
TNNT1	0	0	0	6	2	4	0	0	0	0	1	0
ACBD3	0	0	0	6	2	4	0	0	0	0	1	0
UNC5C	0	0	0	6	3	3	1	0	1	0	1	0
C12orf35	0	0	0	6	4	2	0	0	0	0	1	0
TGFB2	0	0	0	6	2	4	0	0	0	0	1	0
CXCL2	0	0	0	6	1	5	1	0	1	0	1	0
ACTR3B	0	0	0	6	5	1	1	0	1	0	1	0
MLH1	0	0	0	6	1	5	0	0	0	0	1	0
BTN3A1	0	0	0	6	2	4	0	0	0	0	1	0
TUBA1B	0	0	0	6	5	1	0	0	0	0	1	0
ARGLU1	0	0	0	6	5	1	0	0	0	0	1	0
TYMS	0	0	0	6	5	1	27	7	20	0	0	1
GPR161	6	3	3	6	5	1	0	0	0	0	0	0
C10orf12	11	9	2	6	6	0	0	0	0	0	0	0
MED18	7	3	4	6	4	2	1	1	0	0	0	0
AURKB	5	3	2	6	6	0	6	0	6	0	0	0
CABP2	2	1	1	6	5	1	1	1	0	0	0	0
ATG16L1	1	1	0	6	0	6	1	1	0	0	0	0
EIF6	16	15	1	6	5	1	1	0	1	0	0	0
BCL2	1	1	0	6	5	1	0	0	0	0	0	0
MBOAT7	1	1	0	6	6	0	1	1	0	0	0	0
RALYL	1	1	0	6	3	3	3	2	1	0	0	0
PRKCSH	7	4	3	6	6	0	2	1	1	0	0	0
SIX5	1	1	0	6	6	0	1	0	1	0	0	0
BEND5	1	1	0	6	1	5	0	0	0	0	0	0
MLXIPL	4	1	3	6	3	3	0	0	0	0	0	0
CPVL	30	1	29	6	6	0	0	0	0	0	0	0
RHOF	3	2	1	6	1	5	0	0	0	0	0	0
LFNG	1	1	0	6	2	4	0	0	0	0	0	0
EYA1	5	3	2	6	1	5	3	1	2	0	0	0
ANK2	1	1	0	6	0	6	6	2	4	0	0	0
SLC6A15	1	1	0	6	5	1	0	0	0	0	0	0
DAD1	1	1	0	6	1	5	5	4	1	0	0	0
MXRA5	1	1	0	6	1	5	0	0	0	0	0	0
EIF2C2	1	1	0	6	0	6	4	1	3	0	0	0
ZDHHC17	1	1	0	6	0	6	1	1	0	0	0	0
DCT	2	2	0	6	0	6	0	0	0	0	0	0
RHBDD3	1	1	0	6	6	0	2	2	0	0	0	0
LAMB2	2	2	0	6	2	4	0	0	0	0	0	0
SIM1	2	1	1	6	6	0	0	0	0	0	0	0
ITGA2B	1	1	0	6	5	1	0	0	0	0	0	0
CST5	1	1	0	6	1	5	2	0	2	0	0	0
NOP2	3	1	2	6	0	6	1	1	0	0	0	0
SSBP2	1	1	0	6	1	5	0	0	0	0	0	0
SRPK3	1	1	0	6	6	0	5	5	0	0	0	0
INTS9	3	2	1	6	3	3	0	0	0	0	0	0
CST3	1	1	0	6	2	4	0	0	0	0	0	0
SNRNP35	3	1	2	6	0	6	1	1	0	0	0	0
NUP54	1	1	0	6	6	0	0	0	0	0	0	0
ESR2	1	1	0	6	0	6	1	0	1	0	0	0
MRPS18B	1	0	1	6	0	6	1	1	0	0	0	0
RNH1	2	0	2	6	2	4	0	0	0	0	0	0
SNRNP200	1	0	1	6	3	3	6	6	0	0	0	0
NKX2.5	7	0	7	6	6	0	1	0	1	0	0	0
COL6A2	4	0	4	6	1	5	2	1	1	0	0	0
CCNA2	1	0	1	6	3	3	0	0	0	0	0	0
RPL29	3	0	3	6	1	5	0	0	0	0	0	0
STMN2	4	0	4	6	5	1	0	0	0	0	0	0
G6PC2	1	0	1	6	6	0	1	1	0	0	0	0
SUV39H1	1	0	1	6	5	1	2	0	2	0	0	0
HNRNPA1	2	0	2	6	0	6	0	0	0	0	0	0
SEZ6L	1	0	1	6	2	4	2	1	1	0	0	0
CSH1	1	0	1	6	1	5	0	0	0	0	0	0
APEX1	1	0	1	6	5	1	0	0	0	0	0	0
DHFR	1	0	1	6	2	4	10	9	1	0	0	0
SARS	1	0	1	6	6	0	1	1	0	0	0	0
SMAD1	1	0	1	6	5	1	0	0	0	0	0	0
LDLR	1	0	1	6	0	6	0	0	0	0	0	0
HSPA13	0	0	0	6	2	4	0	0	0	0	0	0
XCL1	0	0	0	6	6	0	1	0	1	0	0	0
ZNF200	0	0	0	6	6	0	0	0	0	0	0	0
PROC	0	0	0	6	4	2	0	0	0	0	0	0
ECHDC2	0	0	0	6	3	3	0	0	0	0	0	0
WNT2B	0	0	0	6	3	3	1	0	1	0	0	0
TROAP	0	0	0	6	1	5	6	1	5	0	0	0
CLDN10	0	0	0	6	4	2	3	0	3	0	0	0
SALL2	0	0	0	6	6	0	0	0	0	0	0	0
TERF2	0	0	0	6	1	5	1	0	1	0	0	0
ACAA1	0	0	0	6	6	0	1	0	1	0	0	0
DSG1	0	0	0	6	4	2	0	0	0	0	0	0
TSG101	0	0	0	6	5	1	0	0	0	0	0	0
PPP1R3C	0	0	0	6	6	0	0	0	0	0	0	0
PAXIP1	0	0	0	6	3	3	5	3	2	0	0	0
C19orf66	0	0	0	6	3	3	5	4	1	0	0	0
GZMA	0	0	0	6	2	4	3	1	2	0	0	0
IDS	0	0	0	6	1	5	2	0	2	0	0	0
DCTN6	0	0	0	6	3	3	4	1	3	0	0	0
ADCY1	0	0	0	6	3	3	1	0	1	0	0	0
GRB10	0	0	0	6	4	2	1	0	1	0	0	0
LIN28A	0	0	0	6	1	5	8	4	4	0	0	0
S1PR4	0	0	0	6	6	0	0	0	0	0	0	0
CLEC4E	0	0	0	6	5	1	0	0	0	0	0	0
PAX3	0	0	0	6	3	3	2	0	2	0	0	0
FAM35A	0	0	0	6	4	2	0	0	0	0	0	0
BBC3	0	0	0	6	4	2	0	0	0	0	0	0
GUCA2B	0	0	0	6	6	0	1	0	1	0	0	0
CENPM	0	0	0	6	5	1	10	8	2	0	0	0
RIOK3	0	0	0	6	3	3	10	2	8	0	0	0
MYH2	0	0	0	6	6	0	0	0	0	0	0	0
NCAPG2	0	0	0	6	2	4	9	5	4	0	0	0
ATN1	0	0	0	6	6	0	0	0	0	0	0	0
PAH	0	0	0	6	2	4	3	1	2	0	0	0
PAEP	0	0	0	6	6	0	1	0	1	0	0	0
DMXL1	0	0	0	6	4	2	0	0	0	0	0	0
TTC1	0	0	0	6	3	3	0	0	0	0	0	0
FOXP3	0	0	0	6	1	5	0	0	0	0	0	0
STMN1	0	0	0	6	2	4	1	0	1	0	0	0
SPAG9	0	0	0	6	3	3	0	0	0	0	0	0
REEP5	0	0	0	6	1	5	0	0	0	0	0	0
PPIP5K2	0	0	0	6	1	5	1	1	0	0	0	0
SSTR3	0	0	0	6	4	2	0	0	0	0	0	0
MICAL2	0	0	0	6	1	5	0	0	0	0	0	0
AHSP	0	0	0	6	1	5	0	0	0	0	0	0
IL17RA	0	0	0	6	1	5	2	0	2	0	0	0
HYAL1	0	0	0	6	0	6	2	0	2	0	0	0
SAFB	0	0	0	6	0	6	0	0	0	0	0	0
DDX3Y	0	0	0	6	0	6	0	0	0	0	0	0
TSKS	0	0	0	6	0	6	1	0	1	0	0	0
SP110	0	0	0	6	0	6	2	0	2	0	0	0
ZNF93	0	0	0	6	0	6	1	0	1	0	0	0
PAN2	0	0	0	6	0	6	0	0	0	0	0	0
GRIK1	0	0	0	6	0	6	0	0	0	0	0	0
PRUNE2	0	0	0	6	0	6	0	0	0	0	0	0
GSK3A	0	0	0	6	0	6	0	0	0	0	0	0
GLB1	0	0	0	6	0	6	0	0	0	0	0	0
CNPY2	0	0	0	6	0	6	2	2	0	0	0	0
MORN1	0	0	0	6	0	6	0	0	0	0	0	0
TIMP1	1	0	1	6	1	5	0	0	0	0	0	0
RECK	0	0	0	6	5	1	7	0	7	0	0	0
THY1	12	0	12	5	0	5	0	0	0	0	0	0
ABCA12	18	3	15	5	3	2	9	8	1	0	1	0
CELSR2	4	4	0	5	4	1	1	1	0	0	1	0
FZD3	3	1	2	5	1	4	1	0	1	0	0	0
GJB3	0	0	0	5	5	0	0	0	0	0	0	0
LEPREL1	2	1	1	5	3	2	1	0	1	0	1	0
RLN2	0	0	0	5	4	1	2	2	0	0	0	0
SLPI	0	0	0	5	4	1	3	2	1	0	1	1
UCHL1	8	0	8	5	2	3	3	2	1	0	0	1
GPR87	6	0	6	5	1	4	3	1	2	0	0	1
MALL	1	1	0	5	2	3	3	2	1	0	0	1
DAPP1	0	0	0	5	2	3	11	7	4	0	0	1
CSNK1A1	0	0	0	5	2	3	0	0	0	0	1	0
HTATIP2	0	0	0	5	2	3	2	0	2	0	1	0
NRG1	0	0	0	5	5	0	3	2	1	0	0	0
CSTA	0	0	0	5	4	1	2	2	0	0	0	0
CLTB	1	1	0	5	5	0	5	0	5	0	0	0
LTB	1	1	0	5	5	0	2	2	0	0	0	0
TBL3	0	0	0	5	0	5	2	0	2	0	0	0
PELO	19	19	0	5	4	1	0	0	0	0	0	0
KIAA0020	0	0	0	5	4	1	0	0	0	0	0	0
CDC25A	0	0	0	5	0	5	16	2	14	0	0	0
GALNT7	1	1	0	5	2	3	3	2	1	0	1	1
SCGB2A2	2	0	2	5	4	1	4	1	3	0	1	1
CYC1	1	0	1	5	1	4	26	5	21	0	1	1
ODAM	1	0	1	5	2	3	3	1	2	0	1	1
DIO1	0	0	0	5	4	1	2	1	1	0	1	1
NDRG2	0	0	0	5	1	4	3	2	1	0	1	1
COL9A3	0	0	0	5	4	1	2	1	1	0	1	1
OPHN1	0	0	0	5	3	2	14	5	9	0	1	1
RNF43	0	0	0	5	3	2	6	1	5	0	1	1
TMSB15A	2	2	0	5	5	0	39	33	6	0	0	1
OGN	1	1	0	5	0	5	11	3	8	0	0	1
NEK2	0	0	0	5	3	2	3	1	2	0	0	1
HRASLS	0	0	0	5	4	1	6	2	4	0	0	1
TACSTD2	0	0	0	5	0	5	6	5	1	0	0	1
ADAM2	22	21	1	5	1	4	3	3	0	0	1	0
TRH	10	8	2	5	3	2	0	0	0	0	1	0
SLC28A3	20	20	0	5	4	1	5	5	0	0	1	0
SLC47A1	4	4	0	5	2	3	0	0	0	0	1	0
CP110	13	11	2	5	4	1	2	1	1	0	1	0
NOX4	7	7	0	5	3	2	0	0	0	0	1	0
DVL3	4	2	2	5	3	2	1	0	1	0	1	0
MFAP1	1	1	0	5	3	2	0	0	0	0	1	0
SDCBP	1	1	0	5	1	4	0	0	0	0	1	0
SPAG16	1	1	0	5	2	3	0	0	0	0	1	0
DNAJC12	2	2	0	5	3	2	0	0	0	0	1	0
AMZ2	2	1	1	5	2	3	1	0	1	0	1	0
GLT8D1	1	1	0	5	2	3	1	1	0	0	1	0
KIAA0247	1	1	0	5	4	1	0	0	0	0	1	0
VASP	1	1	0	5	4	1	2	0	2	0	1	0
RPL10A	2	2	0	5	1	4	0	0	0	0	1	0
SERPINA6	4	1	3	5	1	4	4	4	0	0	1	0
GUCY1A3	3	1	2	5	3	2	0	0	0	0	1	0
TTK	1	1	0	5	1	4	5	2	3	0	1	0
RPH3AL	1	0	1	5	2	3	1	1	0	0	1	0
VAV3	2	0	2	5	4	1	1	0	1	0	1	0
KCND3	1	0	1	5	4	1	2	2	0	0	1	0
GPR171	1	0	1	5	3	2	0	0	0	0	1	0
CFLAR	4	0	4	5	2	3	2	1	1	0	1	0
AK5	1	0	1	5	4	1	4	1	3	0	1	0
SELENBP1	4	0	4	5	4	1	0	0	0	0	1	0
CBR3	1	0	1	5	1	4	3	3	0	0	1	0
CSPG4	1	0	1	5	1	4	1	0	1	0	1	0
MOCOS	1	0	1	5	4	1	3	3	0	0	1	0
PVALB	1	0	1	5	2	3	2	0	2	0	1	0
CHST1	1	0	1	5	3	2	0	0	0	0	1	0
ATP5H	1	0	1	5	2	3	0	0	0	0	1	0
IGSF1	2	0	2	5	2	3	2	0	2	0	1	0
CYP4B1	1	0	1	5	3	2	0	0	0	0	1	0
VTCN1	0	0	0	5	2	3	0	0	0	0	1	0
PLCE1	0	0	0	5	3	2	0	0	0	0	1	0
GLA	0	0	0	5	2	3	2	1	1	0	1	0
MTERFD2	0	0	0	5	2	3	0	0	0	0	1	0
SOD2	0	0	0	5	3	2	1	0	1	0	1	0
PSMA4	0	0	0	5	4	1	0	0	0	0	1	0
UBL5	0	0	0	5	4	1	5	4	1	0	1	0
BMI1	0	0	0	5	4	1	2	0	2	0	1	0
TBCC	0	0	0	5	3	2	5	1	4	0	1	0
PCDH11Y	0	0	0	5	4	1	0	0	0	0	1	0
NOSIP	0	0	0	5	3	2	1	1	0	0	1	0
SAA4	0	0	0	5	1	4	0	0	0	0	1	0
MTCH2	0	0	0	5	1	4	2	2	0	0	1	0
CTPS	0	0	0	5	3	2	1	0	1	0	1	0
GGH	0	0	0	5	4	1	11	10	1	0	1	0
NENF	0	0	0	5	3	2	0	0	0	0	1	0
SIDT1	0	0	0	5	2	3	2	1	1	0	1	0
SMPD1	17	17	0	5	3	2	0	0	0	0	1	0
SLC22A4	1	0	1	5	1	4	0	0	0	0	1	0
CYFIP2	1	1	0	5	2	3	0	0	0	0	1	0
SYNPO2L	21	21	0	5	3	2	3	1	2	0	0	0
HIST1H2BD	3	3	0	5	4	1	5	2	3	0	0	0
SLC18A2	14	14	0	5	4	1	1	1	0	0	0	0
PDIA2	14	13	1	5	4	1	1	0	1	0	0	0
MYLK3	3	3	0	5	0	5	0	0	0	0	0	0
PRDM12	8	1	7	5	5	0	0	0	0	0	0	0
PES1	9	6	3	5	0	5	0	0	0	0	0	0
LARP7	1	1	0	5	1	4	3	1	2	0	0	0
AQP7	2	1	1	5	0	5	2	2	0	0	0	0
YBX1	18	17	1	5	2	3	1	0	1	0	0	0
PYHIN1	3	3	0	5	5	0	1	0	1	0	0	0
CLTCL1	1	1	0	5	5	0	3	2	1	0	0	0
SPC25	1	1	0	5	1	4	0	0	0	0	0	0
DKK4	3	3	0	5	5	0	1	0	1	0	0	0
POLR1E	4	3	1	5	4	1	2	1	1	0	0	0
PPP2R5B	17	11	6	5	2	3	0	0	0	0	0	0
ABHD14A	1	1	0	5	1	4	1	0	1	0	0	0
YIPF3	1	1	0	5	1	4	0	0	0	0	0	0
CCR10	2	1	1	5	3	2	0	0	0	0	0	0
FRAT1	19	4	15	5	0	5	0	0	0	0	0	0
HCK	1	1	0	5	5	0	0	0	0	0	0	0
IL15	1	1	0	5	3	2	1	1	0	0	0	0
SHH	2	2	0	5	5	0	0	0	0	0	0	0
C21orf7	1	1	0	5	0	5	1	1	0	0	0	0
NT5C2	2	2	0	5	4	1	0	0	0	0	0	0
KCTD15	9	4	5	5	0	5	0	0	0	1	0	0
ZNF395	1	1	0	5	1	4	0	0	0	0	0	0
NPDC1	1	1	0	5	1	4	0	0	0	0	0	0
ICAM4	3	3	0	5	2	3	2	2	0	0	0	0
SPINK5	2	1	1	5	0	5	2	1	1	0	0	0
MYCL1	22	1	21	5	0	5	0	0	0	0	0	0
CDH22	3	2	1	5	4	1	0	0	0	0	0	0
TCEAL2	3	2	1	5	5	0	2	0	2	0	0	0
VCAN	2	2	0	5	1	4	0	0	0	0	0	0
TAF10	2	1	1	5	0	5	2	2	0	0	0	0
ZBTB48	1	1	0	5	1	4	1	0	1	0	0	0
CHST2	1	1	0	5	3	2	8	1	7	0	0	0
CD247	2	1	1	5	5	0	1	0	1	0	0	0
DUSP26	2	1	1	5	5	0	6	5	1	0	0	0
IFNA10	3	1	2	5	5	0	7	1	6	0	0	0
GPM6A	2	1	1	5	1	4	0	0	0	0	0	0
LMNB2	1	1	0	5	1	4	6	0	6	0	0	0
NEUROD2	1	1	0	5	4	1	3	2	1	0	0	0
TP53TG5	1	1	0	5	1	4	1	0	1	0	0	0
HP1BP3	1	1	0	5	4	1	0	0	0	0	0	0
CREM	1	1	0	5	0	5	0	0	0	0	0	0
C12orf49	1	1	0	5	0	5	0	0	0	0	0	0
PDX1	1	1	0	5	0	5	0	0	0	0	0	0
FBXL15	2	2	0	5	1	4	0	0	0	0	0	0
SPG7	1	1	0	5	4	1	0	0	0	0	0	0
ZNF592	1	1	0	5	0	5	0	0	0	0	0	0
GRID2	1	1	0	5	0	5	2	0	2	0	0	0
AFG3L2	1	1	0	5	0	5	10	1	9	0	0	0
DNAJC4	1	1	0	5	2	3	0	0	0	0	0	0
PKD1	2	1	1	5	4	1	0	0	0	0	0	0
METTL21B	5	1	4	5	0	5	0	0	0	0	0	0
EXO1	2	1	1	5	1	4	1	1	0	0	0	0
ZNF280D	1	1	0	5	5	0	0	0	0	0	0	0
EPHB1	1	1	0	5	1	4	1	0	1	0	0	0
CLDN18	6	2	4	5	5	0	4	2	2	0	0	0
MED1	2	1	1	5	4	1	5	4	1	0	0	0
CSN1S1	13	0	13	5	4	1	1	1	0	0	0	0
HAO2	11	0	11	5	3	2	0	0	0	0	0	0
ZC3H7B	11	0	11	5	0	5	3	0	3	0	0	0
MFSD7	4	0	4	5	4	1	0	0	0	0	0	0
PBRM1	11	0	11	5	3	2	0	0	0	0	0	0
TPI1	6	0	6	5	2	3	18	17	1	0	0	0
PLCH2	18	0	18	5	4	1	0	0	0	0	0	0
MECP2	14	0	14	5	5	0	0	0	0	0	0	0
H2AFB2	2	0	2	5	5	0	1	0	1	0	0	0
LRRC37A2	1	0	1	5	0	5	0	0	0	0	0	0
RPGRIP1	2	0	2	5	4	1	3	0	3	0	0	0
C8A	11	0	11	5	0	5	0	0	0	0	0	0
MYL10	2	0	2	5	2	3	0	0	0	0	0	0
GPR172A	2	0	2	5	5	0	11	4	7	0	0	0
TRAFD1	7	0	7	5	5	0	1	1	0	0	0	0
SRC	5	0	5	5	4	1	0	0	0	0	0	0
PPA2	1	0	1	5	1	4	2	2	0	0	0	0
VAV1	4	0	4	5	4	1	0	0	0	0	0	0
FGR	1	0	1	5	0	5	10	6	4	0	0	0
DCTN4	1	0	1	5	2	3	2	2	0	0	0	0
FANCG	1	0	1	5	4	1	4	0	4	0	0	0
POFUT1	1	0	1	5	5	0	2	1	1	0	0	0
HAO1	1	0	1	5	0	5	3	2	1	0	0	0
OLFM4	1	0	1	5	4	1	0	0	0	0	0	0
FAM114A1	1	0	1	5	5	0	2	0	2	0	0	0
MYT1L	1	0	1	5	5	0	7	7	0	0	0	0
CACNA1D	1	0	1	5	0	5	0	0	0	0	0	0
DYRK1B	1	0	1	5	0	5	0	0	0	0	0	0
EPHA7	2	0	2	5	4	1	3	0	3	0	0	0
CACNA2D3	1	0	1	5	4	1	1	0	1	0	0	0
CCIN	1	0	1	5	3	2	0	0	0	0	0	0
PDHA2	2	0	2	5	0	5	4	1	3	0	0	0
COLEC11	1	0	1	5	0	5	0	0	0	0	0	0
SIGIRR	1	0	1	5	1	4	0	0	0	0	0	0
CDC123	1	0	1	5	4	1	24	18	6	0	0	0
STRADA	1	0	1	5	5	0	0	0	0	0	0	0
CRYZL1	1	0	1	5	5	0	0	0	0	0	0	0
JUN	1	0	1	5	5	0	0	0	0	0	0	0
MUC7	1	0	1	5	1	4	2	1	1	0	0	0
KIAA0101	1	0	1	5	3	2	5	2	3	0	0	0
CYTL1	1	0	1	5	4	1	0	0	0	0	0	0
CYP2F1	1	0	1	5	2	3	4	0	4	0	0	0
SLC38A3	1	0	1	5	0	5	0	0	0	0	0	0
STXBP6	1	0	1	5	5	0	2	0	2	0	0	0
RGS11	1	0	1	5	0	5	0	0	0	0	0	0
GPR124	0	0	0	5	5	0	1	1	0	0	0	0
SP2	0	0	0	5	5	0	4	4	0	0	0	0
CRTAM	0	0	0	5	5	0	2	1	1	0	0	0
FAHD2A	0	0	0	5	3	2	0	0	0	0	0	0
SLC45A2	0	0	0	5	3	2	1	1	0	0	0	0
AICDA	0	0	0	5	3	2	0	0	0	0	0	0
CACNA1A	0	0	0	5	5	0	0	0	0	0	0	0
RAPGEF4	0	0	0	5	3	2	0	0	0	0	0	0
CRELD2	0	0	0	5	2	3	2	2	0	0	0	0
FHOD3	0	0	0	5	3	2	0	0	0	0	0	0
NDUFS4	0	0	0	5	5	0	1	1	0	0	0	0
COQ6	0	0	0	5	5	0	0	0	0	0	0	0
CCL22	0	0	0	5	5	0	3	2	1	0	0	0
CYLD	0	0	0	5	2	3	0	0	0	0	0	0
ATP5B	0	0	0	5	5	0	7	7	0	0	0	0
OMD	0	0	0	5	5	0	1	1	0	0	0	0
HRASLS2	0	0	0	5	3	2	0	0	0	0	0	0
PAAF1	0	0	0	5	5	0	0	0	0	0	0	0
PODNL1	0	0	0	5	2	3	3	0	3	0	0	0
ELK4	0	0	0	5	4	1	1	0	1	0	0	0
ACTR8	0	0	0	5	4	1	0	0	0	0	0	0
CHKB	0	0	0	5	4	1	2	0	2	0	0	0
CCDC47	0	0	0	5	4	1	0	0	0	0	0	0
PSMB6	0	0	0	5	5	0	0	0	0	0	0	0
CIT	0	0	0	5	5	0	0	0	0	0	0	0
MIIP	0	0	0	5	2	3	0	0	0	0	0	0
RAD51	0	0	0	5	2	3	0	0	0	0	0	0
ATP2A3	0	0	0	5	3	2	0	0	0	0	0	0
UGGT2	0	0	0	5	5	0	0	0	0	0	0	0
AVIL	0	0	0	5	2	3	1	0	1	0	0	0
ICAM1	0	0	0	5	5	0	0	0	0	0	0	0
OGG1	0	0	0	5	3	2	0	0	0	0	0	0
STK39	0	0	0	5	5	0	0	0	0	0	0	0
CYP2W1	0	0	0	5	2	3	0	0	0	0	0	0
MAN2C1	0	0	0	5	5	0	1	0	1	0	0	0
C1orf9	0	0	0	5	3	2	1	1	0	0	0	0
PDCD10	0	0	0	5	4	1	1	1	0	0	0	0
HIST1H2AM	0	0	0	5	3	2	6	4	2	0	0	0
DEFA5	0	0	0	5	1	4	0	0	0	0	0	0
GYPA	0	0	0	5	5	0	8	2	6	0	0	0
OGFRL1	0	0	0	5	4	1	0	0	0	0	0	0
GGPS1	0	0	0	5	3	2	0	0	0	0	0	0
MTFR1	0	0	0	5	2	3	0	0	0	0	0	0
NUBP1	0	0	0	5	5	0	0	0	0	0	0	0
DIEXF	0	0	0	5	4	1	3	0	3	0	0	0
FLJ22184	0	0	0	5	2	3	0	0	0	0	0	0
SH2B1	0	0	0	5	3	2	0	0	0	0	0	0
MIA	0	0	0	5	3	2	3	2	1	0	0	0
LPPR3	0	0	0	5	5	0	0	0	0	0	0	0
C5orf15	0	0	0	5	5	0	0	0	0	0	0	0
WDR48	0	0	0	5	2	3	0	0	0	0	0	0
SLC2A6	0	0	0	5	3	2	0	0	0	0	0	0
AQP6	0	0	0	5	1	4	1	0	1	0	0	0
CDK10	0	0	0	5	3	2	2	1	1	0	0	0
ALAS2	0	0	0	5	5	0	1	0	1	0	0	0
REC8	0	0	0	5	2	3	0	0	0	0	0	0
CLDN17	0	0	0	5	1	4	1	0	1	0	0	0
ZBTB3	0	0	0	5	2	3	0	0	0	0	0	0
SLC22A5	0	0	0	5	2	3	1	0	1	0	0	0
NME3	0	0	0	5	2	3	0	0	0	0	0	0
TMPO	0	0	0	5	1	4	5	1	4	0	0	0
CHMP2A	0	0	0	5	2	3	0	0	0	0	0	0
HIPK2	0	0	0	5	1	4	0	0	0	0	0	0
ATP1B3	0	0	0	5	2	3	0	0	0	0	0	0
KRT85	0	0	0	5	2	3	0	0	0	0	0	0
RECQL4	0	0	0	5	2	3	2	0	2	0	0	0
ZNF37A	0	0	0	5	1	4	0	0	0	0	0	0
SLC6A3	0	0	0	5	1	4	0	0	0	0	0	0
ROD1	0	0	0	5	1	4	5	0	5	0	0	0
MATN4	0	0	0	5	1	4	1	0	1	0	0	0
ZNHIT3	0	0	0	5	1	4	1	1	0	0	0	0
EIF2B2	0	0	0	5	1	4	0	0	0	0	0	0
CHD3	0	0	0	5	1	4	0	0	0	0	0	0
SEMA4C	0	0	0	5	0	5	1	1	0	0	0	0
CIDEC	0	0	0	5	0	5	1	0	1	0	0	0
RASIP1	0	0	0	5	0	5	1	0	1	0	0	0
ZFP36	0	0	0	5	0	5	0	0	0	0	0	0
GRM7	0	0	0	5	0	5	1	0	1	0	0	0
KRT3	0	0	0	5	0	5	0	0	0	0	0	0
ARF4	0	0	0	5	0	5	0	0	0	0	0	0
BNIP1	0	0	0	5	0	5	0	0	0	0	0	0
SIGLEC1	0	0	0	5	0	5	2	1	1	0	0	0
TRA2B	0	0	0	5	0	5	0	0	0	0	0	0
RSAD1	0	0	0	5	0	5	0	0	0	0	0	0
COX5B	0	0	0	5	0	5	1	0	1	0	0	0
MED7	0	0	0	5	0	5	0	0	0	0	0	0
ABLIM3	0	0	0	5	0	5	0	0	0	0	0	0
PILRA	0	0	0	5	0	5	3	3	0	0	0	0
DBF4	0	0	0	5	0	5	11	7	4	0	0	0
RPL26L1	0	0	0	5	0	5	1	0	1	0	0	0
HAMP	0	0	0	5	0	5	0	0	0	0	0	0
NIPSNAP3B	0	0	0	5	0	5	0	0	0	0	0	0
UBXN8	0	0	0	5	0	5	1	1	0	0	0	0
CACNG3	0	0	0	5	0	5	2	0	2	0	0	0
TWISTNB	0	0	0	5	0	5	0	0	0	0	0	0
DECR2	0	0	0	5	0	5	0	0	0	0	0	0
EIF4E2	0	0	0	5	0	5	0	0	0	0	0	0
TSPAN6	0	0	0	5	0	5	0	0	0	0	0	0
PDK4	0	0	0	5	0	5	1	0	1	0	0	0
XPC	0	0	0	5	0	5	1	1	0	0	0	0
SPHK2	1	0	1	5	1	4	0	0	0	0	0	0
ATP6V0D1	0	0	0	5	5	0	2	1	1	0	0	0
OSBPL11	2	0	2	5	2	3	0	0	0	0	0	0
SIRT1	0	0	0	5	2	3	2	2	0	0	0	0
C14orf45	0	0	0	5	1	4	2	2	0	0	0	0
HOXA5	0	0	0	5	3	2	1	1	0	0	0	0
HMOX1	1	1	0	5	0	5	2	2	0	0	0	0
OXTR	0	0	0	5	1	4	0	0	0	0	0	0
TFPI	0	0	0	5	1	4	3	2	1	0	0	0
FBLN5	0	0	0	4	0	4	2	2	0	0	0	0
ZEB1	1	1	0	4	3	1	0	0	0	0	0	0
ANXA3	0	0	0	4	3	1	0	0	0	0	1	0
KRT16	6	4	2	4	3	1	16	9	7	0	0	1
RNF128	13	0	13	4	1	3	1	1	0	0	1	0
S100A14	1	0	1	4	1	3	6	5	1	0	1	1
SYK	0	0	0	4	4	0	0	0	0	0	0	0
THBD	1	1	0	4	0	4	4	0	4	0	0	0
FLRT3	0	0	0	4	2	2	0	0	0	0	1	0
S100A9	0	0	0	4	2	2	5	3	2	0	1	0
ZHX2	1	0	1	4	3	1	0	0	0	0	1	0
COL4A6	1	1	0	4	1	3	0	0	0	0	1	0
SEMA3F	0	0	0	4	2	2	0	0	0	0	1	0
GFOD1	1	0	1	4	1	3	1	0	1	0	1	0
BCL11A	4	0	4	4	2	2	3	2	1	0	0	1
C9orf46	0	0	0	4	3	1	0	0	0	0	1	0
SFRP1	0	0	0	4	2	2	0	0	0	0	0	0
PLA2G4A	0	0	0	4	0	4	0	0	0	0	0	0
PARP12	1	1	0	4	0	4	0	0	0	0	0	0
CASP1	0	0	0	4	4	0	0	0	0	0	0	0
PTPRF	0	0	0	4	4	0	1	1	0	0	0	0
PAK6	3	3	0	4	0	4	0	0	0	0	0	0
KIAA1609	1	0	1	4	3	1	0	0	0	0	0	0
FAM49B	1	0	1	4	0	4	0	0	0	0	0	0
HSD17B8	0	0	0	4	3	1	1	0	1	0	0	0
ARHGEF5	0	0	0	4	4	0	9	9	0	0	0	0
UQCRC2	4	3	1	4	0	4	3	2	1	0	0	0
ATAD2	0	0	0	4	1	3	20	1	19	0	0	0
DHRS2	3	2	1	4	2	2	4	2	2	0	1	1
UGT2B28	1	1	0	4	3	1	4	1	3	0	1	1
AGT	4	0	4	4	1	3	2	1	1	0	1	1
USP25	1	0	1	4	1	3	3	1	2	0	1	1
MYBPC1	0	0	0	4	2	2	3	1	2	0	1	1
RAP1GDS1	0	0	0	4	3	1	3	1	2	0	1	1
CLDN8	0	0	0	4	2	2	3	1	2	0	1	1
TOM1L1	0	0	0	4	3	1	5	4	1	0	1	1
SF3B3	0	0	0	4	3	1	15	11	4	0	1	1
TRIP6	0	0	0	4	3	1	2	1	1	0	1	1
NGFRAP1	0	0	0	4	1	3	6	5	1	0	1	1
DIP2A	3	1	2	4	1	3	21	3	18	0	0	1
TES	2	2	0	4	2	2	3	1	2	0	0	1
KRT86	5	5	0	4	4	0	3	1	2	0	0	1
TAP2	11	0	11	4	2	2	2	1	1	0	0	1
HELLS	1	0	1	4	0	4	3	1	2	0	0	1
ERBB2	1	0	1	4	3	1	7	5	2	0	0	1
SLC12A2	0	0	0	4	3	1	12	10	2	0	0	1
DPEP2	0	0	0	4	4	0	8	3	5	0	0	1
PRPF6	0	0	0	4	4	0	12	2	10	0	0	1
IFI35	0	0	0	4	1	3	6	2	4	0	0	1
ETV6	0	0	0	4	2	2	3	2	1	0	0	1
MOGS	0	0	0	4	2	2	7	3	4	0	0	1
PRPF31	0	0	0	4	3	1	3	2	1	0	0	1
HLA.A	0	0	0	4	0	4	3	1	2	0	0	1
PUF60	0	0	0	4	0	4	39	27	12	0	0	1
PLCL1	27	26	1	4	3	1	7	1	6	0	1	0
CASC1	1	1	0	4	3	1	3	0	3	0	1	0
ADIPOR2	2	1	1	4	1	3	0	0	0	0	1	0
COL16A1	25	25	0	4	1	3	0	0	0	0	1	0
PIM2	3	2	1	4	2	2	8	1	7	0	1	0
AZGP1	1	1	0	4	2	2	0	0	0	0	1	0
SIX2	2	1	1	4	1	3	1	0	1	0	1	0
HLA.C	1	1	0	4	1	3	1	1	0	0	1	0
TMED5	1	1	0	4	3	1	0	0	0	0	1	0
NACA	1	1	0	4	1	3	0	0	0	0	1	0
FAM129A	1	1	0	4	1	3	0	0	0	0	1	0
HIST1H2AC	1	1	0	4	3	1	14	12	2	0	1	0
MTL5	2	1	1	4	3	1	0	0	0	0	1	0
FAM131B	4	1	3	4	1	3	5	0	5	0	1	0
HSPB1	1	1	0	4	3	1	0	0	0	0	1	0
COX6C	1	1	0	4	2	2	7	5	2	0	1	0
ARF3	1	1	0	4	3	1	3	1	2	0	1	0
RPL17	1	0	1	4	2	2	0	0	0	0	1	0
CSK	1	0	1	4	1	3	0	0	0	0	1	0
CYP2B6	7	0	7	4	3	1	1	1	0	0	1	0
NUMA1	3	0	3	4	2	2	0	0	0	0	1	0
DNAJC1	2	0	2	4	1	3	0	0	0	0	1	0
ATP6V0A4	1	0	1	4	2	2	2	0	2	0	1	0
KLRB1	1	0	1	4	2	2	2	0	2	0	1	0
DENND1B	1	0	1	4	2	2	0	0	0	0	1	0
DUSP1	1	0	1	4	2	2	1	1	0	0	1	0
ATP6V1E1	1	0	1	4	1	3	1	1	0	0	1	0
TMEM208	1	0	1	4	3	1	2	2	0	0	1	0
LMO4	2	0	2	4	3	1	1	0	1	0	1	0
FHIT	2	0	2	4	1	3	0	0	0	0	1	0
SLC1A1	1	0	1	4	2	2	0	0	0	0	1	0
BEX1	1	0	1	4	2	2	1	0	1	0	1	0
ARNT2	1	0	1	4	2	2	1	1	0	0	1	0
TMEM176A	1	0	1	4	2	2	0	0	0	0	1	0
C11orf48	0	0	0	4	3	1	1	1	0	0	1	0
UPK1A	0	0	0	4	3	1	0	0	0	0	1	0
SCUBE2	0	0	0	4	3	1	0	0	0	0	1	0
IFITM1	0	0	0	4	3	1	1	0	1	0	1	0
ERLIN2	0	0	0	4	2	2	0	0	0	0	1	0
HOXB2	0	0	0	4	3	1	0	0	0	0	1	0
C1orf95	0	0	0	4	2	2	0	0	0	0	1	0
DDX10	0	0	0	4	2	2	1	1	0	0	1	0
KLK11	0	0	0	4	3	1	0	0	0	0	1	0
DUSP12	0	0	0	4	3	1	1	1	0	0	1	0
TM7SF3	0	0	0	4	2	2	0	0	0	0	1	0
ANKRA2	0	0	0	4	2	2	1	0	1	0	1	0
RNF19A	0	0	0	4	2	2	0	0	0	0	1	0
H1F0	0	0	0	4	3	1	0	0	0	0	1	0
TRMT5	0	0	0	4	3	1	1	1	0	0	1	0
HINT1	0	0	0	4	1	3	1	0	1	0	1	0
CCL5	0	0	0	4	3	1	3	1	2	0	1	0
C9orf116	0	0	0	4	2	2	0	0	0	0	1	0
MYB	0	0	0	4	2	2	0	0	0	0	1	0
IMPACT	0	0	0	4	3	1	3	0	3	0	1	0
PTPRN	0	0	0	4	2	2	0	0	0	0	1	0
OR3A2	0	0	0	4	2	2	1	0	1	0	1	0
HIST2H2BE	0	0	0	4	3	1	2	1	1	0	1	0
CCDC72	0	0	0	4	1	3	0	0	0	0	1	0
ADCY2	0	0	0	4	3	1	0	0	0	0	1	0
SLC16A5	0	0	0	4	2	2	0	0	0	0	1	0
SUSD4	0	0	0	4	3	1	1	1	0	0	1	0
IDH3G	0	0	0	4	2	2	1	1	0	0	1	0
TNKS2	0	0	0	4	2	2	0	0	0	0	1	0
CHST15	0	0	0	4	1	3	1	0	1	0	1	0
PSMC6	0	0	0	4	1	3	1	0	1	0	1	0
MAGED2	0	0	0	4	3	1	0	0	0	0	1	0
MAGED1	0	0	0	4	2	2	1	0	1	0	1	0
KDELR3	18	1	17	4	3	1	0	0	0	0	1	0
CSN2	29	29	0	4	3	1	1	0	1	0	0	0
MFAP3L	3	3	0	4	4	0	0	0	0	0	0	0
PDE6A	30	11	19	4	0	4	1	0	1	0	0	0
C17orf71	21	20	1	4	0	4	5	1	4	0	0	0
ASPHD1	4	3	1	4	4	0	1	0	1	0	0	0
SSH1	3	1	2	4	3	1	0	0	0	0	0	0
POLA2	4	4	0	4	0	4	0	0	0	0	0	0
LBX1	2	1	1	4	4	0	0	0	0	0	0	0
FAM153A	4	4	0	4	2	2	1	1	0	0	0	0
IL10RB	10	10	0	4	0	4	5	5	0	0	0	0
PRPH2	3	2	1	4	4	0	5	3	2	0	0	0
NTS	2	2	0	4	0	4	79	79	0	0	0	0
GZMH	2	2	0	4	1	3	0	0	0	0	0	0
RAB27B	3	3	0	4	2	2	1	0	1	0	0	0
IL2	2	2	0	4	1	3	0	0	0	0	0	0
LDB1	2	1	1	4	0	4	1	0	1	0	0	0
VNN1	3	3	0	4	3	1	0	0	0	0	0	0
CCR1	1	1	0	4	3	1	1	0	1	0	0	0
PSRC1	13	12	1	4	2	2	2	1	1	0	0	0
CTBP1	3	2	1	4	4	0	2	0	2	0	0	0
CCNJL	6	6	0	4	0	4	0	0	0	0	0	0
ZFP36L1	11	11	0	4	0	4	2	0	2	0	0	0
CARD14	7	7	0	4	3	1	0	0	0	0	0	0
HPCA	8	7	1	4	4	0	3	2	1	0	0	0
CACNA1G	14	1	13	4	3	1	2	2	0	0	0	0
C1orf115	4	3	1	4	2	2	1	0	1	0	0	0
USP5	1	1	0	4	0	4	1	0	1	0	0	0
LIG4	4	4	0	4	0	4	0	0	0	0	0	0
STAT4	11	7	4	4	4	0	2	2	0	0	0	0
LILRA4	3	1	2	4	2	2	1	0	1	0	0	0
SI	9	9	0	4	4	0	0	0	0	0	0	0
UCHL5	1	1	0	4	3	1	1	0	1	0	0	0
AMPD2	1	1	0	4	1	3	0	0	0	0	0	0
SNRNP70	2	2	0	4	2	2	1	1	0	0	0	0
USP46	2	2	0	4	0	4	0	0	0	0	0	0
LGALS3	1	1	0	4	0	4	1	1	0	0	0	0
MRPL3	2	2	0	4	1	3	6	5	1	0	0	0
GSTA3	2	2	0	4	0	4	1	0	1	0	0	0
DYNLRB1	7	4	3	4	0	4	0	0	0	0	0	0
EIF2B4	2	1	1	4	2	2	1	1	0	0	0	0
UCKL1	5	4	1	4	1	3	3	1	2	0	0	0
C19orf40	2	2	0	4	2	2	0	0	0	0	0	0
DOCK2	2	1	1	4	0	4	0	0	0	0	0	0
LRIT1	1	1	0	4	3	1	11	0	11	0	0	0
C12orf48	4	2	2	4	1	3	0	0	0	0	0	0
TK1	1	1	0	4	2	2	1	1	0	0	0	0
IRF4	1	1	0	4	0	4	1	0	1	0	0	0
UNC93A	1	1	0	4	2	2	1	0	1	0	0	0
KCTD14	1	1	0	4	1	3	0	0	0	0	0	0
COQ3	6	6	0	4	0	4	0	0	0	0	0	0
RANGRF	1	1	0	4	0	4	2	1	1	0	0	0
CDK9	2	2	0	4	0	4	0	0	0	0	0	0
ZNF250	2	2	0	4	0	4	1	1	0	0	0	0
C11orf49	2	1	1	4	0	4	1	1	0	0	0	0
CDKN1B	1	1	0	4	3	1	1	0	1	0	0	0
DNM1L	1	1	0	4	3	1	2	1	1	0	0	0
HAUS6	2	1	1	4	2	2	1	1	0	0	0	0
UBE2B	3	2	1	4	3	1	0	0	0	0	0	0
RHOBTB1	2	2	0	4	0	4	0	0	0	0	0	0
TULP1	1	1	0	4	1	3	0	0	0	0	0	0
POP7	1	1	0	4	4	0	13	4	9	0	0	0
KCNK12	1	1	0	4	4	0	0	0	0	0	0	0
PLCB3	1	1	0	4	4	0	0	0	0	0	0	0
CYBB	2	2	0	4	2	2	0	0	0	0	0	0
RFC4	1	1	0	4	2	2	9	4	5	0	0	0
WIF1	1	1	0	4	0	4	0	0	0	0	0	0
EFHC2	4	2	2	4	4	0	1	0	1	0	0	0
CARS2	2	1	1	4	1	3	1	1	0	0	0	0
FGF12	1	1	0	4	0	4	2	2	0	0	0	0
TSC22D1	3	2	1	4	3	1	0	0	0	0	0	0
IPO8	1	1	0	4	4	0	2	0	2	0	0	0
APOL2	2	1	1	4	4	0	0	0	0	0	0	0
TENC1	2	1	1	4	0	4	0	0	0	0	0	0
HIGD2A	2	2	0	4	2	2	1	0	1	0	0	0
SOCS1	2	1	1	4	0	4	1	0	1	0	0	0
PSMB2	2	1	1	4	4	0	9	5	4	0	0	0
IDO1	2	1	1	4	1	3	1	1	0	0	0	0
AFF4	2	1	1	4	1	3	0	0	0	0	0	0
LIN37	5	1	4	4	2	2	5	5	0	0	0	0
SLC2A4	2	1	1	4	3	1	0	0	0	0	0	0
MBD3	1	1	0	4	0	4	0	0	0	0	0	0
PMS2L2	1	1	0	4	2	2	4	3	1	0	0	0
GDAP2	1	1	0	4	3	1	0	0	0	0	0	0
ABCB1	1	1	0	4	3	1	0	0	0	0	0	0
AIRE	2	1	1	4	4	0	0	0	0	0	0	0
LAMC1	2	1	1	4	1	3	0	0	0	0	0	0
PRMT7	1	1	0	4	3	1	2	2	0	0	0	0
PPP1R14D	12	0	12	4	1	3	0	0	0	0	0	0
CCL13	5	0	5	4	4	0	2	2	0	0	0	0
OSM	6	0	6	4	0	4	0	0	0	0	0	0
FBXL7	9	0	9	4	3	1	1	1	0	0	0	0
NCF2	3	0	3	4	3	1	3	1	2	0	0	0
TRIM9	5	0	5	4	1	3	10	2	8	0	0	0
MAPT	5	0	5	4	4	0	1	1	0	0	0	0
CRYGB	1	0	1	4	4	0	5	0	5	0	0	0
FOSL2	1	0	1	4	3	1	0	0	0	0	0	0
ST8SIA1	4	0	4	4	2	2	3	3	0	0	0	0
TREX2	12	0	12	4	4	0	1	0	1	0	0	0
KRT4	4	0	4	4	0	4	0	0	0	0	0	0
ADRA2C	1	0	1	4	3	1	1	1	0	0	0	0
PTGDR	1	0	1	4	3	1	2	0	2	0	0	0
GNLY	2	0	2	4	1	3	2	1	1	0	0	0
PTGS1	2	0	2	4	0	4	0	0	0	0	0	0
NRF1	2	0	2	4	4	0	0	0	0	0	0	0
LMAN1L	1	0	1	4	0	4	0	0	0	0	0	0
JAK2	2	0	2	4	4	0	0	0	0	0	0	0
SSX3	2	0	2	4	0	4	2	2	0	0	0	0
PDZD3	1	0	1	4	0	4	0	0	0	0	0	0
FNDC8	3	0	3	4	3	1	4	0	4	0	0	0
TCEAL1	3	0	3	4	2	2	0	0	0	0	0	0
C1D	1	0	1	4	1	3	0	0	0	0	0	0
PGK2	4	0	4	4	0	4	0	0	0	0	0	0
FGF23	1	0	1	4	4	0	6	5	1	0	0	0
RNFT2	4	0	4	4	3	1	2	0	2	0	0	0
GIPC2	3	0	3	4	2	2	0	0	0	0	0	0
CEACAM21	1	0	1	4	1	3	2	1	1	0	0	0
NPTX1	2	0	2	4	2	2	0	0	0	0	0	0
LIPE	1	0	1	4	1	3	3	0	3	0	0	0
RPL24	1	0	1	4	3	1	2	1	1	0	0	0
EIF3L	8	0	8	4	2	2	0	0	0	0	0	0
S100PBP	1	0	1	4	4	0	0	0	0	0	0	0
TREML2	1	0	1	4	0	4	0	0	0	0	0	0
RCN2	2	0	2	4	3	1	0	0	0	0	0	0
GOLT1B	2	0	2	4	1	3	2	0	2	0	0	0
C20orf195	4	0	4	4	4	0	1	0	1	0	0	0
C7orf69	1	0	1	4	0	4	3	0	3	0	0	0
FRAS1	2	0	2	4	4	0	17	0	17	0	0	0
NRGN	3	0	3	4	4	0	2	1	1	0	0	0
HBE1	3	0	3	4	1	3	0	0	0	0	0	0
LRBA	2	0	2	4	2	2	0	0	0	0	0	0
GAGE1	1	0	1	4	0	4	1	1	0	0	0	0
ZZEF1	1	0	1	4	2	2	0	0	0	0	0	0
GFI1B	1	0	1	4	3	1	0	0	0	0	0	0
VPS52	1	0	1	4	3	1	0	0	0	0	0	0
OTUB2	1	0	1	4	0	4	0	0	0	0	0	0
ICA1	1	0	1	4	0	4	0	0	0	0	0	0
SLC46A3	1	0	1	4	1	3	1	1	0	0	0	0
BIRC7	2	0	2	4	3	1	1	0	1	0	0	0
MXRA7	1	0	1	4	1	3	0	0	0	0	0	0
SNX4	1	0	1	4	1	3	1	0	1	0	0	0
ENO1	1	0	1	4	4	0	1	0	1	0	0	0
FARP1	2	0	2	4	4	0	0	0	0	0	0	0
NHP2	1	0	1	4	3	1	34	30	4	0	0	0
CSTF3	1	0	1	4	4	0	0	0	0	0	0	0
SNX19	1	0	1	4	4	0	2	1	1	0	0	0
RBM5	1	0	1	4	0	4	0	0	0	0	0	0
VCL	1	0	1	4	2	2	1	1	0	0	0	0
PPCDC	1	0	1	4	2	2	0	0	0	0	0	0
ITGAM	2	0	2	4	3	1	0	0	0	0	0	0
DYNC1H1	1	0	1	4	0	4	5	0	5	0	0	0
ARHGEF7	1	0	1	4	0	4	0	0	0	0	0	0
FYN	1	0	1	4	0	4	1	0	1	0	0	0
IMPG1	1	0	1	4	4	0	0	0	0	0	0	0
HPD	1	0	1	4	1	3	0	0	0	0	0	0
CD81	1	0	1	4	4	0	0	0	0	0	0	0
ARID4A	1	0	1	4	4	0	0	0	0	0	0	0
IFNA14	1	0	1	4	4	0	0	0	0	0	0	0
RAD54L	1	0	1	4	0	4	1	0	1	0	0	0
SRD5A1	1	0	1	4	3	1	5	2	3	0	0	0
SYBU	0	0	0	4	3	1	0	0	0	0	0	0
ZNF160	0	0	0	4	3	1	6	2	4	0	0	0
ZNF639	0	0	0	4	2	2	0	0	0	0	0	0
ZNF345	0	0	0	4	3	1	3	1	2	0	0	0
PODXL	0	0	0	4	2	2	0	0	0	0	0	0
FKBP1B	0	0	0	4	2	2	0	0	0	0	0	0
WFDC1	0	0	0	4	4	0	1	0	1	0	0	0
WNT3	0	0	0	4	2	2	1	0	1	0	0	0
BCL2L2	0	0	0	4	4	0	0	0	0	0	0	0
IPO4	0	0	0	4	4	0	2	0	2	0	0	0
PCYT2	0	0	0	4	1	3	0	0	0	0	0	0
FBXO5	0	0	0	4	3	1	4	1	3	0	0	0
INO80D	0	0	0	4	4	0	0	0	0	0	0	0
CUL1	0	0	0	4	4	0	2	0	2	0	0	0
CCR5	0	0	0	4	4	0	1	1	0	0	0	0
SAMD14	0	0	0	4	3	1	2	0	2	0	0	0
FGD6	0	0	0	4	2	2	1	0	1	0	0	0
DHX58	0	0	0	4	3	1	0	0	0	0	0	0
RANBP17	0	0	0	4	3	1	1	0	1	0	0	0
NDRG3	0	0	0	4	4	0	0	0	0	0	0	0
SLC25A28	0	0	0	4	4	0	3	0	3	0	0	0
MCM4	0	0	0	4	3	1	5	2	3	0	0	0
POP1	0	0	0	4	2	2	0	0	0	0	0	0
NT5DC2	0	0	0	4	4	0	0	0	0	0	0	0
LILRB2	0	0	0	4	4	0	3	1	2	0	0	0
ANKMY2	0	0	0	4	4	0	0	0	0	0	0	0
IQCK	0	0	0	4	4	0	0	0	0	0	0	0
HNRNPA0	0	0	0	4	2	2	1	0	1	0	0	0
RAB17	0	0	0	4	1	3	4	2	2	0	0	0
BOP1	0	0	0	4	2	2	12	3	9	0	0	0
TNNC2	0	0	0	4	3	1	4	4	0	0	0	0
ADPRH	0	0	0	4	3	1	2	1	1	0	0	0
LGR5	0	0	0	4	3	1	0	0	0	0	0	0
TRIM45	0	0	0	4	1	3	0	0	0	0	0	0
HIC1	0	0	0	4	4	0	1	0	1	0	0	0
HIVEP2	0	0	0	4	2	2	0	0	0	0	0	0
TNP2	0	0	0	4	4	0	2	0	2	0	0	0
SNX1	0	0	0	4	4	0	1	0	1	0	0	0
TOR3A	0	0	0	4	4	0	2	2	0	0	0	0
CRISP2	0	0	0	4	2	2	0	0	0	0	0	0
SUPT4H1	0	0	0	4	3	1	1	0	1	0	0	0
CNIH	0	0	0	4	4	0	1	1	0	0	0	0
GRK4	0	0	0	4	1	3	1	1	0	0	0	0
KSR1	0	0	0	4	2	2	6	0	6	0	0	0
PTPRK	0	0	0	4	3	1	4	2	2	0	0	0
CHI3L1	0	0	0	4	4	0	0	0	0	0	0	0
L1TD1	0	0	0	4	3	1	1	0	1	0	0	0
AP3S2	0	0	0	4	3	1	0	0	0	0	0	0
DNM1	0	0	0	4	3	1	1	1	0	0	0	0
ARHGDIB	0	0	0	4	2	2	0	0	0	0	0	0
PLA2G5	0	0	0	4	4	0	3	3	0	0	0	0
SVIL	0	0	0	4	3	1	1	0	1	0	0	0
TTC39A	0	0	0	4	3	1	1	1	0	0	0	0
SLC25A16	0	0	0	4	2	2	1	1	0	0	0	0
CXCL3	0	0	0	4	2	2	2	2	0	0	0	0
PSMB7	0	0	0	4	4	0	2	2	0	0	0	0
KCNAB1	0	0	0	4	2	2	3	3	0	0	0	0
SKAP1	0	0	0	4	1	3	0	0	0	0	0	0
GAS2L1	0	0	0	4	4	0	1	1	0	0	0	0
NDUFB5	0	0	0	4	3	1	4	4	0	0	0	0
TRIM13	0	0	0	4	2	2	0	0	0	0	0	0
IFNGR1	0	0	0	4	4	0	0	0	0	0	0	0
TECTA	0	0	0	4	4	0	11	11	0	0	0	0
RPS23	0	0	0	4	2	2	0	0	0	0	0	0
ARHGEF10L	0	0	0	4	2	2	2	0	2	0	0	0
C17orf90	0	0	0	4	3	1	1	1	0	0	0	0
HOXC13	0	0	0	4	2	2	0	0	0	0	0	0
C1orf21	0	0	0	4	2	2	1	0	1	0	0	0
RALGDS	0	0	0	4	1	3	1	1	0	0	0	0
TTC35	0	0	0	4	4	0	2	2	0	0	0	0
PDCL	0	0	0	4	2	2	0	0	0	0	0	0
ENOX2	0	0	0	4	3	1	0	0	0	0	0	0
USF2	0	0	0	4	3	1	0	0	0	0	0	0
C20orf43	0	0	0	4	3	1	1	0	1	0	0	0
CATSPER2	0	0	0	4	2	2	2	0	2	0	0	0
TSR1	0	0	0	4	3	1	0	0	0	0	0	0
IRF8	0	0	0	4	1	3	0	0	0	0	0	0
EIF1AX	0	0	0	4	2	2	1	0	1	0	0	0
FAM149A	0	0	0	4	1	3	2	0	2	0	0	0
C6orf162	0	0	0	4	4	0	0	0	0	0	0	0
H3F3A	0	0	0	4	3	1	2	1	1	0	0	0
SSTR5	0	0	0	4	3	1	0	0	0	0	0	0
GPSM2	0	0	0	4	2	2	7	0	7	0	0	0
ATP5G3	0	0	0	4	4	0	12	11	1	0	0	0
CAMK2N1	0	0	0	4	2	2	0	0	0	0	0	0
SLC41A3	0	0	0	4	4	0	0	0	0	0	0	0
MAP2K4	0	0	0	4	1	3	0	0	0	0	0	0
CD3G	0	0	0	4	3	1	1	0	1	0	0	0
MATK	0	0	0	4	4	0	8	7	1	0	0	0
BAAT	0	0	0	4	4	0	1	1	0	0	0	0
PLK1	0	0	0	4	1	3	0	0	0	0	0	0
RBM47	0	0	0	4	2	2	2	2	0	0	0	0
HSPA8	0	0	0	4	1	3	2	2	0	0	0	0
PTPRCAP	0	0	0	4	4	0	0	0	0	0	0	0
GABRR1	0	0	0	4	3	1	2	0	2	0	0	0
PCK1	0	0	0	4	2	2	1	0	1	0	0	0
FKBP6	0	0	0	4	1	3	0	0	0	0	0	0
SNRPG	0	0	0	4	1	3	27	2	25	0	0	0
PSMB9	0	0	0	4	1	3	4	0	4	0	0	0
CD4	0	0	0	4	2	2	1	0	1	0	0	0
EDF1	0	0	0	4	2	2	2	2	0	0	0	0
POU3F2	0	0	0	4	3	1	0	0	0	0	0	0
PAX1	0	0	0	4	1	3	0	0	0	0	0	0
MADCAM1	0	0	0	4	1	3	4	0	4	0	0	0
SEMA3C	0	0	0	4	1	3	0	0	0	0	0	0
OXR1	0	0	0	4	2	2	0	0	0	0	0	0
SSR4	0	0	0	4	2	2	1	1	0	0	0	0
NDUFB2	0	0	0	4	3	1	9	6	3	0	0	0
MYO7A	0	0	0	4	3	1	1	0	1	0	0	0
C11orf68	0	0	0	4	1	3	0	0	0	0	0	0
KIR3DL1	0	0	0	4	1	3	1	1	0	0	0	0
INPPL1	0	0	0	4	2	2	0	0	0	0	0	0
XAF1	0	0	0	4	1	3	0	0	0	0	0	0
NDUFA3	0	0	0	4	2	2	5	4	1	0	0	0
HOXA10	0	0	0	4	2	2	2	0	2	0	0	0
DUSP14	0	0	0	4	4	0	0	0	0	0	0	0
CNOT1	0	0	0	4	1	3	0	0	0	0	0	0
CGB	0	0	0	4	2	2	0	0	0	0	0	0
HTN1	0	0	0	4	1	3	3	0	3	0	0	0
SLC9A3	0	0	0	4	4	0	0	0	0	0	0	0
HDC	0	0	0	4	2	2	2	1	1	0	0	0
MAGEA12	0	0	0	4	2	2	1	0	1	0	0	0
SC5DL	0	0	0	4	1	3	1	0	1	0	0	0
TSSC1	0	0	0	4	1	3	1	1	0	0	0	0
USP29	0	0	0	4	1	3	0	0	0	0	0	0
DDX43	0	0	0	4	2	2	0	0	0	0	0	0
ANKMY1	0	0	0	4	1	3	0	0	0	0	0	0
RPS27	0	0	0	4	1	3	0	0	0	0	0	0
PRPSAP2	0	0	0	4	1	3	1	0	1	0	0	0
KCMF1	0	0	0	4	2	2	0	0	0	0	0	0
MAU2	0	0	0	4	1	3	0	0	0	0	0	0
TUFT1	0	0	0	4	2	2	3	3	0	0	0	0
DGKZ	0	0	0	4	1	3	0	0	0	0	0	0
IQSEC2	0	0	0	4	1	3	2	2	0	0	0	0
C14orf118	0	0	0	4	1	3	1	0	1	0	0	0
HIST1H2BK	0	0	0	4	1	3	21	21	0	0	0	0
APBB3	0	0	0	4	1	3	0	0	0	0	0	0
KLC1	0	0	0	4	1	3	0	0	0	0	0	0
BMP7	0	0	0	4	0	4	0	0	0	0	0	0
CCL8	0	0	0	4	0	4	0	0	0	0	0	0
NPM1	0	0	0	4	0	4	0	0	0	0	0	0
HDLBP	0	0	0	4	0	4	0	0	0	0	0	0
TRPC3	0	0	0	4	0	4	0	0	0	0	0	0
NGF	0	0	0	4	0	4	0	0	0	0	0	0
TYROBP	0	0	0	4	0	4	1	0	1	0	0	0
SEMA4G	0	0	0	4	0	4	5	5	0	0	0	0
IBSP	0	0	0	4	0	4	0	0	0	0	0	0
SRPX2	0	0	0	4	0	4	1	1	0	0	0	0
NUS1	0	0	0	4	0	4	0	0	0	0	0	0
ARHGEF4	0	0	0	4	0	4	0	0	0	0	0	0
THBS2	0	0	0	4	0	4	0	0	0	0	0	0
EIF3K	0	0	0	4	0	4	4	4	0	0	0	0
ADAMTS13	0	0	0	4	0	4	0	0	0	0	0	0
KLHL7	0	0	0	4	0	4	0	0	0	0	0	0
CELF3	0	0	0	4	0	4	0	0	0	0	0	0
XPNPEP2	0	0	0	4	0	4	0	0	0	0	0	0
EIF2AK2	0	0	0	4	0	4	0	0	0	0	0	0
ZNF444	0	0	0	4	0	4	0	0	0	0	0	0
PIP5K1B	0	0	0	4	0	4	0	0	0	0	0	0
CYP1A2	0	0	0	4	0	4	3	2	1	0	0	0
C1orf54	0	0	0	4	0	4	2	1	1	0	0	0
PAF1	0	0	0	4	0	4	0	0	0	0	0	0
TRIP4	0	0	0	4	0	4	0	0	0	0	0	0
PPIP5K1	0	0	0	4	0	4	0	0	0	0	0	0
RPRM	0	0	0	4	0	4	0	0	0	0	0	0
RENBP	0	0	0	4	0	4	2	0	2	0	0	0
MAN1B1	0	0	0	4	0	4	0	0	0	0	0	0
NARS2	0	0	0	4	0	4	0	0	0	0	0	0
YIPF5	0	0	0	4	0	4	0	0	0	0	0	0
BMPR1A	0	0	0	4	0	4	1	0	1	0	0	0
BRF1	0	0	0	4	0	4	0	0	0	0	0	0
ME3	0	0	0	4	0	4	4	0	4	0	0	0
VPS16	1	1	0	4	4	0	1	0	1	0	0	0
TPM3	0	0	0	4	3	1	0	0	0	0	0	0
PPP1R7	3	1	2	4	3	1	0	0	0	0	0	0
ALDH9A1	1	0	1	4	1	3	0	0	0	0	0	0
FHL2	0	0	0	4	1	3	0	0	0	0	0	0
BBS1	1	1	0	4	2	2	0	0	0	0	0	0
C7orf10	0	0	0	4	3	1	1	1	0	0	0	0
EPHX1	1	1	0	4	1	3	2	2	0	0	0	0
ETV1	0	0	0	4	3	1	0	0	0	0	0	0
ZFHX4	6	6	0	4	0	4	6	6	0	0	0	0
SERPINF1	1	1	0	4	2	2	1	1	0	0	0	0
NID2	4	3	1	4	0	4	1	1	0	0	0	0
DDR2	2	2	0	3	3	0	0	0	0	0	0	0
ECM1	1	1	0	3	2	1	3	3	0	0	1	0
FADS2	19	3	16	3	3	0	0	0	0	0	0	0
FBLN1	2	1	1	3	1	2	0	0	0	0	1	0
PDGFC	2	2	0	3	2	1	0	0	0	0	0	0
PRR16	1	0	1	3	2	1	0	0	0	0	0	0
SEMA5A	0	0	0	3	0	3	2	0	2	0	0	0
SPOCK1	0	0	0	3	1	2	0	0	0	0	1	0
TNS3	2	0	2	3	1	2	0	0	0	0	0	0
XYLT1	0	0	0	3	2	1	0	0	0	0	0	0
ANK3	0	0	0	3	1	2	1	1	0	0	1	0
ARHGAP8	2	1	1	3	0	3	1	0	1	0	0	0
CORO1A	7	3	4	3	1	2	6	1	5	0	0	0
DSC2	0	0	0	3	3	0	14	1	13	0	0	0
EXPH5	8	0	8	3	2	1	0	0	0	0	0	0
KRT15	0	0	0	3	2	1	0	0	0	0	1	0
NMU	0	0	0	3	1	2	0	0	0	0	1	0
RAB25	1	0	1	3	0	3	3	2	1	0	0	0
SPRR1B	0	0	0	3	3	0	7	2	5	0	0	1
CHD7	1	0	1	3	1	2	3	2	1	0	1	1
CLCA2	0	0	0	3	2	1	3	1	2	0	0	1
RAB38	2	1	1	3	2	1	0	0	0	0	1	0
CELSR1	0	0	0	3	2	1	0	0	0	0	1	0
SLC39A8	2	0	2	3	2	1	0	0	0	0	1	0
AGR2	0	0	0	3	1	2	1	0	1	0	1	0
SERPINB3	4	0	4	3	0	3	13	7	6	0	0	1
P2RX5	0	0	0	3	1	2	0	0	0	0	0	0
PTAFR	0	0	0	3	0	3	1	1	0	0	0	0
AGRN	0	0	0	3	2	1	0	0	0	0	0	0
STOM	3	3	0	3	1	2	0	0	0	0	0	0
EXTL3	0	0	0	3	0	3	0	0	0	0	0	0
CASP4	1	1	0	3	0	3	2	1	1	0	0	0
SULT1A1	2	1	1	3	3	0	0	0	0	0	0	0
ATP6V1B2	12	7	5	3	3	0	1	1	0	1	0	0
PROCR	0	0	0	3	2	1	1	0	1	0	0	0
C2orf3	4	2	2	3	0	3	0	0	0	0	0	0
CLPX	0	0	0	3	2	1	1	0	1	0	0	0
PPP2R2A	0	0	0	3	0	3	0	0	0	0	0	0
DLG3	0	0	0	3	2	1	1	1	0	0	0	0
STX16	0	0	0	3	1	2	1	1	0	0	0	0
PEG10	39	23	16	3	2	1	3	2	1	1	1	1
SCGB1D2	5	2	3	3	1	2	3	2	1	0	1	1
TMPRSS3	4	1	3	3	1	2	3	2	1	0	1	1
ELF5	1	0	1	3	1	2	4	3	1	0	1	1
ORM1	1	0	1	3	2	1	7	3	4	0	1	1
S100P	0	0	0	3	2	1	6	4	2	0	1	1
COCH	0	0	0	3	1	2	4	1	3	0	1	1
SULT4A1	0	0	0	3	1	2	6	3	3	0	1	1
RBP1	0	0	0	3	2	1	2	1	1	0	1	1
COMMD3	0	0	0	3	1	2	4	2	2	0	1	1
FABP4	0	0	0	3	2	1	3	2	1	0	1	1
ATP5G1	5	5	0	3	0	3	14	6	8	0	0	1
BCAT1	6	1	5	3	3	0	5	1	4	0	0	1
TMEM147	3	3	0	3	3	0	12	2	10	0	0	1
RPRD1A	2	2	0	3	3	0	25	1	24	0	0	1
DHTKD1	2	1	1	3	3	0	5	3	2	0	0	1
DIO2	1	1	0	3	3	0	6	3	3	0	0	1
UBQLN4	1	0	1	3	2	1	10	2	8	0	0	1
LY6D	1	0	1	3	1	2	16	7	9	0	0	1
USP1	1	0	1	3	3	0	33	12	21	0	0	1
GATA2	2	0	2	3	2	1	3	1	2	0	0	1
UBE2O	0	0	0	3	3	0	2	1	1	0	0	1
TATDN2	0	0	0	3	2	1	3	1	2	0	0	1
ART3	0	0	0	3	3	0	2	1	1	0	0	1
CRISP3	0	0	0	3	1	2	2	1	1	0	0	1
COMMD8	0	0	0	3	3	0	2	1	1	0	0	1
UBE2M	0	0	0	3	2	1	7	1	6	0	0	1
CRYZ	0	0	0	3	3	0	2	1	1	0	0	1
SH3GL3	0	0	0	3	2	1	7	1	6	0	0	1
FOXD1	0	0	0	3	1	2	6	3	3	0	0	1
PAICS	0	0	0	3	0	3	4	3	1	0	0	1
CHODL	0	0	0	3	0	3	6	4	2	0	0	1
GSTM3	5	5	0	3	2	1	0	0	0	0	1	0
UBE2Z	12	11	1	3	2	1	2	0	2	0	1	0
CEACAM6	3	1	2	3	1	2	4	4	0	0	1	0
CHCHD7	2	2	0	3	2	1	0	0	0	0	1	0
TCN1	11	11	0	3	1	2	5	5	0	0	1	0
LY6E	2	2	0	3	2	1	6	2	4	0	1	0
COBL	1	1	0	3	1	2	0	0	0	0	1	0
RAD23A	5	3	2	3	2	1	2	2	0	0	1	0
BAG1	1	1	0	3	2	1	0	0	0	0	1	0
DMD	10	1	9	3	1	2	0	0	0	0	1	0
STC2	1	1	0	3	1	2	1	1	0	0	1	0
BMP4	2	2	0	3	1	2	1	0	1	0	1	0
SLC5A6	1	1	0	3	1	2	1	1	0	0	1	0
ABCC10	2	2	0	3	2	1	1	1	0	0	1	0
RPS21	3	1	2	3	1	2	1	0	1	0	1	0
TACO1	6	6	0	3	1	2	1	0	1	0	1	0
GINS2	1	1	0	3	2	1	17	5	12	0	1	0
KCNE4	1	1	0	3	2	1	0	0	0	0	1	0
CRIP1	1	1	0	3	1	2	0	0	0	0	1	0
OAZ3	1	1	0	3	2	1	0	0	0	0	1	0
ALDH3A2	1	1	0	3	1	2	0	0	0	0	1	0
SHANK2	18	0	18	3	1	2	5	4	1	0	1	0
SYT1	3	0	3	3	1	2	1	0	1	0	1	0
MTRR	2	0	2	3	2	1	0	0	0	0	1	0
CYP21A2	3	0	3	3	1	2	0	0	0	0	1	0
GGCT	1	0	1	3	2	1	2	1	1	0	1	0
HLA.DQB1	1	0	1	3	1	2	0	0	0	0	1	0
ADIPOQ	9	0	9	3	1	2	3	2	1	0	1	0
NUBPL	2	0	2	3	1	2	1	0	1	0	1	0
AGTR1	1	0	1	3	1	2	7	7	0	0	1	0
DBNDD2	1	0	1	3	2	1	1	1	0	0	1	0
FAM63A	2	0	2	3	1	2	0	0	0	0	1	0
TST	3	0	3	3	1	2	3	3	0	0	1	0
FAM172A	1	0	1	3	1	2	0	0	0	0	1	0
NRCAM	1	0	1	3	1	2	2	0	2	0	1	0
KLK12	1	0	1	3	2	1	0	0	0	0	1	0
ASTN2	3	0	3	3	2	1	3	0	3	0	1	0
FBXO2	1	0	1	3	2	1	3	3	0	0	1	0
TMEM62	1	0	1	3	1	2	0	0	0	0	1	0
OSBPL1A	1	0	1	3	2	1	0	0	0	0	1	0
ATP7B	1	0	1	3	2	1	3	0	3	0	1	0
FOXF1	1	0	1	3	1	2	1	0	1	0	1	0
TPSG1	1	0	1	3	2	1	1	0	1	0	1	0
ATP1B1	3	0	3	3	1	2	0	0	0	0	1	0
REEP1	2	0	2	3	2	1	1	0	1	0	1	0
TFAP2B	1	0	1	3	1	2	0	0	0	0	1	0
C4orf43	1	0	1	3	1	2	0	0	0	0	1	0
HDHD1	1	0	1	3	2	1	1	0	1	0	1	0
BAMBI	0	0	0	3	1	2	0	0	0	0	1	0
TAT	0	0	0	3	1	2	2	2	0	0	1	0
CCNO	0	0	0	3	2	1	0	0	0	0	1	0
GAD1	0	0	0	3	1	2	1	0	1	0	1	0
SERPINA3	0	0	0	3	2	1	0	0	0	0	1	0
BTN3A2	0	0	0	3	1	2	1	0	1	0	1	0
HMGB3	0	0	0	3	2	1	2	2	0	0	1	0
CALML5	0	0	0	3	2	1	0	0	0	0	1	0
SPATS2L	0	0	0	3	2	1	0	0	0	0	1	0
RMND1	0	0	0	3	1	2	0	0	0	0	1	0
PRODH	0	0	0	3	1	2	3	3	0	0	1	0
HARS	0	0	0	3	2	1	0	0	0	0	1	0
FOS	0	0	0	3	2	1	5	5	0	0	1	0
PDE4A	0	0	0	3	2	1	0	0	0	0	1	0
PDZK1	0	0	0	3	2	1	0	0	0	0	1	0
TALDO1	0	0	0	3	1	2	13	11	2	0	1	0
DDX58	0	0	0	3	2	1	0	0	0	0	1	0
SLC9A3R1	0	0	0	3	2	1	0	0	0	0	1	0
BTG2	0	0	0	3	1	2	0	0	0	0	1	0
GSTM1	0	0	0	3	1	2	0	0	0	0	1	0
PGBD5	0	0	0	3	1	2	0	0	0	0	1	0
LRRC31	0	0	0	3	2	1	1	0	1	0	1	0
PLAT	0	0	0	3	2	1	1	1	0	0	1	0
DPYSL4	0	0	0	3	2	1	4	4	0	0	1	0
PHB	0	0	0	3	2	1	8	8	0	0	1	0
CUTA	0	0	0	3	2	1	1	1	0	0	1	0
RTN1	0	0	0	3	2	1	0	0	0	0	1	0
PABPC3	0	0	0	3	2	1	1	1	0	0	1	0
HLA.DQB2	0	0	0	3	2	1	1	1	0	0	1	0
ITGAV	0	0	0	3	1	2	1	0	1	0	1	0
TJP2	0	0	0	3	1	2	2	0	2	0	1	0
ESR1	0	0	0	3	2	1	0	0	0	0	1	0
F8A1	0	0	0	3	1	2	0	0	0	0	1	0
RRP12	0	0	0	3	2	1	0	0	0	0	1	0
PFKFB3	0	0	0	3	2	1	1	1	0	0	1	0
GLRX3	0	0	0	3	1	2	1	0	1	0	1	0
ACOX3	0	0	0	3	1	2	1	1	0	0	1	0
FDXR	0	0	0	3	2	1	0	0	0	0	1	0
SCML1	0	0	0	3	2	1	6	0	6	0	1	0
SLC5A1	0	0	0	3	2	1	1	0	1	0	1	0
FOSB	0	0	0	3	2	1	3	0	3	0	1	0
COL10A1	0	0	0	3	1	2	1	0	1	0	1	0
RPL21	0	0	0	3	1	2	1	0	1	0	1	0
TMEM47	0	0	0	3	1	2	0	0	0	0	1	0
KLRK1	0	0	0	3	2	1	0	0	0	0	1	0
ASH2L	0	0	0	3	1	2	0	0	0	0	1	0
DENND3	0	0	0	3	2	1	0	0	0	0	1	0
HIST1H1C	0	0	0	3	1	2	9	9	0	0	1	0
FCGBP	0	0	0	3	1	2	0	0	0	0	1	0
TMEM123	0	0	0	3	2	1	6	3	3	0	1	0
E4F1	0	0	0	3	1	2	0	0	0	0	1	0
KHNYN	0	0	0	3	1	2	0	0	0	0	1	0
CLEC7A	0	0	0	3	1	2	1	1	0	0	1	0
PHF11	0	0	0	3	1	2	0	0	0	0	1	0
DPM3	0	0	0	3	1	2	25	20	5	0	0	1
KCNA1	28	26	2	3	3	0	2	2	0	0	0	0
CHRM2	12	12	0	3	2	1	5	3	2	0	0	0
GABRG3	8	8	0	3	0	3	1	0	1	0	0	0
SNAPC5	2	1	1	3	3	0	1	0	1	0	0	0
CPA4	3	2	1	3	0	3	1	0	1	0	0	0
C4orf31	6	6	0	3	1	2	1	0	1	0	0	0
ITGB3	7	1	6	3	1	2	4	1	3	0	0	0
PAK7	18	18	0	3	2	1	0	0	0	0	0	0
NRXN2	4	4	0	3	0	3	1	1	0	0	0	0
ACSM5	15	1	14	3	0	3	6	2	4	0	0	0
RHOB	6	4	2	3	2	1	0	0	0	0	0	0
SIGLEC7	25	14	11	3	1	2	6	3	3	0	0	0
SSX2	2	2	0	3	1	2	13	12	1	0	0	0
RHAG	8	8	0	3	3	0	0	0	0	0	0	0
RABL3	3	3	0	3	2	1	2	0	2	0	0	0
UROD	9	9	0	3	0	3	1	0	1	0	0	0
HSPD1	3	2	1	3	1	2	13	11	2	0	0	0
KIAA0355	6	6	0	3	3	0	0	0	0	0	0	0
TLR3	4	2	2	3	2	1	3	1	2	0	0	0
STMN4	1	1	0	3	3	0	0	0	0	0	0	0
PTPN2	3	2	1	3	2	1	0	0	0	0	0	0
GNE	7	7	0	3	2	1	0	0	0	0	0	0
RBL1	1	1	0	3	3	0	0	0	0	0	0	0
NDUFV2	2	2	0	3	3	0	3	3	0	0	0	0
PTPRC	15	7	8	3	3	0	1	0	1	0	0	0
NMNAT2	1	1	0	3	0	3	0	0	0	0	0	0
RPS11	3	3	0	3	0	3	0	0	0	0	0	0
RAPGEF3	8	8	0	3	0	3	7	7	0	0	0	0
GSTK1	1	1	0	3	0	3	2	2	0	0	0	0
IL6ST	4	1	3	3	1	2	4	2	2	0	0	0
GLT25D1	3	3	0	3	2	1	1	1	0	0	0	0
TGFBR2	2	2	0	3	0	3	1	0	1	0	0	0
DDC	9	3	6	3	0	3	0	0	0	0	0	0
ZNF587	6	4	2	3	1	2	0	0	0	0	0	0
HTR1F	9	7	2	3	1	2	6	6	0	0	0	0
SUCLG1	3	3	0	3	0	3	3	3	0	0	0	0
WDR62	6	6	0	3	2	1	0	0	0	0	0	0
CLEC5A	6	5	1	3	3	0	1	0	1	0	0	0
GDI1	5	5	0	3	3	0	0	0	0	0	0	0
STATH	3	2	1	3	3	0	4	2	2	0	0	0
ANK1	1	1	0	3	1	2	0	0	0	0	0	0
ZBP1	6	6	0	3	1	2	0	0	0	0	0	0
OTUB1	2	2	0	3	2	1	0	0	0	0	0	0
TAL1	1	1	0	3	1	2	2	1	1	0	0	0
LRTM1	1	1	0	3	2	1	0	0	0	0	0	0
DOPEY1	1	1	0	3	1	2	0	0	0	0	0	0
DCAF15	2	2	0	3	0	3	0	0	0	0	0	0
ATP6V0C	4	3	1	3	0	3	0	0	0	0	0	0
IL32	11	4	7	3	0	3	6	4	2	0	0	0
GAB2	2	1	1	3	1	2	0	0	0	0	0	0
NDUFB7	2	2	0	3	3	0	2	2	0	0	0	0
ST7L	2	2	0	3	3	0	0	0	0	0	0	0
KIAA0319L	2	2	0	3	2	1	0	0	0	0	0	0
ADRB3	1	1	0	3	0	3	2	1	1	0	0	0
HPSE	1	1	0	3	2	1	1	0	1	0	0	0
TESK1	1	1	0	3	3	0	0	0	0	0	0	0
HBG1	2	2	0	3	3	0	1	0	1	0	0	0
TRIM3	1	1	0	3	2	1	0	0	0	0	0	0
MEMO1	1	1	0	3	3	0	7	4	3	0	0	0
GSTZ1	6	6	0	3	1	2	0	0	0	0	0	0
DHPS	6	6	0	3	3	0	2	0	2	0	0	0
MED15	2	2	0	3	3	0	1	1	0	0	0	0
RPLP0	5	1	4	3	3	0	0	0	0	0	0	0
GDNF	2	1	1	3	3	0	0	0	0	0	0	0
AARS	4	3	1	3	1	2	6	1	5	0	0	0
GYG2	2	2	0	3	0	3	1	1	0	0	0	0
CHRNA1	3	1	2	3	0	3	1	1	0	0	0	0
C5orf45	2	2	0	3	1	2	0	0	0	0	0	0
SASH1	1	1	0	3	0	3	0	0	0	0	0	0
GCM1	5	5	0	3	1	2	10	0	10	0	0	0
ASMTL	1	1	0	3	3	0	0	0	0	0	0	0
BFAR	1	1	0	3	3	0	0	0	0	0	0	0
CNPY4	3	2	1	3	3	0	0	0	0	0	0	0
VENTX	1	1	0	3	3	0	1	0	1	0	0	0
TAS2R4	2	1	1	3	0	3	0	0	0	0	0	0
RHOC	2	1	1	3	0	3	1	1	0	0	0	0
CSRNP3	1	1	0	3	3	0	0	0	0	0	0	0
POU2AF1	1	1	0	3	1	2	1	1	0	0	0	0
PSD4	4	4	0	3	0	3	3	3	0	0	0	0
SNCB	1	1	0	3	0	3	0	0	0	0	0	0
PDC	15	4	11	3	3	0	0	0	0	0	0	0
GLB1L	1	1	0	3	0	3	2	1	1	0	0	0
CCDC82	1	1	0	3	0	3	1	0	1	0	0	0
GPR143	2	2	0	3	0	3	0	0	0	0	0	0
GKN1	3	3	0	3	1	2	0	0	0	0	0	0
FERMT1	4	1	3	3	0	3	0	0	0	0	0	0
MAGEB1	1	1	0	3	2	1	5	3	2	0	0	0
COL18A1	1	1	0	3	0	3	0	0	0	0	0	0
SNRPA1	5	4	1	3	0	3	8	7	1	0	0	0
UBE2I	1	1	0	3	0	3	0	0	0	0	0	0
ZNF268	3	3	0	3	1	2	0	0	0	0	0	0
NGFR	8	4	4	3	0	3	0	0	0	0	0	0
ABCF1	3	2	1	3	3	0	2	1	1	0	0	0
DDRGK1	2	2	0	3	0	3	3	3	0	0	0	0
NDUFAF1	2	1	1	3	3	0	0	0	0	0	0	0
PLG	1	1	0	3	0	3	1	1	0	0	0	0
DDX50	1	1	0	3	3	0	0	0	0	0	0	0
ALG12	2	2	0	3	3	0	1	0	1	0	0	0
SNX2	1	1	0	3	1	2	1	1	0	0	0	0
MIP	1	1	0	3	1	2	1	1	0	0	0	0
TK2	1	1	0	3	3	0	0	0	0	0	0	0
GAMT	2	1	1	3	0	3	1	1	0	0	0	0
MRPL12	3	1	2	3	0	3	1	1	0	0	0	0
GSS	1	1	0	3	0	3	1	1	0	0	0	0
VPS33B	2	1	1	3	2	1	0	0	0	0	0	0
REG1B	1	1	0	3	0	3	9	1	8	0	0	0
DEFB126	3	1	2	3	0	3	2	2	0	0	0	0
YKT6	3	3	0	3	0	3	0	0	0	0	0	0
ADCY8	9	1	8	3	1	2	0	0	0	0	0	0
ARFRP1	15	1	14	3	0	3	0	0	0	0	0	0
PRIM1	1	1	0	3	2	1	6	0	6	0	0	0
CDH15	1	1	0	3	2	1	1	0	1	0	0	0
NECAP1	1	1	0	3	0	3	2	2	0	0	0	0
GRB7	2	2	0	3	0	3	6	1	5	0	0	0
C21orf2	1	1	0	3	3	0	1	1	0	0	0	0
CLIP1	1	1	0	3	0	3	0	0	0	0	0	0
FAM203A	3	3	0	3	3	0	0	0	0	0	0	0
EI24	2	2	0	3	0	3	0	0	0	0	0	0
LRRC32	1	1	0	3	3	0	0	0	0	0	0	0
SLC4A3	3	3	0	3	2	1	0	0	0	0	0	0
TRIP10	1	1	0	3	3	0	1	1	0	0	0	0
CNN3	2	1	1	3	1	2	0	0	0	0	0	0
TMEM140	1	1	0	3	3	0	0	0	0	0	0	0
TAPBP	1	1	0	3	3	0	2	2	0	0	0	0
NCBP2	1	1	0	3	1	2	16	0	16	0	0	0
DACT1	1	1	0	3	3	0	0	0	0	0	0	0
ATP2B3	1	1	0	3	3	0	2	1	1	0	0	0
CNGA3	24	2	22	3	3	0	14	13	1	0	0	0
ITM2C	1	1	0	3	2	1	0	0	0	0	0	0
ADO	1	1	0	3	2	1	0	0	0	0	0	0
RASSF7	1	1	0	3	1	2	0	0	0	0	0	0
TRMT1	1	1	0	3	0	3	1	0	1	0	0	0
WDR19	1	1	0	3	2	1	0	0	0	0	0	0
HMG20B	1	1	0	3	3	0	1	0	1	0	0	0
RAPGEF6	1	1	0	3	3	0	0	0	0	0	0	0
ITGAL	1	1	0	3	3	0	1	0	1	0	0	0
MAP4K3	2	2	0	3	2	1	1	0	1	0	0	0
ZNF695	1	1	0	3	0	3	1	0	1	0	0	0
C20orf111	2	1	1	3	0	3	1	1	0	0	0	0
TBX4	1	1	0	3	3	0	0	0	0	0	0	0
PPWD1	1	1	0	3	3	0	0	0	0	0	0	0
CD58	1	1	0	3	2	1	0	0	0	0	0	0
KCNG2	3	1	2	3	2	1	0	0	0	0	0	0
BBS9	1	1	0	3	3	0	1	0	1	0	0	0
CHFR	1	1	0	3	1	2	0	0	0	0	0	0
NFATC4	1	1	0	3	1	2	0	0	0	0	0	0
AMACR	1	1	0	3	0	3	1	0	1	0	0	0
TOX4	1	1	0	3	0	3	0	0	0	0	0	0
SCG5	2	1	1	3	1	2	0	0	0	0	0	0
BTK	1	1	0	3	0	3	4	0	4	0	0	0
ASAH1	1	1	0	3	2	1	2	2	0	0	0	0
LAMC3	2	1	1	3	3	0	0	0	0	0	0	0
USP16	1	1	0	3	3	0	0	0	0	0	0	0
KALRN	1	1	0	3	3	0	2	0	2	0	0	0
BRP44	1	1	0	3	3	0	0	0	0	0	0	0
SEC31B	1	1	0	3	0	3	0	0	0	0	0	0
SH2D2A	1	1	0	3	3	0	0	0	0	0	0	0
PAPOLA	1	1	0	3	0	3	1	1	0	0	0	0
CBX2	2	1	1	3	0	3	1	0	1	0	0	0
KDM1A	6	1	5	3	0	3	0	0	0	0	0	0
GPR176	1	1	0	3	1	2	1	0	1	0	0	0
SERPINB6	2	1	1	3	3	0	0	0	0	0	0	0
C3orf36	1	1	0	3	0	3	0	0	0	0	0	0
KLK6	1	1	0	3	0	3	0	0	0	0	0	0
EMX1	4	1	3	3	0	3	1	1	0	0	0	0
NYX	1	1	0	3	3	0	4	4	0	0	0	0
OPTN	1	1	0	3	0	3	0	0	0	0	0	0
SMYD5	1	1	0	3	0	3	0	0	0	0	0	0
PSMB4	3	1	2	3	3	0	26	24	2	0	0	0
MAPK9	1	1	0	3	0	3	2	0	2	0	0	0
H2AFJ	1	1	0	3	0	3	0	0	0	0	0	0
UTP18	2	1	1	3	2	1	0	0	0	0	0	0
IFT57	1	1	0	3	1	2	1	0	1	0	0	0
HGF	1	1	0	3	2	1	2	0	2	0	0	0
CCS	1	1	0	3	0	3	2	2	0	0	0	0
OPRD1	1	1	0	3	0	3	0	0	0	0	0	0
NDEL1	2	1	1	3	0	3	0	0	0	0	0	0
GTF3C4	1	1	0	3	1	2	0	0	0	0	0	0
AP3B2	1	1	0	3	0	3	0	0	0	0	0	0
CLCN4	2	1	1	3	1	2	0	0	0	0	0	0
COX4NB	1	1	0	3	2	1	1	1	0	0	0	0
C9orf82	1	1	0	3	0	3	14	0	14	0	0	0
PPP1R3D	1	1	0	3	2	1	0	0	0	0	0	0
PGAP1	6	0	6	3	2	1	0	0	0	0	0	0
SMR3B	22	0	22	3	0	3	0	0	0	0	0	0
DPYS	31	0	31	3	3	0	3	0	3	0	0	0
PTPRN2	1	0	1	3	2	1	5	0	5	0	0	0
CRB1	9	0	9	3	2	1	6	4	2	0	0	0
DEPDC1	1	0	1	3	0	3	0	0	0	0	0	0
HKDC1	18	0	18	3	0	3	1	0	1	0	0	0
EDA	15	0	15	3	2	1	1	0	1	0	0	0
EZH1	17	0	17	3	3	0	0	0	0	0	0	0
C1orf105	1	0	1	3	0	3	1	0	1	0	0	0
IP6K2	9	0	9	3	2	1	1	0	1	0	0	0
BAG4	1	0	1	3	2	1	2	2	0	0	0	0
MMP16	9	0	9	3	0	3	1	0	1	0	0	0
CXorf21	4	0	4	3	0	3	3	0	3	0	0	0
STK24	4	0	4	3	1	2	7	7	0	0	0	0
MRPS27	1	0	1	3	0	3	0	0	0	0	0	0
GRPR	11	0	11	3	0	3	0	0	0	0	0	0
PCDHA5	6	0	6	3	3	0	0	0	0	0	0	0
ESRP2	16	0	16	3	0	3	1	1	0	0	0	0
MEN1	6	0	6	3	0	3	0	0	0	0	0	0
FDFT1	5	0	5	3	3	0	5	5	0	0	0	0
HAGH	2	0	2	3	0	3	0	0	0	0	0	0
DTNA	8	0	8	3	1	2	0	0	0	0	0	0
PHACTR1	10	0	10	3	0	3	3	3	0	0	0	0
TAOK2	14	0	14	3	3	0	0	0	0	0	0	0
CSRP3	1	0	1	3	0	3	9	1	8	0	0	0
TXNL1	2	0	2	3	3	0	2	0	2	0	0	0
SPO11	9	0	9	3	1	2	1	0	1	0	0	0
NUDT2	2	0	2	3	2	1	0	0	0	0	0	0
INSL5	2	0	2	3	0	3	12	0	12	0	0	0
MUT	2	0	2	3	1	2	0	0	0	0	0	0
KIAA1324	7	0	7	3	0	3	0	0	0	0	0	0
GAL	1	0	1	3	2	1	0	0	0	0	0	0
CTC1	2	0	2	3	2	1	0	0	0	0	0	0
TFEC	2	0	2	3	1	2	1	0	1	0	0	0
ACCN1	2	0	2	3	3	0	15	15	0	0	0	0
SCYL3	4	0	4	3	2	1	0	0	0	0	0	0
RHO	1	0	1	3	3	0	1	0	1	0	0	0
SPOCK2	1	0	1	3	3	0	2	0	2	0	0	0
UBL4A	2	0	2	3	1	2	15	6	9	0	0	0
CHTOP	2	0	2	3	3	0	10	3	7	0	0	0
FLT3	1	0	1	3	1	2	1	0	1	0	0	0
CCL24	1	0	1	3	3	0	0	0	0	0	0	0
POLR3K	3	0	3	3	2	1	2	2	0	0	0	0
NDUFA1	3	0	3	3	2	1	1	1	0	0	0	0
AADAC	2	0	2	3	1	2	2	0	2	0	0	0
CHP2	3	0	3	3	0	3	0	0	0	0	0	0
PKN1	1	0	1	3	3	0	1	1	0	0	0	0
GALNT11	3	0	3	3	2	1	0	0	0	0	0	0
DNAJB5	4	0	4	3	0	3	13	1	12	0	0	0
MTMR11	5	0	5	3	1	2	0	0	0	0	0	0
TAF9B	1	0	1	3	3	0	1	0	1	0	0	0
RAB9A	2	0	2	3	1	2	4	4	0	0	0	0
COG5	1	0	1	3	0	3	0	0	0	0	0	0
UPK3A	2	0	2	3	0	3	2	2	0	0	0	0
COL4A5	1	0	1	3	3	0	0	0	0	0	0	0
CCNJ	1	0	1	3	1	2	0	0	0	0	0	0
RAB26	1	0	1	3	3	0	4	2	2	0	0	0
SH2B2	1	0	1	3	3	0	0	0	0	0	0	0
CYP17A1	2	0	2	3	0	3	1	0	1	0	0	0
ARR3	1	0	1	3	3	0	1	0	1	0	0	0
A4GALT	2	0	2	3	1	2	1	0	1	0	0	0
RAB11FIP2	1	0	1	3	2	1	1	1	0	0	0	0
HSF1	1	0	1	3	2	1	3	1	2	0	0	0
CXCR3	1	0	1	3	1	2	1	0	1	0	0	0
GADD45G	1	0	1	3	0	3	11	0	11	0	0	0
BCL2L13	1	0	1	3	1	2	1	1	0	0	0	0
PON1	3	0	3	3	1	2	8	1	7	0	0	0
GPR182	1	0	1	3	1	2	1	0	1	0	0	0
RHBDL1	1	0	1	3	1	2	0	0	0	0	0	0
ABCF2	1	0	1	3	3	0	2	0	2	0	0	0
PTPRA	1	0	1	3	3	0	0	0	0	0	0	0
SMAD9	1	0	1	3	1	2	1	1	0	0	0	0
SLURP1	2	0	2	3	3	0	2	1	1	0	0	0
PLP1	1	0	1	3	1	2	1	0	1	0	0	0
HEATR8	1	0	1	3	1	2	6	4	2	0	0	0
GPATCH1	1	0	1	3	3	0	2	0	2	0	0	0
ASB8	3	0	3	3	3	0	0	0	0	0	0	0
GNG7	3	0	3	3	0	3	0	0	0	0	0	0
CEACAM7	2	0	2	3	0	3	5	0	5	0	0	0
FBL	1	0	1	3	0	3	12	3	9	0	0	0
EIF3C	1	0	1	3	1	2	1	1	0	0	0	0
ALPPL2	1	0	1	3	1	2	0	0	0	0	0	0
MAD1L1	3	0	3	3	2	1	0	0	0	0	0	0
CCT3	1	0	1	3	2	1	22	18	4	0	0	0
GSTM5	2	0	2	3	1	2	4	2	2	0	0	0
SLC6A14	1	0	1	3	0	3	2	2	0	0	0	0
RAB31	1	0	1	3	3	0	2	0	2	0	0	0
BCORL1	1	0	1	3	2	1	0	0	0	0	0	0
CALCB	2	0	2	3	3	0	2	2	0	0	0	0
CIDEB	1	0	1	3	2	1	0	0	0	0	0	0
CYB5B	1	0	1	3	1	2	2	1	1	0	0	0
HAX1	1	0	1	3	1	2	8	6	2	0	0	0
PXMP4	2	0	2	3	3	0	0	0	0	0	0	0
LARS2	1	0	1	3	0	3	0	0	0	0	0	0
TUBA8	1	0	1	3	3	0	0	0	0	0	0	0
AZU1	1	0	1	3	2	1	2	1	1	0	0	0
PRKAB1	1	0	1	3	0	3	0	0	0	0	0	0
ZFAND3	4	0	4	3	0	3	0	0	0	0	0	0
ZNF276	1	0	1	3	3	0	0	0	0	0	0	0
ENTPD7	2	0	2	3	0	3	2	2	0	0	0	0
SETD3	1	0	1	3	0	3	0	0	0	0	0	0
KCTD17	3	0	3	3	1	2	0	0	0	0	0	0
GEMIN6	1	0	1	3	3	0	3	1	2	0	0	0
SYMPK	2	0	2	3	3	0	3	0	3	0	0	0
ATAD3A	1	0	1	3	1	2	0	0	0	0	0	0
C14orf101	1	0	1	3	0	3	1	0	1	0	0	0
PRUNE	1	0	1	3	2	1	3	0	3	0	0	0
KLK2	1	0	1	3	0	3	15	15	0	0	0	0
ATP5O	1	0	1	3	2	1	5	4	1	0	0	0
MYCBP	1	0	1	3	3	0	0	0	0	0	0	0
NR2F6	2	0	2	3	3	0	6	6	0	0	0	0
CADM4	1	0	1	3	2	1	1	1	0	0	0	0
SPRY1	1	0	1	3	3	0	0	0	0	0	0	0
PKP4	1	0	1	3	0	3	0	0	0	0	0	0
HIST1H4A	1	0	1	3	3	0	0	0	0	0	0	0
YTHDC1	1	0	1	3	1	2	0	0	0	0	0	0
[truncated: 8,384 more rows]
