# Supplementary material for: Extensive rewiring of epithelial-stromal co-expression networks in breast cancer
Source: Genome Biol. 2015 Jun 19;16(1):128. doi: 10.1186/s13059-015-0675-4 (PMC4471934; doi:10.1186/s13059-015-0675-4)
Supplement: Additional file 7: — Genesets used in the functional geneset enrichment analyses. This zip directory contains four files, c2.cp.kegg.v4.0.symbols.gmt, c5.bp.v4.symbols.gmt, CellTypeSpecificSignatures.txt, and PrognosticSignatures.txt, which contain genesets for the KEGG biological pathways, GO biological processes, cell type-specific signatures, and breast cancer prognostic signatures, respectively. [file 13059_2015_675_MOESM7_ESM.zip]

Archive with 5 entries (4 files):
- GeneSets/
- GeneSets/c2.cp.kegg.v4.0.symbols.gmt
- GeneSets/c5.bp.v4.0.symbols.gmt
- GeneSets/CellTypeSpecificSignatures.txt
- GeneSets/PrognosticSignatures.txt
