# Supplementary material for: Extensive rewiring of epithelial-stromal co-expression networks in breast cancer
Source: Genome Biol. 2015 Jun 19;16(1):128. doi: 10.1186/s13059-015-0675-4 (PMC4471934; doi:10.1186/s13059-015-0675-4)
Supplement: Additional file 7: — Genesets used in the functional geneset enrichment analyses. This zip directory contains four files, c2.cp.kegg.v4.0.symbols.gmt, c5.bp.v4.symbols.gmt, CellTypeSpecificSignatures.txt, and PrognosticSignatures.txt, which contain genesets for the KEGG biological pathways, GO biological processes, cell type-specific signatures, and breast cancer prognostic signatures, respectively. [file 13059_2015_675_MOESM7_ESM.zip › GeneSets/c5.bp.v4.0.symbols.gmt]

TRNA_PROCESSING	http://www.broadinstitute.org/gsea/msigdb/cards/TRNA_PROCESSING	ADAT1	TRNT1	FARS2	METTL1	SARS	AARS	THG1L	SSB	POP4	NSUN2
REGULATION_OF_BIOLOGICAL_QUALITY	http://www.broadinstitute.org/gsea/msigdb/cards/REGULATION_OF_BIOLOGICAL_QUALITY	DLC1	ALS2	SLC9A7	PTGS2	PTGS1	MPV17	SGMS1	AGTR1	AGTR2	APP	FLI1	SERPINE1	CDH23	L3MBTL4	NOP58	F8	F9	MYH7	MYH6	F7	MYH9	THY1	NPC1	NPC2	RPS19	HNF4A	F5	F2	TFPI	GGCX	DCBLD2	PABPC4	HFE	CDHR2	PPT1	ARF6	BCL2L1	NPHP3	CDC42EP2	CDC42EP1	ARAP1	ARAP3	PABPC1	CDC42EP4	CDC42EP5	NTF4	TAOK2	PAIP1	SPHK1	PCDH15	RPS6	RERG	AVPR1B	AVPR1A	SLC9A1	LIMA1	HNF1A	GLRA1	USH1G	SPI1	BNIP3	ZNF675	LATS1	DFNB31	NMUR2	SLC22A4	SERTAD3	TRPV4	CETP	MYC	SLC22A2	USH2A	SERTAD2	CLN3	AIFM3	LYN	TP53	NDUFA13	WAS	GPR98	NCK2	INHBA	GNAQ	NCK1	USH1C	GNB3	TMSB4Y	CLN5	CLN6	ALOX12	TFR2	PML	MAGI2-IT1	CCL23	PCSK9	RASA1	IL6	OPRL1	IL7	CCL19	CCL15	TMPRSS6	PLG	TMPRSS3	SELS	CCL11	CCL13	CCL14	LARGE	MT2A	NARFL	MC4R	CP	IL2	BARD1	BMP10	GNA15	GRIK2	ATP6AP2	ATOX1	GNA12	OSGIN1	CXCL12	TGFB1	TGFB2	APOA4	APOA2	APOA1	CDKN2A	SLC2A4	CDKN2C	CDKN2D	APOA5	GALR2	RGN	S1PR3	BUD31	LPAR2	LPAR3	S1PR4	BCL10	KCND2	BAIAP3	SLC34A1	SLC34A3	DDIT3	RENBP	HIF1A	EP300	THBD	SLC40A1	XRN2	FGD2	CCL1	C3AR1	FGD1	CCL3	DRD1	CCL2	CYSLTR1	ADORA2A	ABCA2	ABCA1	CCL5	CCL7	P2RY4	P2RY2	DYRK3	FGD5	ANGPTL3	FGD6	FGD4	SNAPIN	ATP7A	CDKN1A	CDKN1B	CXCL13	CDKN2AIP	XCL1	CACNA1C	CACNA1A	ATP7B	CORIN	PEX6	MBP	SLC1A3	ALAS2	NDUFS3	AKR1C1	NDUFS1	IP6K2	KNG1	CDK6	RB1	TARBP2	CHGA	LCK	CNTN4	UBB	ALDH9A1	VIP	TAC1	EGLN2	PF4	EGLN1	CD9	TSPYL2	A1CF	HRH3	PRSS2	REN	GCHFR	GUCA1B	COL4A4	PLP1	KLK8	CEBPG	SLC12A4	NF1	MAL	C4BPB	LEP	RDH12	PPP1R9B	GCK	BAX	SYT1	UTS2	AURKA	CD52	BAK1	APOE	LCAT	CHRNA7	ERAP2	CHRNA1	EIF2B2	EIF2B4	EIF2B5	FTL	F12	CLRN1	GTPBP4	C5AR1	F10	PPARGC1A	CCR9	ERP44	CCR8	CCR7	CCR6	CD36	CCR5	COLQ	RHCG	CCR4	CD40LG	ATP2C1	CCR3	TBRG1	CCR2	NPTN	STC1	BIN3	IQCB1	KCNMB3	KCNMB4	CLCN3	KEL	BDKRB1	BDKRB2	CALR	RIMS1	KCNMB2	F13B	ACE	STX12	CDA	FBXO7	PLAT	SMAD4	SMAD3	ABCG1	NOTCH2	CEL	CD55	NPY	ETS1	CD59	GHSR	GRK1	CCKAR	MCHR1	PPARD	ACVRL1	BCAR1	PTEN	EDNRA	GPX1	FXN	SAA1	XCR1	CCKBR	PRG3	APTX	AMIGO1	GRM4	PROK2	NPPB	NPPA	CLDN16	RAB3A	AVPR2	CCR1	HPRT1	GCGR	GCH1	BCL2	AGT	BCL6	CD24	HCLS1	NLGN1	ATP1A3	ATP1A4	NPR1	ATP1A1	BRS3	NPR2	ATP1A2	SOD1	CAPRIN2	COG3	YWHAG	YWHAH	NUPR1	COG7	CAPG	APBB2	APBB1	SEPT5	F2RL2	F2RL3	CASR	SNCAIP	F13A1	SLC6A4	F2RL1	FOXO3	MMRN1	GDNF	GP9	SLC4A1	ACIN1	MTOR	FGF20	NEBL	PLCE1	GYLTL1B	CARTPT	GLP1R	SRI	CAV1	DERL2	GCLC	DERL1	ITGB3	ATP6V1B1	LMAN1	GCLM	FTH1	SFTPD	SLC30A5	ENTPD1	NFE2	MAFB	ITGA2	GCM2	SLC4A11	RHOT1	RHOT2	IFI6	COPA	CYP11B2	HPS4	CXCR3	AKT1	ACVR1B	TPP1	GSN	CXCR4	CCDC88C	LDB1	NOL8	PROC	ACVR2A	GHRL	MDM4	PROS1	GLRX2	CALCA	CALCB	FAM107A	CDK11A	RASGRP4	CDK11B	SYN3	GP1BA	TNN	ENO1	PTPRC	MTL5	ISOC2	RHAG	VWF	GPI	HPX	SLC5A7	F2R
DNA_METABOLIC_PROCESS	http://www.broadinstitute.org/gsea/msigdb/cards/DNA_METABOLIC_PROCESS	XRCC5	XRCC4	RAD51C	XRCC3	XRCC2	XRCC6	ISG20	PRIM1	PRIM2	TLK1	TLK2	POLL	POLK	GTPBP4	POLI	POLH	POLG	RAN	LIG1	POLE	LIG3	RAD9A	POLB	LIG4	PPARGC1A	KAT5	ORC1	RAD1	PNKP	RFC3	REC8	RFC4	RFC1	CD40LG	TBRG1	SMARCAL1	RAD23B	ENPP7	RAD23A	MRE11A	HUS1	CHEK1	PPT1	XAB2	ACD	SUPV3L1	POLQ	DNMT3B	NTHL1	RECQL4	DNMT3A	HMGB1P10	RECQL5	TREX2	S100A11	CIDEA	TPD52L1	ATR	RAD54L	ATM	PARP3	RAD54B	PARP1	NAP1L1	UVRAG	BNIP3	MLH1	TERF2IP	DMAP1	GLI2	PMS2P1	GLI1	CDT1	NT5M	FANCG	FANCA	TOP2A	CCNO	NT5E	FANCC	ATF7IP	CDC6	AIFM1	GTF2H4	TP53	APTX	RAD52	RAD50	RAD51	RBBP8	GTF2H1	EREG	GADD45G	RUVBL2	NHEJ1	GADD45A	REV3L	UNG	WRNIP1	POLA1	SPO11	IL7R	KIN	POT1	SUMO1	CDC45	SET	GATAD2A	FEN1	IL4	UPF1	NASP	GMNN	TNP1	IGF1	SPHAR	SOD1	TP73	NAE1	ATRX	MNAT1	CSNK1D	CSNK1E	OGG1	REPIN1	MMS19	DBF4	TNFSF13	TGFB1	SETX	IGHMBP2	MUTYH	RAD21	CDKN2A	CDKN2D	PMS2	KAT7	PMS1	CIB1	RBMS1	MCM3AP	DFFA	DFFB	PICK1	CECR2	RNASEH2A	RPAIN	RAD17	XRN2	HMGB1	ACHE	HMGB2	BLM	TIPIN	UBE2V1	UBE2V2	SYCP1	PNP	POLE2	RAD51B	SMARCB1	POLE3	RAD51D	EGF	ASF1A	HELLS	SMG6	PIF1	BRCA2	TSN	BRCA1	DNASE2	POLD4	VCP	POLD1	POLD2	TDG	DNMT1	ABL1	KCTD13	SMC1A	ADRA1D	DUT	PTGES3	NBN	FOS	MCM7	DKC1	ORC4	SETMAR	POLG2	TERT	UBE2A	CCDC88A	REV1	NOL8	DDB1	CYCS	PRKCG	MCM2	MCM3	UBE2B	CDK2	MCM5	XRCC6BP1	PURA	UBE2N	RECQL	XPC	BTG2	DDB2	CDK2AP1	ORC5	PTMS	DMC1	KPNA2	KPNA1	SMARCAD1	NUP98	MGMT	RAG1	SMUG1	RPA4	RPA3	RPA1	RPA2	TFAM	ERCC8	ORC2	TYMP	ERCC5	ERCC6	TSPYL2	KRT7	ERCC3	TINF2	APEX1	ERCC4	TERF2	ERCC1	ERCC2	EXO1	MSH6	FOXL2	NF2	MSH3	MSH2	CEBPG	MSH5	MSH4	MPG	ATXN3	ORC3	BAX	TEP1	ALKBH1	IGFBP4
AMINO_SUGAR_METABOLIC_PROCESS	http://www.broadinstitute.org/gsea/msigdb/cards/AMINO_SUGAR_METABOLIC_PROCESS	UAP1	CHIA	GNPDA1	GNE	CSGALNACT1	CHST2	CHST4	CHST5	NAGK	EXTL2	SLC35A3	CHIT1	ST3GAL2	LARGE	CHST7	CHST6	ST3GAL6	B4GALNT2	NANP
BIOPOLYMER_CATABOLIC_PROCESS	http://www.broadinstitute.org/gsea/msigdb/cards/BIOPOLYMER_CATABOLIC_PROCESS	BTRC	HNRNPD	USE1	RNASEH1	RNF217	ISG20	CDKN2A	CPA2	FBXO22	ANAPC2	MTOR	ANAPC5	DFFA	DFFB	ANAPC4	UBR3	CECR2	RNASEH2A	UHRF2	UBR5	MGAM	FBXL4	AMFR	XRN2	FZR1	DERL2	SYVN1	DERL1	PABPC4	UBE2V2	NEDD8	PPT1	ANAPC10	HSPA1B	CHIT1	ARIH1	UBE2D3	UBE2D2	INS	RNF11	UBE2D1	NTHL1	FBXO7	NPLOC4	SMG6	SMG5	SMG7	CIDEA	CDC23	SMG1	PCNP	CDC20	TPD52L1	UBE2L3	PSMC5	VCP	POP1	HGS	SMURF2	SMURF1	UBE2E1	KIAA0368	TSG101	UBE2G1	UBE2G2	BNIP3	AUH	ZFP36	ABCE1	UBE2A	AIFM1	UFD1L	CYCS	UBE2I	PRKCG	UBE2H	UBE2C	UBE2B	UBE2N	UBE2K	GAA	ERN2	MDM2	SIAH1	UBB	SIAH2	MDM4	UBE3A	EGLN2	STUB1	EDEM1	ERCC5	SQSTM1	RNASET2	PRSS2	ERCC3	ERCC4	USP33	ERCC1	ERCC2	RNF144B	FOXL2	UPF2	RNASE2	UBE4A	RNASE3	RNASE6	UBE4B	PARK2	SOD1	SELS	PSMD14	GSPT1	PPP1R8	BAX	FAF1	PYGB
RNA_METABOLIC_PROCESS	http://www.broadinstitute.org/gsea/msigdb/cards/RNA_METABOLIC_PROCESS	HNRNPF	HNRNPD	SYNCRIP	MED24	RORB	MED23	REST	MED21	MED20	ISG20	EPC1	TAF5L	DHX38	FOXF1	MED26	FOXF2	MED27	VPS4B	PQBP1	ZNF396	PATZ1	IKBKAP	PCBD2	RREB1	KDM5B	PTBP1	KDM5A	MED12	MECP2	MED14	MED13	SARS2	PTRF	MED16	MED17	SHOX	MYBBP1A	CPSF3L	CRTC1	PABPC4	DUSP11	VPS72	FOXH1	TRA2B	PABPC1	SRSF11	SPOP	DHX8	PAIP1	CELF1	ESRRG	C19orf2	USF1	NOLC1	POP1	POP4	PARP1	TAF1C	ELF1	ELF2	TAF1A	HTATIP2	ELF3	ELF4	ELF5	CWC15	EZH2	SPI1	TP63	ZNF346	ZNF345	DAXX	YBX1	YBX2	AUH	ZNF350	ZNF148	ZNF146	BRD7	SPIB	TAF1L	BRD8	ATF7IP	BRF1	MTERF	TP53	ZNF143	TTF2	ARHGEF11	MYCN	INHBA	EREG	ZNF136	ZMYND11	ZNF367	NUFIP1	ZNF177	SF3B4	SF3B3	ZNF174	SF3B2	USP39	DHX15	DHX16	MARS2	FOXD3	MYF6	IL4	UPF2	UPF1	LMX1B	TRIM29	TRIM28	MYF5	TRIM27	TRIM24	PHF12	SF3A2	SF3A1	TRIM22	TP73	SF3A3	ATRX	ZNF157	SFPQ	FOXE1	FOXE3	TXNL4A	NCBP2	NCBP1	PRPF4B	LMO4	SNRPD3	SNRPD1	SNRPD2	NR2E3	TCEAL1	TGFB1	MDFIC	SCRT1	BCL10	ZNF593	POU2AF1	RNASEH2A	CSDA	BICD1	HIF1A	TCFL5	TFAP2B	SMARCA5	MNX1	TFAP2A	EDF1	NFE2L1	NFE2L2	TFAP2C	NFE2L3	SMARCA1	SMARCA2	LITAF	UBE2V1	ABCA2	NR2C2	CXXC1	MEIS2	SMARCB1	TEAD4	SNF8	AIMP1	HELLS	TFDP1	BRIP1	HDAC5	ATF6	RBMY1A1	HDAC4	ATF5	ATF4	NRF1	HDAC2	DYRK1B	SMARCC1	SMARCC2	ATF7	ABL1	HDAC8	E2F1	E2F2	E2F3	RSF1	E2F6	PAX5	PAX3	PAWR	PAX2	PAX1	TMF1	MAX	WARS	MAZ	DKC1	PAX8	LRRFIP1	PTGER3	SLA2	PRPF3	PRPF6	ERN2	ZFPM2	JMJD1C	SRSF10	HIC1	TFAM	PRPF8	ECD	GTF3C6	CEBPZ	NFATC4	GTF3C2	NFATC2	NSUN2	NFATC3	GTF3C4	NFATC1	CEBPA	MAF	CEBPB	CEBPD	NFRKB	CEBPG	GRSF1	SLBP	MED30	ID4	FST	HIRA	DDX17	PPARGC1A	PPARGC1B	MTF1	PRDM4	ABT1	MNT	PRDM1	TGFB1I1	KAT2A	DEAF1	FARS2	AFAP1L2	CALR	PLAGL1	PPAN	DUX1	MAML3	BCOR	TCF25	MDFI	KLF5	IKZF3	KLF7	MLL	KLF9	MAML1	MAML2	RYBP	UBP1	HNRNPA0	POLRMT	RNF4	TCEB3B	SUPT16H	TCF19	RBPJ	TCF12	NCOR1	ZFHX3	TCF15	KLF4	PPARA	ZBTB32	PPARD	PPARG	ZEB1	GLI2	HSBP1	ZBTB38	GLI1	KCNIP3	ZFP36	CCNK	CCNH	MBD1	SCAP	RBBP8	RIPPLY1	ETV7	ZBTB16	KIN	NR1D2	THG1L	ETV1	MLLT1	PEX14	HSF2BP	BCL6	MLLT6	HCLS1	SNAI2	SOD2	PREB	UBTF	MYOD1	FOXO1	APOBEC3G	FOXO3	FOXO4	APOBEC3F	SMNDC1	SETX	GATA1	GATA2	ATOH1	GATA6	GATA3	GATA4	RBMS2	KAT7	GABPB2	RBMS1	HNRNPUL1	FOXN1	ZNF189	RRP9	AHR	FOXN3	SLU7	KARS	NKX3-2	NOVA1	SREBF1	SNW1	FOXP3	BRCA1	SREBF2	PPIG	DNMT1	POU6F2	FOXK2	FUBP1	FOS	DGCR8	ANG	POU4F2	DBR1	POU4F1	MKL2	ALX1	NANOG	SP100	MSC	UBN1	NRIP1	CD3EAP	BPTF	ZMIZ2	MDM2	MDM4	CUX1	ZFP161	GLIS3	TNF	TRA2A	GLIS1	HCFC1	HCFC2	ERCC6	CDK11A	POU2F3	CDK11B	POU2F2	NFAT5	GEMIN8	GFI1	SCAF11	GEMIN6	ERCC3	GEMIN7	GEMIN4	GEMIN5	ERCC2	SIRT4	SIRT5	SIRT1	IRF9	GSPT1	DR1	IRF7	THRAP3	IRF8	IRF1	IRF2	IRF3	SLC2A4RG	LSM6	XRCC6	INTS1	HOXD13	RP9	INTS2	ZNF638	INTS3	ZNF254	CITED1	CITED2	INTS9	INTS8	INTS5	INTS4	INTS7	INTS6	LSM5	LSM4	LSM3	LSM1	YARS	ZNF45	RXRA	NOP58	ZHX1	ZHX2	ZHX3	HNF4G	KAT5	NME2	HNF4A	ZNF238	RPS14	SMARCAL1	TGIF1	GEMIN2	ZNHIT3	TRAPPC2	ZNF76	MYEF2	HSPA1B	SNRNP40	HEXIM2	HEXIM1	PIR	ZNF74	TCF4	VEZF1	TCF3	ARHGEF10L	UTF1	TCF7	KLF12	KLF13	KLF10	MAP2K3	KLF11	TFCP2	TRPS1	MZF1	HLF	HNF1B	HNF1A	CRNKL1	RRN3	HSF2	CREG1	HSF4	MYC	BATF3	ZNF281	SRPK2	ZNF282	EXOSC7	GMEB2	PTF1A	GTF2H4	EXOSC2	NDUFA13	EXOSC3	FOSB	SRPK1	MXD4	GTF2H1	JMY	CIAO1	PFDN5	RUVBL1	NSD1	CLOCK	ZNF274	CREM	ZNF35	RNASET2	TADA2A	LIMD1	SUPT4H1	TRIP11	TRIP13	ZNF263	SNRNP70	TNP1	ELAVL2	ELAVL4	RPS6KA5	MNAT1	TADA3	RPS6KA4	PPBPL2	NAA15	RBAK	TCEB2	TCEB3	TCEB1	PHF5A	NR5A2	NR5A1	MMS19	RNMT	RBM3	SNRNP200	RBM5	RBM6	TBP	RBFOX2	CBFB	GTF2E1	GTF2E2	DDX23	SMARCD2	SMARCD3	SMARCD1	DDX20	SNRPA1	HDAC10	ARID1A	HNRNPR	JUNB	DDIT3	DDX39A	PA2G4	RBPMS	SMARCE1	RBMY2BP	XRN2	HMGB1	EID1	HMGB2	CNBP	CCRN4L	SNRPB2	TROVE2	TCERG1	RPL6	METTL1	JUND	TAF9	HNRNPC	TAF2	TRIP4	SMG6	EPAS1	TAF5	SMG5	TAF8	SMG7	SMG1	NEUROG1	TRNT1	GTF2F1	GTF2F2	PRKAR1A	DDX54	FOSL2	ARID4A	ZNF202	DEK	CTCF	FEV	NFIL3	FOSL1	NFX1	SARS	ARID5B	ARID5A	CDK9	RB1	ESR2	CDK7	HMGA2	HMGA1	TARBP1	TARBP2	NCOA6	CPSF6	CARM1	CPSF3	CPSF1	NFYC	NFYB	NFYA	NR3C1	IVNS1ABP	TSC22D1	ADAT1	TSC22D3	ORC2	CHD2	CHD1	CHD4	CHD3	RNASE2	RNASE3	VHL	RNASE6	CREB5	FBL	DBP	ZRANB2	CDX2	RNASEH1	PTTG1	NONO	PRIM1	SRSF6	SRSF7	SRSF4	SRSF5	SIN3A	SFSWAP	SRSF9	TRAK1	PRIM2	U2AF1	RARB	SUPT5H	TWIST2	PITX2	TWIST1	YY1	NKX2-8	AARS	SRSF1	TAF6L	NOP56	SRSF2	UHRF1	RARS	ELL	IGF2BP3	AGGF1	DRAP1	HTATSF1	CDC40	HNRNPH3	NKX2-5	HMGB1P10	BMP2	SUB1	CREBBP	SMAD4	SMAD3	SMAD2	PMF1	NOTCH2	NOTCH4	JAZF1	SRSF12	BMP6	ADAR	CCNT2	COPS2	GTF3A	COPS5	TBX22	TBX21	CCNT1	NFKB1	NFKB2	RNGTT	BLZF1	PARN	GFI1B	ASH2L	NR2F2	MSL3	ABCE1	SNAPC5	PRPF31	TBX10	POLR1E	ZNF354A	SNAPC2	SNAPC4	SNAPC3	SF1	POLR1C	GTF2B	MED6	CTNNBIP1	HNRPDL	MED7	CHMP1A	MED4	GTF2I	ASH1L	NOP14	SRCAP	TBX19	MED1	POLR2G	POLR2F	POLR2E	NMI	POLR2L	POLR2K	POLR2J	POLR2I	EHF	POLR2D	POLR2C	POLR2B	SUFU	MRPL12	SQSTM1	GATAD2A	POLR3G	BCAS2	POLR3H	TBX3	POLR3K	TBX2	TBX5	AFF4	ILF3	STAT1	POLR3C	PRPF18	STAT3	STAT2	ILF2	PPP1R8	NEUROD2	PHF21A	PBX1	RBM14	PBX3	CIR1	PBX4	HNRNPAB	THRA	CRABP2	HOXC6	TARDBP	HOXC5	SRRM1	TFB2M	MYO6	DARS	SNRPN	EFTUD2	ARNTL	NR0B2	ELL3	NR0B1	TRERF1	ELL2	ADRM1	TIAL1	SNRPB	LUC7L3	SNRPC	SNRPF	SNRPG	TFAP4	SOX5	ELK1	NHP2	BTF3	SKIL	RUNX1	RNF14	RUNX3	MAFF	CSTF3	NFE2	CSTF2	SAP18	SSB	RNPS1	INTS12	GSC2	INTS10	GCM1	PSMC5	MAFA	CSTF1	SOX21	NR6A1	BUD31	MEN1	NAA16	POU5F1	SOX18	ELP4	KHDRBS1	ELP3	ELP2	NOL3	LDB1	SOX12	NRL	KHSRP	ING4	SUPT3H	ING2	NFIX	POU1F1	TCF7L2	TNFRSF1A	NPAS2	HAND1	HAND2	NUDT21	APEX1	ENO1	ERF	DTX1	SOX30	CBY1	DIS3	SP1	SP2	SP3	SP4	NFIC	CRK
GLUCAN_METABOLIC_PROCESS	http://www.broadinstitute.org/gsea/msigdb/cards/GLUCAN_METABOLIC_PROCESS	GCK	PYGM	GSK3B	EPM2A	MGAM	GAA	GYS2	GYG2	DYRK2	PYGB
PROTEIN_POLYUBIQUITINATION	http://www.broadinstitute.org/gsea/msigdb/cards/PROTEIN_POLYUBIQUITINATION	ERCC8	HUWE1	DZIP3	DDB2	UBE2V1	UBE2V2	AMFR	UBE3C	UBE2D1	TRAF6	STUB1
PROTEIN_OLIGOMERIZATION	http://www.broadinstitute.org/gsea/msigdb/cards/PROTEIN_OLIGOMERIZATION	SYT1	AASS	TP63	HPRT1	IGF1R	NOD2	NOD1	APOE	DGKD	UPK1A	GOPC	GPX3	TRPV5	PEX14	CDA	TGM3	INSR	AKR1C1	BCL10	IRAK1	SCUBE3	ALDH5A1	CCDC88C	SCUBE1	MUC20	TP53	ACTN2	MALT1	NLRP3	SEPT11	RAD51	STOM	VWF	BAX	ATPIF1	AMFR	SEPT7	EIF2AK3	SEPT9	MAP3K11
REGULATION_OF_TRANSFORMING_GROWTH_FACTOR_BETA_RECEPTOR_SIGNALING_PATHWAY	http://www.broadinstitute.org/gsea/msigdb/cards/REGULATION_OF_TRANSFORMING_GROWTH_FACTOR_BETA_RECEPTOR_SIGNALING_PATHWAY	EID2	SNX6	SMAD4	CIDEA	SMAD3	SMAD2	TGFB1	CITED2	CDKN1C	PEG10	CDKN2B	HIPK2	IL17F	ENG
DNA_REPAIR	http://www.broadinstitute.org/gsea/msigdb/cards/DNA_REPAIR	MMS19	XRCC4	RAD51C	XRCC3	XRCC2	XRCC6	SETX	IGHMBP2	MUTYH	RAD21	CDKN2D	PMS2	PMS1	CIB1	POLL	POLI	POLH	POLG	LIG1	POLE	LIG3	RAD9A	LIG4	KAT5	RAD1	PNKP	RFC3	RPAIN	RAD17	HMGB1	RAD23B	HMGB2	BLM	MRE11A	RAD23A	HUS1	UBE2V1	UBE2V2	XAB2	POLE2	RAD51B	POLQ	NTHL1	ASF1A	RECQL4	HMGB1P10	RECQL5	TREX2	BRCA2	ATR	RAD54L	ATM	BRCA1	VCP	POLD1	TDG	RAD54B	PARP3	SMC1A	ABL1	PARP1	NBN	UVRAG	MLH1	PMS2P1	FANCG	CCNO	FANCA	FANCC	UBE2A	REV1	DDB1	GTF2H4	TP53	APTX	PRKCG	RAD52	UBE2B	RAD50	XRCC6BP1	RAD51	GTF2H1	RBBP8	UBE2N	RECQL	XPC	BTG2	GADD45G	DDB2	RUVBL2	NHEJ1	GADD45A	WRNIP1	UNG	POLA1	SMUG1	RPA1	ERCC8	SUMO1	ERCC5	ERCC6	ERCC3	ERCC4	APEX1	FEN1	ERCC1	ERCC2	EXO1	MSH6	UPF1	MSH3	MSH2	MSH5	CEBPG	TNP1	SOD1	TP73	ATRX	MNAT1	MPG	ATXN3	CSNK1D	CSNK1E	ALKBH1	OGG1
POSITIVE_REGULATION_OF_TRANSLATION	http://www.broadinstitute.org/gsea/msigdb/cards/POSITIVE_REGULATION_OF_TRANSLATION	TLR1	TLR3	TNFRSF8	EIF5A	TLR4	TLR6	TLR7	TLR8	TLR9	AZU1	APOA2	BCL3	DAZL	LTB	EBI3	SPN	SAMD4A	CD28	EIF2B5	IL4	BCL10	IL6	DAZ1	IL29	PRG3	CEBPG	IL27	IL9	CD276	BOLL	EREG	GLMN	IRF4	IL12B	ELANE
RESPONSE_TO_VIRUS	http://www.broadinstitute.org/gsea/msigdb/cards/RESPONSE_TO_VIRUS	IL28RA	DUOX2	BNIP3	APOBEC3G	TLR7	CXCL12	APOBEC3F	TLR8	ISG20	CXCR4	IFNK	IFNGR2	FOSL1	IFNGR1	ABCE1	SPACA3	IL29	HNRNPUL1	IFI44	HBXIP	IFNAR1	LILRB1	IFNAR2	TARBP2	CCDC130	TNF	FGR	POLA1	RSAD2	IFNW1	CCL8	IVNS1ABP	CCL5	CCL4	BANF1	CCL22	IFNA7	BCL2	PRKRA	IFNA4	BCL3	PTPRC	CREBZF	CCL19	C19orf2	TRIM22	CCL11	IRF7	BNIP3L	IFNA17
MUSCLE_DEVELOPMENT	http://www.broadinstitute.org/gsea/msigdb/cards/MUSCLE_DEVELOPMENT	MEF2C	KCNH1	POU6F1	MEF2B	MYOD1	AEBP1	MEF2A	MYBPC3	UTRN	TTN	HDAC7	TGFB1	CXCL10	GATA6	MKX	MKL2	CHRNA1	BOC	IFRD1	EGR3	ACTA1	MYH3	TAZ	NRD1	MYH7	MBNL1	MYH6	KRT19	GYLTL1B	SMTN	TAGLN	SGCG	ITGB1BP2	SIX1	VAMP5	GAA	SGCD	SGCE	UBB	ADAM12	SGCA	SGCB	MYL6	SRI	ACHE	CTF1	MRAS	FHL3	ITGA11	CACNB2	MYEF2	MTM1	MUSK	MYL6B	SPEG	COL6A3	TEAD4	EMD	BMP4	MYF6	COL4A4	FOXL2	FKTN	EVC	TBX3	MYF5	NF1	CENPF	IGF1	MSTN	MYOZ1	CBY1	SOD1	COL5A3	TNNI3	CAPN3	CSRP3	SIRT2	HDAC5	LAMA2	HDAC4	MEF2D	NOTCH1	MAPK12	LARGE	SVIL	ITGA7	MYH11	HBEGF	CACNA1H	HDAC9	IGFBP3	TCF12
POSITIVE_REGULATION_OF_CELL_DIFFERENTIATION	http://www.broadinstitute.org/gsea/msigdb/cards/POSITIVE_REGULATION_OF_CELL_DIFFERENTIATION	PPARG	FOXO3	SART1	TGFB2	CALCA	ACVR1B	ADIG	ZAP70	VWC2	ACIN1	RUNX1	BOC	BMP4	IL7	TBX5	SOCS5	IL20	ACVR2A	INHBA	NME2	BTG1	ETS1	SCIN	BMPR1B	IGFBP3
MITOTIC_CELL_CYCLE_CHECKPOINT	http://www.broadinstitute.org/gsea/msigdb/cards/MITOTIC_CELL_CYCLE_CHECKPOINT	NBN	RINT1	PML	KNTC1	TTK	BRSK1	TGFB1	ATM	TRIAP1	MAD2L1	CDKN2B	PCBP4	ZWINT	BUB1	BUB1B	CHFR	MAD2L2	GML	CCNA2	RAD17	ZW10
ACTIN_FILAMENT_ORGANIZATION	http://www.broadinstitute.org/gsea/msigdb/cards/ACTIN_FILAMENT_ORGANIZATION	SHROOM1	SHROOM2	ARHGEF2	LIMA1	ACTA1	FSCN2	NF2	BCAR1	FSCN1	EVL	EPB49	SORBS3	RND1	EZR	TSC1	SORBS1	PLA2G1B	KPTN	ARAP1	SPTA1	RHOF	DBN1	ARHGEF10L	DLG1
PROTEIN_FOLDING	http://www.broadinstitute.org/gsea/msigdb/cards/PROTEIN_FOLDING	PDIA2	RP2	PDIA6	PDIA5	CCT3	AIP	BAG5	BAG4	PIGK	APOA2	BAG2	SEP15	DNAJC7	MKKS	ARL2	CLN3	HSP90AA1	APCS	ERP29	TBCE	CCT6A	CLPX	LRPAP1	ST13	ERP44	TBCA	TBCD	PFDN4	TBCC	RUVBL2	FKBP9	FKBP6	FKBP5	FKBP4	NFYC	LMAN1	PIN4	STUB1	GLRX2	TTC1	UGGT1	CCT6B	TOR1A	DNAJA1	HSPE1	ERO1L	QSOX1	DNAJA3	HSPBP1	CCT7	ATF6	PPIH	CCT4	PPIA	HSPA4L	DNAJB2	AHSA1	DNAJB6
REGULATION_OF_RHO_PROTEIN_SIGNAL_TRANSDUCTION	http://www.broadinstitute.org/gsea/msigdb/cards/REGULATION_OF_RHO_PROTEIN_SIGNAL_TRANSDUCTION	FGD2	ALS2	FGD1	RALBP1	ARHGAP27	ARF6	TSC1	RAC1	ABRA	ARAP1	ARAP3	FGD5	FGD6	FGD4
AXON_GUIDANCE	http://www.broadinstitute.org/gsea/msigdb/cards/AXON_GUIDANCE	NRP2	CDK5R1	NRP1	NRXN3	OTX2	DPYSL5	NRXN1	GLI2	SLIT1	SLIT2	SHH	SEMA4F	KAL1	OPHN1	SEMA3B	SIAH1	CNTN4	UBB	UNC5C	SPON2	FEZ2	FEZ1
LIPID_CATABOLIC_PROCESS	http://www.broadinstitute.org/gsea/msigdb/cards/LIPID_CATABOLIC_PROCESS	HSD17B11	PPARA	HACL1	PPARD	ECH1	HSD17B14	ECHS1	PPT1	HADHB	APOA4	APOA5	HSD17B6	BDH2	ANGPTL3	CPT1B	STS	ACADM	CYP46A1	ACADS	ALDH5A1	PLA2G15	CIDEA	PNPLA3	CPT1A	HAO1	ACADVL	CEL	YWHAH	GLA	PRDX6	HAO2	UGT2B4	PLA2G4C	NEU3	SMPD4	AKR1D1	PLA2G4B	SMPD3
PHOSPHOLIPID_BIOSYNTHETIC_PROCESS	http://www.broadinstitute.org/gsea/msigdb/cards/PHOSPHOLIPID_BIOSYNTHETIC_PROCESS	PGS1	IMPA1	SGMS2	GPAA1	SGMS1	PIGK	APOA1	DGKE	PIGF	LPCAT1	PIGG	LCAT	PIGH	PIGB	PEMT	PIGC	ETNK1	PCYT1B	PCYT2	AGPAT2	AGPAT1	PIGA	PIGZ	PIGY	PIK3C2A	FADS1	PIGV	PIGU	PI4KA	PIGT	PIGS	PI4KB	CHPT1	PIGO	PI4K2A	CD81	DPM1	DPM2	DPM3
NEGATIVE_REGULATION_OF_NUCLEOBASENUCLEOSIDENUCLEOTIDE_AND_NUCLEIC_ACID_METABOLIC_PROCESS	http://www.broadinstitute.org/gsea/msigdb/cards/NEGATIVE_REGULATION_OF_NUCLEOBASENUCLEOSIDENUCLEOTIDE_AND_NUCLEIC_ACID_METABOLIC_PROCESS	FST	ZNF254	EPC1	SIN3A	WWP1	ZNF396	SUPT5H	TWIST2	TWIST1	GTPBP4	KDM5B	ZHX1	MECP2	ZHX2	ZHX3	RAD9A	PIAS4	ZNF238	TGIF1	PRDM1	SUDS3	ENPP7	VPS72	NR1H2	HEXIM2	DRAP1	HEXIM1	CDA	BCOR	NKX2-5	TCF25	NKRF	DMBX1	MDFI	HMGB1P10	BMP2	KLF12	PHB	KLF10	KLF11	SMAD4	RYBP	S100A11	SMAD3	SMAD2	ATR	UBP1	NR1I2	JAZF1	SRSF12	RBPJ	KLF4	ZBTB32	PPARD	SPI1	TP63	TERF2IP	ZEB1	GLI2	HSBP1	ZNF345	DAXX	CDT1	ZNF350	GFI1B	ZNF148	ATF7IP	ZNF281	CDC6	NDUFA13	TLE1	FOSB	MXD4	CHMP1A	EREG	GRM8	ZNF136	RIPPLY1	NSD1	ZMYND11	PML	ZBTB16	ZNF177	ZNF174	SUMO1	SET	CDC45	LANCL2	GATAD2A	PEX14	BCL3	PER1	BCL6	SUPT4H1	FOXD3	TBX3	TBX2	GMNN	TRIM27	ZNF24	TNP1	ILF3	PHF12	SNAI2	STAT3	ZNF157	YAF2	PHF21A	CIR1	RBFOX2	TCEAL1	TGFB1	KAT8	KAT6B	KAT6A	ZNF593	ZNF189	NR0B2	CSDA	NR0B1	FOXN3	PA2G4	SMARCE1	TIMELESS	RAD17	EID1	HMGB1	EID2	GCLC	SNX6	TIPIN	ELK3	VDR	MEIS2	RUNX2	HELLS	ZNF423	CREBZF	SNW1	FOXP3	UIMC1	BRCA1	HDAC5	SMARCC2	DNMT1	RFX3	HDAC8	PDZD3	E2F1	RSF1	ARID4A	E2F6	DEDD	NR6A1	ZNF202	CTCF	PAWR	PDCD4	MEN1	PCGF6	ATP8B1	POU4F2	NRG1	NFX1	KHDRBS1	LDB1	ARID5B	SLA2	ARID5A	RB1	NRIP1	BPTF	MDM2	ERN2	MDM4	CUX1	COMMD7	ZFP161	SRSF10	GLIS3	ING4	BCLAF1	TNF	GLIS2	GLIS1	CALCA	ORC2	TSPYL2	POU2F1	ERCC4	ERCC1	TERF2	ENO1	NF2	VHL	SIRT4	CENPF	SIRT5	CBY1	SIRT1	SIRT2	ATXN1	ID2	ID1	IRF7	DR1	IRF8	ARHGAP35	IRF2	ID4	ID3
CYTOKINESIS	http://www.broadinstitute.org/gsea/msigdb/cards/CYTOKINESIS	SEPT5	SEPT4	PRC1	DIAPH2	AURKC	NUSAP1	BRCA2	ANLN	BIRC5	RACGAP1	MYH9	DCTN3	RAB35	INCENP	CNTROB	SEPT6	SEPT7	RASA1	MYH10
SPLICEOSOME_ASSEMBLY	http://www.broadinstitute.org/gsea/msigdb/cards/SPLICEOSOME_ASSEMBLY	SRSF10	SRPK2	CRNKL1	CELF1	SNRPD1	SF1	SNRPD2	SF3A2	SRSF1	SF3A1	SF3A3	SRSF6	SRSF5	SFSWAP	USP39	SRSF9	SRSF12	SLU7	SCAF11	GEMIN2	TXNL4A
GLYCEROPHOSPHOLIPID_BIOSYNTHETIC_PROCESS	http://www.broadinstitute.org/gsea/msigdb/cards/GLYCEROPHOSPHOLIPID_BIOSYNTHETIC_PROCESS	IMPA1	GPAA1	PIGK	APOA1	PIGF	PIGG	LCAT	PIGH	PIGB	PEMT	PIGC	PCYT1B	AGPAT2	AGPAT1	PIGA	PIGZ	PIGY	PIK3C2A	PIGV	PIGU	PI4KA	PIGT	PIGS	PI4KB	PIGO	PI4K2A	CD81	DPM1	DPM2	DPM3
NUCLEOBASENUCLEOSIDE_AND_NUCLEOTIDE_METABOLIC_PROCESS	http://www.broadinstitute.org/gsea/msigdb/cards/NUCLEOBASENUCLEOSIDE_AND_NUCLEOTIDE_METABOLIC_PROCESS	FHIT	ADCY7	CTPS	FIGNL1	PGD	OXER1	NT5M	NDUFS1	NT5C	ALDH6A1	NUDT4	NUDT3	NUDT5	OLA1	C16orf7	DGUOK	GMPS	NME4	PTHLH	NME5	PNKP	UMPS	PGLS	UCN2	ADM	GRM8	ADK	PRPS1	ME1	CMPK1	ADSS	ADORA2A	DCK	ABCA1	HPRT1	PPAT	TYMS	TYMP	PTH	REXO2	CDA	ENTPD4	DCTD	ERH	AK5	ACLY	AMPD3	CTNS	FPGS	PAICS	PDZD3	GUK1
NUCLEAR_IMPORT	http://www.broadinstitute.org/gsea/msigdb/cards/NUCLEAR_IMPORT	HTATIP2	PDIA3	TNFSF14	MXI1	GLI3	TGFB1	AKT1	IPO5	ZFYVE9	RANBP2	NCKIPSD	TPR	KPNB1	MCM3AP	NOP58	NLRP3	FLNA	RPAIN	NUP205	F2	KPNA6	KPNA5	KPNA4	KPNA3	KPNA2	KPNA1	TNF	NFKBIE	CDH1	CEP57	BCL3	BCL6	TNPO1	FYB	MDFI	NF1	SMAD3	PPP1R10	HNRNPA1	NFKBIL1	TONSL	CBLB	PPIH	TRPS1	NLRP12	PTTG1IP	FAF1	TRIP6	RERE	F2R
POSITIVE_REGULATION_OF_PHOSPHATE_METABOLIC_PROCESS	http://www.broadinstitute.org/gsea/msigdb/cards/POSITIVE_REGULATION_OF_PHOSPHATE_METABOLIC_PROCESS	ITLN1	TGFB1	IL31RA	ANG	CLCF1	TDGF1	EGF	BMP4	EGFR	IL3	BCL10	IL5	IL29	LYN	HCLS1	IL20	CCND1	CARD14	EREG	CCND3	CD80	AKTIP	CCND2	CD81	IL12A	GLMN	PPP2R4	TNK2
NEGATIVE_REGULATION_OF_CELLULAR_METABOLIC_PROCESS	http://www.broadinstitute.org/gsea/msigdb/cards/NEGATIVE_REGULATION_OF_CELLULAR_METABOLIC_PROCESS	FST	ZNF254	EPC1	SIN3A	WWP1	ZNF396	SUPT5H	TWIST2	TWIST1	GTPBP4	KDM5B	ZHX1	MECP2	ZHX2	ZHX3	RAD9A	EIF2AK1	ZNF238	PIAS4	BACE2	TGIF1	PRDM1	EIF2AK3	SUDS3	ENPP7	VPS72	NR1H2	HEXIM2	DRAP1	HEXIM1	CDA	BCOR	TCF25	NKX2-5	DMBX1	NKRF	MDFI	HMGB1P10	BMP2	KLF12	PAIP2	KLF10	PHB	KLF11	S100A11	RYBP	SMAD4	SMAD3	SMAD2	ATR	UBP1	NR1I2	JAZF1	SRSF12	RBPJ	GHSR	KLF4	ZBTB32	LIMA1	PPARD	SPI1	TP63	ZEB1	TERF2IP	HSBP1	GLI2	DAXX	ZNF345	CDT1	ZNF350	GFI1B	ZNF148	ATF7IP	ZNF281	CDC6	ARHGEF2	PRG3	NDUFA13	TLE1	FOSB	SIGIRR	MXD4	INHBB	INHBA	EIF4A3	CHMP1A	EREG	GRM8	ZNF136	RIPPLY1	TMSB4Y	NSD1	ZMYND11	PML	ZBTB16	ZNF177	ZNF174	SUMO1	CDC45	SET	LANCL2	GATAD2A	PER1	PEX14	BCL3	BCL6	SUPT4H1	FOXD3	IL6	TBX3	TBX2	GMNN	ZNF24	TRIM27	TNP1	ILF3	PHF12	SOD1	SNAI2	STAT3	ZNF157	GLA	YAF2	CAPG	NLRP12	PHF21A	PPP2R4	APBB1	CIR1	RBFOX2	TCEAL1	IL10	TGFB1	APOA2	CDKN2A	CDKN2B	CDKN2C	CDKN2D	KAT8	DNAJC1	KAT6B	KAT6A	ZNF593	SOCS1	ZNF189	NR0B2	CSDA	NR0B1	TRAT1	FOXN3	PA2G4	SMARCE1	TIMELESS	RAD17	HMGB1	EID1	EID2	GCLC	SNX6	KATNB1	TIPIN	ELK3	TIMP1	VDR	MEIS2	SFTPD	CLASP1	RUNX2	HELLS	ZNF423	CREBZF	SNW1	FOXP3	FURIN	UIMC1	BRCA1	HDAC5	CDKN1A	CDKN1B	TSC1	SMARCC2	DNMT1	RFX3	PDZD3	HDAC8	E2F1	RSF1	ARID4A	E2F6	DEDD	NR6A1	ZNF202	CTCF	PAWR	PDCD4	MEN1	GSN	PCGF6	ATP8B1	POU4F2	NRG1	NFX1	KHDRBS1	SLA2	ARID5B	LDB1	ARID5A	PRKCG	RB1	INHA	MID1IP1	NRIP1	BPTF	GHRL	MDM2	ERN2	MDM4	MAPRE1	CUX1	COMMD7	ZFP161	SRSF10	GLIS3	ING4	BCLAF1	TNF	GLIS2	GLIS1	PAIP2B	CALCA	ORC2	TSPYL2	POU2F1	ERCC4	TERF2	ERCC1	ENO1	APC	NF2	VHL	SIRT4	CENPF	SIRT5	CBY1	SIRT1	SIRT2	ATXN1	GCK	ID2	ID1	DR1	IRF7	IRF8	ARHGAP35	IRF2	ID4	ID3	ELANE	IGFBP3
REGULATION_OF_HYDROLASE_ACTIVITY	http://www.broadinstitute.org/gsea/msigdb/cards/REGULATION_OF_HYDROLASE_ACTIVITY	ALS2	RAB3GAP2	GNA15	RAB3GAP1	TNFSF15	PMAIP1	EDNRA	GPX1	NLRC4	APOA2	CDKN2A	CASP9	CASP8AP2	ANG	NMUR1	NMUR2	CDKN2D	APOA5	RGN	BUD31	PLCB2	LPAR2	DHCR24	S1PR4	EGFR	AIFM3	C5AR1	CCKBR	RALBP1	CYCS	TP53	ARHGAP27	NLRP3	HBXIP	NLRP2	BCL2L10	THY1	TNNT2	GNAQ	IFNB1	PPP6R3	LCK	F2	ERN1	ATPIF1	FGD2	FGD1	APOC2	SFN	MOAP1	MTCH1	DIABLO	ARAP1	ANGPTL3	FGD5	FGD6	HIP1	ANGPTL4	FGD4	COL4A3	FOXL2	CARD8	NF1	SMAD3	BIRC5	STAT1	VCP	TSC1	BBC3	BAX	IFT57	ADAP1	AVPR1B	AVPR1A	PPP2R4	APAF1	IFI6	DNAJB6	F2R
PROTEIN_AUTOPROCESSING	http://www.broadinstitute.org/gsea/msigdb/cards/PROTEIN_AUTOPROCESSING	TTN	UHMK1	CAMKK2	AKT1	IGF1R	MAP3K3	PAK2	MAP3K9	LMTK2	PCSK9	PAK1	INSR	TAF1	MYO3A	KIAA1804	MEX3B	TAOK3	CDK12	MOB1B	SMG1	STK4	CDKL5	EIF2AK1	MAPK15	DYRK1A	MAP3K10	NLRP12	TNK1	MAP3K13	EIF2AK3	MAP3K12	MAP3K11
POSITIVE_REGULATION_OF_RESPONSE_TO_STIMULUS	http://www.broadinstitute.org/gsea/msigdb/cards/POSITIVE_REGULATION_OF_RESPONSE_TO_STIMULUS	MBL2	TRAF2	CADM1	BCAR1	CX3CL1	TLR8	TGFB2	CFHR1	MAP3K7	TNFRSF1A	KRT1	C2	IFNK	TRAF6	SCG2	PTPRC	CRTAM	IL8	IL29	SLA2	CEBPG	MALT1	PRKCG	NFAM1	TRAT1	SLIT2	CD1D	THY1	UBE2N	CDH13	LAT2	EREG	NPY	FYN	EEF1E1	IKBKG	IL12A	GHRL	IL12B	CD79A	GHSR
REGULATION_OF_CELLULAR_PH	http://www.broadinstitute.org/gsea/msigdb/cards/REGULATION_OF_CELLULAR_PH	CLN3	CLCN3	BCL2	ATP1A3	ATP1A4	PPT1	ATP1A1	ATP1A2	CLN5	CLN6
NEGATIVE_REGULATION_OF_MULTICELLULAR_ORGANISMAL_PROCESS	http://www.broadinstitute.org/gsea/msigdb/cards/NEGATIVE_REGULATION_OF_MULTICELLULAR_ORGANISMAL_PROCESS	HS3ST5	LST1	SPINK5	TGFB2	MAGI2-IT1	AHSG	CALCA	SERPINE1	SFTPD	CHRNA7	GP1BA	CD24	SRGN	KNG1	PTPRC	SLA2	CIDEA	INHA	SOCS5	FOXP3	SOD1	TMPRSS6	THY1	PROC	TARBP2	INHBA	LAX1	F2	GLMN	GHRL	CARTPT	GHSR
REGULATION_OF_SECRETION	http://www.broadinstitute.org/gsea/msigdb/cards/REGULATION_OF_SECRETION	KCNMB4	ACHE	SNCAIP	FAM3D	CADM1	DPH3	PYDC1	IL11	LIF	NOD2	APOA2	APOA1	INS	ANG	PYCARD	SCG5	SNAP25	DNAJC1	SRGN	SERGEF	CRTAM	CARD8	STX1A	MYO6	CIDEA	INHA	ARFIP1	FOXP3	NLRP3	NLRP2	OSM	INHBB	INHBA	GCK	GHRH	SCIN	NLRP12	GHRL	GLMN	CARTPT
SYSTEM_DEVELOPMENT	http://www.broadinstitute.org/gsea/msigdb/cards/SYSTEM_DEVELOPMENT	MEF2C	MEF2B	HRAS	GDA	MEF2A	BTD	PPP2R5D	RORB	MYLIP	SART1	BTK	CUL7	SH3GL3	BRAF	PDPN	LIG1	MYH3	UGCG	LIG3	MYH7	MYH6	MYH9	MARK4	PROX1	THY1	DOC2A	TAGLN	SERPINF1	FOXG1	ZNF384	SHOX	PMP22	EIF2AK3	SH3GL2	SH3GL1	OSTF1	AMTN	SERF1B	CACNB2	T	ATN1	KAL1	IL17F	ZAP70	SPP2	CYP46A1	NTF3	MOBP	SERPINI1	SMURF1	MAB21L2	FGF5	NEURL	FGF7	HTATIP2	ELF3	TCOF1	SPI1	SCRG1	NMUR2	FGF2	GHR	EGFL7	LYN	WAS	INHBA	EREG	LRMP	FOXC2	FOXC1	IL12B	CSF1	NNAT	TRIM15	SNRK	COL7A1	PKD2	PAPSS1	PAPSS2	C1GALT1	WNT8B	PPP1R17	MYF6	IL4	IL3	IL8	LMX1B	IL7	MYF5	NTNG1	IGF1	NTNG2	IGF2	PHYH	CDH13	ACCN1	MEF2D	STAB1	EPGN	BNC1	FOXE1	AMOT	IL2	GRIK1	LMO4	IL18	TGFB3	PDX1	LRRC4C	NR2E1	IL10	TGFB1	TGFB2	CXCL10	TDGF1	BCL10	STMN3	IL27	BAIAP2	ENC1	MGP	NRD1	IL20	EP300	VAMP5	TFAP2B	TFAP2A	EDA	SMARCA1	SNTG2	FGD1	CCL2	ADORA2A	ST8SIA2	MDK	NR2C2	TEAD4	PCDHA10	PCDHA11	EGF	CCM2	FKTN	MEA1	JRKL	P2RX5	HDAC5	HDAC4	S100B	ST8SIA4	DYRK1A	MYO16	FABP1	SCN8A	HDAC9	FABP7	FABP5	CELF3	PAX6	PAX5	PAX4	PAX3	PAX2	PAX1	MBP	SPRY2	PCDH1	RNF103	TIE1	CNTN6	IFI16	HOXC11	GAA	CNTN4	NRGN	UBB	CASQ2	RAG1	BRSK2	APLP1	CD9	COL9A1	COL9A2	AVIL	CD4	CALML5	DCLK1	SECTM1	EBP	KLK7	KLK8	KL	CEBPG	KLK5	MAL	COL5A3	FRZB	COL5A2	BAX	GDF11	GDF10	NELL1	LHCGR	FST	UTRN	TPD52	MOG	ATP2B2	DSPP	ATXN10	APOE	CEP290	ERAP1	COL12A1	RAB26	COL10A1	MATN3	CD3D	VANGL2	KRT13	KRT10	SCEL	FARP2	HES1	KRT19	RND1	KRT17	KRT16	ATP2C1	KRT15	KRT14	VEGFA	NPTN	LRCH4	EXT1	EXT2	PNMA1	IQCB1	CDK5R1	RBP2	HOXB13	EPHB4	EPHB1	EPHB2	AHSG	SEMA5A	TCF21	LHX1	CRMP1	LHX3	SMA4	LHX6	MAML3	OLFM1	BLNK	COL18A1	IKZF3	MLL	IKZF1	HPCAL4	KRT31	CELSR1	KRT34	KRT32	NCKAP1	DLX2	ATP2A2	ETS1	DLX6	DLX5	ETS2	GHSR	TCF12	TCF15	KLF4	NRP2	PCDHA6	PCDHA7	PCDHA8	PPARD	ARSE	ACVRL1	NRP1	PCDHA2	PCDHA3	PCDHA4	PCDHA5	MYBPC3	PCDHA1	GLI2	KCNIP2	SPINK5	PTEN	CANX	GLI1	AES	GNPAT	MKX	SEMA3B	PCDHB9	PCDHB5	PCDHB6	UFD1L	PCDHB3	PCDHB4	PCDHB2	ARTN	NFAM1	AMIGO1	PROK2	SEMA4F	NPPB	CXCL1	PARD3	ETV7	RAB3D	ZBTB16	AZU1	LY6H	VWC2	APBA2	APBA1	JARID2	HCLS1	NLGN1	NPR1	GJB5	NPR3	SNAI2	SOD1	GJB1	CD1D	YWHAG	YWHAH	SVIL	PHGDH	NHLH2	PTCH1	PTCH2	ATP6V0A4	TMEM176B	NHLH1	VLDLR	MYOD1	CASR	NRTN	MMP9	FOXO3	TTN	FOXO4	GDNF	GHRHR	PRKACG	WNT1	PROP1	GATA6	ROBO1	GATA4	ROBO4	ROBO2	PDGFC	KRT85	LGI1	KAT8	IFRD1	KRT83	KAT6A	PICK1	FOXN1	CBLN1	LSAMP	OPHN1	DSP	NRSN1	EMP1	FGFR1	FGFR3	GREM1	PCDHAC2	PCDHAC1	ITGAX	HTT	BMX	ITGA2	FOXP2	ITGA7	GLMN	CYFIP1	CD79A	CHRD	POU6F1	AEBP1	POU6F2	DGCR2	ANG	DGCR6	POU4F2	MKKS	POU4F1	SRD5A2	MKL2	SHC3	BOC	KIRREL3	ALX1	DMRT1	DMRT2	ALK	FSHR	EVPL	EYA2	BPTF	KRTAP5-9	SCIN	ITGB1BP2	GHRL	UTP3	KRT6A	KRT6B	UBE3A	MTM1	NPTX1	COMP	POU2F3	TGM3	TGM5	ERCC3	CRIM1	ERCC2	SCG2	ZBTB7B	GLRB	FOXL2	PARK2	SIRT2	ATXN3	MAP1S	BMPR1B	IGFBP3	IGFBP4	ALS2	HCCS	HOXD13	L1CAM	HDAC7	CITED2	FLI1	CTGF	SYK	PHOX2B	PITPNM1	NME2	RPS19	MSX1	TRAPPC4	ATPIF1	TRAPPC2	ADAMTS4	ODAM	EMCN	NAGLU	ERBB2	MYEF2	PPT1	HESX1	NPHP3	MUSK	DMBX1	DVL2	DVL3	KLF10	SPHK1	MSTN	TNNI3	DVL1	PCDH18	SHOX2	TRPS1	TLL1	KCNH1	RTN4	HNF1B	ZNF675	DGCR14	RTN1	DFNB31	MAPT	USH2A	STS	ACTA1	STX2	CMKLR1	PTF1A	TLE3	TLE1	TLE2	GPR98	FLNA	NAB2	KIAA1217	RAPGEFL1	NHEJ1	CLN8	CLN5	FHL3	PML	PCDHB15	PCDHB14	PCDHB13	PCDHB12	PCDHB11	ITM2B	PCDHB10	PCDHB16	PCDHB17	COL6A3	CSDE1	PCSK9	HSD17B3	SIM1	RASA1	SIM2	CAPN3	PLG	RPS6KA6	RPS6KA3	LARGE	ADAP2	HBEGF	MPPED2	CTNS	NR5A1	GFRA3	BMP10	CHERP	HMGCR	JAG2	TNFSF13	TNFSF12	ZIC1	ZIC2	NRCAM	GPR45	APOA5	UNC5C	SPON2	BPNT1	MATK	RET	TAZ	SIX3	DLL3	VAX2	SIX6	GPR56	SIX1	COL1A2	COL1A1	ACHE	DRD2	MRAS	CNTFR	EXTL1	ECE2	DYRK3	ANGPTL3	ANGPTL4	ADAM23	NEUROG1	NEUROG3	ANKH	NDUFV2	MYH11	CACNA1H	ADAM22	ASPRV1	PRDX1	CDC42	ALAS2	NDUFS4	TRIM3	HEY1	PCP4	HEY2	DLG4	RHOB	LIMK1	OTX2	CDK6	MBNL1	NCL	CDK5	CHRM3	CHRM2	NCOA4	CHRM1	NCOA6	LCK	ACVR1	ABLIM1	IRX4	CTF1	NDP	RNH1	PF4	DCN	ALDH3A2	MSX2	DCT	COL17A1	DNER	PAFAH1B3	PAFAH1B1	DCX	COL4A4	COL4A3	COL4A2	PLP1	NF2	ALPK3	COL13A1	HCK	NF1	FBN1	DPYSL5	DPYSL4	RCAN1	DPYSL3	DPYSL2	ANXA2	HEYL	SMPD1	JAK2	APAF1	FEZ2	FEZ1	NOG	CDX1	S100A7	SNCA	AQP4	POSTN	ADORA1	SHH	BDNF	PLOD1	CHRNA4	CHRNA7	PITX3	CHRNA1	EIF2B2	EIF2B3	TWIST2	EIF2B4	TWIST1	EIF2B5	PITX2	EFNB3	NKX2-6	MDGA1	MDGA2	C4orf6	TBR1	PRELP	CD40LG	LAMC2	EFNA5	LAMC1	HOXA13	ELN	ITGA11	TAGLN3	MYT2	LAMB3	AGGF1	BAI1	AGRN	LAMB1	IL1RAPL2	EMD	NKX2-2	BMP4	BMP2	BMP1	TRPC5	SMAD2	EN1	MYOZ1	CSRP3	NKX6-1	LAMA2	NOTCH2	NOTCH1	LAMA3	NOTCH4	TMOD2	ENG	LHB	GYPC	SPG7	TM7SF4	CDSN	TNFRSF11B	ALOX12B	COL11A1	DNAJC19	DHCR24	FLOT2	RBM45	SLIT1	SLIT2	SLIT3	VCX3A	SGCG	SGCD	SGCE	SIAH1	ADAM12	SGCA	SGCB	SHROOM2	SHROOM4	STATH	COL2A1	SUFU	MLF1	SPEG	UGT8	LECT2	FZD9	TBX6	TBX3	PTPRZ1	TBX5	TBX4	AFF2	TBX1	EIF2B1	STAT3	COL19A1	MAPK12	CLEC3B	DRP2	CLEC3A	NEUROD2	PBX1	CIT	PBX3	PBX4	FGF19	FGF14	WFS1	FGF17	CRABP2	FGF16	ARNT2	FGF11	FGF10	FGF13	FGF12	CSPG5	ANKRD7	IL31RA	GSTM3	ACIN1	ODZ1	DSCAM	SOCS5	MEPE	NR0B1	TIMM8A	NUMBL	PTHLH	PLCE1	GYLTL1B	CARTPT	KALRN	PRPS1	MYL6	SRI	LST1	SOX3	ONECUT2	MAP4K2	NINJ2	NINJ1	MAP4K1	DSCAML1	ATP6V1B1	SOX8	B3GNT5	SFTPD	RUNX1	RUNX2	SFTPB	SRGN	MEST	PARD6B	EVC	MAFB	CPNE6	DMP1	TINAG	GCM2	LSR	CRX	GSS	ACVR1B	TPP1	PTH1R	SOX15	KCNQ2	PRL	EGR3	EGR2	SOX14	NRXN3	ALDH5A1	SOX11	LDB1	NRXN1	INHA	ACVR2A	SMTN	BTG1	BTG4	NAIP	GSTP1	RTN4RL1	SPOCK1	POU1F1	KRT9	CALCA	NPAS1	NPAS2	UTP11L	HAND1	KRT5	HAND2	MYL6B	RASGRP4	PTH	MSI1	KRT1	POU3F3	PTN	KRT2	RTN4RL2	PTS	PTPRC	DTX1	PLAC1	CENPF	SPARC	CBY1	RACGAP1	GMFB	PSPN	CASP14	SPRR1A	KCNN3	SPRR1B
BIOGENIC_AMINE_METABOLIC_PROCESS	http://www.broadinstitute.org/gsea/msigdb/cards/BIOGENIC_AMINE_METABOLIC_PROCESS	SNCAIP	PRG3	HPRT1	IDO1	BBOX1	TGFB2	OAZ2	OAZ1	COLQ	DIO2	SULT1B1	ASMTL	ETNK1	DHPS	DIO1	SLC5A7	SMS
POSITIVE_REGULATION_OF_SIGNAL_TRANSDUCTION	http://www.broadinstitute.org/gsea/msigdb/cards/POSITIVE_REGULATION_OF_SIGNAL_TRANSDUCTION	RPL17	SLC44A2	VAPA	TBK1	TSPAN6	TLR6	CITED2	IL31RA	MYD88	TMEM9B	CDKN2B	MIER1	ABRA	BUD31	GPR89A	BCL10	BST2	IL29	GOLT1B	RELA	FADD	CD40	TRAT1	IL20	TRIM38	VOPP1	ATP2C1	MIB2	RIPK2	NEK6	PPP5C	LITAF	UBE2V1	AFAP1L2	CXXC5	TAB2	ADRB3	RAC1	TRAF7	EGF	TRAF6	TRAF5	CFLAR	CARD9	TAOK2	LGALS1	TAOK3	NDFIP1	NDFIP2	TPD52L1	MALT1	ECM1	LGALS9	TRADD	CDKN1C	TRAF3IP2	APOL3	NOTCH2	IKBKE	TNFSF10	PLK2	NUP62	CDKN2AIP	SLC20A1	FASLG	GJA1	TP63	MUL1	CANT1	SHISA5	ACVR1B	NOD2	NOD1	CLCF1	HMOX1	CASP8	TICAM1	TICAM2	RHOA	TGFA	TMEM101	RHOC	CASP1	LTBR	LYN	NFAM1	WLS	ECT2	FLNA	UBE2N	ACVR2A	GRM4	ZDHHC17	ADRB2	ACVR2B	TNFRSF10B	EREG	ZDHHC13	RIPK1	HIPK2	IL12A	EEF1D	MAVS	PPM1A	TFG	TRIM13	FKBP1A	TNFRSF1A	TMED4	REL	MAP3K3	SLC35B2	RASGRP4	PLEKHG5	CC2D1A	CD27	PTPRC	SECTM1	HCLS1	EDA2R	BIRC2	CDH13	EPGN	EEF1E1	HTR2B	F2R
ESTABLISHMENT_OF_PROTEIN_LOCALIZATION	http://www.broadinstitute.org/gsea/msigdb/cards/ESTABLISHMENT_OF_PROTEIN_LOCALIZATION	RAB3GAP2	TSPO	LTBP2	CADM1	XPO6	AP1G1	LMAN2L	EIF5A	TNFSF14	MIPEP	MXI1	AGXT	KLHL2	TGFB1	AIP	SSR1	APOA2	NLRC4	APOA1	HOMER3	TRAK1	CEP290	TLK1	RPL11	DNAJC1	KIF13B	EGFR	MCM3AP	CRTAM	MYO6	CD3G	STAP1	VPS45	NOP58	ERP29	LRP1B	OPTN	MYH9	NUPL2	RPAIN	BACE2	PEX26	F2	RTP3	RTP2	ARFGAP3	PPY	ACHE	DERL2	RTP4	DERL1	NFKBIE	RTP1	CTSA	PPT1	STRADB	ABCA1	PYDC1	CALR	CDC37	UHMK1	CD74	INS	NPM1	DUSP16	ANGPTL3	TRAM1	SEC23IP	SRGN	MDFI	CARD8	CIDEA	SMAD3	SNAPIN	ICMT	ARFIP1	REEP1	FOXP3	ABCG1	NFKBIL1	TRNT1	TONSL	STRADA	PPIH	CBLB	VCP	TRPS1	PTTG1IP	GLMN	LGTN	TRIP6	XPO7	RERE	PDIA3	TIMM17A	HPS4	TIMM17B	PEX6	AP3S2	DPH3	PDIA4	PEX3	GLI3	CANX	PEX7	AKT1	SEC62	NOD2	PEX1	ANG	ZFYVE16	TAMM41	ZFYVE9	IPO5	NCKIPSD	RANBP2	COX18	TPR	KPNB1	KDELR1	AP3B1	TOMM34	KDELR2	RPGR	TIMM23	NLRP3	NLRP2	TIMM44	FLNA	MFN2	ZDHHC17	ATG4D	ATG4C	ATG4B	ATG4A	NUP205	ARCN1	TOMM20	KPNA6	KPNA5	TOMM22	KPNA4	ARL4D	KPNA3	KPNA2	KPNA1	AP1M2	TNF	CDH1	SEC63	NAGPA	NUP214	PEX19	CEP57	AP3M1	TAP2	PEX16	PYCARD	AP3D1	BCL3	PEX14	PEX13	SCG5	BCL6	PEX12	APPBP2	CD24	SYNRG	TNPO1	PEX10	APBA1	SCG2	FYB	SERGEF	NF1	NLGN1	PPP1R10	GABARAP	SELS	YWHAH	COG7	GSK3B	NLRP12	TRPC4AP	FAF1	GGA1	SSR2	BARD1	COG2	F2R
HEMOSTASIS	http://www.broadinstitute.org/gsea/msigdb/cards/HEMOSTASIS	GGCX	F2RL2	F2RL3	AVPR2	ADORA2A	F13A1	HPS4	PABPC4	GNA12	PF4	ITGB3	LMAN1	MMRN1	MAGI2-IT1	GP9	F13B	FLI1	SERPINE1	GP1BA	ENTPD1	PLAT	KNG1	F12	L3MBTL4	F10	NFE2	F8	F9	ITGA2	C4BPB	F7	WAS	TMPRSS6	PLG	PROC	GPI	VWF	CD36	THBD	HNF4A	GNAQ	F5	CD40LG	CD59	F2	TFPI	PROS1	F2R
G_PROTEIN_SIGNALING_ADENYLATE_CYCLASE_INHIBITING_PATHWAY	http://www.broadinstitute.org/gsea/msigdb/cards/G_PROTEIN_SIGNALING_ADENYLATE_CYCLASE_INHIBITING_PATHWAY	GRM4	MCHR1	CHRM5	RGS1	DRD2	OPRL1	OPRK1	NPY2R	NPY1R	CORT
ENZYME_LINKED_RECEPTOR_PROTEIN_SIGNALING_PATHWAY	http://www.broadinstitute.org/gsea/msigdb/cards/ENZYME_LINKED_RECEPTOR_PROTEIN_SIGNALING_PATHWAY	MTSS1	NRTN	MPZL1	LTBP2	EDN2	GDF5	FOXO4	TGFB1	CITED2	MAP3K7	FNTA	GP6	CDKN2B	TDGF1	GAB1	GDF9	FRS3	RAPGEF1	INSR	FRS2	EGFR	PTPRJ	EFNB3	PTPRF	PTPRG	CD3E	BAIAP2	PICK1	SOCS1	PTPRT	PTPRU	IRS1	GRB10	ROR1	TGFBRAP1	FGFR4	EID2	FGFR3	SNX6	GRB2	ERBB3	ERBB2	BMPR2	AFAP1L2	BDKRB2	PXN	SRC	FOXH1	MUSK	PEG10	IL17F	TEK	AGRN	EGF	CNKSR1	GUCY2F	FIBP	SMAD7	TGFBR1	KLF10	SMAD5	SMAD4	TRIO	SMAD3	CIDEA	SMAD2	SMAD1	GUCY2C	GUCY2D	KDR	NTRK3	EPS15	CDKN1C	CBLC	EPS8	NTRK1	NTRK2	TGFBR3	SMURF1	GRB7	ENG	FGF5	ACVRL1	BCAR1	AP3S1	AKT1	ACVR1B	PDPK1	ZFYVE9	TGFA	SHC1	SHC3	OTX2	LEFTY1	CD3EAP	INHBA	DOK1	NCK2	ACVR2A	ADRB2	ACVR2B	SIK2	EREG	HIPK2	FOXC2	ACVR1	LCP2	FMOD	REPS2	ABI1	STUB1	IGF1R	RGMB	UTP11L	CEP57	SORBS1	PTK2B	LEFTY2	PTN	VWC2	PIK3R3	PIK3R1	GUCA1B	PTPRD	FLT3	FLT4	CBL	IGF2	RPS6KA5	CDH13	SOST	ERBB2IP	PRLR	EPGN	MAPK8IP2	GDF10	GDF15	HPGD	GFRA2	BMPR1A
GLUCOSE_METABOLIC_PROCESS	http://www.broadinstitute.org/gsea/msigdb/cards/GLUCOSE_METABOLIC_PROCESS	ALDOA	PGD	PFKFB1	ALDOB	UGDH	HK1	ARPP19	TKTL1	ACN9	AKR1A1	INS	ECD	PDK1	PDK2	IRS2	PFKL	PDK3	PDK4	BRS3	PFKM	PPARGC1A	GAPDHS	PGLS	ATF4	G6PD	GCK	SLC25A10	UGP2
REGULATION_OF_DEFENSE_RESPONSE	http://www.broadinstitute.org/gsea/msigdb/cards/REGULATION_OF_DEFENSE_RESPONSE	CRTAM	CADM1	IL28RA	APOBEC3G	CX3CL1	APOBEC3F	NCR1	TLR8	AHSG	IL20	CD1D	TNFRSF1A	TARBP2	EREG	IL12A	GHRL	CHRNA7	IFNK	IL12B	GHSR
LYSOSOME_ORGANIZATION_AND_BIOGENESIS	http://www.broadinstitute.org/gsea/msigdb/cards/LYSOSOME_ORGANIZATION_AND_BIOGENESIS	ARSB	CLN3	NAGPA	MYO7A	HPS4	HPS1	GAA	PPT1	ABCA1	CLN5	CLN6
POSITIVE_REGULATION_OF_TRANSCRIPTIONDNA_DEPENDENT	http://www.broadinstitute.org/gsea/msigdb/cards/POSITIVE_REGULATION_OF_TRANSCRIPTIONDNA_DEPENDENT	HNRNPAB	MMS19	XRCC6	FOXO1	RORB	FOXO3	MED21	TGFB1	CITED2	EPC1	SMARCD3	MDFIC	FOXF1	GATA4	FOXF2	SMARCD1	SUPT5H	BCL10	MYO6	PCBD2	RXRA	MED12	MED14	ARID1A	MED13	ARNTL	ELL3	TRERF1	PPARGC1B	HIF1A	HNF4A	MED17	TFAP2B	SMARCA1	CRTC1	ELK1	AFAP1L2	FOXH1	PLAGL1	MAML3	TCF4	RUNX1	TCF3	ARHGEF10L	UTF1	EPAS1	MAP2K3	TAF8	MAML1	MAML2	ESRRG	SMAD3	SMAD2	ATF6	ATF4	SMARCC1	DYRK1B	NOTCH4	SMARCC2	BMP6	ELF1	HNF1B	HNF1A	RSF1	ELF4	SPI1	TP63	CTCF	GLI2	ZBTB38	GLI1	NAA16	PAX8	MKL2	ATF7IP	CCNH	TP53	CDK7	HMGA1	SCAP	PRPF6	NRIP1	GTF2H1	ARHGEF11	MED6	INHBA	BPTF	ZMIZ2	NCOA6	NSD1	CLOCK	MED1	GLIS3	GLIS1	NUFIP1	EHF	TNFRSF1A	NPAS2	MRPL12	SQSTM1	SUPT4H1	ERCC3	FOXD3	ERCC2	IL4	TBX5	TRIM28	ILF3	CREB5	TP73	MNAT1	SP1	NAA15	ILF2	THRAP3	FOXE1	PHF5A	RBM14
TISSUE_MORPHOGENESIS	http://www.broadinstitute.org/gsea/msigdb/cards/TISSUE_MORPHOGENESIS	TBX3	SMAD2	TRIM15	SPINK5	SLIT2	TGFB2	IL20	GLI1	EYA2	TGM3	KRT2	ERCC3	KLF4	ERCC2
G_PROTEIN_SIGNALING_COUPLED_TO_IP3_SECOND_MESSENGERPHOSPHOLIPASE_C_ACTIVATING	http://www.broadinstitute.org/gsea/msigdb/cards/G_PROTEIN_SIGNALING_COUPLED_TO_IP3_SECOND_MESSENGERPHOSPHOLIPASE_C_ACTIVATING	F2RL3	CCKAR	GNA15	PARD3	DRD1	DRD2	TACR1	EDN2	AZU1	EDNRA	CALCA	AGTR1	EDNRB	HRH1	P2RY6	P2RY4	NMUR1	ANG	LTB4R	NMUR2	P2RY2	P2RY1	BUD31	MC3R	PPAP2A	LPAR2	PLCB2	S1PR4	EGFR	C5AR1	CCKBR	PICK1	HOMER1	GRM5	CXCR2	P2RY11	GNAQ	CHRM2	CHRM1	AVPR1B	AVPR1A	HTR2B	NMBR	PRKD3	GAP43
ONE_CARBON_COMPOUND_METABOLIC_PROCESS	http://www.broadinstitute.org/gsea/msigdb/cards/ONE_CARBON_COMPOUND_METABOLIC_PROCESS	DMAP1	FOS	PRMT1	PRMT2	PRMT7	PRMT8	PRMT5	GATAD2A	PCMT1	NSUN2	DNMT3B	HELLS	ATF7IP	DNMT3A	LCMT1	EHMT1	PICK1	ICMT	TST	ATRX	WHSC1L1	DNMT1	MAT2B	CARM1	NSD1	MPST
NEGATIVE_REGULATION_OF_DNA_METABOLIC_PROCESS	http://www.broadinstitute.org/gsea/msigdb/cards/NEGATIVE_REGULATION_OF_DNA_METABOLIC_PROCESS	CDC6	GTPBP4	ENPP7	NF2	GMNN	S100A11	TIPIN	RAD9A	ATR	TERF2IP	CDT1	TSPYL2	SET	CDC45	ERCC4	ERCC1	TERF2	RAD17
GLYCOLIPID_METABOLIC_PROCESS	http://www.broadinstitute.org/gsea/msigdb/cards/GLYCOLIPID_METABOLIC_PROCESS	CLN3	GBGT1	PSAP	UGCG	ST8SIA1	ST8SIA3	ST6GALNAC6	ST6GALNAC4	B3GNT5	GLA	LARGE	ST8SIA5	ST3GAL6	NEU3	B4GALNT1	CLN6
MULTI_ORGANISM_PROCESS	http://www.broadinstitute.org/gsea/msigdb/cards/MULTI_ORGANISM_PROCESS	CHIA	S100A7	VAPB	CRHBP	PGLYRP1	TLR3	APOBEC3G	TLR6	CXCL12	APOBEC3F	TLR7	TGFB1	TLR8	IL10	PSG11	IDO1	ISG20	CFP	NLRC4	PGLYRP4	WWP2	PGLYRP2	WWP1	RLN2	PGLYRP3	IFNK	ITCH	SPN	ENDOU	BCL10	IL29	HNRNPUL1	BYSL	UBR3	IFI44	HBXIP	CLEC4M	LILRB1	PTHLH	CRHR1	WFDC12	CCDC130	LALBA	DERL1	PRLHR	FGR	ITLN1	TFCP2L1	CCL8	RRAGA	FCGRT	DEFB127	CCL5	BANF1	CCL4	CHIT1	ADCYAP1	SLC11A1	IFNA7	ALB	TRO	IFNA4	PRKRA	HLA-DRB4	HLA-DPB1	MAFF	OVGP1	CREBZF	HTT	SMAD3	TEAD3	C19orf2	COL16A1	S100A12	CD209	SFRP4	GHSR	MTNR1A	INSL4	PPARD	PZP	CSH2	CLDN4	DUOX2	IL28RA	BNIP3	SCGB1A1	NOS2	LNPEP	NOD2	NOD1	CXCR4	FOSL1	TNIP1	IFNGR2	IFNGR1	ABCE1	SPACA3	CAMP	PSG3	PSG1	IFNAR1	IFNAR2	TARBP2	PSG9	PSG8	PSG7	ADM	PSG6	CLIC5	PSG5	CD81	PSG4	IL12A	GHRL	EPYC	FSHB	PRF1	HS3ST6	C9	HS3ST5	TNF	POLA1	OXTR	RSAD2	SPRR2G	IFNW1	SPRR2F	SPRR2E	IVNS1ABP	TAC3	AZU1	CCL22	SPRR2C	SPRR2D	AGT	SPRR2A	BCL2	SPRR2B	DEFB118	BCL3	CD4	CD24	PTPRC	FLT1	DEFB103A	CCL19	STAB2	PTGFR	SOD1	TRIM22	SMC3	RPL29	CD1D	CCL11	PRLR	STAB1	IRF7	BNIP3L	CRH	ACE2	HPGD	LIPE	IFNA17	DMBT1
INORGANIC_ANION_TRANSPORT	http://www.broadinstitute.org/gsea/msigdb/cards/INORGANIC_ANION_TRANSPORT	FXYD1	FXYD3	GLRA1	SLC34A1	CLIC1	SLC26A2	SLC34A3	SLC34A2	SLC17A7	SLC26A4	SLC4A11	BEST1	CLIC3	NMUR1	SLC17A1	CLIC5	SLC13A4	CLCN4
POSITIVE_REGULATION_OF_CELL_PROLIFERATION	http://www.broadinstitute.org/gsea/msigdb/cards/POSITIVE_REGULATION_OF_CELL_PROLIFERATION	FGF18	PGF	PDGFA	IL18	BTC	EDN1	FGF10	TTK	TNFSF13	IL15	TNFSF12	VIPR1	IL31RA	IL11	TGFB2	CXCL10	SSR1	CUL3	CD47	HTR1A	DDX11	TDGF1	S1PR3	CHRNA7	GLP2R	S1PR2	EBI3	MATK	EGFR	CAPNS1	CD3E	TBRG4	IL21	MARK4	VEGFB	PTHLH	NME2	SIRPG	NME1	FGFR1OP	VEGFA	MST1R	LAMC1	MCTS1	DERL2	ERBB2	TIPIN	TIMP1	LIF	IL12RB2	REG1A	IL12RB1	AGGF1	CDC123	ADRA2A	LAMB1	DNAJA2	TGFBR1	TGFBR2	SPHK1	CD276	SLAMF1	LAMA1	CDKN1A	ADRA1D	BMI1	FGF7	NRP1	NAP1L1	GLI1	FLT3LG	TNFRSF11A	NDUFS4	IL4	ANG	TGFA	FOSL1	MYC	RHOG	SERTAD1	FGF4	CDC7	LYN	CCKBR	EGR4	CDK6	CDK4	NOP2	CDK2	HOXC10	SPDYA	CIAO1	NCK2	CD86	EREG	TNFSF13B	NCK1	CHRM1	CD81	DHPS	IL12B	TSHR	ICOSLG	ALOX12	CSF3	VIP	CXCL5	TBC1D8	PRTN3	CTF1	CSF1	NAMPT	IGF1R	PTK2B	TSPAN31	PTN	CDK13	POU3F2	CD24	FIGF	CD28	SCG2	TCIRG1	STAMBP	PTPRC	IL3	IL6	FLT1	TNFSF4	TBX3	PDF	TBX2	IL7	FLT3	FLT4	HCLS1	IL9	IGF1	CLEC11A	CAPN1	CDC25B	CXCR2	CDH13	CCL14	EPGN	BNC1	ELANE	LRP5	IL2
REGULATION_OF_DNA_BINDING	http://www.broadinstitute.org/gsea/msigdb/cards/REGULATION_OF_DNA_BINDING	TNF	RSF1	STK36	UBE2V1	EGLN1	PRDX3	PYDC1	TGFB1	NOD2	SUMO1	NLRC3	CDKN2A	NPM1	PYCARD	BCL3	PEX14	ABRA	CAMK2A	APEX1	MDFI	BCL10	CREBZF	RELA	CEBPG	EDA2R	NFAM1	FOXP3	NLRP3	FLNA	JMY	SIGIRR	UBE2N	CARD11	PRKCQ	EP300	ID2	NME1	ID1	NARFL	EDF1	ID3	COMMD7	TSSK4	EDA	ERC1	IKBKB	MAP3K13
CHROMATIN_REMODELING	http://www.broadinstitute.org/gsea/msigdb/cards/CHROMATIN_REMODELING	RSF1	BNIP3	INO80	NPM2	SMARCD1	PBRM1	ACTL6A	SUPT4H1	HELLS	RBBP4	NASP	SIRT4	SIRT5	TNP1	ARID1A	TAF6L	HMGA1	SIRT1	SUV39H2	HDAC5	SYCP3	BPTF	SMARCC1	SMARCC2	KAT2A
SYNAPTOGENESIS	http://www.broadinstitute.org/gsea/msigdb/cards/SYNAPTOGENESIS	COL4A4	PCDHB9	ACHE	PCDHB5	PCDHB6	PCDHB3	PCDHB4	NLGN1	PCDHB14	PCDHB2	PCDHB13	PCDHB11	PCDHB10	NRCAM	PCDHB16	GHRL	POU4F1	UBB
JAK_STAT_CASCADE	http://www.broadinstitute.org/gsea/msigdb/cards/JAK_STAT_CASCADE	NMI	CCL2	FGFR3	STAT5A	STAT5B	IL31RA	STAT4	CLCF1	STAMBP	IL29	NF2	LYN	SOCS2	SOCS3	HCLS1	SOCS1	SOCS6	PIGU	STAT1	STAT3	STAT2	IL20	IFNAR1	IFNAR2	F2	CCR2	IL12A	HGS	PIAS1	F2R	IL22RA2
NERVOUS_SYSTEM_DEVELOPMENT	http://www.broadinstitute.org/gsea/msigdb/cards/NERVOUS_SYSTEM_DEVELOPMENT	MEF2C	ALS2	GDA	BTD	PPP2R5D	L1CAM	MYLIP	HDAC7	SH3GL3	PHOX2B	MARK4	THY1	PITPNM1	DOC2A	SERPINF1	FOXG1	ZNF384	TRAPPC4	PMP22	SH3GL2	SH3GL1	NAGLU	SERF1B	PPT1	HESX1	ATN1	KAL1	DMBX1	DVL3	MOBP	NTF3	CYP46A1	SERPINI1	PCDH18	SHOX2	MAB21L2	RTN4	FGF5	NEURL	RTN1	DGCR14	SCRG1	NMUR2	MAPT	FGF2	FLNA	NAB2	CLN8	RAPGEFL1	CLN5	NNAT	PCDHB15	PCDHB14	PCDHB13	PCDHB12	ITM2B	PCDHB11	PCDHB10	PCDHB16	PCDHB17	PCSK9	SIM1	SIM2	PPP1R17	WNT8B	IL3	LMX1B	NTNG1	NTNG2	PHYH	ACCN1	RPS6KA6	RPS6KA3	MPPED2	CTNS	GFRA3	CHERP	GRIK1	LMO4	LRRC4C	ZIC1	NR2E1	ZIC2	TGFB2	NRCAM	GPR45	UNC5C	SPON2	BPNT1	BCL10	STMN3	BAIAP2	ENC1	SIX3	EP300	GPR56	TFAP2B	SMARCA1	SNTG2	ACHE	ADORA2A	DRD2	CNTFR	ST8SIA2	NR2C2	ECE2	PCDHA10	PCDHA11	FKTN	ADAM23	JRKL	NEUROG1	NEUROG3	P2RX5	HDAC4	S100B	ST8SIA4	NDUFV2	DYRK1A	MYO16	ADAM22	SCN8A	FABP7	CELF3	PAX6	PAX2	MBP	PCDH1	NDUFS4	TRIM3	HEY1	RNF103	PCP4	HEY2	DLG4	LIMK1	CNTN6	OTX2	CDK6	MBNL1	CDK5	CHRM3	CHRM2	CHRM1	NCOA6	CNTN4	UBB	NRGN	NDP	CTF1	BRSK2	ALDH3A2	APLP1	CD9	DNER	PAFAH1B3	AVIL	PAFAH1B1	DCX	DCLK1	COL4A4	PLP1	KLK8	NF2	NF1	DPYSL5	DPYSL4	DPYSL3	MAL	RCAN1	DPYSL2	HEYL	GDF11	SMPD1	APAF1	FEZ2	FEZ1	NOG	NELL1	SNCA	AQP4	MOG	ADORA1	SHH	ATP2B2	BDNF	ATXN10	APOE	CEP290	CHRNA4	EIF2B2	EIF2B3	EIF2B4	EIF2B5	EFNB3	MDGA1	MDGA2	VANGL2	C4orf6	TBR1	FARP2	HES1	RND1	VEGFA	NPTN	EFNA5	LRCH4	PNMA1	CDK5R1	TAGLN3	EPHB1	EPHB2	MYT2	SEMA5A	CRMP1	LHX1	BAI1	LHX6	SMA4	MAML3	AGRN	LAMB1	IL1RAPL2	NKX2-2	OLFM1	TRPC5	HPCAL4	CELSR1	NCKAP1	DLX2	DLX6	DLX5	TMOD2	NRP2	PCDHA6	PCDHA7	PCDHA8	SPG7	PPARD	NRP1	PCDHA2	PCDHA3	PCDHA4	PCDHA5	PCDHA1	KCNIP2	GLI2	PTEN	SEMA3B	PCDHB9	PCDHB5	PCDHB6	PCDHB3	PCDHB4	RBM45	ARTN	PCDHB2	SLIT1	SLIT2	SLIT3	VCX3A	AMIGO1	SEMA4F	SIAH1	CXCL1	SHROOM2	PARD3	SHROOM4	ZBTB16	AZU1	LY6H	APBA2	VWC2	UGT8	APBA1	FZD9	JARID2	PTPRZ1	NLGN1	AFF2	SOD1	EIF2B1	STAT3	GJB1	YWHAG	YWHAH	DRP2	PHGDH	NEUROD2	NHLH2	PBX1	CIT	PBX3	NHLH1	VLDLR	PBX4	FGF19	NRTN	FGF14	WFS1	FGF17	ARNT2	FGF11	FGF13	FGF12	CSPG5	GDNF	WNT1	GSTM3	PROP1	ROBO1	ROBO2	PDGFC	LGI1	ODZ1	DSCAM	PICK1	NUMBL	TIMM8A	CBLN1	LSAMP	OPHN1	NRSN1	PRPS1	KALRN	LST1	SOX3	NINJ2	DSCAML1	NINJ1	GREM1	SOX8	PCDHAC2	PCDHAC1	B3GNT5	PARD6B	CPNE6	FOXP2	CYFIP1	POU6F1	POU6F2	GSS	TPP1	POU4F2	POU4F1	SHC3	KCNQ2	ALX1	EGR2	SOX14	NRXN3	ALDH5A1	SOX11	LDB1	NRXN1	ALK	BPTF	BTG4	GHRL	NAIP	GSTP1	UTP3	RTN4RL1	UBE3A	SPOCK1	NPAS1	NPAS2	NPTX1	UTP11L	MSI1	POU3F3	KRT2	PTN	RTN4RL2	PTS	CRIM1	GLRB	DTX1	PARK2	RACGAP1	GMFB	PSPN	ATXN3	MAP1S	KCNN3
GLYCOPROTEIN_METABOLIC_PROCESS	http://www.broadinstitute.org/gsea/msigdb/cards/GLYCOPROTEIN_METABOLIC_PROCESS	GYPC	TUSC3	LDLR	B3GALT5	ALG1	ALG2	B3GALT4	TSPAN7	ALG5	ALG6	TSPAN8	ALG8	APOA4	POMGNT1	B3GALNT1	POMT1	TRAK1	RPN1	PSENEN	OGT	MAN2B1	TNIP1	CLN3	MAN1A2	FUT10	ALK	ERP44	CD37	MAGT1	ADAMTS9	PSEN1	BACE2	BACE1	PSEN2	MGEA5	DOLPP1	TM4SF4	TM4SF5	SERP1	GCNT4	GALNT2	GALNT1	ACHE	GCNT3	FUT9	APH1A	GALNT7	FUT8	FUT7	GALNT6	KEL	FUT6	FUT5	ST8SIA3	ST8SIA2	NECAB3	STT3B	NGLY1	IL17A	STT3A	B3GNT5	MPDU1	FUT4	FUT1	FUT2	A4GNT	GCNT1	GAL3ST1	SDF2	AGA	MGAT4B	MGAT4A	LIPA	B3GALT2	MAN1C1	ABCG1	MOGS	NCSTN	COG3	LARGE	COG7	ST8SIA4	DPM1	DPM2	DPM3	LIPC	LRP2	POFUT1	ALG12	COG2
CELL_DEVELOPMENT	http://www.broadinstitute.org/gsea/msigdb/cards/CELL_DEVELOPMENT	ALS2	RORB	CIAPIN1	BTK	CTNNB1	MAGED1	CUL3	CUL2	MAP3K5	CUL5	AGTR2	FAS	DDAH2	CUL1	CRTAM	YARS	OPA1	CRYAA	BRAF	CRYAB	ESPL1	BCL2L11	BCL2L10	THY1	MAPK1	NME5	NME2	NME3	SSTR3	SPAG6	SERPINF1	IFNB1	NME1	F2	TRAPPC4	MAPK8	MYO18A	UNC13B	TNFRSF6B	CACNB2	NFKBIA	MYEF2	BCL2L2	PPT1	BCL2L1	HSPA1B	PEA15	IFNA2	IL17A	KAL1	DIABLO	PHB	SPHK1	DUSP22	GAS2	HGF	VDAC1	FXR1	BFAR	EI24	PARP4	KCNH1	RTN4	HTATIP2	NUAK2	PDIA2	TP63	BNIP3	ZNF346	DAXX	RTN1	DFNB31	BNIPL	MAPT	MAGEH1	CLN3	AIFM3	ACTA1	AIFM2	AIFM1	CDK1	TP53	NDUFA13	JMY	SERPINB9	INHBA	EREG	BNIP1	BNIP2	RIPK1	SERPINB2	IL12A	LRMP	IL12B	CLN5	ALOX12	PML	GPR65	RTKN	PDE1B	PTK2B	PPP2CA	PCSK9	DAZL	PHLDA2	RASA1	IL4	IL3	IL6	LMX1B	IL7	TRIM28	NTNG1	KIAA1967	TNP1	NTNG2	PLG	TP73	NAE1	CDH13	GSK3B	BNIP3L	IL2	BARD1	ZAK	GRIK2	TGFB3	TNFSF15	TNFSF14	LRRC4C	TNFSF12	TNFSF18	CRADD	TGFB1	TGFB2	CSNK2A2	NRCAM	NLRC4	CDKN2A	CDKN2C	TIA1	DDX25	CDKN2D	TDGF1	IL1B	ZNF443	UNC5C	DAP	SPON2	IL1A	API5	CIB1	BCL10	NUDT2	DFFA	BAIAP2	RELA	DFFB	NRD1	CECR2	FADD	IL24	HBXIP	IL21	EP300	SYCP3	TNFAIP8	HSPB1	SMARCA1	HMGB1	ACHE	CCL2	ADORA2A	ADAMTSL4	PRUNE2	AKT1S1	DOCK1	TRAF7	DYRK2	DDX41	ARHGDIA	ANGPTL4	TRAF3	TRADD	HDAC3	TNFSF10	CDKN1A	CDKN1B	S100B	VCP	HDAC1	IKBKG	MYH11	ADRA1A	CACNA1H	HSPD1	ABL1	DNAJB6	CACNA1A	E2F1	IER3	FOSL2	DEDD	MOV10L1	PRDX2	PAWR	PAX3	PAX2	CASP6	CASP3	CASP4	CASP9	RPS3A	CLCF1	IAPP	PAX7	CASP7	CASP8	RHOB	NDUFS3	CASP2	NDUFS1	IP6K2	PPP2R1A	PTGER3	OTX2	CYCS	CDK6	IFI16	MBNL1	CDK5	LCK	ERN1	ERN2	CNTN4	UBB	ACVR1	DPF2	DCC	BCLAF1	RAG1	BRSK2	ASNS	TRAIP	DPF1	IGF1R	HSPA2	LEFTY2	DAD1	CD2	HSPA9	COL4A4	COL4A3	KLK8	NF2	CEBPG	NF1	DPYSL5	ANXA1	DBC1	RAF1	MAL	BAD	ANXA5	TNFSF9	ANXA4	TNFSF8	HSP90B1	CUL4A	BAX	FAF1	APAF1	FEZ2	FEZ1	S100A4	CGB	CADM1	SNCA	DNAJB13	ADORA1	SHH	BAK1	ATP2B2	APOE	CEP290	EIF2B2	CHRNA1	EIF2B3	EIF2B4	EIF2B5	TXNL1	SGPL1	CD3G	MDGA1	MDGA2	PIM1	OPTN	FARP2	C16orf5	CD38	KRT19	TMX1	KRT18	RND1	CD40LG	ALOX15B	TXNDC5	VEGFA	NPTN	DEAF1	SIVA1	LALBA	CDK5R1	STK17B	CD70	STK17A	CHEK2	CALR	CD74	PLAGL1	BAI1	AGRN	LAMB1	HIP1	BLNK	BMP4	BMP2	TP53BP2	BECN1	LGALS1	SRA1	CIDEB	SMAD3	CIDEA	TPD52L1	MYOZ1	TAX1BP1	CIDEC	NCKAP1	SFRP5	NOTCH2	NOTCH1	RNF7	NUP62	SFRP1	IKBIP	BMP7	NRP2	PPARD	NRP1	LY86	BCAR1	FASTK	NFKB1	KCNIP2	GLI2	PTEN	BAG4	TRIAP1	GPX1	BAG1	SEMA3B	TOP2A	DEDD2	DHCR24	GZMA	LGALS12	ARTN	GZMB	SLIT1	SLIT2	AMIGO1	AMIGO2	GRM4	PROK2	PSEN1	TNFRSF10D	SEMA4F	PSEN2	MAP3K10	AVEN	SIAH1	SEMA4D	GADD45B	ADAM12	GADD45A	BID	PARD3	YWHAZ	ATG12	RAB3D	GULP1	SFN	MIF	AZU1	BCL2	VWC2	BCL3	BCL6	SPATA4	AATF	CD27	CD28	TBX3	TBX5	NLGN1	BIRC6	BIRC5	XIAP	SOD1	STAT1	BIRC3	EIF2B1	YWHAG	YWHAH	MAPK12	IFT57	EEF1E1	BIK	CIT	CD14	HNRNPAB	TSPO	NRTN	MAEA	TLR2	CBX4	EIF5A	FOXO1	PMAIP1	FOXO3	TTN	GDNF	MRPS30	SMNDC1	GSTM3	CASP8AP2	ROBO1	TPT1	ROBO2	ACIN1	MX1	IFRD1	SOCS2	MADD	SOCS3	PICK1	BCL2A1	HRK	STK4	AHR	STK3	TIAL1	RIPK3	OPHN1	LUC7L3	ERC1	LST1	GCLC	MCL1	MAP4K2	RRAGA	FIS1	CSE1L	ALB	NPM1	MTCH1	GLO1	GML	BMF	RUNX3	SRGN	AXIN1	PTPN6	CFLAR	PARD6B	CARD8	HTT	MALT1	WRN	BRCA1	BBC3	RHOT1	CYFIP2	RHOT2	CYFIP1	PDCD5	SST	PDCD6	PDCD7	IFI6	DAP3	POU6F2	FASLG	PDCD1	PDCD2	ACVR1C	AKT1	ACVR1B	PCBP4	CXCR4	BOK	POU4F1	PRL	BOC	LTA	PRKCA	NOL3	NRXN3	LDB1	INHA	NRXN1	PRKCE	NLRP3	DAPK2	NCR1	DAPK3	NLRP2	NLRP1	DAPK1	PROC	TNFRSF9	EIF4G2	BTG1	NRL	HIPK3	BTG4	CFL1	SCIN	FAIM3	GHRL	NAIP	CTSB	MDM4	PPP1R15A	GSTP1	PRKCZ	ING4	H1FNT	TNF	RTN4RL1	TNFRSF25	TNFRSF8	UTP11L	MOAP1	ERCC5	CEP57	SH3GLB1	PTH	PYCARD	TNFRSF18	KRT2	RTN4RL2	ERCC3	ERCC2	PIK3R2	SCG2	PTPRC	IL2RB	FOXL2	DNM1L	IL2RA	DTX1	UBE4B	SAP30BP	RACGAP1	CASP10	TP53AIP1	SON	MAP1S	BRE	MPO	PPP1R13B	IGFBP3	TIAF1	TSSK6	F2R
INSULIN_RECEPTOR_SIGNALING_PATHWAY	http://www.broadinstitute.org/gsea/msigdb/cards/INSULIN_RECEPTOR_SIGNALING_PATHWAY	GRB2	BAIAP2	BCAR1	SOCS1	AP3S1	IGF2	FOXO4	IRS1	AKT1	IGF1R	PDPK1	GRB10	SIK2	SORBS1	GAB1	FOXC2	PIK3R3	INSR	PIK3R1
NEGATIVE_REGULATION_OF_CELLULAR_PROTEIN_METABOLIC_PROCESS	http://www.broadinstitute.org/gsea/msigdb/cards/NEGATIVE_REGULATION_OF_CELLULAR_PROTEIN_METABOLIC_PROCESS	LIMA1	KATNB1	IL10	TIMP1	PAIP2B	APOA2	SET	GSN	SFTPD	BCL3	CLASP1	DNAJC1	APC	ARHGEF2	IL6	GTPBP4	NF2	PRG3	PAIP2	SOCS1	NDUFA13	PRKCG	INHA	MID1IP1	FOXP3	FURIN	TRAT1	SIGIRR	INHBB	EIF4A3	INHBA	EIF2AK1	TSC1	BACE2	CAPG	NLRP12	GHRL	PPP2R4	MAPRE1	TMSB4Y	ELANE	GHSR	APBB1	IGFBP3	EIF2AK3
NEGATIVE_REGULATION_OF_APOPTOSIS	http://www.broadinstitute.org/gsea/msigdb/cards/NEGATIVE_REGULATION_OF_APOPTOSIS	SNCA	CBX4	FOXO1	TNFSF18	GDNF	CIAPIN1	CDKN2D	TDGF1	TPT1	FAS	DDAH2	API5	IL1A	BCL10	OPA1	BRAF	SOCS2	CRYAA	DFFA	SOCS3	CRYAB	RELA	BCL2A1	PIM1	HRK	HBXIP	BCL2L10	NME5	TMX1	NME2	KRT18	CD40LG	TXNDC5	VEGFA	TNFAIP8	HSPB1	MAPK8	ERC1	MYO18A	TNFRSF6B	HMGB1	GCLC	CCL2	MCL1	BCL2L2	PPT1	HSPA1B	BCL2L1	CD74	PEA15	AKT1S1	ALB	NPM1	GLO1	ARHGDIA	ANGPTL4	CFLAR	BECN1	SPHK1	CIDEA	TAX1BP1	NOTCH2	BFAR	HDAC3	RNF7	NUP62	HDAC1	SFRP1	IFI6	RTN4	IER3	HTATIP2	NUAK2	BNIP3	PRDX2	NFKB1	TRIAP1	GPX1	BAG4	CASP3	BAG1	CLCF1	PAX7	DHCR24	CLN3	NOL3	CDK1	PROC	SERPINB9	PROK2	BNIP1	PSEN1	TNFRSF10D	BNIP2	HIPK3	CFL1	SERPINB2	FAIM3	AVEN	GHRL	NAIP	SEMA4D	GSTP1	ACVR1	ALOX12	PRKCZ	YWHAZ	TNF	RTKN	ASNS	MIF	IGF1R	ERCC5	SH3GLB1	BCL2	TNFRSF18	DAD1	BCL3	AATF	RASA1	CD27	SCG2	CD28	HSPA9	PIK3R2	IL4	IL3	IL6	IL2RB	TBX3	IL7	ANXA1	BIRC6	BIRC5	XIAP	SOD1	BIRC3	ANXA5	ANXA4	CDH13	HSP90B1	SON	BAX	GSK3B	BNIP3L	BRE	MPO	TIAF1	IL2	BARD1
VIRAL_GENOME_REPLICATION	http://www.broadinstitute.org/gsea/msigdb/cards/VIRAL_GENOME_REPLICATION	CCL3	CTBP1	CCL2	CTBP2	IL8	VAPB	OPRK1	EIF5A	DEK	APOBEC3G	HBXIP	CCL4	APOBEC3F	UBP1	TARBP2	SMARCB1	PPIA	HTATSF1	CXCR6	TOP2A	TNIP1
ESTABLISHMENT_OF_LOCALIZATION	http://www.broadinstitute.org/gsea/msigdb/cards/ESTABLISHMENT_OF_LOCALIZATION	USE1	ITSN1	RAE1	VPS4B	VPS4A	CRTAM	SCN2B	KIF5B	PDPN	KIF5A	VPS45	SCN2A	MYH7	MYH6	MYH9	GLTP	SUN2	NPC1	NPC2	RYR3	BACE2	ZWINT	F2	RYR1	UNC13B	MYBBP1A	GC	ORAI1	KIF4A	SCN1B	NFKBIE	MTX2	RER1	CACNB3	ARF6	BCL2L1	CACNB4	ARFGEF2	ARFGEF1	SLC29A1	PEA15	SLC29A2	INS	CKLF	DUSP16	RAC1	KIF3B	NXF5	ATP11B	HBA2	VDAC2	VDAC3	VDAC1	GH1	TONSL	STRADA	LASP1	RERE	HTATIP2	KCNAB3	LDLR	SLC20A1	SLC20A2	KCNAB1	AP2S1	BNIP3	NMUR1	NMUR2	SLC22A4	ANP32A	SLC22A3	SLC22A6	SLC22A5	KDELR1	SLC22A2	SLC22A1	KDELR2	AVP	AR	PGAP1	SLC22A7	SLC22A8	TP53	SLC3A2	SLC3A1	CLIC1	PI4KB	ELMO1	LRPAP1	INHBB	INHBA	CLIC3	CLIC5	LRMP	NUP107	ARL4D	SNAP29	AMPH	SORBS1	DDX19B	PKD2	SNAP23	EXOC5	SNAP25	SYNRG	SLC8A1	UPF2	UPF1	STAB2	TRAPPC10	CDH13	STAB1	GSK3B	RAB22A	LRP8	LRP2	YKT6	LRP3	NCBP2	ATOX1	TGFB1	IL11	NLRC4	PACSIN3	DNAJC1	MCM3AP	STAP1	SLC33A1	BAIAP3	STIM2	STIM1	VAMP3	ABCA8	RAB7A	CCL3	ARFGAP3	ADORA2B	ADORA2A	CCL8	ABCA2	ABCA1	CCL5	ABCA4	ABCA3	SLCO2A1	SCN9A	CUBN	ABCB8	MYO1E	ICMT	ABCB1	ABCB7	ABCB6	ABCB4	ATP7A	P2RX1	PTTG1IP	SLC13A4	ATP7B	SLC1A4	SLC1A5	SLC1A2	SLC1A3	SLC1A6	SLC1A7	SCN7A	SLC43A1	SLC1A1	SLC7A10	TIMM23	KIF1C	KIF1A	KIF1B	IFT88	EPN1	PKDREJ	SRSF10	CLCNKA	CLCNKB	HRH3	SLC35B2	FCN2	FCN1	SLC35B4	CCS	SCNN1G	APPBP2	SCNN1B	MFSD10	SCNN1A	SCN5A	SCNN1D	NOX1	CBL	SCRN1	GCK	BAX	SCN4B	FAF1	SCN4A	RAB3GAP2	CADM1	SLC35A1	VPS33B	TPD52	SLC35A2	SLC35A3	RAB1A	PICALM	GBF1	APOE	LCAT	APOF	WNK4	CEP290	RAB26	CD3G	ABCB11	WNK1	VTI1B	C16orf7	AP4M1	OPTN	VTI1A	ERP44	TMX1	KRT18	PPBP	ATP2C1	PEX26	RAB14	RAB13	CHKA	XK	RABEPK	MYO9B	CALR	RIMS1	CD74	AHSG	SLC11A2	STX12	STX18	STX16	TMED10	SLC31A2	SLC31A1	HIP1	MDFI	CIDEA	HNRNPA1	RABEP1	ATP2A3	ATP2A1	GOSR2	GOSR1	GHSR	CLTCL1	CLCN4	CLCN5	ARSB	GJA8	KCNJ15	PPARA	ATP6V0E1	PPARD	KCNJ10	KCNJ12	KCNIP2	HVCN1	GJA4	SLC26A2	KCNJ11	CANX	GLI3	SEC62	FXN	COX18	GOLGA5	GOLGA4	COX17	SPACA3	STX1A	RPGR	SLC26A4	KCNA10	GRM4	SLC26A3	ZDHHC17	PTGDS	RAB5A	NPPB	STEAP2	RAB3A	AVPR2	BET1	AZU1	PEX19	FCGR1A	BCL2	PEX16	PEX14	BCL3	BCL6	PEX13	CD24	PEX12	PEX10	APBA1	RAB2A	FYB	NLGN1	NPR1	BIRC5	GJB1	GABARAP	GJB2	COG3	SLC16A3	SLC16A2	SLC16A5	YWHAH	SLC16A4	COG7	SLC16A7	SLC16A6	RAB35	SLC16A8	ATP6V0A4	CD14	COG2	KIF20A	SEPT5	SLC22A16	TSPO	SLC22A18	SNCAIP	SLC22A13	SLC22A12	SLC22A14	EIF5A	GDNF	SCTR	AIP	GATA2	SLC16A1	SLC25A22	NUP133	PICK1	ERP29	TCN2	TCN1	RPAIN	AKAP7	AKAP3	FXYD1	FXYD3	CAV1	SNX2	SNX1	SNX4	SNX3	LMAN1	FOLR3	FOLR2	ALB	FOLR1	PLIN3	NPM1	ARL6IP5	CARD8	SPTBN4	FOXP3	LIN7A	SLC25A12	CORO1C	SLC25A11	PPIH	SLC25A14	SLC25A13	SLC4A11	SLC25A10	SPTBN2	GLMN	SLC25A15	RSC1A1	SLC25A17	COPA	SLC5A1	SORL1	ANG	ACTR1A	IPO5	YRDC	RANBP2	TPR	ZW10	RALBP1	PRKCI	ARHGAP27	NLRP3	NLRP2	OSM	MFN2	GHRH	ARCN1	SCIN	TOM1	GHRL	COPE	CPLX2	TNF	CPLX1	NUP160	SLC37A4	AKAP9	NPTX1	CEP57	TAP2	NFAT5	PYCARD	SCG5	NEFL	SLC39A2	SCG2	AGFG1	SLC39A1	GLRB	MON2	ATXN1	SH3BP4	MAP1S	HPX	SLC18A2	MAPK8IP3	SLC18A3	TRPC4AP	MAPK8IP1	SLC18A1	CSN2	LTBP2	MXI1	SSR1	KCNK7	KCNK6	KCNK5	RPL11	TLK1	GUCA2B	CDCA5	CLCA2	OPA1	CLCA1	CLCA4	CRYAA	CRYAB	NOP58	COLEC12	ERGIC1	ERGIC2	ERGIC3	UXT	RPS19	ZNF238	RTP3	RTP2	RTP4	RTP1	HFE	PPT1	KCNJ2	KCNJ3	ATP6V0B	KCNJ1	ATP6V0C	ADRB3	ARAP3	SLC28A2	SLC28A1	SEC23IP	NPHP1	KCNK1	TINAGL1	KCNK3	KCNK4	KCNJ5	KCNJ4	KCNJ6	TRPS1	CD209	SYTL4	SYTL2	SYTL1	KCNH1	KCNK17	MSR1	GLRA1	FAM3D	PDIA3	FAM3B	SYNJ1	GLRA2	AP3S2	PDIA4	COPB2	AP1S1	SLC23A1	NOD2	SLC23A2	TAMM41	COPB1	TRPV5	CETP	SCN10A	KCNG2	STX6	STX5	CLN3	GRHPR	FLNA	NUP205	SCN11A	KCNH2	KCNH3	KCNH4	EEA1	NAGPA	NUP214	KCNE1	KCNE2	PPP1R10	SELS	NPHS2	PLN	NPHS1	NLRP12	KCNF1	CTNS	DNM1	SSR2	BARD1	KCNC1	KCNC4	SLC44A1	KCNC3	SLC44A2	XPO6	AP1G1	ATP6AP1	SLC7A8	SLC7A9	TNFSF14	MIPEP	SLC7A4	SLC7A5	SLC7A6	SLC7A7	SLC2A8	APOA4	APOA2	SLC2A5	APOA1	SLC2A4	SLC2A3	DDX25	SLC2A2	SLC2A1	FLVCR1	EGFR	KCND3	NUDT4	HNRNPA2B1	SLC34A1	SLC34A3	SLC34A2	DDX39A	COPG2	SLC40A1	LRPPRC	ACHE	STX8	STX7	KCNA2	KCNA1	KCNA4	KCNA3	KCNA6	KCNA5	PYDC1	DOCK1	APOC3	DOPEY2	DOPEY1	ANGPTL3	HCN4	MRC1	HCN2	CACNA2D1	PRAF2	SMG6	KCNB2	SMG5	SMG7	SMG1	SNAPIN	TRNT1	TSC1	VCP	SLC7A2	TSC2	XPO7	TRIP6	CACNA1D	MYH10	SEC24B	PEX6	PEX3	DPH3	PEX7	AKR1C4	PEX1	ZFYVE16	NPC1L1	RHOB	AKR1C1	SEC23A	KNG1	TRPM3	SGK1	NUSAP1	ATP6V1H	M6PR	TRPM2	ATP6V1F	ADRB2	ATG4D	ATG4C	ATG4B	ATG4A	IGF2R	SEC23B	VIP	STON2	NUP98	STON1	AP1M2	CDH1	SEC63	SLCO1A2	AP3M1	SEC22A	SEC22B	PAFAH1B1	SEC22C	HBB	GUCA1B	TCIRG1	PLP2	PSAP	NF1	CADPS	SLCO1B3	SLCO1B1	GGA1	SLC14A1	SLC14A2	SYT1	AQP9	PDLIM7	AQP8	AQP5	AQP4	AQP7	AQP6	AQP1	ADORA1	AQP3	AQP2	GOT2	HOOK2	BAK1	HOMER3	TRAK1	CHRNA7	KIF13B	CLNS1A	TRPA1	CLEC4M	NNT	RHCG	TBRG1	KCNMB3	KCNMB4	STRADB	UHMK1	KCNMB1	CDC37	KCNMB2	LIF	SERINC1	TRAM1	TRPC1	TRPC4	TRPC3	TRPC6	TRPC5	SMAD3	CDC23	ARFIP1	ABCG1	ABCG2	CEL	CBLB	NPY	CHRNB4	SRSF12	BET1L	CHRNB1	CLEC7A	LGTN	SLC46A1	ABCF2	SLC16A10	TIMM17A	TIMM17B	ASGR1	EDNRA	ZFYVE9	SLC25A3	AP3B2	SLC25A1	AP3B1	TOMM34	DYNC1I1	SLC25A4	SLC25A5	RPH3AL	LDLRAP1	ATP6V1C1	ANKRD27	CHMP1A	TOMM20	TOMM22	SLC27A4	CLDN16	SHROOM2	GULP1	SLC19A1	BEST1	SQSTM1	ABCD2	ABCD3	AP3D1	ABCD4	CHP	SERGEF	CYTH1	CYTH2	CYTH3	TBX3	ATP1A4	KCNV1	ABCC9	ATP6V1E1	ABCC3	HBQ1	ABCC1	ABCC2	ABCC8	ABCC5	ABCC6	NRBP1	SLC6A2	SLC6A3	LMAN2L	SLC6A4	CSPG5	AGXT	KLHL2	STARD3	SLC4A2	SLC4A1	SCAMP1	SCAMP3	MYO6	SCAMP2	LRP1B	NUPL2	TRAT1	PKD2L1	TNNT2	LYST	CARTPT	KALRN	MYL6	SRI	PPY	SLC38A3	DERL2	DERL1	NAPG	ITLN1	COPZ1	NAPA	CTSA	ENSA	ATP6V1B1	KCNS3	KCNS1	SFTPD	SLC30A5	SCARB1	SRGN	CKAP5	CPNE6	MALT1	REEP1	UCP1	NFKBIL1	UCP3	UCP2	CPNE1	RHOT1	RHOT2	CPNE3	ASNA1	TACR2	HPS4	TTPA	AKT1	KCNQ4	SLN	KCNQ3	CCT8L2	NECAP2	NCKIPSD	KCNQ2	KPNB1	KCNQ1	KHDRBS1	RAMP3	RAMP2	TM9SF2	HSP90AA1	INHA	TIMM44	KPNA6	KPNA5	KPNA4	KPNA3	KPNA2	KPNA1	SCARF1	MYL6B	SYN3	TNPO1	CENPF	CENPE	RHAG	SLC17A7	KCNN4	SLC17A5	KCNN1	SLC17A3	SLC6A7	SLC17A4	KCNN3	SLC17A1	SLC17A2	F2R
REGULATION_OF_KINASE_ACTIVITY	http://www.broadinstitute.org/gsea/msigdb/cards/REGULATION_OF_KINASE_ACTIVITY	ALS2	ZAK	EDN2	C13orf15	TNFSF15	PKMYT1	MBIP	TLR6	MAP3K7	MAP3K6	MAP3K5	MAP3K4	CDKN2A	CDKN2B	DIRAS3	MDFIC	CDKN2C	CDKN2D	MAP3K9	TDGF1	SPRED2	CHRNA7	SPRED1	GNG3	S1PR2	EGFR	ANAPC2	DBNL	GTPBP4	C5AR1	RBL2	MADD	PIK3CB	KIAA1804	RBL1	PICK1	THY1	PLCE1	MAP4K5	CARTPT	TRAF2	TAB1	CDK5R1	CDK5R2	ADORA2B	PTPLAD1	ERBB2	MAP4K1	CHEK1	STRADB	PYDC1	CCNG1	CDC37	HEXIM2	HEXIM1	DUSP16	ADRA2A	ADRA2C	TRAF7	EGF	TRAF6	MDFI	TAOK2	MAP2K3	DUSP22	TPD52L1	MALT1	CDKN1C	CBLC	STRADA	RGS3	RGS4	CCNT2	CCNT1	PTEN	LATS1	DAXX	PDCD4	LATS2	CAMKK2	CCNE2	PAK2	CXCR4	ANG	TGFA	CDK5RAP3	SHC1	PAK1	CDK5RAP1	FGF2	SERTAD1	CDC6	IRAK1	CCNK	CCDC88A	HERC5	PKN1	RB1	CDK7	GTF2H1	CARD10	NCK2	PROK2	TARBP2	GRM4	CCND1	ADRB2	CCND3	EREG	CCND2	LAX1	CHRM1	HIPK3	GADD45G	CD81	MAP3K10	ERN1	GHRL	GADD45B	GADD45A	MAP3K13	GAP43	PRKD3	MAP3K11	CKS1B	PARD3	C5	FPR1	TRIB3	BCCIP	SFN	TRIB2	TRIB1	AZU1	TSPYL2	MAP3K2	CD4	CD24	PPAP2A	APC	GPS1	PTPRC	NF1	CRIPAK	CDKN3	CDC25C	SOD1	CDC25A	GPS2	MNAT1	DUSP2	PRLR	EPGN	CKS2	DUSP9	DUSP8	DUSP6
CELL_ACTIVATION	http://www.broadinstitute.org/gsea/msigdb/cards/CELL_ACTIVATION	CADM1	ELF4	IL18	PREX1	JAG2	TNFSF13	TLR4	TPD52	HDAC7	SPINK5	TGFB1	SART1	CD47	NLRC3	EBI3	SPACA3	CRTAM	L3MBTL4	SIT1	PRG3	CD3D	CD3E	SLA2	IL27	SOCS5	NFAM1	INHA	IL21	THY1	NCK2	INHBA	LAT2	SIRPG	WBP2NL	CD40LG	LAX1	NCK1	LCK	F2	IL12A	IL12B	NHEJ1	ICOSLG	LST1	PF4	CX3CL1	MAGI2-IT1	AZU1	INS	ZAP70	CD2	SFTPD	KRT2	GP1BA	CD4	CD24	HELLS	CD28	CD7	IL4	PTPRC	IL8	IL7	CEBPG	CD276	FOXP3	CD1D	HDAC5	CXCR2	LAT	VWF	HDAC4	GLMN	CLEC7A	CD79A	HDAC9	IL2
NEURITE_DEVELOPMENT	http://www.broadinstitute.org/gsea/msigdb/cards/NEURITE_DEVELOPMENT	RTN4	NRP2	ALS2	NRTN	NRP1	LRRC4C	PAX2	GLI2	GDNF	SHH	ROBO1	APOE	MAPT	POU4F1	ROBO2	SEMA3B	UNC5C	SPON2	NRXN3	BAIAP2	OTX2	NRXN1	CDK5	SLIT1	SLIT2	THY1	AMIGO1	SEMA4F	OPHN1	GHRL	TRAPPC4	CNTN4	SIAH1	UBB	CDK5R1	PARD3	LST1	RTN4RL1	KAL1	BAI1	RTN4RL2	LAMB1	PARD6B	KLK8	NTNG1	DPYSL5	NTNG2	YWHAH	S100B	MAP1S	CYFIP1	FEZ2	FEZ1
HORMONE_SECRETION	http://www.broadinstitute.org/gsea/msigdb/cards/HORMONE_SECRETION	STX1A	TBX3	FAM3D	FAM3B	INHA	IL11	INHBB	LIF	OSM	INHBA	GCK	GHRH	CARTPT	GHRL	SCG5	GHSR	SNAP25
REGULATION_OF_PROTEIN_KINASE_ACTIVITY	http://www.broadinstitute.org/gsea/msigdb/cards/REGULATION_OF_PROTEIN_KINASE_ACTIVITY	ALS2	ZAK	EDN2	C13orf15	TNFSF15	PKMYT1	MBIP	TLR6	MAP3K7	MAP3K6	MAP3K5	MAP3K4	CDKN2A	DIRAS3	CDKN2B	MDFIC	CDKN2C	MAP3K9	CDKN2D	TDGF1	SPRED2	CHRNA7	SPRED1	GNG3	S1PR2	EGFR	ANAPC2	DBNL	GTPBP4	C5AR1	MADD	PIK3CB	KIAA1804	PICK1	THY1	MAP4K5	PLCE1	CARTPT	TRAF2	TAB1	CDK5R1	CDK5R2	ADORA2B	PTPLAD1	ERBB2	MAP4K1	CHEK1	STRADB	PYDC1	CCNG1	CDC37	HEXIM2	HEXIM1	DUSP16	ADRA2A	ADRA2C	TRAF7	TRAF6	EGF	MDFI	TAOK2	MAP2K3	DUSP22	MALT1	TPD52L1	CDKN1C	CBLC	STRADA	RGS3	RGS4	CCNT2	CCNT1	PDCD4	LATS1	PTEN	DAXX	LATS2	CAMKK2	CCNE2	PAK2	CXCR4	ANG	TGFA	SHC1	CDK5RAP3	PAK1	CDK5RAP1	FGF2	SERTAD1	IRAK1	CDC6	CCNK	CCDC88A	HERC5	PKN1	CDK7	RB1	GTF2H1	CARD10	PROK2	TARBP2	GRM4	NCK2	CCND1	ADRB2	EREG	CCND3	CCND2	LAX1	HIPK3	CHRM1	CD81	GADD45G	ERN1	MAP3K10	GHRL	GADD45B	GADD45A	MAP3K13	GAP43	PRKD3	MAP3K11	CKS1B	PARD3	C5	FPR1	TRIB3	BCCIP	SFN	TRIB2	TRIB1	AZU1	TSPYL2	MAP3K2	CD4	CD24	PPAP2A	APC	GPS1	PTPRC	NF1	CRIPAK	SOD1	CDC25C	CDKN3	CDC25A	GPS2	MNAT1	DUSP2	PRLR	EPGN	CKS2	DUSP9	DUSP8	DUSP6
N_TERMINAL_PROTEIN_AMINO_ACID_MODIFICATION	http://www.broadinstitute.org/gsea/msigdb/cards/N_TERMINAL_PROTEIN_AMINO_ACID_MODIFICATION	METAP1	EP300	METAP2	PDF	NAA15	NAA16	METAP1D	CREBBP	NAA50	KAT2B	NAA10
BIOPOLYMER_METABOLIC_PROCESS	http://www.broadinstitute.org/gsea/msigdb/cards/BIOPOLYMER_METABOLIC_PROCESS	USE1	SYNCRIP	RORB	BTK	MAP3K6	DHX38	FOXF1	MAP3K9	FOXF2	MAP3K8	VPS4B	ZNF396	OGT	IKBKAP	MCRS1	PCBD2	BRAF	PTBP1	MARK4	SARS2	MARK1	MARK2	PPP1CA	EIF2AK1	PTRF	SHOX	EIF2AK3	MYBBP1A	EIF2AK4	DUSP10	DUSP12	DUSP11	XAB2	VPS72	FOXH1	ARIH1	DUSP13	NTHL1	SPOP	DHX8	PAIP1	CELF1	TAOK3	ESRRG	DUSP22	ATR	C19orf2	UBE2L3	USF1	ATM	CDC42BPG	POP1	CDC42BPA	PARP3	POP4	PARP4	PARP1	PARP2	CDC42BPB	HTATIP2	NUAK2	TSG101	UBE2G1	UBE2G2	CWC15	EZH2	SPI1	ZNF346	ZNF345	YBX1	AUH	YBX2	ZNF350	BRD7	SPIB	BRD8	ATF7IP	MTERF	BRF1	AIFM1	MMP15	ARHGEF11	EREG	TRNAU1AP	TXK	USP25	DOLPP1	NNAT	MKNK2	MKNK1	ZNF367	IL7R	SF3B4	POT1	SF3B3	SF3B2	MTMR3	USP39	DHX15	MARS2	DHX16	MTMR7	USP33	FEN1	FOXD3	TRIM29	TRIM28	TRIM27	IGF1	PHF12	TRIM24	SF3A2	TRIM23	SF3A1	TRIM22	SF3A3	ATRX	DUSP5	DUSP4	DUSP3	DUSP2	CSNK1D	CSNK1E	GSK3B	WHSC1L1	FOXE1	LRP2	DUSP9	DUSP8	FOXE3	TXNL4A	DUSP6	NCBP2	NCBP1	PRPF4B	SNRPD3	SNRPD1	SNRPD2	NR2E3	TGFB1	FNTB	CDKN2A	FNTA	MDFIC	CDKN2D	ATG7	FBXO22	BCL10	MYO3A	IL29	PTPRN2	CSDA	RNASEH2A	BICD1	IL20	HIF1A	EP300	RNF139	SMARCA5	EDF1	NFE2L1	NFE2L2	NFE2L3	SMARCA1	SMARCA2	FBXO11	CCL2	UBE2V1	ST8SIA3	UBE2V2	ST8SIA2	SYCP1	NR2C2	RABGGTA	CXXC1	FBXW7	SMARCB1	PTK6	FBXW2	AIMP1	TFDP1	SDF2	ICMT	ATG3	HDAC5	RBMY1A1	ATF6	NMT2	NMT1	ATF5	HDAC4	ATF4	NRF1	HDAC2	ST8SIA4	DYRK1B	SMARCC1	SMARCC2	ATF7	DYRK1A	HDAC8	ADRA1D	HDAC6	E2F1	E2F2	E2F3	RSF1	E2F6	PINK1	PAX5	PAWR	PAX3	PAX2	PAX1	TMF1	WARS	PRMT1	PRMT2	PKN3	PRMT7	PRMT8	PRMT5	PAX8	SLA2	DDB1	PKN2	PKN1	ERN1	GAA	DDB2	ERN2	ZFPM2	UBB	JMJD1C	DMC1	PTMS	TM4SF4	TM4SF5	SRSF10	HS3ST5	BRSK2	BRSK1	TFAM	CEBPZ	KDM4A	DCLK1	CEBPA	CEBPB	CEBPD	NFRKB	CEBPG	CBL	GRSF1	SLBP	GCK	BAX	ALKBH1	FAF1	FST	DDX17	WWP2	WWP1	WNK4	ANAPC2	BCR	ANAPC5	ANAPC4	WNK1	UBR3	RAD9A	WNK3	WNK2	CD37	CAMK4	UBR5	CAMK1	FBXL4	AMFR	TGFB1I1	NEK4	NEK6	FBXL2	DEAF1	TPST1	TPST2	KEL	HUS1	STK17B	STK17A	PLAGL1	PPAN	VRK1	ACD	VRK2	DUX1	MAML3	FBXO7	MDFI	PLAT	IKZF3	MAML1	MAML2	FBXO2	CIDEA	OXSR1	UBP1	POLRMT	SUPT16H	RBPJ	ZFHX3	HSBP1	PTEN	PMS2P1	SENP7	PDPK1	CCNO	ZFP36	CTBP1	CCNK	CCNH	APTX	RAD52	RAD50	RAD51	MAP3K10	MAP3K13	MAP3K12	MAP3K11	SERP1	PPP6C	KIN	STT3B	CDK16	STT3A	NR1D2	THG1L	HSF2BP	CDK17	AGA	FYB	CSNK1A1	HCLS1	SPHAR	SNAI2	COG3	TP53RK	UBTF	COG7	PTCH1	COG2	MYOD1	FOXO1	SAE1	APOBEC3G	FOXO3	TTN	PRKCB	FOXO4	APOBEC3F	ATOH1	RAD21	RBMS2	RBMS1	CSNK1G2	FOXN1	RRP9	AHR	FOXN3	RPAIN	SLU7	CSNK1G3	CSTA	ERC1	RAD17	PPP5C	BLM	NEDD8	KARS	UBE2D3	UBE2D2	NKX3-2	UBE2D1	PGGT1B	GAL3ST1	SREBF1	EEF1A1	P4HB	BMX	BRCA2	TSN	FOXP3	BRCA1	SREBF2	PPIG	UBE2E2	UBE2E1	IL22RA2	POU6F2	FOXK2	FUBP1	FOS	DGCR8	ANG	TERT	ALX1	SP100	ALK	UBN1	XRCC6BP1	NRIP1	CD3EAP	TYK2	XPC	EVPL	CD80	ZMIZ2	CD81	MDM2	MDM4	ZFP161	FRK	GLIS3	PPP4R2	TNF	GLIS1	HAT1	RPA4	TRIB2	RPA3	TRIB1	RPA1	RPA2	ERCC8	TYMP	ERCC5	ERCC6	MAP3K3	MAP3K2	CDK11A	CDK11B	POU2F3	POU2F2	NFAT5	CAMK2B	GFI1	ERCC3	CAMK2A	ERCC4	ERCC1	ERCC2	FOXL2	PARK2	ATXN3	THRAP3	TEP1	BMPR1B	BMPR1A	LSM6	LSM5	LSM4	LSM3	LSM1	MAP2K6	PTPRJ	YARS	PTPRM	PTPRH	ZHX1	NOP58	PTPRR	ZHX2	ZHX3	PTPRT	PTPRU	PTPRO	SMARCAL1	GEMIN2	TRAPPC2	MYEF2	PPT1	HSPA1B	HEXIM2	HEXIM1	PIR	TNKS	VEZF1	NPLOC4	UTF1	KLF12	KLF13	PHB	KLF10	TGFBR1	MAP2K3	NIM1	KLF11	TRPS1	UBA3	MZF1	HGS	TNK1	TNK2	HLF	CRNKL1	POMGNT1	RRN3	HSF2	HSF4	SRPK2	CDC6	EXOSC7	GMEB2	EXOSC2	EXOSC3	FOSB	SRPK1	CCND1	MAST1	MAST2	CCND3	CCND2	NHEJ1	NSD1	CLOCK	CREM	WRNIP1	POLA1	NAGPA	CDC45	LIMD1	TNP1	SELS	CCL11	RPS6KA5	RPS6KA4	PPBPL2	LARGE	TCEB2	TCEB3	TCEB1	REPIN1	MMS19	SIK1	TBP	IGHMBP2	B3GALNT1	RPN1	RPN2	MATK	EGFR	TWF1	ARID1A	JUNB	DDIT3	PA2G4	RBMY2BP	UBA52	PAM	HMGB1	ACHE	CNBP	HMGB2	CCRN4L	ECE2	TROVE2	POLE2	POLE3	RPL6	METTL1	JUND	TAF9	TRAF7	TRAF6	LIPT1	B4GALT7	NR4A3	TAF2	TAF1	EPAS1	SMG6	SMG5	TAF5	TAF8	SMG7	SMG1	NEUROG1	POLD4	PLK4	PLK3	TSC1	POLD1	POLD2	TDG	ARID4A	ALG1	ALG2	PRDX4	ALG5	ALG6	DEK	ALG8	CLCF1	POLG2	IP6K3	NFX1	MAN1A2	LIMK1	ARID5B	ARID5A	CDK9	CDK7	PADI4	ESR2	HMGA2	HMGA1	CDK2	PURA	PPM1G	PPM1D	CHRM3	CHRM1	NCOA6	LCK	PPM1M	NUP98	APH1A	ADAMTS13	APH1B	NFYC	NFYB	NFYA	NR3C1	PPM1B	IVNS1ABP	A4GNT	RNF144B	PDF	HCK	GYG2	MAN1C1	TSSK1A	DBP	TSFM	ZRANB2	CDX2	B3GALT5	B3GALT4	PTTG1	PRIM1	NONO	COL4A3BP	TRAK1	PRIM2	SUPT5H	TWIST2	TWIST1	CSGALNACT1	PIM1	PIM2	TAF6L	NOP56	SRP72	MRE11A	IGF2BP3	PXK	STRADB	AGGF1	HTATSF1	GYS2	HNRNPH3	GAD1	BMP4	HMGB1P10	BMP2	SMAD4	SMAD3	SMAD2	PMF1	ADPRH	SRSF12	BMP6	ADAR	CCNT2	GYPC	GTF3A	COPS2	COPS5	TBX22	TBX21	FASTK	CCNT1	UVRAG	NFKB1	DMAP1	NFKB2	CAMKK2	CDT1	PARN	ASH2L	NT5M	SIK3	NR2F2	NT5E	SNAPC5	PRPF31	ADAM10	POLR1E	TBX10	SNAPC2	SNAPC4	SNAPC3	SF1	POLR1C	GTF2B	CTNNBIP1	HNRPDL	MED6	MED7	MED4	GTF2I	GADD45G	ASH1L	NOP14	GADD45A	SRCAP	TBX19	MED1	USP7	POLR2G	POLR2F	POLR2E	POLR2L	POLR2K	POLR2J	POLR2I	NFS1	POLR2D	POLR2C	POLR2B	SUMO1	SET	SQSTM1	CHM	PCMT1	POLR3G	BCAS2	POLR3H	POLR3K	PTPRZ1	GMNN	MEX3B	ILF3	PRPF18	POLR3C	PSMD14	PYGM	MAPK12	ILF2	MAPK15	NEUROD2	PHF21A	CIR1	PYGB	LOR	HNRNPAB	TUSC3	CRABP2	DMPK	HOXC6	TARDBP	HOXC5	TFB2M	LOX	MYO6	DARS	SNRPN	FUT10	SOCS1	ARNTL	TRERF1	TIAL1	SNRPB	RIPK3	LUC7L3	SNRPC	RIPK4	SNRPF	SNRPG	KALRN	DERL2	DERL1	PPME1	TFAP4	ITLN1	TIPIN	ANAPC10	ANAPC11	NHP2	RAD51B	PTPLA	RNF11	RAD51D	RUNX1	RNF14	RUNX3	PTPN7	MAFF	PTPN6	PTPN9	CSTF3	CSTF2	NFE2	PTPN3	PTPN2	PIF1	PTPN5	PTPN4	SAP18	SSB	AKTIP	MAFA	CSTF1	MYLK	SOX21	NR6A1	AKT1	MEN1	PIGK	PAK2	PIGF	PIGG	PIGH	PIGB	PIGC	SOX18	PAK1	CSK	AKT3	AKT2	PIGA	KHDRBS1	PIGZ	NOL3	PIGY	NOL8	SOX12	PIGV	PIGU	PIGT	MINK1	PIGS	DAPK2	DAPK3	PIGO	DAPK1	HIPK3	KHSRP	KPNA2	KPNA1	SUPT3H	NFIX	GLRX2	TNFRSF1A	KRT7	NUDT21	ENO1	PTPRB	PTPRC	PTPRD	PTPRE	LTK	LIPA	B3GALT2	SOX30	GMFB	DIS3	SP1	GMFG	SP2	SP3	SP4	NFIC	LIPC	CRK	LIPE	HNRNPF	HNRNPD	PPP2R5C	MED24	MED23	MYLIP	REST	MED21	MED20	ISG20	EPC1	TAF5L	ISG15	MED26	ILK	MED27	PQBP1	PATZ1	RREB1	KDM5B	LIG1	KDM5A	MED12	LIG3	MECP2	MED14	LIG4	MED13	RAD1	MAPK6	MED16	MAPK4	BACE2	MED17	F2	MAPK3	MGAM	MAPK8	CPSF3L	RAD23B	PPP2R3B	PPP2R3A	CRTC1	RAD23A	PABPC4	IL17A	INS	TRA2B	NAA50	PABPC1	SRSF11	RECQL4	RECQL5	EPM2A	MOGS	STRADA	NOLC1	SMURF2	SMURF1	TAF1C	ELF1	ELF2	TAF1A	LDLR	ELF3	ELF4	ELF5	TP63	BNIP3	CUZD1	PMVK	DAXX	ZNF148	ZNF146	EEF2K	TAF1L	LYN	TP53	ZNF143	TTF2	MYCN	INHBA	CARD14	SIK2	PPEF2	PPEF1	ZNF136	IL12A	ZMYND11	ABI3	NUFIP1	ABI2	ABI1	SPO11	ZNF177	ZNF174	SNRK	MPDU1	PPP1R17	MYF6	IL4	IL3	UPF2	IL5	UPF1	LMX1B	MYF5	TP73	QPCT	ZNF157	SFPQ	ARAF	OGG1	DBF4	LMO4	TCEAL1	CSNK2A1	TDGF1	PMS2	SCRT1	PMS1	CIB1	MCM3AP	ZNF593	POU2AF1	DFFA	DFFB	TCFL5	MNX1	TFAP2B	TFAP2A	TESK2	TFAP2C	PHKA2	LITAF	ABCA2	MAPKAPK2	PNP	MEIS2	TEAD4	SNF8	EGF	ASF1A	HELLS	EHMT1	MOB1B	BRIP1	FURIN	DNASE2	IKBKE	ABL1	ABL2	PTGES3	MAX	MAZ	DKC1	LRRFIP1	MAN2B1	PPP2R1A	PTGER3	CYCS	PRPF3	NEK11	PRPF6	AGER	PPP2R2A	RAG1	EGLN2	STUB1	HIC1	PRSS2	PRPF8	PRSS3	ECD	GTF3C6	NFATC4	NFATC2	GTF3C2	NSUN2	NFATC3	GTF3C4	NFATC1	MAF	EXO1	RAF1	NCSTN	ICK	MED30	ID4	CHIA	DZIP3	AURKC	HIRA	AURKA	PRKG2	PRKG1	SLC35A1	PRKX	PRKY	PSENEN	GTPBP4	RAN	CDK12	PPARGC1A	PPARGC1B	PNKP	REC8	MTF1	PRDM4	ABT1	MNT	PRDM1	KAT2A	FARS2	AFAP1L2	CALR	EPHB2	SUPV3L1	BCOR	TCF25	KLF5	KLF7	MLL	KLF9	RYBP	TPD52L1	HNRNPA0	EPHA5	TCEB3B	RNF4	EPHA8	TCF19	NCOR1	ALG12	TCF12	TCF15	KLF4	GRK1	PPARA	ZBTB32	PPARD	ACVRL1	PPARG	ZEB1	TERF2IP	GLI2	ART1	KCNIP3	GLI1	ZBTB38	ART3	FANCG	FANCA	FANCC	UFD1L	MBD1	RBBP8	SCAP	RIPPLY1	CTDP1	REV3L	ETV7	FUT9	ATG12	FUT8	FUT7	FUT6	FUT5	ZBTB16	EDEM1	ETV1	PEX14	FUT4	MLLT1	BCL6	FUT1	PRKAA1	PRKAA2	FUT2	MLLT6	SOD1	SOD2	PREB	PPP2R4	SMNDC1	SETX	GATA1	GATA2	GATA6	GATA3	GATA4	PRKACB	KAT7	KAT8	KAT6B	GABPB2	KAT6A	HNRNPUL1	PICK1	ZNF189	DSP	SSH1	SSH2	ITGB2	NAA10	IRAK3	LMTK2	STK38L	NOVA1	SNW1	ULK1	DNMT1	PHEX	DUT	METAP1	METAP2	PRKAG1	DBR1	POU4F2	POU4F1	MKL2	CHUK	VCPIP1	IRAK2	NANOG	UBE2A	PRKCI	PRKCH	UBE2I	PRKCG	CHST4	UBE2H	CHST5	UBE2C	PRKCE	PRKCD	MSC	UBE2B	CHST1	PRKD1	UBE2N	BPTF	CHST7	UBE2K	CUX1	PRKD3	SMARCAD1	PRKCZ	UBE3A	TRA2A	HCFC1	PRKDC	HCFC2	UBE3C	TGM3	SCG5	GEMIN8	SCAF11	TGM5	GEMIN6	YES1	GEMIN7	GEMIN4	GEMIN5	UBE4A	METAP1D	UBE4B	SIRT4	SIRT5	SIRT6	SIRT1	SIRT2	SIRT3	IRF9	MPG	GSPT1	IRF7	DR1	IRF8	IRF1	IRF2	IRF3	POFUT1	IGFBP3	IGFBP4	XRCC5	XRCC4	XRCC3	SLC2A4RG	XRCC2	XRCC6	RP9	INTS1	HOXD13	INTS2	INTS3	ZNF638	ZNF254	CITED1	CITED2	INTS9	INTS8	INTS5	INTS4	INTS7	INTS6	TLK1	TLK2	ZNF45	ROCK1	ROCK2	RXRA	KIAA1804	HNF4G	KAT5	ORC1	NME2	ZNF238	HNF4A	RPS14	UBL4A	TGIF1	ZNHIT3	GGCX	ERBB3	ZNF76	ERBB2	SNRNP40	ZNF74	TCF4	DNMT3B	TCF3	ARHGEF10L	MGAT4B	DNMT3A	MGAT4A	TCF7	PCNP	TFCP2	HNF1B	SEPHS1	HNF1A	NAP1L1	LATS1	LATS2	MSRA	CREG1	MYC	ZNF281	BATF3	CSGALNACT2	ZNF282	PTF1A	GTF2H4	NDUFA13	JMY	MXD4	GTF2H1	CIAO1	PFDN5	CAND1	RUVBL2	RUVBL1	TUFM	ZNF274	GPAA1	ZNF35	PTK2B	PPP2CA	RNASET2	TADA2A	PPP2CB	PCSK9	SUPT4H1	TRIP11	PCSK5	TRIP13	ZNF263	SNRNP70	ELAVL2	ELAVL4	NAE1	MNAT1	TADA3	NAA15	RBAK	DPM1	NLRP12	DPM2	DPM3	PHF5A	NR5A2	NR5A1	RNMT	ZAK	STK38	RBM3	STK36	BTRC	SNRNP200	RBM5	TSPAN7	RBM6	TSPAN8	TNFSF13	MIPEP	RBFOX2	CBFB	GTF2E1	GTF2E2	DDX23	SMARCD2	SMARCD3	ST3GAL6	SMARCD1	CPA2	DDX20	INSR	SNRPA1	RET	HDAC10	CECR2	HDAC11	HNRNPR	DDX39A	RBPMS	SMARCE1	XRN2	STK16	EID1	FGR	STK11	STK10	SNRPB2	TCERG1	DYRK3	DYRK2	HNRNPC	STK19	AIPL1	TRIP4	GLYCTK	TRNT1	VCP	GTF2F1	GTF2F2	PRKAR1A	MERTK	DDX54	NBN	FOSL2	UCHL1	ZNF202	CTCF	DPH3	FES	FEV	NDUFS4	ORC4	LOXL2	NFIL3	FOSL1	LOXL1	SGK1	SGK3	SARS	RB1	TARBP1	RECQL	TARBP2	CDK2AP1	CPSF6	ORC5	CPSF3	CARM1	CPSF1	ACVR1	GALNT2	GALNT1	GALNT7	GALNT6	SMUG1	ADAT1	TSC22D1	IGF1R	TSC22D3	ORC2	TSPYL2	CHD2	CHD1	TERF2	CHD4	CHD3	RNASE2	NF2	RNASE3	VHL	RNASE6	ANXA1	CREB5	FBL	ORC3	JAK2	JAK3	RAD51C	RNF217	PTPN22	RNASEH1	PTPN21	SRSF6	SRSF7	SRSF4	SIN3A	SRSF5	PLOD2	PLOD3	SFSWAP	SRSF9	U2AF1	RARB	PITX2	POLL	POLK	POLI	POLH	POLG	YY1	AARS	POLE	NKX2-8	POLB	SRSF1	SRSF2	UHRF1	RFC3	RFC4	UHRF2	RFC1	HUWE1	CD40LG	RARS	TBRG1	GCNT4	GCNT3	ENPP7	ELL	CHEK1	UHMK1	DRAP1	CDC40	POLQ	NKX2-5	GCNT1	LCMT1	PTPN18	SUB1	CREBBP	TREX2	PTPN14	S100A11	CDC23	PTPN13	CDC20	RAD54L	PTPN12	NOTCH2	CBLC	NOTCH4	JAZF1	RAD54B	KIAA0368	MLH1	RNGTT	BLZF1	GFI1B	TOP2A	MSL3	ABCE1	ZNF354A	CHMP1A	PSEN1	PSEN2	SIAH1	SIAH2	NMI	UNG	EHF	SUFU	MRPL12	GATAD2A	SEPSECS	QSOX1	TBX3	TBX2	TBX5	NASP	AFF4	STAT1	STAT3	STAT2	PPP1R8	PBX1	RBM14	PBX3	PBX4	THRA	UBQLN3	IL31RA	MUTYH	SRRM1	MTOR	EFTUD2	NR0B2	CDKL3	NR0B1	ELL3	STK4	CDKL5	STK3	ELL2	TPTE	MAP4K3	MAP4K4	ADRM1	MAP4K5	CDKL1	FZR1	SYVN1	SOX5	MAP4K2	MAP4K1	ELK1	CHIT1	B3GNT8	B3GNT5	BTF3	SKIL	ERO1L	IVL	UST	RNPS1	INTS12	GSC2	INTS10	GCM1	PSMC5	SMC1A	KCTD13	TIMM50	BUD31	ACVR1B	MCM7	POU5F1	NAA16	POMT1	SETMAR	ELP4	ELP3	ELP2	CCDC88A	REV1	CCDC88C	LDB1	MCM2	MCM3	MCM5	MAGT1	BTG2	SBF1	NRL	ING5	ING4	ING2	MGMT	POU1F1	TCF7L2	NPAS2	HAND1	HAND2	APEX1	TINF2	MSH6	ERF	ERG	MSH3	DTX1	MSH2	MSH5	MSH4	CBY1	GSG2	SPRR1A	SPRR1B	TSSK2	KAT2B	TSSK4	TSSK3	TSSK6	F2R
PROTEIN_AMINO_ACID_N_LINKED_GLYCOSYLATION	http://www.broadinstitute.org/gsea/msigdb/cards/PROTEIN_AMINO_ACID_N_LINKED_GLYCOSYLATION	GYPC	TUSC3	FUT8	KEL	ALG2	TSPAN7	ALG6	ST8SIA3	ST8SIA2	ALG8	STT3B	STT3A	MPDU1	RPN1	GAL3ST1	MGAT4B	MGAT4A	LIPA	MAN1A2	ALK	MAN1C1	MOGS	CD37	MAGT1	ST8SIA4	DOLPP1	LIPC	ALG12	TM4SF4	TM4SF5
AMINO_ACID_TRANSPORT	http://www.broadinstitute.org/gsea/msigdb/cards/AMINO_ACID_TRANSPORT	SLC38A3	SLC16A10	SLC7A8	SLC7A9	SLC7A5	SLC1A4	SLC1A5	SLC1A2	SLC1A3	SLC1A6	SERINC1	SLC25A22	ARL6IP5	SLC43A1	SLC1A1	CLN3	PRAF2	PDPN	SLC3A2	SLC7A10	SLC3A1	SLC25A12	SLC25A13	SLC6A7	CTNS	SLC25A15
FEMALE_PREGNANCY	http://www.broadinstitute.org/gsea/msigdb/cards/FEMALE_PREGNANCY	INSL4	PPARD	CSH2	PZP	CRHBP	SCGB1A1	IDO1	PSG11	LNPEP	RLN2	ENDOU	BYSL	PSG3	PSG1	PTHLH	PSG9	PSG8	PSG7	ADM	PSG6	CLIC5	PSG5	PSG4	GHRL	EPYC	FSHB	PRLHR	TFCP2L1	OXTR	SPRR2G	SPRR2F	FCGRT	SPRR2E	TAC3	ADCYAP1	SPRR2C	SPRR2D	TRO	SPRR2A	AGT	SPRR2B	OVGP1	FLT1	TEAD3	SOD1	COL16A1	RPL29	PRLR	SFRP4	CRH	GHSR	HPGD	LIPE
ENERGY_RESERVE_METABOLIC_PROCESS	http://www.broadinstitute.org/gsea/msigdb/cards/ENERGY_RESERVE_METABOLIC_PROCESS	LEPR	EPM2A	GYG2	LEP	ADRB3	PYGM	GCK	GSK3B	GFPT1	GFPT2	GAA	GYS2	TREH	DYRK2	PYGB
CHROMATIN_ASSEMBLY	http://www.broadinstitute.org/gsea/msigdb/cards/CHROMATIN_ASSEMBLY	RSF1	NAP1L1	SIRT4	SIRT5	TNP1	NAP1L3	NAP1L2	NAP1L4	SIRT1	HDAC5	SET	SMARCA5	CHAF1A	CHAF1B	ASF1A	HELLS
NEGATIVE_REGULATION_OF_TRANSPORT	http://www.broadinstitute.org/gsea/msigdb/cards/NEGATIVE_REGULATION_OF_TRANSPORT	MDFI	FAM3D	CRYAA	NFKBIE	CRYAB	NF1	STIM2	ARF6	NLRP3	MXI1	NFKBIL1	TRAT1	TONSL	PEA15	PACSIN3	RAC1	YRDC	FAF1	RSC1A1	BARD1
POSITIVE_REGULATION_OF_TRANSCRIPTION_FROM_RNA_POLYMERASE_II_PROMOTER	http://www.broadinstitute.org/gsea/msigdb/cards/POSITIVE_REGULATION_OF_TRANSCRIPTION_FROM_RNA_POLYMERASE_II_PROMOTER	ELF1	ELF4	FOXO1	FOXO3	GLI2	MED21	ZBTB38	GLI1	EPC1	MKL2	SUPT5H	MYO6	CCNH	RXRA	MED12	TP53	MED14	MED13	ARNTL	CDK7	ELL3	PPARGC1B	NRIP1	PRPF6	GTF2H1	MED6	INHBA	HIF1A	HNF4A	ZMIZ2	MED17	NCOA6	TFAP2B	CLOCK	MED1	GLIS3	CRTC1	GLIS1	NUFIP1	ELK1	PLAGL1	FOXH1	TNFRSF1A	NPAS2	SQSTM1	SUPT4H1	MAML3	ERCC3	RUNX1	FOXD3	ERCC2	IL4	UTF1	EPAS1	MAML1	MAML2	SMAD3	SMAD2	ATF6	MNAT1	ATF4	SP1	THRAP3	RBM14	BMP6
ISOPRENOID_METABOLIC_PROCESS	http://www.broadinstitute.org/gsea/msigdb/cards/ISOPRENOID_METABOLIC_PROCESS	ALDH8A1	RDH12	BCO2	RDH11	DHRS3	RARRES2	NPC2	MVK	IDI1	PDSS1	PDSS2	RETSAT
SPERMATID_DEVELOPMENT	http://www.broadinstitute.org/gsea/msigdb/cards/SPERMATID_DEVELOPMENT	CSNK2A2	NME5	H1FNT	SPAG6	SYCP3	CEP57	HSPA2	DDX25	TNP1	TSSK6
GLUTAMATE_SIGNALING_PATHWAY	http://www.broadinstitute.org/gsea/msigdb/cards/GLUTAMATE_SIGNALING_PATHWAY	CDK5R1	GRIK1	GRIK2	GRIK3	GRIK4	GRIN2A	GRIA3	GRIA4	HOMER1	HOMER2	GRM5	GRM4	GRIN2B	GRIN2C	HOMER3	GRM6	GRID2
PROTEIN_TARGETING_TO_MITOCHONDRION	http://www.broadinstitute.org/gsea/msigdb/cards/PROTEIN_TARGETING_TO_MITOCHONDRION	MFN2	TRNT1	TSPO	TIMM17A	TAMM41	TIMM17B	TOMM22	MIPEP	TIMM23	TIMM44	TOMM34
TUBE_MORPHOGENESIS	http://www.broadinstitute.org/gsea/msigdb/cards/TUBE_MORPHOGENESIS	KCNMB4	BCL10	GCLC	LMO4	KEL	VANGL2	CELSR1	GLI2	SOD1	TINAG	GCLM	SHH	KCNMB2	CALCA	NOTCH4
REGULATION_OF_CYTOKINE_SECRETION	http://www.broadinstitute.org/gsea/msigdb/cards/REGULATION_OF_CYTOKINE_SECRETION	CARD8	CRTAM	CADM1	CIDEA	NLRP3	PYDC1	FOXP3	NLRP2	APOA2	NOD2	APOA1	INS	NLRP12	PYCARD	GLMN	SRGN
MACROMOLECULAR_COMPLEX_ASSEMBLY	http://www.broadinstitute.org/gsea/msigdb/cards/MACROMOLECULAR_COMPLEX_ASSEMBLY	SYT1	OXA1L	EIF2C1	MED24	MED23	CD2AP	SRSF6	PICALM	SRSF5	APOE	EIF1AX	SFSWAP	MED26	KIFAP3	SRSF9	MED27	SH3BGR	FAS	EIF2B2	EIF2B3	EIF2B4	EIF2B5	SYK	IKBKAP	GJD3	CD3E	MATN1	MED12	EIF2S3	MED14	CD40	MED13	SRSF1	PPARGC1A	BOLL	PTRF	MED16	RPS14	MED17	ATPIF1	AMFR	LAMC1	GEMIN2	SURF1	EIF2AK3	EIF2AK4	DAG1	HFE	MTIF2	MTIF3	RIMS1	CD74	PXN	CDC42EP2	UPK1A	CDA	AGRN	HMGB1P10	MLL	PAIP2	CELF1	PAIP1	TGFBR1	CREBBP	SMAD4	EPRS	SMAD3	SEPT11	SRSF12	CHAF1A	CHAF1B	COX11	WASF3	CRNKL1	COX10	NAP1L1	TP63	GJA1	EIF2A	NAP1L3	NAP1L2	GJA4	GJA5	NAP1L4	NOD2	NOD1	NUBP1	ZFYVE9	GPX3	IL1RAP	TRPV5	COX18	FANCA	FANCC	COX15	ATF7IP	SRPK2	PRPF31	SNAPC5	BRF1	APCS	VIL1	TP53	SF1	EIF1B	WAS	THEG	RAD51	MED7	MED4	GTF2I	EIF4A2	NUP205	MAP3K11	MED1	FMOD	PARD3	REPS2	APC2	NFS1	PML	AASS	HPRT1	CLDN14	SF3B3	GJC1	LPXN	SET	CCT6B	DGKD	PTK2B	USP39	PEX14	DAZL	PEX13	WIPF1	APBA1	DAZ1	SF3A2	EIF2B1	SF3A1	MIS12	SF3A3	MNAT1	TJP1	TCEB2	PBX1	PTCH2	PBX3	PBX4	TXNL4A	OCLN	CAPZA2	TSPAN4	EIF5	CAPZA1	SNRPD1	EIF5A	SNRPD2	SLC7A9	TBP	SLC7A6	TAPBP	VCL	SLC7A7	APOA4	GTF2E1	GTF2E2	EIF1	DDX20	INSR	BCL10	SCUBE3	DARS	SCUBE1	TAZ	PICK1	ACTN2	ADRM1	SMARCA5	HSPB1	SLU7	VAMP3	SEPT7	SEPT9	TRAF1	STK16	TRAF2	HMGB1	EID2	ANLN	LLGL1	SRC	EIF3C	EIF3D	EIF3A	EIF3B	EIF3G	EIF3H	EIF3E	NPM1	EIF3F	EIF3I	EIF3J	ASF1A	TAF2	PARD6B	TAF5	MALT1	LIN7A	EIF4B	PPIH	EIF4H	GTF2F1	GTF2F2	MYH11	E2F2	E2F3	TLN1	RSF1	TLN2	DICER1	SKAP2	NDUFS7	CDC42	RANBP9	NDUFS5	MAZ	NDUFS4	RPS3A	NDUFS8	GOPC	DLG4	AKR1C1	ZW10	PPP2R1A	IRAK1	CCDC88C	ALDH5A1	CDK9	CDK7	NLRP3	SLC9A3R1	SLC9A3R2	HMGA1	STOM	EIF4G2	EIF4G3	ADRB2	TPPP	NCOA6	MDM2	WASL	MDM4	KPNA3	SRSF10	TCAP	HCFC1	PAIP2B	CD9	IGF1R	TGM3	SCAF11	GTF3C4	GEMIN5	SCO1	APC	IL2RB	MUC20	BCS1L	TUBGCP2	VWF	ATXN2	TMEM48	MED30	PRLR	BAX	THRAP3	MAPK8IP2	FAF1
DI___TRI_VALENT_INORGANIC_CATION_TRANSPORT	http://www.broadinstitute.org/gsea/msigdb/cards/DI___TRI_VALENT_INORGANIC_CATION_TRANSPORT	ORAI1	HFE	CCL8	CACNB3	CACNB4	SLC11A2	SLN	NMUR1	NMUR2	TRPV5	SLC30A5	CHRNA7	SLC39A1	TRPC1	CACNA2D1	TRPC4	SLC8A1	TRPC3	TRPC5	STIM2	STIM1	TRPM2	NPY	ATP2C1	ATP2A3	PLN	RYR3	ATP2A1	RYR1	SLC40A1	CACNA1D	CSN2
DETECTION_OF_ABIOTIC_STIMULUS	http://www.broadinstitute.org/gsea/msigdb/cards/DETECTION_OF_ABIOTIC_STIMULUS	RP1	UNC119	TRPC3	TACR1	TAC1	OPN1SW	NR2E3	ABCA4	SAG	PITPNM1	PDE6B	TIMELESS	GRM6	PDC	NPFFR2	CACNA1F	GRK1	RHO	OPN4
REGULATION_OF_RESPONSE_TO_EXTERNAL_STIMULUS	http://www.broadinstitute.org/gsea/msigdb/cards/REGULATION_OF_RESPONSE_TO_EXTERNAL_STIMULUS	KLK8	IL8	CX3CL1	SLIT2	AHSG	IL20	LEP	CDH13	TNFRSF1A	NPY	CARTPT	GHRL	CHRNA7	GHSR	SCG2
COFACTOR_METABOLIC_PROCESS	http://www.broadinstitute.org/gsea/msigdb/cards/COFACTOR_METABOLIC_PROCESS	MOCOS	TSPO	ALAD	ALDH1L1	COX10	PGD	ACOT2	ACOT1	PPOX	ACOT4	PDHB	ACOT9	MTHFD2	GPX1	ALAS1	ALAS2	CPOX	ACOT12	COX15	FECH	ACO2	C16orf7	COQ7	UGT1A1	COQ3	ISCU	PGLS	COQ2	NNT	NFE2L1	ME1	COASY	GCLC	NFS1	UROS	PPT1	GCLM	PDSS1	PDSS2	GLRX2	GSTA1	MOCS2	FTCD	ACLY	SOD1	OXSM	SDHA	BLVRA	SDHB	GLYAT	MLYCD	SDHC	SDHD	CTNS
REGULATION_OF_HORMONE_SECRETION	http://www.broadinstitute.org/gsea/msigdb/cards/REGULATION_OF_HORMONE_SECRETION	STX1A	FAM3D	INHA	IL11	OSM	LIF	INHBB	INHBA	GCK	GHRH	CARTPT	GHRL	SCG5	SNAP25
ORGANIC_ACID_TRANSPORT	http://www.broadinstitute.org/gsea/msigdb/cards/ORGANIC_ACID_TRANSPORT	SLC38A3	AQP9	SLC16A10	SLC22A12	SLC7A8	SLC7A9	SLC7A5	SLC1A4	SLC1A5	SLC16A1	SLC1A2	AKR1C4	SLC1A3	SLC1A6	SERINC1	SLC25A22	SLC1A7	SLC25A1	SLC22A6	SLC43A1	SLC1A1	ARL6IP5	AKR1C1	CLN3	PRAF2	PDPN	SLC3A2	SLC7A10	SLC3A1	SLC25A12	SLC16A3	SLC16A2	SLC16A5	SLC25A13	SLC16A4	SLC6A7	SLC16A7	SLC16A6	SLC25A10	SLC16A8	CTNS	SLC25A15
POSITIVE_REGULATION_OF_PHOSPHORYLATION	http://www.broadinstitute.org/gsea/msigdb/cards/POSITIVE_REGULATION_OF_PHOSPHORYLATION	ITLN1	IL31RA	CLCF1	ANG	TDGF1	EGF	BMP4	EGFR	IL3	BCL10	IL5	LYN	IL29	HCLS1	IL20	CARD14	CCND1	EREG	CD80	CCND3	AKTIP	CCND2	CD81	IL12A	GLMN	TNK2
G2_M_TRANSITION_OF_MITOTIC_CELL_CYCLE	http://www.broadinstitute.org/gsea/msigdb/cards/G2_M_TRANSITION_OF_MITOTIC_CELL_CYCLE	KHDRBS1	ANAPC5	ANAPC4	BIRC5	ANAPC10	TPD52L1	LATS1	CDK2	CDKN1A	CDKN2A	DDX11	CDKN2B	USH1C
T_CELL_PROLIFERATION	http://www.broadinstitute.org/gsea/msigdb/cards/T_CELL_PROLIFERATION	IL4	PTPRC	CRTAM	CADM1	ELF4	CD3E	IL18	IL27	CD276	IL21	NCK2	NCK1	SFTPD	GLMN	IL12B	CD24	EBI3	ICOSLG	CD28
FEMALE_GAMETE_GENERATION	http://www.broadinstitute.org/gsea/msigdb/cards/FEMALE_GAMETE_GENERATION	CGB	USP9X	SPO11	BMP15	FSHR	BCL2L10	PARN	EREG	DYNLL1	NPM2	LEFTY2	GDF9	FSHB	DMC1	BMPR1B	TOB2	AXIN1
PROTEIN_TETRAMERIZATION	http://www.broadinstitute.org/gsea/msigdb/cards/PROTEIN_TETRAMERIZATION	ALDH5A1	TP53	TP63	AASS	ACTN2	HPRT1	IGF1R	APOE	GPX3	TRPV5	TGM3	CDA	ATPIF1	INSR
REGULATION_OF_TYROSINE_PHOSPHORYLATION_OF_STAT_PROTEIN	http://www.broadinstitute.org/gsea/msigdb/cards/REGULATION_OF_TYROSINE_PHOSPHORYLATION_OF_STAT_PROTEIN	IL29	NF2	LYN	CLCF1	HCLS1	SOCS1	IL12A	IL20	IL22RA2	IL31RA
FATTY_ACID_BETA_OXIDATION	http://www.broadinstitute.org/gsea/msigdb/cards/FATTY_ACID_BETA_OXIDATION	ACADVL	CPT1B	PPARA	PPARD	ACADM	ECH1	ACADS	ECHS1	BDH2	CPT1A	HADHB
POSITIVE_REGULATION_OF_IMMUNE_SYSTEM_PROCESS	http://www.broadinstitute.org/gsea/msigdb/cards/POSITIVE_REGULATION_OF_IMMUNE_SYSTEM_PROCESS	CADM1	BCAR1	IL18	TNFSF13	SART1	TGFB1	TLR8	TGFB2	MAP3K7	CFHR1	CD47	IFNK	EBI3	SPACA3	CRTAM	IL29	CD3E	SLA2	SOCS5	NFAM1	IL21	TRAT1	THY1	UBE2N	NCK2	SIRPG	LAT2	EREG	NCK1	LCK	IL12A	IL12B	ICOSLG	MBL2	TRAF2	MIA3	KRT1	ZAP70	CD24	C2	TRAF6	CD28	IL4	PTPRC	IL7	CD276	MALT1	CD1D	FYN	IKBKG	CD79A
REGULATION_OF_ANATOMICAL_STRUCTURE_MORPHOGENESIS	http://www.broadinstitute.org/gsea/msigdb/cards/REGULATION_OF_ANATOMICAL_STRUCTURE_MORPHOGENESIS	RTN4	FGD2	FGD1	LRRC4C	CDC42	CDC42EP2	CDC42EP1	ROBO1	APOE	MAPT	ARAP1	ROBO2	ARAP3	FGD5	CDC42EP4	FGD6	FGD4	CDC42EP5	KLK8	TAOK2	MYH9	SLIT2	THY1	AMIGO1	YWHAH
FOCAL_ADHESION_FORMATION	http://www.broadinstitute.org/gsea/msigdb/cards/FOCAL_ADHESION_FORMATION	ACVRL1	SORBS1	TAOK2	TSC1	TESK2	ACTN1	ACTN2	ACTN3	PTEN	THY1
SECRETORY_PATHWAY	http://www.broadinstitute.org/gsea/msigdb/cards/SECRETORY_PATHWAY	SEPT5	SYT1	SNCAIP	NRBP1	LMAN2L	USE1	COPB2	GBF1	NMUR1	COPB1	NMUR2	AP3B2	RAB26	ZW10	SCAMP1	SCAMP3	SCAMP2	BAIAP3	RPH3AL	VTI1B	OPTN	ERGIC1	ERGIC2	ERGIC3	KIF1C	ERP44	GRM4	TMX1	COPG2	KRT18	SCIN	RAB14	CARTPT	VAMP3	STEAP2	COPE	PKDREJ	AKAP3	SNAP29	RAB3A	KCNMB4	CPLX2	CCL3	CPLX1	STX7	NAPG	COPZ1	BET1	RER1	RABEPK	CCL8	NAPA	CCL5	LMAN1	ARFGEF2	ARFGEF1	RIMS1	HRH3	STX18	SYN3	STX16	CKLF	SEC22A	SEC22B	TMED10	SEC22C	DOPEY2	DOPEY1	SNAP23	EXOC5	RAB2A	NLGN1	SCRN1	SNAPIN	MON2	LIN7A	CADPS	COG3	COG7	SYTL4	GOSR2	GOSR1	YKT6	COG2
PEROXISOME_ORGANIZATION_AND_BIOGENESIS	http://www.broadinstitute.org/gsea/msigdb/cards/PEROXISOME_ORGANIZATION_AND_BIOGENESIS	PEX6	PEX3	AGXT	PEX7	FIS1	PEX1	PEX19	PEX2	PEX16	PEX26	VPS4B	PEX14	ABCD3	PEX13	PEX12	PEX10
MEIOSIS_I	http://www.broadinstitute.org/gsea/msigdb/cards/MEIOSIS_I	MSH5	MRE11A	MSH4	LIG3	CHEK1	SPO11	RAD52	SYCP1	RAD50	LEPREL4	ATM	RAD51	RAD1	REC8	RAD21	RAD51B	STAG3	RAD54B	RAD51D	DMC1
MEMBRANE_LIPID_METABOLIC_PROCESS	http://www.broadinstitute.org/gsea/msigdb/cards/MEMBRANE_LIPID_METABOLIC_PROCESS	SGMS2	GBGT1	SGMS1	CERS5	APOA1	LCAT	ST3GAL6	PLA1A	NSMAF	APOM	SGPL1	SPTLC1	UGCG	TAZ	CHPT1	PITPNM3	PI4K2A	NEU3	PLA2G2E	PLA2G2D	ENPP7	ST8SIA1	APOC2	ST8SIA3	PPT1	PLAA	SERINC2	SERINC5	B3GNT5	LPCAT1	SERINC1	PEMT	PCYT1B	B4GALT4	LPL	SPHK1	SMG1	CERS1	ST8SIA5	PLA2G4C	PLA2G4B	IMPA1	PIP5K1A	PTEN	ASAH1	ASAH2	IP6K1	ST6GALNAC6	PIGK	ST6GALNAC4	PIGF	PIGG	GPX4	PIGH	PIGB	PIGC	CETP	PCYT2	PLCB2	IP6K3	AGPAT2	AGPAT1	IP6K2	PIGA	CLN3	PIGZ	PIGY	PIK3C2A	PIGV	PI4KA	PIGU	PIGT	LGALS13	PIGS	PI4KB	PIGO	PRDX6	CD81	PLA2G6	PLA2G3	CLN8	PLA2G5	CLN6	PGS1	GPAA1	DGKE	ETNK1	PLCD1	CERK	PIK3R1	B4GALNT1	PSAP	FADS1	LARGE	GLA	DPM1	DPM2	DPM3	SMPD4	SMPD3	SMPD2
REGULATION_OF_LIPID_METABOLIC_PROCESS	http://www.broadinstitute.org/gsea/msigdb/cards/REGULATION_OF_LIPID_METABOLIC_PROCESS	PPARA	NPC2	APOA5	CIDEA	EDF1	SOD1	ANGPTL3	STUB1	PPARGC1A	BRCA1	BMP6	NR5A1
REGULATION_OF_MOLECULAR_FUNCTION	http://www.broadinstitute.org/gsea/msigdb/cards/REGULATION_OF_MOLECULAR_FUNCTION	ALS2	RAB3GAP2	XRCC4	ADORA3	ADCY7	RAB3GAP1	EDN2	MAP3K7	MAP3K6	BAK1	MAP3K5	MAP3K4	DIRAS3	MAP3K9	ABRA	CHRNA7	PSENEN	GNG3	DBNL	ANAPC2	GTPBP4	C5AR1	PIK3CB	KIAA1804	THY1	BCL2L10	CRHR1	NME1	IFNB1	PPP6R3	CCR2	F2	ATPIF1	ACR	TAB1	CDK5R1	CDK5R2	GNAI3	GNAI2	PTPLAD1	ERBB2	CHEK1	STRADB	CDC37	ADCYAP1	SERINC2	ADRB3	SERINC5	HEXIM2	HEXIM1	SERINC1	DUSP16	DIABLO	FBXO5	ARAP1	HIP1	MDFI	TAOK2	MAP2K3	SMAD3	DUSP22	TPD52L1	SMAD2	CBLC	STRADA	RGS3	RGS4	AVPR1B	AVPR1A	CCNT2	CCNT1	LATS1	PTEN	DAXX	LATS2	CAMKK2	CCNE2	EDNRA	GPX1	EDNRB	NOD2	NMUR1	NMUR2	TGFA	CAP1	FGF2	SERTAD1	DHCR24	CDC6	CCNK	AIFM3	CCKBR	TP53	HERC5	NFAM1	ECSIT	LDLRAP1	FLNA	JMY	GTF2H1	SIGIRR	CARD10	CARD11	NCK2	GRM4	PROK2	CCND1	GRM3	GRM2	CCND3	EREG	GNAQ	PSEN1	LAX1	GRM8	CCND2	GRM7	GADD45G	GIPR	PSEN2	MAP3K10	CAND1	GNAS	GADD45B	MAP3K13	GADD45A	ZER1	MAP3K11	AVPR2	PARD3	C5	FPR1	BCCIP	SFN	AZU1	SUMO1	BCL2	BCL3	PEX14	CD24	CAP2	BIRC5	CRIPAK	CDKN3	SOD1	STAT1	MNAT1	DUSP2	P2RY11	GLA	EPGN	IFT57	ADAP1	NARFL	PPP2R4	DUSP9	DUSP8	DUSP6	GNA15	ZAK	STK36	C13orf15	TNFSF15	PKMYT1	PMAIP1	MBIP	TLR6	GHRHR	TGFB1	NLRC4	APOA2	NLRC3	CDKN2A	GALR1	CDKN2B	CASP8AP2	MDFIC	CDKN2C	GALR3	CDKN2D	TDGF1	APOA5	SPRED2	RGN	SPRED1	BUD31	S1PR2	LPAR2	S1PR4	EGFR	BCL10	RBL2	MADD	RELA	PICK1	RBL1	HBXIP	TNNT2	MAP4K5	PLCE1	EP300	EDF1	CARTPT	ERC1	EDA	GLP1R	FGD2	TRAF2	FGD1	ADORA2B	DRD5	UBE2V1	APOC2	MAP4K1	CCNG1	PYDC1	MTCH1	NPM1	ADRA2A	ADRA2C	TRAF7	ANGPTL3	FGD5	TRAF6	EGF	FGD6	FGD4	ANGPTL4	CARD8	CREBZF	PIF1	MALT1	FOXP3	CDKN1C	ATP7A	NOSIP	AKTIP	VCP	TSC1	BBC3	LTB4R2	ABL1	IKBKB	ABL2	IFI6	DNAJB6	RSF1	GABBR1	DPH3	PRDX3	GABBR2	PDCD4	CASP9	PAK2	CXCR4	PRMT8	ANG	SHC1	CDK5RAP3	PAK1	CDK5RAP1	PLCB2	IRAK1	CCDC88A	RALBP1	CYCS	ARHGAP27	PKN1	RB1	CDK7	NLRP3	NLRP2	UBE2N	TARBP2	PRKCQ	ADRB2	ADRB1	CHRM1	HIPK3	CD81	LCK	ERN1	GHRL	COMMD7	PRKD3	GAP43	CALCR	CKS1B	TNF	APH1A	TRIB3	EGLN1	TRIB2	TRIB1	CALCA	MOAP1	TSPYL2	MAP3K2	PYCARD	CD4	PPAP2A	CAMK2A	APEX1	APC	GPS1	PTPRC	COL4A3	FOXL2	CEBPG	NF1	EDA2R	CDC25C	CDC25A	GPS2	NCSTN	PRLR	ID2	ID1	BAX	CKS2	APAF1	ID3	TSSK4	F2R
REGULATION_OF_DNA_REPLICATION	http://www.broadinstitute.org/gsea/msigdb/cards/REGULATION_OF_DNA_REPLICATION	CDC6	NBN	GTPBP4	ENPP7	CCDC88A	NF2	GMNN	WRNIP1	TIPIN	S100A11	RAD9A	ATR	GLI2	CDK2	GLI1	CDT1	CDC45	TSPYL2	EREG	RAD17
SIGNAL_TRANSDUCTION	http://www.broadinstitute.org/gsea/msigdb/cards/SIGNAL_TRANSDUCTION	IL9R	OSMR	BTK	MAP3K7	MAP3K6	MAP3K5	MAP3K4	DIRAS3	MAP3K9	OGT	QRFP	ROS1	BSG	GEM	MARK4	MARK1	BRAP	MARK2	THY1	ROR1	ROR2	EIF2AK3	OSTF1	NFKBIB	DUSP10	FOXH1	DUSP16	GUCY2F	TAOK2	TAOK3	DUSP22	ATR	GUCY2C	GAS6	ATM	GUCY2D	GH1	CDC42BPG	RGS1	RGS2	RGS3	RGS4	RGS5	CDC42BPA	RGS9	CDC42BPB	SIRPB1	IL4R	TICAM1	TICAM2	ANP32A	GKAP1	BRD8	AVP	AIFM3	GIP	AIFM1	IL6R	ELMO1	ARHGEF11	EREG	RIPK1	TXN	FOXC2	FMOD	APC2	ECEL1	MKNK2	MKNK1	TRIM13	IL7R	SORBS1	CSNK2B	AXL	IGF1	CRIPAK	IGF2	DUSP4	DUSP2	CSNK1D	CSNK1E	GSK3B	LRP6	LRP8	DUSP9	DUSP8	HPGD	DUSP6	GNA13	MTSS1	GNA14	MPZL1	GNA15	GRIK1	GRIK2	GRIK3	GNA11	GNA12	GRIK4	TGFB3	IL15	NR2E3	TGFB1	MARCO	NLRC4	FNTA	CDKN2A	NLRC3	GALR1	CDKN2B	MDFIC	GALR3	GALR2	S1PR1	IL1B	IL15RA	S1PR3	FRS3	BUD31	S1PR2	LPAR2	FRS2	LPAR3	GPR89A	NET1	S1PR4	BCL10	IL29	BAIAP2	FADD	IL20	GABRR2	GABRR1	ARRB1	MIB2	CCL1	ARHGDIG	CCL3	CCL2	ADORA2B	IFITM1	PTK7	BMPR2	UBE2V1	CCL8	CXXC5	CCL5	CCL4	CCL7	IL12RB2	PTK2	IL12RB1	ADRA2A	ADRA2C	ADRA2B	ARHGDIA	ARHGDIB	CCM2	UCN	FIBP	CDKN1C	ATF6	EPS15	TRAF3IP2	TBXA2R	ADRA1B	ADRA1A	ADRA1D	IMPA2	IMPA1	HCAR3	PIDD	HINT1	GABBR1	PINK1	GABBR2	PRMT1	PRMT2	PKN3	TIE1	NRG2	APLN	SLA2	PKN2	PKN1	SH2D3C	SH2D3A	TNFSF13B	ERN1	MAPRE2	NRGN	CCK	BRSK1	RGMB	TMED4	TMED1	CD2	CALML5	SECTM1	CBL	BAD	FRZB	GCG	BAX	FAF1	EDN3	IL6ST	EDN2	GPR123	STAT5A	STAT5B	EDN1	LHCGR	CD47	APOE	WNK4	GRID2	TXNL1	PLD2	PLD1	C5AR1	CD3G	CD3E	WNK1	WNK3	RAD9A	CD40	WNK2	TANK	CCR9	VEGFB	VEGFC	CCR8	CCR6	CCR5	CAMK4	UBR5	CCR3	CD33	CCR2	VEGFA	CAMK1	PIAS1	AMFR	NEK6	ACR	CDK5R1	PTPLAD1	HUS1	STK17B	MYO9B	CD70	STK17A	GPR143	CD74	PLAA	MAML3	NR1H4	TYROBP	MDFI	CNKSR1	ABR	TP53BP2	IL1RL1	IL1RL2	MAML1	MAML2	NDFIP1	CIDEB	CIDEA	NDFIP2	OXSR1	KDR	NR1I3	NR1I2	CD59	PLAU	NRP1	IL27RA	GJA1	PTEN	FLT3LG	PDPK1	GPR173	GPR176	CD160	NFAM1	CD164	WLS	SIGIRR	AMBP	ADM	MAP3K10	MAP3K13	MAP3K12	MAP3K11	CXCL1	BID	AVPR2	PARD3	CXCL5	OPN1LW	OXT	CCR1	CXCL9	TFG	KIT	CXCL6	NAMPT	IL10RB	FCGR1A	AGT	VWC2	CD24	CD27	CD28	FYB	HCLS1	LRRN2	OPN1MW	GRIA3	GRIA4	PTGFR	CD19	GRIA2	FCGR2B	GRIA1	FYN	EEF1E1	PTCH1	BIK	CD14	NRTN	GABRB3	GABRB2	PDGFA	GABRB1	FOXO4	SCTR	PTGIR	GNL1	CSNK1G2	CNGA3	FOXN3	IGSF6	TRIM38	CD101	IGSF1	OPHN1	CSNK1G3	ERC1	RAD17	PPP5C	FGFR1	FGFR4	FGFR3	BLK	ARFRP1	CYTL1	NEDD9	TRH	DEFB1	DEFB4A	CSF1R	CFLAR	CARD8	GABRA2	CARD9	GABRA1	GABRA4	GABRA3	GABRA6	OMP	GABRA5	BRCA1	PPIC	CORT	PIP4K2B	IL22RA2	DDR2	CXCR5	CXCR4	ANG	PCBP4	CXCR6	SHC1	SHC3	GABRG2	RALBP1	ARHGAP27	ARHGAP29	FSHR	OR10J1	CD3EAP	CD83	ITGB1BP1	ITGB1BP2	CD81	CFL1	FSHB	TNF	TNFRSF8	MAP3K3	CEP57	MAP3K2	CAMK2B	QRFPR	PPAP2A	STAMBP	FOXL2	IL2RB	IL2RA	PARK7	PECAM1	THRAP3	BRE	BMPR1A	ALS2	RPL17	LTBP2	PGF	PGR	GIT2	GNG3	DDAH2	GNG4	CCNA2	MAP2K7	DDAH1	MAP2K6	MAP2K5	GNG7	PTPRJ	TYRO3	TNIK	PTPRF	PTPRG	PTPRT	PTPRU	BCL2L10	IFNB1	ADAMTS1	MST1R	IRAK1BP1	GNAI3	GNAI2	RUNDC3A	PPT1	IFNA2	MUSK	CDC42EP3	GIT1	MAP2K1	PHB	TGFBR1	MAP2K3	KLF10	SPHK1	MAP2K4	NPY5R	APOL3	PENK	AVPR1B	AVPR1A	TGFBR3	HGS	CHRND	TNK2	CHRNE	CHRNG	GNAZ	GPR85	GLRA1	TRPV1	GLRA2	AP3S1	NOD2	NOD1	GUCY1A3	TRPV4	SRPK2	ARHGEF7	FLNB	SRPK1	FLNA	NCK2	GNAL	MAST1	GNB2	GNAQ	XPR1	GNB1	GIPR	GUCY1B3	GNAS	GNB3	RAPGEFL1	CLOCK	FFAR3	FFAR2	NPY2R	CREM	FFAR1	GPR65	PML	GNG11	GPR68	GNG12	CCL24	CCL25	CCL22	CCL23	DAPP1	CCL20	MAS1	LIMD1	CCBP2	CAPN5	GPR75	CCL19	RICTOR	NPY1R	CCL15	CCL18	SELS	CCL17	RPS6KA5	CCL11	RPS6KA6	RPS6KA3	CCL13	RPS6KA4	RPS6KA1	RPS6KA2	GNG10	ADAP1	SIK1	SLC44A2	RRAD	RPS6KB2	IQGAP2	RCVRN	RPS6KB1	ZIC1	CNOT7	IQGAP1	APOA1	GPR45	MIER1	GPR44	GPR42	RRAS	EGFR	GOLT1B	RPS6KC1	ARID1A	NTSR1	GPR55	GPR50	GPR52	TRAF2	HMGB1	DRD1	DRD3	DRD2	DRD5	MRAS	DRD4	CDC42SE1	CX3CL1	PYDC1	LPAR4	GPR22	GPR21	DOCK1	GPR27	APOC3	GPR25	TEK	TRAF7	TRAF6	GPR20	TRAF5	TRAF4	NR4A3	TRAF3	VAV3	EPAS1	TNFRSF13B	TRADD	LAT	GPR32	GPR35	GPR34	TSC1	GPR37	PLK2	CDC42SE2	CDKN2AIP	GPR39	MTNR1B	RHBDL1	XCL1	XCL2	GPR31	MTNR1A	LEPR	DUOX2	PRDX4	DUOX1	DEK	PIP5K1A	CCRL2	CLCF1	RHOA	RHOB	RHOC	RHOD	RHOG	CCRL1	RHOH	SIT1	GPR19	LIMK1	OTX2	ESR1	NUP85	IPO8	ESR2	HUNK	CHRM5	CHRM4	CHRM3	CHRM2	IPO7	CHRM1	LCK	GPR15	INPP4B	GPR17	INPP4A	TSHR	GPR12	TDP2	MAVS	APH1A	NR3C2	PPM1A	KITLG	TSHB	PF4	NR3C1	TRAIP	CALCOCO1	TAC3	SH2B2	INPP5D	GUCA1B	GUCA1C	FLT3	FLT4	DRG2	SMC3	PDC	TBL1X	CGA	CGB	S100A6	ADCY7	VAPA	VAPB	SHH	SHB	LILRA1	LILRA2	LILRA3	GAB1	CLEC4A	CHRNA4	CHRNA7	RAPGEF4	CHRNA6	CHRNA1	RAPGEF1	CHRNA3	CHRNA2	EFNB3	STRN4	HTR4	RIC8B	PREX2	LILRB2	LILRB5	VOPP1	HTR7	LILRB3	CX3CR1	HTR6	LILRB4	PDGFRA	PDGFRB	SRP72	CLEC5A	TRHR	AKAP12	ADRBK2	AKAP10	ADRBK1	AKAP11	PXN	AGRN	AGRP	SMAD7	LGALS1	SMAD5	SMAD4	TRIO	SMAD3	SMAD2	SMAD1	TAX1BP3	ECM1	LGALS9	NUP62	CHRNB4	CHRNB3	RHEB	CHRNB2	PYY	IL5RA	CHRNB1	CLEC7A	PRKRIR	LHB	CCKAR	COPS3	FASTK	BCAR1	CAMKK2	ASGR2	TNFRSF11B	TNFRSF11A	NR2F6	XCR1	NR2F2	NR2F1	ADAM11	LTBR	ADAM10	CCKBR	RXFP3	CDS1	CTNNBIP1	CLEC1A	TNFRSF10A	TNFRSF10C	MED4	TNFRSF10B	GTF2I	TNFRSF10D	LAX1	GADD45G	GADD45B	MED1	CLEC1B	LANCL1	SFN	SQSTM1	CLEC2D	NPFFR2	CC2D1A	CHP	IL18R1	TRHDE	MAPK11	MAPK10	ITPR3	ITPR2	MAPK12	ERBB2IP	MAPK13	MAPK14	IFT57	CALM3	OPN3	BCAR3	FGF18	CRABP1	FGF14	FGF17	CRABP2	FGF16	FGF11	FGF13	ITPKB	ANKRD1	FGF12	ITPKA	DMPK	GP6	ITPK1	PAG1	MYO6	SOCS2	SOCS3	MADD	SOCS1	SOCS6	TNFRSF17	TNFRSF14	SOCS5	FGF21	FGF20	TRAT1	PKD2L1	PTHLH	LAT2	RIPK3	RIPK2	CARTPT	KALRN	KIR2DL4	SRI	DERL2	DERL1	SRF	DERL3	SRC	GMIP	CNR1	CNR2	GML	AXIN2	RNF14	PTPN6	CLNK	PTPN1	SST	FASLG	AKT1	TAAR8	ARHGAP4	TAAR9	TAAR6	ARHGAP5	PAK2	PAK4	ARHGAP1	PTH1R	TAAR1	CNTNAP1	PAK1	RAMP1	IFNGR2	TAAR5	LTB	PRL	AKT3	IFNGR1	LTA	KHDRBS1	PIGU	MINK1	NCR2	DAPK2	DAPK3	ECT2	NCR1	DAPK1	GRP	CRKL	HIPK2	CALCR	TNFRSF25	CTNND2	CALCA	TNFRSF1A	CALCB	UTP11L	MOAP1	PTH	TNFRSF18	PTN	GP1BA	PTPRC	PTPRD	LTK	GMFB	OR3A2	CRH	CRK	TIAF1	HNRNPK	HRAS	KLRC2	CRHBP	MED24	AGTR1	MC1R	GRIN2B	GRIN2C	LTB4R	CCR10	KLRD1	KLRB1	PIK3CG	SH3GL3	RREB1	PIK3CB	LIFR	GRIN2A	MED12	MED14	MED13	RAD1	SSTR4	MAPK1	SSTR5	SSTR2	SSTR3	MAPK6	SSTR1	MED16	MED17	F2	MC2R	MAPK9	MADCAM1	MAPK8	MAPK7	KLRC1	SH3GL2	SH3GL1	PPYR1	ARF6	BCL2L1	ARFGEF2	ALCAM	IL17C	RAC2	INS	RAC1	IL17F	KLRF1	NTF3	COL16A1	VDAC1	SMURF1	OPRM1	FGF6	FGF5	SLC20A1	FGF9	TP63	BNIP3	DAXX	ASAH2	NMUR1	NMUR2	CEACAM6	MC5R	TMEM101	IL13RA1	FGF2	FGF3	FGF4	RAP2B	RAP2A	AR	LYN	NPBWR1	NPBWR2	TP53	CLIC2	PI4KB	CLIC1	CARD10	INHBA	SERPINB9	DOK1	DOK2	KLRG1	SIK2	CLIC3	IL12A	EEF1D	C3	OPRK1	C5	FPR1	ABI1	MC3R	PPP1R17	WNT8B	PDK1	IL6	IL8	OPRL1	APPL1	APPL2	TP73	ACCN2	CDH13	ACCN3	EPGN	MC4R	HBS1L	CXCL11	CXCL12	CXCL10	CSNK2A2	CSNK2A1	TDGF1	RALB	RALA	GPR183	STAP1	BST2	DFFA	DFFB	RELA	STMN1	EDA	FGD2	FGD1	STYXL1	C3AR1	LITAF	MAPKAPK5	MAPKAPK3	ABCA1	MAPKAPK2	P2RY6	PEG10	P2RY4	P2RY2	P2RY1	FGD5	EGF	RAB6C	FGD6	GABRQ	FGD4	GABRD	GABRE	EFS	NR4A1	P2RX5	P2RX4	IKBKE	P2RX7	CXCL14	P2RX1	P2RX3	IKBKG	ABL1	ABL2	PTGES3	SKAP2	SKAP1	WISP2	CASP3	WISP1	CASP9	WISP3	IAPP	CASP7	CASP8	CASP1	CASP2	PTGER1	PTGER2	PTGER3	IL18RAP	PTGER4	CYCS	IFI16	NEK11	LEFTY1	MCC	AGER	FKBP8	STUB1	HRH1	HRH3	HRH2	SLC35B2	LEFTY2	GPSM2	KLRAP1	NFATC1	AMHR2	TNFSF4	MAL	TNFSF9	TNFSF8	NCSTN	PEX11A	ICK	MED30	GDF10	GDF15	OPRD1	GDF5	TMEM11	PRKG2	PRKG1	MYD88	KIFAP3	IFNG	PLA2G1B	ABRA	PSENEN	GDF9	IFNK	NSMAF	GTPBP2	DBNL	GTPBP1	RAN	OPTN	PPARGC1B	C16orf5	FARP2	RND2	LETM1	PRDM4	ATP2C1	TACSTD2	TGFBRAP1	EXT1	EXT2	LALBA	TAB1	CALY	AFAP1L2	BDKRB2	EPHB3	EPHB1	TAB2	HIP1	BLNK	MLN	TPD52L1	EPHA1	EPHA2	EPHA3	NTRK3	EPHA4	NTRK1	NTRK2	GRK6	RIT1	GRK4	GRK5	UTS2R	RIT2	GHSR	GRK1	ZBTB33	ACVRL1	OR52A1	PPARG	GLI2	KCNIP2	KCNIP1	GLI3	ARL2BP	KCNIP3	GLI1	TRIAP1	GPX1	TGFA	CAP1	DEDD2	GZMA	LY96	ARTN	GZMB	GRM1	SCAP	GRM5	GRM4	PROK2	GRM3	ZDHHC17	GRM2	GRM8	ZDHHC13	GRM7	GRM6	RIN1	CHL1	CAPS	CARHSP1	YWHAZ	RAP1GAP	PPFIA1	FKBP1A	MIF	AZU1	SMAD5-AS1	LPXN	LY6E	ARR3	BCL3	PRKAA1	PRKAA2	MLLT4	GDI1	GDI2	CAP2	NPR2	BIRC3	SOD1	YWHAE	BIRC2	YWHAH	VLDLR	F2RL3	CASR	F2RL1	PMAIP1	MBIP	VIPR1	VIPR2	GDNF	GHRHR	TMEM9B	MS4A2	GLP2R	PRKACB	MX1	CASKIN1	PICK1	PRKAB2	PRKAB1	AKAP7	AKAP8	GLP1R	AKAP4	GRAP	SNX6	GRB2	RRAGA	RRAGB	RRAGC	IRAK3	CORO2A	NPM1	MTCH1	ATRIP	STK38L	GNRH1	GNRH2	CORO1C	ULK1	LTB4R2	RAP1A	CD79A	GRB7	IFI6	PRKAG3	INSL4	PRKAG1	GNRHR	BCAM	SHISA5	RANBP1	ZYX	CHUK	NPFF	PILRA	IRAK2	IRAK1	G3BP1	ADIPOR2	ADIPOR1	OXGR1	MFN2	UBE2N	GHRH	GHRL	COMMD7	PRKD3	GPRC5C	GPR6	AKAP9	GPRC5A	GPR1	GPR4	GPR3	ROPN1B	PYCARD	PIK3R3	PIK3R1	SCG2	GPS1	GLRB	GPS2	IRF9	SH3BP5	CXCR2	PRLR	MAPK8IP2	MAPK8IP3	IGFBP1	MAPK8IP1	MPL	IGFBP4	SH3BP2	DLC1	RANGAP1	CITED2	HTR1B	HTR1A	PPP1R1B	TLK1	TLK2	FAS	HTR1D	HTR1F	HTR1E	ADAM9	MAGI1	ROCK1	GPER	KIAA1804	GRB10	SIRPG	AGAP2	GRAP2	CD226	GRB14	ERBB4	ERBB3	ERBB2	ADCYAP1	HCRTR2	HCRTR1	ADRB3	RPS27	DIABLO	ARAP1	ARAP3	ARHGEF10L	FPR3	FPR2	ASIP	P2RX6	PDIA3	PDIA2	PDE11A	ZNF675	LATS1	LATS2	ANGPT1	ANGPT2	HTR5A	STX2	TLE3	NDUFA13	TLE1	TLE2	RASD1	REPS2	RTKN	DGKA	PTK2B	SOS1	PLEKHG5	TRIP10	DGKK	NAE1	P2RY11	SOST	RASSF1	NLRP12	ZNF259	HBEGF	NMBR	HTR2B	GFRA2	HTR2A	GFRA3	ZAK	STK38	ATP6AP2	BTRC	TNFSF15	TSPAN6	TNFSF14	TNFSF13	TNFSF12	RBFOX2	TNFSF18	PRKAR2B	PRKAR2A	PDE4A	RGN	PITPNC1	RGR	INSR	EDARADD	IRS4	RET	IRS2	STK25	NUDT4	STK24	CECR2	MTA1	IRS1	TNFAIP6	SGSM3	DLL4	TNFAIP3	EID2	OPN1SW	VDR	OTUD7B	GRPR	DYRK2	CACNA1I	PDE7B	TNFSF10	VCP	PRKAR1A	DDX54	TRIP6	MERTK	RHO	NBN	MUL1	FER	NDUFS4	RASL10A	HMOX1	DLG4	RBPJL	SGK2	ADRB2	ADRB1	IGF2R	SIGLEC8	PDE9A	TREM1	GAP43	PTAFR	ACVR1	LCP2	VIP	CABP2	CABP5	NDP	IGF1R	REL	REN	PAFAH1B1	COL4A3	NF2	CREB1	NF1	ANXA1	DPYSL5	RCAN1	DPYSL3	DPYSL2	ANXA5	ANXA4	ANXA3	PWP2	PPP1R9B	PNOC	SMPD1	JAK2	APAF1	FEZ2	ITGB3BP	ADORA3	OR1E2	PTPN22	ADORA1	BAK1	HOMER3	STAM	RARB	STC2	RINT1	OR1D2	OR1D5	OR1D4	SAG	CRHR1	CRHR2	STC1	PRLHR	ENPP2	CHEK1	CHEK2	POMC	LGALS3BP	BAI1	ARFIP2	S100A11	HOMER1	HOMER2	PTPN11	SFRP5	CBLC	NOTCH2	NOTCH1	EPS8	SFRP1	NPY	SFRP4	ENG	MCHR1	TAS2R1	SPG7	TAS2R4	TAS2R5	TAS2R3	WASF2	CANT1	EDNRA	EDNRB	BAG1	ZFYVE9	TOP2A	SH2D2A	PSEN1	PSEN2	SIAH2	PIKFYVE	NMI	NMB	GCGR	SUFU	PDAP1	STAT6	PLCL1	STAT4	ACTL6A	NMU	DTNA	SERGEF	NLK	STAT1	STAT3	STAT2	TBK1	TLR1	TLR2	TLR3	TLR4	TLR6	IL31RA	CASP8AP2	SPRED2	SPRED1	ACIN1	APLNR	STK4	CDKL2	STK3	TPTE	MAP4K3	MAP4K4	MAP4K5	PLCE1	LYST	WNT5A	MCL1	MAP4K2	KLRK1	MAP4K1	TRRAP	ELK3	RASAL2	PLCH1	SKIL	ATF6B	CREBL2	TBL3	RYK	MALT1	BBC3	CD274	SMC1A	TACR3	TACR2	RRH	TACR1	LGR5	ACVR1B	NCKIPSD	CALCRL	PLCB2	RSU1	MPP1	MPP2	MPP3	IGFALS	INHA	IFNAR1	ACVR2A	IFNAR2	ACVR2B	KRIT1	INPP1	CD244	ING2	PPP1R12B	TCF7L2	RGS11	RGS12	RASGRP4	RASGRP1	PSTPIP1	ERG	DNM1L	DTX1	EDA2R	RGS19	CBY1	RGS16	RGS14	GSG2	MGST3	RGS20	MLNR	F2R	MGST2
NEGATIVE_REGULATION_OF_CELLULAR_BIOSYNTHETIC_PROCESS	http://www.broadinstitute.org/gsea/msigdb/cards/NEGATIVE_REGULATION_OF_CELLULAR_BIOSYNTHETIC_PROCESS	IL10	PAIP2B	SFTPD	BCL3	IL6	PRG3	PAIP2	NDUFA13	INHA	FOXP3	SOD1	FURIN	BRCA1	SIGIRR	INHBB	EIF4A3	INHBA	EIF2AK1	GLA	TSC1	GCK	GRM8	NLRP12	GHRL	GHSR	ELANE	PDZD3	APBB1	EIF2AK3
DEVELOPMENTAL_MATURATION	http://www.broadinstitute.org/gsea/msigdb/cards/DEVELOPMENTAL_MATURATION	KCNH1	ACTA1	PICK1	MYOZ1	TTN	KCNIP2	IL21	SPINK5	FARP2	TGFB2	NRCAM	KRT19	RND1	EREG	MYH11	CACNA1H	AGRN	ADAM12
NUCLEOBASENUCLEOSIDENUCLEOTIDE_AND_NUCLEIC_ACID_METABOLIC_PROCESS	http://www.broadinstitute.org/gsea/msigdb/cards/NUCLEOBASENUCLEOSIDENUCLEOTIDE_AND_NUCLEIC_ACID_METABOLIC_PROCESS	GDA	HNRNPF	HNRNPD	MED24	SYNCRIP	MED23	RORB	REST	MED21	MED20	ISG20	EPC1	TAF5L	DHX38	DIRAS3	FOXF1	MED26	FOXF2	MED27	VPS4B	PQBP1	ZNF396	PATZ1	IKBKAP	PCBD2	RREB1	LIG1	KDM5B	KDM5A	PTBP1	MECP2	LIG3	MED12	MED14	LIG4	MED13	SARS2	RAD1	PTRF	MED16	MED17	SHOX	MYBBP1A	CPSF3L	RAD23B	ADSS	RAD23A	NFKBIB	CRTC1	PABPC4	DUSP11	XAB2	VPS72	FOXH1	SLC29A1	SLC29A2	TRA2B	PABPC1	NTHL1	SRSF11	SPOP	RECQL4	DHX8	RECQL5	CELF1	PAIP1	ESRRG	C19orf2	ATR	PRPSAP1	USF1	ATM	PRPSAP2	NOLC1	POP1	PARP3	POP4	PARP1	TAF1C	ELF1	TAF1A	HTATIP2	ELF2	ELF3	ELF4	ELF5	EZH2	CWC15	SPI1	TP63	BNIP3	ZNF346	ZNF345	DAXX	YBX1	YBX2	AUH	ZNF350	ZNF148	ZNF146	BRD7	SPIB	BRD8	TAF1L	ATF7IP	MTERF	BRF1	AIFM1	TP53	ZNF143	DGUOK	TTF2	MYCN	ARHGEF11	CARD11	INHBA	EREG	ZNF136	CMPK1	ZMYND11	UGDH	ZNF367	NUFIP1	DPYS	SPO11	ZNF177	IL7R	SF3B4	SF3B3	POT1	ZNF174	SF3B2	USP39	DHX15	MARS2	DHX16	FEN1	FOXD3	IL4	MYF6	UPF2	UPF1	LMX1B	TRIM29	MYF5	TRIM28	TRIM27	IGF1	IGF2	PHF12	TRIM24	SF3A2	TRIM22	SF3A1	TP73	SF3A3	ATRX	ZNF157	CSNK1D	CSNK1E	SFPQ	FOXE1	OGG1	FOXE3	TXNL4A	NCBP2	NCBP1	PRPF4B	SNRPD3	DBF4	LMO4	SNRPD1	SNRPD2	NR2E3	TCEAL1	TGFB1	CDKN2A	NLRC3	MDFIC	CDKN2D	PMS2	SCRT1	PMS1	CIB1	BCL10	MCM3AP	ZNF593	POU2AF1	IL29	DFFA	RELA	DFFB	CSDA	RNASEH2A	BICD1	HIF1A	EP300	TCFL5	TIMELESS	SMARCA5	MNX1	TFAP2B	EDF1	TFAP2A	NFE2L1	NFE2L2	TFAP2C	EDA	NFE2L3	SMARCA1	SMARCA2	ME1	LITAF	ADORA2A	UBE2V1	ABCA2	UBE2V2	ABCA1	SYCP1	PNP	NR2C2	CXXC1	MEIS2	SMARCB1	SNF8	TEAD4	AIMP1	EGF	ASF1A	HELLS	TFDP1	CREBZF	BRIP1	ATF6	HDAC5	RBMY1A1	DNASE2	ATF5	HDAC4	NRF1	ATF4	HDAC2	DYRK1B	SMARCC1	ATF7	SMARCC2	ABL1	IKBKB	PDZD3	HDAC8	ADRA1D	PTGES3	E2F1	E2F2	E2F3	RSF1	E2F6	PAX5	PAX3	PAWR	PAX2	PTMA	PAX1	TMF1	WARS	MAX	MAZ	DKC1	PAX8	LRRFIP1	NRG1	PTGER3	SLA2	DDB1	CYCS	PRPF3	PMM2	PRPF6	DDB2	ERN2	ZFPM2	UBB	JMJD1C	DMC1	PTMS	UGP2	SRSF10	RAG1	UPP1	EGLN1	HIC1	TFAM	RGMB	ATIC	PRPF8	ECD	GTF3C6	CEBPZ	NFATC4	GTF3C2	NFATC2	NSUN2	NFATC3	GTF3C4	NFATC1	EXO1	MAF	CEBPA	CEBPB	GMDS	CEBPD	NFRKB	CEBPG	GRSF1	SLBP	MED30	ID2	ID1	BAX	ALKBH1	ID4	ID3	FST	HIRA	SLC35A3	DDX17	WWP1	ABRA	IFNK	GTPBP4	RAN	C16orf7	RAD9A	PPARGC1A	PPARGC1B	PNKP	REC8	MTF1	PRDM4	PIAS4	ABT1	MNT	TGFBRAP1	TGFB1I1	PRDM1	KAT2A	SUDS3	DEAF1	FARS2	HUS1	OAS3	OAS1	AFAP1L2	OAS2	CALR	TK2	PPAT	TK1	NR1H2	PLAGL1	PPAN	ACD	CRMP1	SUPV3L1	MAML3	DUX1	BCOR	TCF25	MDFI	KLF5	NKRF	KLF7	IKZF3	MLL	KLF9	MAML1	MAML2	RYBP	CIDEA	TPD52L1	UBP1	HNRNPA0	POLRMT	NR1I2	RNF4	TCEB3B	SUPT16H	TCF19	RBPJ	NCOR1	TCF12	ZFHX3	TCF15	KLF4	PPARA	ZBTB32	PPARD	ACVRL1	PPARG	TERF2IP	ZEB1	HSBP1	GLI2	PMS2P1	KCNIP3	ZBTB38	GLI1	OXER1	FANCG	CCNO	FANCA	FANCC	ZFP36	CCNK	CCNH	APTX	NFAM1	RAD52	MBD1	RAD50	SCAP	RAD51	RBBP8	SIGIRR	ADM	GRM8	ADK	RIPPLY1	MTAP	MAP3K13	REV3L	ETV7	ZBTB16	KIN	NR1D2	THG1L	PEX14	BCL3	MLLT1	ETV1	BCL6	HSF2BP	TSTA3	MLLT6	HCLS1	SPHAR	SOD1	SNAI2	SOD2	PREB	YWHAH	UBTF	APBB2	APBB1	MYOD1	FOXO1	APOBEC3G	FOXO3	FOXO4	APOBEC3F	SMNDC1	SETX	GATA1	GATA2	ATOH1	RAD21	GATA6	GATA3	GATA4	RBMS2	KAT7	KAT8	GABPB2	KAT6B	KAT6A	RBMS1	ALDH6A1	HNRNPUL1	PICK1	FOXN1	ZNF189	RRP9	AHR	FOXN3	RPAIN	IGSF1	SLU7	ERC1	RAD17	PPP5C	BLM	SNX6	KARS	NPM1	NKX3-2	NOVA1	SREBF1	BRCA2	AK5	SNW1	TSN	FOXP3	BRCA1	SREBF2	PPIE	PPIG	DNMT1	RFX3	SCMH1	DUT	POU6F2	FOXK2	PDCD4	FUBP1	FOS	FUBP3	DGCR8	ANG	POU4F2	DBR1	POU4F1	MKL2	TERT	ALX1	UBE2A	NANOG	SP100	PRKCG	NLRP3	UBE2B	MSC	UBN1	XRCC6BP1	NRIP1	CD3EAP	UBE2N	PRKCQ	XPC	BPTF	ZMIZ2	MDM2	MDM4	CUX1	COMMD7	ZFP161	SMARCAD1	GLIS3	TNF	GLIS2	TRA2A	GLIS1	HCFC1	HCFC2	RPA4	RPA3	RPA1	TYMS	ERCC8	RPA2	TYMP	ERCC5	ERCC6	CDK11A	POU2F3	CDK11B	POU2F2	POU2F1	NFAT5	PYCARD	GEMIN8	SCAF11	GFI1	GEMIN6	ERCC3	ERCC4	CAMK2A	GEMIN7	GEMIN4	ERCC1	GEMIN5	ERCC2	FOXL2	SIRT4	SIRT5	SIRT1	SIRT2	PSMG4	ATXN1	IRF9	MPG	ATXN3	GSPT1	DR1	IRF7	THRAP3	IRF8	IRF1	IRF2	TEP1	IRF3	IRF4	IGFBP4	XRCC5	XRCC4	FHIT	SLC2A4RG	XRCC3	XRCC2	LSM6	XRCC6	PGD	INTS1	RP9	HOXD13	INTS2	INTS3	ZNF638	ZNF254	CITED1	CITED2	INTS9	INTS8	INTS5	INTS4	INTS7	INTS6	LSM5	LSM4	TLK1	LSM3	TLK2	LSM1	ZNF45	YARS	RXRA	ZHX1	NOP58	ZHX2	ZHX3	HNF4G	KAT5	ORC1	NME4	NME5	NME2	HNF4A	ZNF238	RPS14	SMARCAL1	TGIF1	GEMIN2	TRAPPC2	ZNHIT3	ZNF76	MYEF2	PPT1	HSPA1B	SNRNP40	HEXIM2	HEXIM1	PIR	ZNF74	VEZF1	TCF4	SLC28A2	SLC28A1	DNMT3B	TCF3	ARHGEF10L	DMBX1	DNMT3A	UTF1	TCF7	KLF12	KLF13	PHB	KLF10	MAP2K3	TGFBR1	KLF11	MSTN	TFCP2	TRPS1	MZF1	HLF	HNF1B	HNF1A	CRNKL1	NAP1L1	SLC23A1	NOD2	RRN3	SLC23A2	HSF2	CREG1	HSF4	MYC	BATF3	ZNF281	SRPK2	CDC6	ZNF282	EXOSC7	GMEB2	PTF1A	GTF2H4	EXOSC2	NDUFA13	EXOSC3	TLE1	FOSB	SRPK1	FLNA	GTF2H1	JMY	MXD4	CIAO1	PFDN5	RUVBL2	RUVBL1	NSD1	NHEJ1	CLOCK	ZNF274	CREM	WRNIP1	PML	POLA1	ZNF35	CDC45	RNASET2	REXO2	TADA2A	PER1	LIMD1	SUPT4H1	TRIP11	TRIP13	ZNF263	SNRNP70	ZNF24	TNP1	ELAVL2	ACLY	ELAVL4	NAE1	RPS6KA5	MNAT1	TADA3	RPS6KA4	PPBPL2	NAA15	RBAK	TCEB2	NARFL	TCEB3	TCEB1	PHF5A	CTNS	NR5A2	NR5A1	REPIN1	MMS19	RNMT	STK36	RBM3	SNRNP200	RBM5	RBM6	TBP	TNFSF13	RBFOX2	CBFB	IGHMBP2	GTF2E1	GTF2E2	SMARCD2	DDX23	SMARCD3	SMARCD1	DDX20	BPNT1	SNRPA1	NUDT2	NUDT4	NUDT3	NUDT5	HDAC10	CECR2	ARID1A	HNRNPR	DDIT3	JUNB	DDX39A	RBPMS	PA2G4	SMARCE1	RBMY2BP	XRN2	EID1	HMGB1	HMGB2	ACHE	CNBP	EID2	CCRN4L	SNRPB2	PYDC1	EXTL2	VDR	TROVE2	TCERG1	POLE2	RPL6	POLE3	METTL1	JUND	TAF9	HNRNPC	ZNF423	TAF2	TRIP4	EPAS1	SMG6	SMG5	TAF5	TAF8	SMG7	NEUROG1	SMG1	UIMC1	TRNT1	POLD4	VCP	GTF2F1	POLD1	GTF2F2	POLD2	PRKAR1A	HIVEP3	TDG	DDX54	NBN	FOSL2	ARID4A	FIGNL1	DEDD	DICER1	ZNF202	CTCF	DEK	PRDX3	FEV	ORC4	POLG2	NFIL3	FOSL1	NDUFS1	NFX1	SARS	ARID5B	ARID5A	CDK9	CDK7	RB1	ESR2	HMGA2	HMGA1	CDK2	PURA	TARBP1	RECQL	TARBP2	NCOA6	CDK2AP1	CPSF6	ORC5	CPSF3	CARM1	CPSF1	ACVR1	NUP98	BCLAF1	DCK	NFYC	NFYB	NR3C1	NFYA	IVNS1ABP	SMUG1	CALCOCO1	ADAT1	TSC22D1	ORC2	TSC22D3	TSPYL2	B4GALNT2	CHD2	CHD1	CHD4	TERF2	CHD3	RNASE2	RNASE3	NF2	VHL	RNASE6	CREB5	DRG1	DPYSL3	DPYSL2	FBL	PWP1	ORC3	DBP	ZRANB2	RAD51C	CDX2	ADCY7	RNASEH1	PTTG1	SRSF6	PRIM1	NONO	SRSF7	SRSF4	SRSF5	SIN3A	SFSWAP	SRSF9	PRIM2	TRAK1	U2AF1	RARB	SUPT5H	TWIST2	PITX2	TWIST1	POLL	POLK	POLI	POLH	POLG	YY1	CSGALNACT1	NKX2-8	POLE	AARS	OLA1	POLB	SRSF1	TAF6L	NOP56	SRSF2	RFC3	PGLS	UHRF1	RFC4	RFC1	CD40LG	RARS	TBRG1	ENPP7	ELL	MRE11A	CHEK1	IGF2BP3	AGGF1	DRAP1	HTATSF1	CDC40	CDA	POLQ	HNRNPH3	NKX2-5	HMGB1P10	BMP2	UAP1	SUB1	CREBBP	TREX2	S100A11	SMAD4	SMAD3	SMAD2	PMF1	RAD54L	NOTCH2	NUP62	NOTCH4	JAZF1	SRSF12	RAD54B	BMP7	ENG	BMP6	ADAR	CCNT2	COPS2	GTF3A	COPS5	TBX22	TBX21	CCNT1	UVRAG	MLH1	NFKB1	NFKB2	DMAP1	RNGTT	CDT1	CAMKK2	PARN	BLZF1	GFI1B	ASH2L	NT5M	NR2F2	NT5E	TOP2A	MSL3	NT5C	PRPF31	SNAPC5	ABCE1	ZNF354A	TBX10	POLR1E	SNAPC2	SNAPC4	SNAPC3	SF1	POLR1C	GMPS	GTF2B	HNRPDL	CTNNBIP1	MED6	MED7	MED4	CHMP1A	GTF2I	ASH1L	GADD45G	NOP14	GADD45A	SRCAP	TBX19	MED1	POLR2H	POLR2G	POLR2F	POLR2E	NMI	POLR2L	POLR2K	UNG	POLR2J	POLR2I	EHF	HPRT1	POLR2D	POLR2C	POLR2B	SUFU	MLF1	SUMO1	SET	MRPL12	SQSTM1	LANCL2	GATAD2A	POLR3G	BCAS2	POLR3H	POLR3K	TBX3	TBX2	TBX5	GMNN	NASP	AFF4	ILF3	PRPF18	POLR3C	STAT1	STAT3	STAT2	ILF2	YAF2	PPP1R8	NEUROD2	PHF21A	PBX1	RBM14	PBX3	PAICS	CIR1	PBX4	HNRNPAB	THRA	CTPS	ARNT2	CRABP2	HOXC6	MUTYH	TARDBP	HOXC5	SRRM1	TFB2M	MYO6	DARS	SNRPN	EFTUD2	NR0B2	ARNTL	NR0B1	ELL3	TRERF1	ELL2	PTHLH	ADRM1	UCN2	TIAL1	SNRPB	LUC7L3	SNRPC	SNRPF	PRPS2	PRPS1	SNRPG	GCLC	TFAP4	SOX5	TIPIN	ELK1	ELK3	NHP2	RAD51B	BTF3	SKIL	RAD51D	ENTPD4	ATF6B	RUNX1	RUNX2	RUNX3	RNF14	CREBL2	MAFF	CSTF3	CSTF2	NFE2	PIF1	SAP18	INTS12	RNPS1	SSB	GSC2	INTS10	GCM1	PSMC5	MAFA	KCTD13	FPGS	SMC1A	GUK1	CSTF1	SOX21	NR6A1	BUD31	MEN1	ACVR1B	MCM7	NAA16	POU5F1	PCGF6	SETMAR	ATP8B1	SOX18	EGR1	KHDRBS1	ELP4	ELP3	ELP2	CCDC88A	NOL3	REV1	LDB1	NOL8	SOX12	CILP	MCM2	MCM3	MCM5	UMPS	ACVR2B	BTG2	NRL	KHSRP	KPNA2	KPNA1	ING4	SUPT3H	ING2	MGMT	NFIX	POU1F1	TCF7L2	CALCA	TNFRSF1A	NPAS2	HAND1	HAND2	KRT7	PTH	NUDT21	TINF2	APEX1	ENO1	DCTD	ERF	MSH6	ERH	MSH3	MSH2	DTX1	MSH5	MSH4	SOX30	CENPF	EDA2R	CBY1	TPMT	AMPD3	DIS3	SP1	SP2	SP3	SP4	ARHGAP35	TSSK4	NFIC	CRK
REGULATION_OF_PROTEIN_AMINO_ACID_PHOSPHORYLATION	http://www.broadinstitute.org/gsea/msigdb/cards/REGULATION_OF_PROTEIN_AMINO_ACID_PHOSPHORYLATION	ITLN1	ITGB2	IL31RA	NDUFS4	CLCF1	TDGF1	BMP4	EGFR	IL3	IL5	CCDC88A	LYN	NF2	IL29	CCDC88C	HCLS1	SOCS1	IL20	CARD14	CCND1	CD80	AKTIP	CCND3	CCND2	CD81	NLRP12	IL12A	TNK2	IGFBP3	IL22RA2
RESPONSE_TO_ENDOGENOUS_STIMULUS	http://www.broadinstitute.org/gsea/msigdb/cards/RESPONSE_TO_ENDOGENOUS_STIMULUS	XRCC4	RAD51C	XRCC3	XRCC2	XRCC6	EIF2B2	CCNA2	EIF2B3	MAP2K6	EIF2B4	EIF2B5	POLL	POLI	POLH	POLG	LIG1	POLE	RINT1	LIG3	RAD9A	LIG4	KAT5	C16orf5	RAD1	PNKP	RFC3	KRT19	UBR5	RAD23B	RAD23A	MRE11A	HUS1	CHEK1	CHEK2	XAB2	GYS2	POLQ	NTHL1	RECQL4	HMGB1P10	RECQL5	CIDEB	TREX2	CIDEA	ATR	RAD54L	ATM	RERG	PARP3	RAD54B	CLEC7A	GHSR	PARP1	UVRAG	MLH1	LATS1	PMS2P1	LATS2	TRIAP1	FANCG	CCNO	FANCA	FANCC	LYN	AIFM1	TP53	GTF2H4	APTX	RAD52	RAD50	RAD51	GTF2H1	RBBP8	GADD45G	FOXC2	RUVBL2	STEAP2	GADD45A	NHEJ1	WRNIP1	UNG	PML	POLA1	SFN	SUMO1	BCL3	PCSK9	BCL6	CD24	FEN1	UPF1	HCLS1	TNP1	CRIPAK	SOD1	EIF2B1	TP73	SELS	NAE1	ATRX	MNAT1	CDH13	MAPK12	CSNK1D	CSNK1E	EEF1E1	RBM14	OGG1	MMS19	ZAK	SETX	IGHMBP2	APOA2	MUTYH	GSTM3	RAD21	GATA3	CDKN2D	PMS2	PMS1	CIB1	MYO6	DDIT3	FOXN3	RPAIN	RAD17	ME1	HMGB1	HMGB2	GCLC	BLM	UBE2V1	UBE2V2	ABCA2	SESN1	POLE2	RAD51B	DYRK2	GML	ASF1A	ATRIP	BRCA2	BRCA1	TSC1	VCP	POLD1	TDG	MAFA	ABL1	SMC1A	PDCD7	NBN	MCM7	ANG	PCBP4	UBE2A	BRCC3	REV1	DDB1	ADIPOR2	ADIPOR1	PRKCG	TOPORS	IFI16	UBE2B	NEK11	XRCC6BP1	UBE2N	SPDYA	RECQL	XPC	BTG2	NCOA6	DDB2	GHRL	PPP1R15A	CALCR	BRSK1	SMUG1	RPA1	ERCC8	ERCC5	ERCC6	ERCC3	ERCC4	APEX1	ERCC1	ERCC2	APC	EXO1	MSH6	MSH3	MSH2	MSH5	CEBPG	MPG	ATXN3	GCK	BRE	ALKBH1
GLYCOPROTEIN_CATABOLIC_PROCESS	http://www.broadinstitute.org/gsea/msigdb/cards/GLYCOPROTEIN_CATABOLIC_PROCESS	AGA	NCSTN	NGLY1	CLN3	ADAMTS9	PSEN1	APH1A	PSEN2	MGEA5	PSENEN	MAN2B1	ABCG1
REPRODUCTIVE_PROCESS	http://www.broadinstitute.org/gsea/msigdb/cards/REPRODUCTIVE_PROCESS	SLC22A16	GNPDA1	VAPB	HMGCR	CRHBP	IDE	LHCGR	EIF5A	APOBEC3G	ANKRD7	APOBEC3F	IDO1	TGFB1	SHH	PSG11	PRKACG	MDFIC	WWP2	ADAM2	WWP1	RLN2	IZUMO1	ITCH	EIF2B2	EIF2B4	EIF2B5	ENDOU	SEMG1	BYSL	CRISP1	SPAG1	NR0B1	HBXIP	CDKL2	SPA17	CLEC4M	CRHR1	PTHLH	WBP2NL	BPY2	MST1R	AKAP3	AKAP4	ACR	CCL3	CCL2	PRLHR	DERL1	TFCP2L1	RRAGA	FCGRT	CCL4	ADCYAP1	SMARCB1	TRO	NPM2	HTATSF1	SPAM1	MAFF	OVGP1	MEA1	SMAD3	TEAD3	COL16A1	UBP1	CYP17A1	CLGN	PPIA	CD209	SFRP4	ADAM20	ADAM21	GHSR	LHB	MTNR1A	UBXN8	PPARD	INSL4	PZP	CSH2	RSF1	SMCP	DEK	SCGB1A1	LNPEP	AGPAT6	CXCR6	SOX15	MKKS	SRD5A2	APLN	TNIP1	TOP2A	DNAJC19	CTBP1	CTBP2	ZP2	DMRT1	DMRT2	PSG3	PSG1	FSHR	OR10J1	TARBP2	AMH	PSG9	PSG8	ADM	EREG	OR2H2	PSG7	NCOA4	PSG6	PSG5	CLIC5	PSG4	CD81	GHRL	EPYC	FSHB	PKDREJ	HS3ST6	TSPY1	HS3ST5	OPRK1	OXTR	XKRY	SPRR2G	TAC1	SPRR2F	SPRR2E	TAC3	CD9	DNALI1	SPRR2C	SPRR2D	AGT	SPRR2A	SPRR2B	CSDE1	RQCD1	HSD17B3	AMHR2	FOXL2	FLT1	DAZ2	TBX3	IL8	TNP1	EDDM3A	SOD1	PTGFR	CENPI	RPL29	PRLR	ACE2	CRH	BMPR1B	HPGD	WNT7A	LIPE	NR5A1
SECRETION_BY_CELL	http://www.broadinstitute.org/gsea/msigdb/cards/SECRETION_BY_CELL	SEPT5	SYT1	SNCAIP	NRBP1	CADM1	LTBP2	LMAN2L	USE1	APOA2	NLRC4	APOA1	GBF1	RAB26	DNAJC1	SCAMP1	CRTAM	SCAMP3	SCAMP2	BAIAP3	VTI1B	OPTN	ERGIC1	ERGIC2	ERGIC3	ERP44	TMX1	COPG2	KRT18	BACE2	RAB14	CARTPT	VAMP3	AKAP3	KCNMB4	CCL3	PPY	ACHE	ARFGAP3	STX7	NAPG	COPZ1	RABEPK	RER1	CCL8	NAPA	ABCA1	PYDC1	LMAN1	ARFGEF2	CCL5	RIMS1	ARFGEF1	STX18	INS	CKLF	STX16	TMED10	DOPEY2	DOPEY1	SRGN	CARD8	CIDEA	SNAPIN	ARFIP1	FOXP3	LIN7A	SYTL4	GLMN	GOSR2	GOSR1	PDIA4	DPH3	CANX	COPB2	NOD2	NMUR1	ANG	COPB1	NMUR2	AP3B2	ZW10	RPH3AL	NLRP3	NLRP2	KIF1C	GRM4	SCIN	STEAP2	ARL4D	COPE	PKDREJ	SNAP29	RAB3A	CPLX2	CPLX1	BET1	HRH3	SYN3	PYCARD	SEC22A	SEC22B	SEC22C	EXOC5	SNAP23	SCG2	RAB2A	SERGEF	SCRN1	NLGN1	MON2	CADPS	COG3	COG7	NLRP12	YKT6	COG2
PATTERN_SPECIFICATION_PROCESS	http://www.broadinstitute.org/gsea/msigdb/cards/PATTERN_SPECIFICATION_PROCESS	BMI1	MFNG	SHROOM3	TRIM14	GLI2	ZIC1	ZIC3	SHH	CITED2	T	RIPPLY2	LEFTY2	TDGF1	PITX2	AXIN1	DVL2	MDFI	KIF3B	LMX1B	TBX3	FTO	SMAD5	SMAD2	SMAD1	MID1	HOXB1	ACVR2B	NOTCH4	RIPPLY1	PTCH1	PBX3
PHOSPHOLIPASE_C_ACTIVATION	http://www.broadinstitute.org/gsea/msigdb/cards/PHOSPHOLIPASE_C_ACTIVATION	EGFR	GNA15	C5AR1	CCKBR	EDNRA	GNAQ	NMUR1	ANG	AVPR1B	AVPR1A	BUD31	LPAR2	PLCB2	S1PR4
CELL_SURFACE_RECEPTOR_LINKED_SIGNAL_TRANSDUCTION_GO_0007166	http://www.broadinstitute.org/gsea/msigdb/cards/CELL_SURFACE_RECEPTOR_LINKED_SIGNAL_TRANSDUCTION_GO_0007166	HRAS	LTBP2	OSMR	CITED2	MAP3K7	AGTR1	HTR1B	HTR1A	GRIN2B	MC1R	GRIN2C	LTB4R	CCR10	GIT2	GNG4	QRFP	HTR1D	KLRD1	HTR1F	HTR1E	GNG7	KLRB1	PTPRJ	PIK3CG	BSG	MAGI1	PTPRF	PIK3CB	GPER	PTPRG	LIFR	GRIN2A	PTPRT	PTPRU	GEM	MARK4	THY1	SSTR4	SSTR5	GRB10	SSTR2	SSTR3	IFNB1	SSTR1	MC2R	ROR1	ADAMTS1	KLRC1	GNAI3	GNAI2	ERBB3	ERBB2	PPYR1	ADCYAP1	IL17C	FOXH1	HCRTR2	HCRTR1	ADRB3	IFNA2	MUSK	INS	IL17F	KLRF1	GIT1	GUCY2F	TGFBR1	KLF10	SPHK1	COL16A1	GUCY2C	NPY5R	GUCY2D	RGS1	RGS2	RGS3	RGS4	RGS5	AVPR1B	AVPR1A	TGFBR3	RGS9	FPR2	SMURF1	GNAZ	OPRM1	FGF5	GLRA1	TRPV1	GLRA2	TP63	AP3S1	ZNF675	SIRPB1	NMUR1	NMUR2	TRPV4	MC5R	IL13RA1	HTR5A	BRD8	NPBWR1	NPBWR2	IL6R	ARHGEF11	NCK2	INHBA	DOK1	DOK2	KLRG1	SIK2	EREG	GNAQ	GNB2	GNB1	XPR1	GIPR	FOXC2	GNAS	GNB3	RASD1	RAPGEFL1	FMOD	REPS2	ECEL1	C3	FFAR3	NPY2R	FFAR2	OPRK1	FFAR1	C5	FPR1	MKNK2	GPR65	ABI1	GPR68	IL7R	CCL25	CCL23	SORBS1	PTK2B	MAS1	CCBP2	MC3R	IL6	IL8	GPR75	OPRL1	IGF2	NPY1R	CCL17	RPS6KA5	CDH13	SOST	P2RY11	EPGN	ADAP1	LRP6	MC4R	NLRP12	HTR2B	NMBR	HPGD	GFRA2	HTR2A	MTSS1	MPZL1	GNA15	GRIK1	GRIK2	GRIK3	GRIK4	GNA12	ZIC1	CXCL12	TGFB1	CXCL10	MARCO	FNTA	APOA1	CDKN2B	GALR1	GPR45	MDFIC	GPR44	GALR3	GALR2	TDGF1	S1PR1	GPR42	FRS3	S1PR3	BUD31	S1PR2	RGR	LPAR2	INSR	FRS2	LPAR3	GPR183	S1PR4	EGFR	RELA	BAIAP2	NTSR1	IRS1	GABRR1	GPR55	GPR50	GPR52	C3AR1	EID2	DRD1	CCL3	CCL2	ADORA2B	IFITM1	DRD3	DRD2	DRD5	DRD4	BMPR2	CX3CL1	ABCA1	PYDC1	IL12RB2	LPAR4	PEG10	GPR22	PTK2	P2RY6	DOCK1	GPR21	IL12RB1	P2RY4	P2RY2	APOC3	GPR25	TEK	P2RY1	ADRA2A	GRPR	ADRA2C	ADRA2B	TRAF6	GPR20	EGF	GABRE	CCM2	UCN	FIBP	TNFRSF13B	EPS15	CDKN1C	GPR32	LAT	GPR35	GPR34	GPR37	GPR39	IKBKG	ADRA1B	TBXA2R	MTNR1B	ADRA1A	MERTK	ADRA1D	GPR31	RHO	MTNR1A	HCAR3	LEPR	DUOX2	DUOX1	GABBR1	GABBR2	CCRL2	PRMT1	CCRL1	PTGER1	PTGER2	IL18RAP	PTGER3	GPR19	PTGER4	SLA2	OTX2	NUP85	LEFTY1	CHRM5	ADRB2	ADRB1	CHRM4	CHRM3	CHRM2	CHRM1	GPR15	GPR17	TSHR	GAP43	PTAFR	GPR12	ACVR1	TDP2	LCP2	VIP	APH1A	TSHB	PF4	STUB1	TAC3	IGF1R	HRH1	RGMB	HRH3	HRH2	LEFTY2	CD2	GPSM2	KLRAP1	GUCA1B	FLT3	FLT4	NF1	CBL	ANXA1	FRZB	GCG	NCSTN	PDC	GDF10	GDF15	OPRD1	ADORA3	ADCY7	IL6ST	GPR123	EDN2	GDF5	LHCGR	CD47	LILRA1	APOE	HOMER3	GAB1	IFNG	CLEC4A	GRID2	RAPGEF4	PSENEN	GDF9	IFNK	RAPGEF1	C5AR1	CD3G	STC2	EFNB3	CD3E	HTR4	RIC8B	PREX2	OR1D2	OR1D5	SAG	OR1D4	C16orf5	CRHR1	CCR9	CCR8	CRHR2	LILRB2	LILRB5	CCR5	TACSTD2	LILRB3	CCR3	HTR7	CX3CR1	HTR6	CCR2	PDGFRA	TGFBRAP1	STC1	ACR	CDK5R1	PRLHR	CALY	ENPP2	TRHR	AKAP12	AFAP1L2	BDKRB2	PXN	AGRN	MAML3	AGRP	MDFI	CNKSR1	MLN	SMAD7	MAML1	MAML2	SMAD5	SMAD4	TRIO	CIDEA	SMAD3	SMAD2	SMAD1	HOMER1	TAX1BP3	HOMER2	AGER	KDR	NTRK3	CBLC	NOTCH1	NPY	NUP62	EPS8	NTRK1	CD59	NTRK2	GRK6	GRK4	GRK5	PYY	GHSR	ENG	GRK1	CCKAR	MCHR1	TAS2R1	ACVRL1	IL27RA	BCAR1	WASF2	GLI2	GLI1	EDNRA	EDNRB	ASGR2	PDPK1	BAG1	ZFYVE9	TGFA	CAP1	XCR1	ADAM11	ADAM10	GPR176	CCKBR	LY96	RXFP3	CD160	NFAM1	GRM1	SIGIRR	GRM5	CLEC1A	GRM4	GRM3	TNFRSF10B	GRM2	PSEN1	GRM8	GRM7	GRM6	PSEN2	CLEC1B	CXCL1	AVPR2	PARD3	CCR1	CXCL9	LANCL1	GCGR	MIF	AZU1	LY6E	AGT	CLEC2D	NPFFR2	VWC2	CD24	CD28	CAP2	NLK	OPN1MW	GRIA3	NPR2	GRIA4	PTGFR	BIRC3	BIRC2	CD19	ERBB2IP	FYN	MAPK14	CALM3	PTCH1	CD14	OPN3	F2RL3	CASR	NRTN	GABRB2	PDGFA	F2RL1	MBIP	FOXO4	VIPR1	GHRHR	IL31RA	SCTR	PTGIR	GP6	MS4A2	GLP2R	PRKACB	MADD	SOCS1	PICK1	TNFRSF14	APLNR	SOCS5	TRAT1	IGSF6	PTHLH	LAT2	PLCE1	CD101	GLP1R	FGFR4	FGFR3	SNX6	GRB2	RRAGA	SRC	IRAK3	CNR1	CNR2	DEFB1	DEFB4A	PTPN6	TBL3	GABRA2	GABRA1	GABRA4	GABRA3	MALT1	LTB4R2	CD274	CD79A	CORT	GRB7	SST	PIP4K2B	TACR3	TACR2	TACR1	RRH	GNRHR	LGR5	AKT1	TAAR8	TAAR9	ACVR1B	TAAR6	CXCR5	CXCR4	ANG	CXCR6	PTH1R	TAAR1	SHC1	CALCRL	SHC3	IFNGR2	PRL	RAMP1	PLCB2	NPFF	KHDRBS1	GABRG2	INHA	OXGR1	FSHR	OR10J1	IFNAR1	GRP	UBE2N	CD3EAP	IFNAR2	ACVR2A	ACVR2B	GHRH	HIPK2	GHRL	COMMD7	PRKD3	CALCR	GPRC5C	TNFRSF25	GPR6	GPR1	GPR4	GPR3	CALCA	TNFRSF1A	UTP11L	RGS11	RGS12	CEP57	PTH	PYCARD	PTN	GP1BA	QRFPR	PPAP2A	PIK3R3	PIK3R1	PTPRC	GLRB	PTPRD	IL2RB	IL2RA	DTX1	RGS19	CBY1	RGS16	RGS14	IRF9	CXCR2	RGS20	PRLR	MLNR	MAPK8IP2	MPL	BMPR1A
LYMPHOCYTE_DIFFERENTIATION	http://www.broadinstitute.org/gsea/msigdb/cards/LYMPHOCYTE_DIFFERENTIATION	JAG2	TPD52	HDAC7	SPINK5	SART1	ZAP70	CD4	IL4	PTPRC	CD3D	IL7	IL27	CEBPG	NFAM1	INHA	SOCS5	CD1D	HDAC5	INHBA	HDAC4	LCK	IL12B	CD79A	HDAC9	NHEJ1	IL2
CELL_STRUCTURE_DISASSEMBLY_DURING_APOPTOSIS	http://www.broadinstitute.org/gsea/msigdb/cards/CELL_STRUCTURE_DISASSEMBLY_DURING_APOPTOSIS	FOXL2	DFFA	GZMA	AIFM1	DFFB	CYCS	CECR2	CIDEA	BNIP3	TPD52L1	PPT1	GZMB	PMAIP1	SOD1	CASP3	MOAP1	CDKN2A	BAX
NUCLEOBASENUCLEOSIDENUCLEOTIDE_AND_NUCLEIC_ACID_TRANSPORT	http://www.broadinstitute.org/gsea/msigdb/cards/NUCLEOBASENUCLEOSIDENUCLEOTIDE_AND_NUCLEIC_ACID_TRANSPORT	NCBP2	NUP160	AQP9	EIF5A	SLC29A1	SLC23A1	SLC29A2	RAE1	SLC35B2	SLC23A2	DDX19B	DDX25	SLC28A2	SLC28A1	AGFG1	KHDRBS1	NUP133	UPF2	UPF1	NUDT4	SMG6	SMG5	CKAP5	HNRNPA2B1	SMG7	NXF5	SMG1	VDAC3	DDX39A	TSC1	NUP107
CYCLIC_NUCLEOTIDE_METABOLIC_PROCESS	http://www.broadinstitute.org/gsea/msigdb/cards/CYCLIC_NUCLEOTIDE_METABOLIC_PROCESS	PTHLH	UCN2	ADM	NUDT4	ADCY7	OXER1	GRM8	ADORA2A	PTH	ABCA1	PDZD3
DETECTION_OF_STIMULUS_INVOLVED_IN_SENSORY_PERCEPTION	http://www.broadinstitute.org/gsea/msigdb/cards/DETECTION_OF_STIMULUS_INVOLVED_IN_SENSORY_PERCEPTION	RTP3	UNC119	RP1	RTP4	TRPC3	TAS1R3	OPN1SW	NR2E3	ABCA4	TAS1R2	SAG	PITPNM1	TAS2R16	PDE6B	TAS2R14	PDC	TAS2R43	CACNA1F	OPN4	GRK1	RHO
RESPONSE_TO_NUTRIENT	http://www.broadinstitute.org/gsea/msigdb/cards/RESPONSE_TO_NUTRIENT	CCKAR	GNAI2	ENPP1	STC2	PPARG	ENSA	GCGR	TULP4	SSTR2	CHMP1A	CDKN2B	SSTR1	CDKN2D	GIPR	STC1	OGT	SST
ACTIVATION_OF_JNK_ACTIVITY	http://www.broadinstitute.org/gsea/msigdb/cards/ACTIVATION_OF_JNK_ACTIVITY	MDFI	DBNL	ZAK	PTPLAD1	KIAA1804	MAP4K1	PKN1	DAXX	MAP3K6	MAP4K5	MAP3K5	MDFIC	MAP3K2	MAP3K9	MAP3K10	MAP3K11
REGULATION_OF_SYNAPSE_STRUCTURE_AND_ACTIVITY	http://www.broadinstitute.org/gsea/msigdb/cards/REGULATION_OF_SYNAPSE_STRUCTURE_AND_ACTIVITY	COL4A4	NTF4	YWHAG	KLK8	YWHAH	GRIK2	APOE	NPTN	GHRL	CNTN4	UBB
SULFUR_METABOLIC_PROCESS	http://www.broadinstitute.org/gsea/msigdb/cards/SULFUR_METABOLIC_PROCESS	TPST1	TPST2	GCLC	HS3ST5	NDST1	NFS1	GCLM	GLRX2	GPX1	MSRA	CHST12	CHST11	CHST14	CHST13	HS6ST1	GSTA1	CSGALNACT2	CSGALNACT1	UST	CHST2	CHST3	CHST4	CHST5	SOD1	CDO1	GLCE	CHST1	ADI1	CHST7	CHST6	CHST9	CHST8	MAT2B	CTNS	EXT1	SMS	HS3ST3B1
NEGATIVE_REGULATION_OF_HYDROLASE_ACTIVITY	http://www.broadinstitute.org/gsea/msigdb/cards/NEGATIVE_REGULATION_OF_HYDROLASE_ACTIVITY	BIRC5	SFN	HBXIP	TNNT2	GPX1	APOA2	CDKN2D	ATPIF1	PPP2R4	ANGPTL3	DNAJB6	IFI6	DHCR24	ANGPTL4
BIOSYNTHETIC_PROCESS	http://www.broadinstitute.org/gsea/msigdb/cards/BIOSYNTHETIC_PROCESS	RPL18	RPL19	SGMS2	RPL14	RPL13	GBGT1	PTGS1	RPL15	SGMS1	RPL11	OGT	DDAH2	YARS	GATM	UGCG	EIF2S3	SARS2	EIF2AK1	RPS19	RPS17	BACE2	RPS12	HSD11B2	RPS10	RPS11	EIF2AK3	EIF2AK4	ADSS	PABPC4	MTIF2	MTIF3	PDSS1	PDSS2	RPS27	IL17A	LPCAT1	IL17F	PEMT	MGAT4B	MGAT4A	PAIP2	PAIP1	RPS9	RPS5	MOGS	CYP7B1	CHST15	LDLR	EIF2A	ACN9	YBX2	ST6GALNAC6	TYR	POMGNT1	NOD1	XYLT1	EEF2K	CSGALNACT2	MRPL3	PIK3C2A	PI4KA	NDUFA13	EIF1B	PI4KB	INHBB	INHBA	EIF4A3	MAST2	EREG	RPL41	TRNAU1AP	MTRF1	EIF4A2	RPL3L	IL12B	DOLPP1	DEGS1	CMPK1	TUFM	HSD3B1	NACA	ALDH18A1	HSD3B7	RPL35	UGDH	GPAA1	RPL37	RPL38	RPL39	NECAB3	PET112	RPL30	DGKE	RPL31	DHCR7	RPL34	MPDU1	MARS2	DAZL	IL4	IL6	DAZ1	UPF1	FADS1	IL9	RPL26	FADS2	RPL24	ETF1	RPL28	RPL29	GLA	LARGE	RPL22	RPL21	NLRP12	DPM1	DPM2	DPM3	GAMT	MAT2B	LRP2	HPGD	NR5A1	IL18	EIF5	HBS1L	TSPAN7	RPS6KB2	TSPAN8	IL10	TGFB2	FNTB	APOA2	FNTA	APOA1	DDX25	ATG7	B3GALNT1	RPN1	EIF1	EBI3	SAMD4A	EGFR	BCL10	IL29	IL27	CDO1	PNPLA3	HSPB1	NFE2L1	ME1	CNBP	ADORA2A	ST8SIA1	PAH	ST8SIA3	ST8SIA2	ABCA1	OAZ1	RPL7	RPL6	RPL9	RPL8	RPL3	RPL5	AIMP1	RPL7A	DYRK2	PCYT1B	RPL4	B4GALT7	SDF2	B4GALT1	AIPL1	FDPS	RPL23A	FURIN	B3GAT2	ATF4	TSC1	ST8SIA4	ST8SIA5	PDZD3	PTGES3	IMPA1	NDST1	ALG1	ALG2	DPH1	ALG5	ALG6	DPH3	RPS2	ALG8	RPS3	PEX7	WARS	ALAS1	ALAS2	RPS3A	NPC1L1	PCYT2	OCA2	MAN1A2	DHRS9	PMM2	AKR1D1	ALDH9A1	TM4SF4	TM4SF5	GALNT2	PGS1	GALNT1	HS3ST5	GALNT7	GALNT6	GALNT5	PAIP2B	DCT	A4GNT	GCHFR	GMDS	CEBPG	ASMT	GYG2	MAN1C1	OXSM	GCK	TSFM	ELANE	ALAD	EIF2C1	MRPL41	B3GALT6	ADCY7	B3GALT5	B3GALT4	BBOX1	PLOD1	AGPS	LCAT	EIF1AX	ASMTL	HRSP12	TRAK1	SULT1A2	EIF2B2	EIF2B3	EIF2B4	EIF2B5	MRPL52	MRPL51	CSGALNACT1	AARS	C16orf7	PPARGC1A	BOLL	GLCE	CD37	HAS1	RARS	EXT1	EXT2	HS3ST3B1	LALBA	GCNT4	COASY	GCNT3	GCNT2	TFCP2L1	KEL	FARS2	PFKFB1	IGF2BP2	GPR143	PPAT	CD74	DMD	MRPL55	GYS2	GCNT1	UAP1	MOCS2	MCAT	FDXR	RPL18A	GHSR	IDI1	ALG12	BMP6	ABCF1	GYPC	COPS5	COX10	NOS2P1	AGPAT6	CYP39A1	OXER1	CHST12	CHST11	CHST13	AGPAT2	DHCR24	AGPAT1	COX15	PRG3	GMPS	SIGIRR	ADM	PTGDS	GRM8	ADK	FARSB	RPS4Y1	SERP1	BCAT1	FUT9	FUT8	FUT7	FUT6	FUT5	UROS	RPL27A	HPRT1	MIF	GCH1	STT3B	AZU1	MRPL10	CYP27B1	STT3A	SEPSECS	CHM	AP3D1	FUT4	BCL3	FUT1	TSTA3	FUT2	CD28	NSDHL	RRBP1	SOD1	EIF2B1	COG3	MRPL23	COG7	APBB1	PAICS	COG2	TSPO	TUSC3	CTPS	TLR1	TLR3	EIF5A	TLR4	TLR6	CERS5	TLR7	TLR8	TLR9	CPOX	SPR	NQO1	SPN	NANP	FECH	DARS	FUT10	NR0B1	CHPT1	PYCR1	PLCE1	UCN2	PI4K2A	MVK	GCLC	GCLM	KARS	EIF3C	B3GNT8	EIF3D	EIF3A	EIF3B	EIF3G	B3GNT5	EIF3H	EIF3E	EIF3F	SFTPD	EIF3I	EIF3J	GAL3ST1	PGGT1B	CYP19A1	EEF1A1	MRPS24	CD276	AK5	FOXP3	BRCA1	EIF4B	EIF4H	SLC25A10	CERS1	GLMN	GUK1	HSP90AB1	METAP1	CYP11B2	PPOX	AKT1	PIGK	PIGF	ANG	PIGG	POMT1	PIGH	PIGB	PIGC	LTB	TNIP1	PIGA	HSP90AA1	PIGZ	CYP11A1	PIGY	PIGV	PIGU	PIGT	CHST3	PIGS	INHA	MRPS7	COQ7	ALK	PIGO	COQ3	EIF4G2	MAGT1	EIF4G3	COQ2	UMPS	CHST7	DGAT2	CHST6	CHST9	CD81	CHST8	GHRL	DHPS	TNFRSF8	ARPP19	TYMS	KRT7	ETNK1	HS6ST1	PTS	PTPRC	LIPA	B3GALT2	DEFB103A	LTA4H	SLC5A7	IRF4	LIPC	SCP2	POFUT1
TRANSCRIPTION_DNA_DEPENDENT	http://www.broadinstitute.org/gsea/msigdb/cards/TRANSCRIPTION_DNA_DEPENDENT	SLC2A4RG	XRCC6	HOXD13	MED24	RORB	MED23	REST	MED21	MED20	ZNF254	CITED1	CITED2	EPC1	TAF5L	FOXF1	MED26	MED27	FOXF2	PQBP1	VPS4B	ZNF396	PATZ1	IKBKAP	ZNF45	PCBD2	RREB1	RXRA	KDM5B	KDM5A	ZHX1	MED12	MECP2	ZHX2	ZHX3	MED14	HNF4G	MED13	KAT5	NME2	HNF4A	ZNF238	PTRF	MED16	MED17	SMARCAL1	TGIF1	SHOX	MYBBP1A	ZNHIT3	TRAPPC2	ZNF76	CRTC1	MYEF2	VPS72	FOXH1	HEXIM2	HEXIM1	PIR	ZNF74	VEZF1	TCF4	TCF3	ARHGEF10L	TCF7	UTF1	KLF12	KLF13	MAP2K3	KLF10	KLF11	ESRRG	C19orf2	TFCP2	USF1	TRPS1	MZF1	PARP1	TAF1C	HLF	HNF1B	ELF1	HTATIP2	HNF1A	ELF2	TAF1A	ELF3	ELF4	ELF5	EZH2	SPI1	TP63	DAXX	ZNF345	YBX1	YBX2	ZNF350	RRN3	ZNF148	HSF2	CREG1	ZNF146	BRD7	SPIB	HSF4	MYC	BRD8	TAF1L	ZNF281	ATF7IP	BATF3	BRF1	ZNF282	MTERF	GMEB2	PTF1A	GTF2H4	TP53	NDUFA13	FOSB	ZNF143	TTF2	MYCN	GTF2H1	JMY	MXD4	ARHGEF11	CIAO1	INHBA	EREG	ZNF136	PFDN5	RUVBL1	NSD1	CLOCK	ZMYND11	ZNF274	CREM	NUFIP1	ZNF367	ZNF35	ZNF177	ZNF174	TADA2A	LIMD1	SUPT4H1	TRIP11	FOXD3	TRIP13	IL4	ZNF263	MYF6	LMX1B	TRIM29	TRIM28	MYF5	TRIM27	TNP1	ELAVL2	TRIM24	PHF12	TRIM22	TP73	RPS6KA5	ATRX	ZNF157	MNAT1	TADA3	RPS6KA4	PPBPL2	NAA15	RBAK	TCEB2	FOXE1	TCEB3	TCEB1	PHF5A	NR5A2	FOXE3	NR5A1	MMS19	LMO4	TBP	NR2E3	TCEAL1	TGFB1	CBFB	GTF2E1	GTF2E2	SMARCD2	MDFIC	SMARCD3	SMARCD1	SCRT1	BCL10	POU2AF1	ZNF593	HDAC10	ARID1A	CSDA	JUNB	DDIT3	PA2G4	HIF1A	TCFL5	SMARCE1	SMARCA5	MNX1	TFAP2B	EDF1	TFAP2A	NFE2L1	TFAP2C	NFE2L2	SMARCA1	NFE2L3	SMARCA2	HMGB1	EID1	HMGB2	CNBP	CCRN4L	LITAF	UBE2V1	ABCA2	NR2C2	CXXC1	TROVE2	TCERG1	MEIS2	SMARCB1	RPL6	JUND	TEAD4	SNF8	TAF9	HELLS	TFDP1	TAF2	TRIP4	EPAS1	TAF5	TAF8	NEUROG1	BRIP1	ATF6	HDAC5	HDAC4	ATF5	ATF4	NRF1	HDAC2	GTF2F1	DYRK1B	SMARCC1	ATF7	GTF2F2	SMARCC2	PRKAR1A	ABL1	HDAC8	E2F1	E2F2	E2F3	FOSL2	RSF1	ARID4A	E2F6	PAX5	ZNF202	CTCF	DEK	PAX3	PAWR	PAX2	PAX1	FEV	TMF1	MAX	MAZ	PAX8	LRRFIP1	NFIL3	FOSL1	NFX1	PTGER3	SLA2	ARID5B	ARID5A	CDK9	CDK7	ESR2	RB1	HMGA2	HMGA1	PRPF6	TARBP1	TARBP2	NCOA6	ZFPM2	JMJD1C	CARM1	NFYC	NFYB	NFYA	NR3C1	IVNS1ABP	HIC1	TSC22D1	TFAM	TSC22D3	ORC2	ECD	GTF3C6	CHD2	CEBPZ	CHD1	NFATC4	GTF3C2	NFATC2	NFATC3	CHD4	GTF3C4	CHD3	NFATC1	MAF	CEBPA	CEBPB	CEBPD	VHL	CEBPG	NFRKB	CREB5	MED30	DBP	ID4	CDX2	FST	HIRA	PTTG1	SIN3A	TRAK1	RARB	SUPT5H	TWIST2	PITX2	TWIST1	YY1	NKX2-8	TAF6L	PPARGC1A	PPARGC1B	UHRF1	PRDM4	MTF1	ABT1	MNT	TGFB1I1	PRDM1	KAT2A	DEAF1	ELL	AFAP1L2	CALR	PLAGL1	DRAP1	HTATSF1	MAML3	DUX1	BCOR	NKX2-5	TCF25	MDFI	KLF5	HMGB1P10	IKZF3	BMP2	KLF7	MLL	KLF9	SUB1	MAML1	CREBBP	MAML2	SMAD4	RYBP	SMAD3	SMAD2	PMF1	UBP1	NOTCH2	POLRMT	RNF4	TCEB3B	NOTCH4	JAZF1	SUPT16H	TCF19	RBPJ	NCOR1	ZFHX3	TCF12	KLF4	TCF15	BMP6	CCNT2	COPS2	ZBTB32	PPARA	GTF3A	PPARD	COPS5	TBX22	TBX21	CCNT1	PPARG	NFKB1	ZEB1	NFKB2	HSBP1	GLI2	ZBTB38	GLI1	KCNIP3	BLZF1	GFI1B	ASH2L	NR2F2	MSL3	SNAPC5	CCNK	SNAPC2	TBX10	POLR1E	ZNF354A	CCNH	SNAPC4	SNAPC3	POLR1C	MBD1	GTF2B	RBBP8	SCAP	CTNNBIP1	MED6	MED7	MED4	CHMP1A	GTF2I	ASH1L	RIPPLY1	SRCAP	TBX19	MED1	POLR2G	ETV7	POLR2F	NMI	POLR2E	POLR2L	POLR2K	POLR2J	POLR2I	EHF	ZBTB16	POLR2D	POLR2C	SUFU	POLR2B	MRPL12	NR1D2	SQSTM1	GATAD2A	MLLT1	ETV1	PEX14	BCL6	HSF2BP	MLLT6	POLR3G	POLR3H	POLR3K	TBX3	TBX2	TBX5	HCLS1	AFF4	ILF3	POLR3C	STAT1	SNAI2	STAT3	STAT2	SOD2	PREB	ILF2	UBTF	NEUROD2	PHF21A	PBX1	PBX3	RBM14	CIR1	PBX4	HNRNPAB	MYOD1	THRA	CRABP2	FOXO1	FOXO3	FOXO4	GATA1	HOXC6	GATA2	ATOH1	GATA6	TARDBP	GATA3	GATA4	HOXC5	TFB2M	KAT7	GABPB2	MYO6	FOXN1	ZNF189	ARNTL	NR0B2	NR0B1	ELL3	TRERF1	AHR	FOXN3	ELL2	ADRM1	TIAL1	TFAP4	SOX5	ELK1	NKX3-2	BTF3	SKIL	RUNX1	RNF14	RUNX3	SREBF1	MAFF	NFE2	SAP18	SNW1	GSC2	FOXP3	BRCA1	SREBF2	GCM1	PSMC5	DNMT1	MAFA	SOX21	POU6F2	FOXK2	NR6A1	BUD31	FUBP1	MEN1	FOS	POU5F1	ANG	NAA16	POU4F2	POU4F1	SOX18	MKL2	ALX1	ELP4	ELP3	ELP2	NANOG	SP100	LDB1	SOX12	UBN1	MSC	NRIP1	CD3EAP	BPTF	ZMIZ2	NRL	MDM2	MDM4	CUX1	ZFP161	ING4	GLIS3	SUPT3H	ING2	TNF	GLIS1	HCFC1	HCFC2	NFIX	POU1F1	TCF7L2	TNFRSF1A	NPAS2	ERCC6	HAND1	HAND2	POU2F3	POU2F2	NFAT5	GFI1	ERCC3	APEX1	ENO1	ERCC2	ERF	DTX1	SOX30	SIRT4	SIRT5	CBY1	SIRT1	IRF9	SP1	SP2	DR1	SP3	IRF7	SP4	IRF8	THRAP3	IRF1	IRF2	IRF3	NFIC	CRK
STRIATED_MUSCLE_DEVELOPMENT	http://www.broadinstitute.org/gsea/msigdb/cards/STRIATED_MUSCLE_DEVELOPMENT	KCNH1	MYL6	MYOD1	CACNB2	MYEF2	TTN	HDAC7	TGFB1	MYL6B	MKL2	CHRNA1	BOC	IFRD1	BMP4	MYF6	COL4A4	FOXL2	TBX3	ACTA1	MYF5	TAZ	CENPF	NRD1	MYOZ1	CBY1	MBNL1	CSRP3	SIRT2	HDAC5	HDAC4	NOTCH1	KRT19	MAPK12	SVIL	MYH11	CACNA1H	UBB	ADAM12	HDAC9	IGFBP3
M_PHASE	http://www.broadinstitute.org/gsea/msigdb/cards/M_PHASE	XRCC2	KNTC1	PKMYT1	TTK	AURKA	CDC16	TTN	TGFB1	RAD21	CDKN2B	DDX11	TARDBP	STAG3	CCNA1	CCNA2	CDCA5	ANAPC5	RAN	RINT1	ANAPC4	LIG3	ESPL1	PIM2	DCTN3	BOLL	DCTN2	RAD1	REC8	MAD2L1	ZWINT	CLIP1	AKAP8	MAD2L2	RAD17	NEK6	PPP5C	PAM	NEK2	MRE11A	CHEK1	ANAPC10	ANLN	ANAPC11	RCC1	SYCP1	PIN1	DUSP13	RAD51B	NPM2	PBRM1	RAD51D	EGF	GML	SSSCA1	CDC23	NDC80	SUGT1	RAD54L	CDC27	ATM	NOLC1	PLK1	RAD54B	SMC1A	KIF22	NBN	KIF25	KIF2C	TRIAP1	PCBP4	DLGAP5	PRMT5	TGFA	ZW10	TAF1L	KIF11	KIF15	TPX2	NUSAP1	RAD52	UBE2C	RAD50	RAD51	CHMP1A	EREG	TOP3A	BUB1B	CHFR	DMC1	KPNA2	PML	CETN1	SPO11	BRSK1	NUMA1	NCAPH	HSPA2	BUB1	CDK13	CD28	PDS5B	MSH5	MSH4	BIRC5	CENPE	CDC25C	LEPREL4	SMC3	CDC25B	SMC4	MPHOSPH9	EPGN	MPHOSPH6	CIT
REGULATION_OF_CELL_MIGRATION	http://www.broadinstitute.org/gsea/msigdb/cards/REGULATION_OF_CELL_MIGRATION	RTN4	BMP10	ACVRL1	BCAR1	ABI3	PTEN	SHH	VCL	MIA3	TDGF1	ARAP3	LAMB1	ANGPTL3	EGFR	PARD6B	GTPBP4	NF2	TBX5	SPHK1	NF1	NEXN	PLG	THY1	CDH13	ALOX15B	CLIC4	AMOT	TRIP6
PROTEIN_MATURATION	http://www.broadinstitute.org/gsea/msigdb/cards/PROTEIN_MATURATION	NCSTN	ASPRV1	PSEN1	APH1A	ATP6AP2	REN	PSEN2	PSENEN	STUB1	SRGN	AIP
COENZYME_METABOLIC_PROCESS	http://www.broadinstitute.org/gsea/msigdb/cards/COENZYME_METABOLIC_PROCESS	ME1	MOCOS	COASY	ALDH1L1	GCLC	PGD	ACOT2	ACOT1	PDSS1	GCLM	PDSS2	ACOT4	PDHB	GLRX2	ACOT9	GPX1	MTHFD2	ACOT12	GSTA1	MOCS2	ACO2	FTCD	C16orf7	ACLY	SOD1	COQ7	OXSM	SDHA	SDHB	COQ3	PGLS	GLYAT	COQ2	NNT	MLYCD	SDHC	SDHD	CTNS
CYTOPLASM_ORGANIZATION_AND_BIOGENESIS	http://www.broadinstitute.org/gsea/msigdb/cards/CYTOPLASM_ORGANIZATION_AND_BIOGENESIS	PARD6A	PARD6B	TLN1	GJD3	TLN2	PRKCI	GJA1	GJA4	GJA5	VCL	GJC1	CD9	TJP1	ITGA6	LAMC1
REGULATION_OF_TRANSFERASE_ACTIVITY	http://www.broadinstitute.org/gsea/msigdb/cards/REGULATION_OF_TRANSFERASE_ACTIVITY	ALS2	ZAK	EDN2	C13orf15	TNFSF15	PKMYT1	MBIP	TLR6	MAP3K7	MAP3K6	MAP3K5	MAP3K4	CDKN2A	DIRAS3	CDKN2B	CDKN2C	MDFIC	CDKN2D	MAP3K9	TDGF1	SPRED2	CHRNA7	GNG3	SPRED1	S1PR2	EGFR	DBNL	ANAPC2	GTPBP4	C5AR1	RBL2	PIK3CB	MADD	KIAA1804	PICK1	RBL1	THY1	PLCE1	MAP4K5	CARTPT	TRAF2	TAB1	CDK5R1	CDK5R2	ADORA2B	ERBB2	PTPLAD1	MAP4K1	CHEK1	STRADB	CCNG1	PYDC1	CDC37	SERINC2	SERINC5	HEXIM2	HEXIM1	SERINC1	DUSP16	ADRA2A	ADRA2C	TRAF7	TRAF6	EGF	MDFI	TAOK2	MAP2K3	PIF1	DUSP22	TPD52L1	MALT1	CDKN1C	CBLC	STRADA	RGS3	RGS4	CCNT2	CCNT1	PTEN	PDCD4	LATS1	DAXX	LATS2	CAMKK2	CCNE2	PAK2	ANG	CXCR4	TGFA	SHC1	CDK5RAP3	PAK1	CDK5RAP1	FGF2	SERTAD1	CDC6	IRAK1	CCNK	CCDC88A	HERC5	PKN1	CDK7	RB1	CARD10	GTF2H1	NCK2	PROK2	TARBP2	GRM4	ADRB2	CCND1	CCND3	EREG	LAX1	CCND2	HIPK3	CHRM1	GADD45G	CD81	ERN1	MAP3K10	GHRL	GADD45B	MAP3K13	GADD45A	GAP43	PRKD3	MAP3K11	CKS1B	PARD3	C5	FPR1	TRIB3	BCCIP	SFN	TRIB2	TRIB1	AZU1	TSPYL2	MAP3K2	CD4	CD24	PPAP2A	APC	GPS1	PTPRC	NF1	CRIPAK	CDC25C	SOD1	CDKN3	CDC25A	GPS2	MNAT1	DUSP2	PRLR	EPGN	CKS2	DUSP9	DUSP8	DUSP6
MYOBLAST_DIFFERENTIATION	http://www.broadinstitute.org/gsea/msigdb/cards/MYOBLAST_DIFFERENTIATION	KCNH1	BMP4	TBX3	ACTA1	MYEF2	MYOZ1	MBNL1	TTN	KRT19	NOTCH1	MAPK12	MYH11	CACNA1H	ADAM12	IFRD1	IGFBP3	BOC
SENSORY_PERCEPTION_OF_TASTE	http://www.broadinstitute.org/gsea/msigdb/cards/SENSORY_PERCEPTION_OF_TASTE	RTP3	TAS2R16	RTP4	TAS2R14	TAS2R4	TAS2R5	TAS2R3	TAS2R43	TAS1R3	TAS1R1	TAS1R2
GLUCOSE_CATABOLIC_PROCESS	http://www.broadinstitute.org/gsea/msigdb/cards/GLUCOSE_CATABOLIC_PROCESS	GAPDHS	ALDOA	PGLS	PFKL	PFKFB1	ALDOB	PGD	ECD	HK1	PFKM	TKTL1
INTRACELLULAR_TRANSPORT	http://www.broadinstitute.org/gsea/msigdb/cards/INTRACELLULAR_TRANSPORT	RAB3GAP2	LTBP2	USE1	MXI1	SSR1	BAK1	GBF1	RAE1	HOMER3	APOE	TRAK1	VPS4B	RPL11	TLK1	KIF13B	OPA1	CRYAA	KIF5B	CRYAB	KIF5A	VPS45	NOP58	MYH7	OPTN	MYH6	MYH9	ERGIC1	ERGIC2	VTI1A	ERGIC3	CLEC4M	UXT	TMX1	NPC1	KRT18	NPC2	ATP2C1	PEX26	F2	TBRG1	RAB14	MYBBP1A	RTP3	KIF4A	RTP4	NFKBIE	MTX2	RER1	MYO9B	BCL2L1	STRADB	CALR	CD74	CDC37	UHMK1	STX18	DUSP16	STX16	TMED10	TRAM1	SEC23IP	MDFI	KIF3B	NXF5	SMAD3	ARFIP1	TINAGL1	HNRNPA1	ABCG1	TONSL	CBLB	STRADA	CD209	TRPS1	BET1L	SRSF12	GOSR2	GOSR1	LGTN	RERE	ARSB	HTATIP2	PDIA3	TIMM17A	TIMM17B	AP3S2	BNIP3	GLI3	SEC62	COPB2	ZFYVE9	TAMM41	COPB1	AP3B2	ANP32A	SLC25A1	GOLGA5	KDELR1	TOMM34	AP3B1	DYNC1I1	KDELR2	STX5	RPGR	TP53	FLNA	ANKRD27	NUP205	TOMM22	NUP107	STEAP2	BET1	EEA1	NUP214	NAGPA	PEX19	SQSTM1	BCL2	DDX19B	PEX16	BCL3	PEX14	AP3D1	BCL6	PEX13	SNAP23	PEX12	EXOC5	PEX10	SYNRG	APBA1	RAB2A	FYB	UPF2	UPF1	NLGN1	PPP1R10	SELS	GABARAP	COG3	YWHAH	COG7	RAB35	GSK3B	NLRP12	YKT6	SSR2	COG2	BARD1	NCBP2	TSPO	NRBP1	XPO6	AP1G1	LMAN2L	EIF5A	TNFSF14	MIPEP	CSPG5	AGXT	TGFB1	KLHL2	STARD3	DDX25	SCAMP1	MCM3AP	NUP133	SCAMP3	SCAMP2	MYO6	STAP1	NUDT4	ERP29	NUPL2	TNNT2	DDX39A	COPG2	RPAIN	LYST	LRPPRC	MYL6	DERL2	DERL1	STX7	NAPG	COPZ1	ABCA2	CTSA	NAPA	ABCA1	LMAN1	NPM1	DOPEY2	DOPEY1	SMG6	SMG5	MYO1E	SMG7	SMG1	SNAPIN	MALT1	ICMT	NFKBIL1	TRNT1	PPIH	VCP	TSC1	PTTG1IP	RHOT1	RHOT2	XPO7	TRIP6	SLC25A15	MYH10	HPS4	PEX6	PEX3	PEX7	AKT1	PEX1	IPO5	ZFYVE16	RHOB	RANBP2	NCKIPSD	TPR	KPNB1	ZW10	KHDRBS1	HSP90AA1	TIMM23	NLRP3	M6PR	TIMM44	MFN2	KIF1C	ADRB2	KIF1A	KIF1B	ATG4D	ATG4C	ATG4B	ATG4A	ARCN1	TOM1	KPNA6	KPNA5	KPNA4	KPNA3	KPNA2	COPE	KPNA1	SRSF10	NUP98	AP1M2	TNF	NUP160	CDH1	SEC63	CEP57	MYL6B	AP3M1	TAP2	SEC22A	SEC22B	SEC22C	CCS	SCG5	APPBP2	TNPO1	NEFL	AGFG1	NF1	MON2	ATXN1	MAP1S	TRPC4AP	FAF1	GGA1	F2R
INTRACELLULAR_PROTEIN_TRANSPORT	http://www.broadinstitute.org/gsea/msigdb/cards/INTRACELLULAR_PROTEIN_TRANSPORT	RAB3GAP2	TSPO	LTBP2	XPO6	AP1G1	EIF5A	TNFSF14	MIPEP	MXI1	AGXT	TGFB1	KLHL2	SSR1	HOMER3	TRAK1	TLK1	RPL11	KIF13B	MCM3AP	MYO6	STAP1	VPS45	ERP29	NOP58	OPTN	NUPL2	RPAIN	PEX26	F2	RTP3	DERL2	DERL1	RTP4	NFKBIE	CTSA	STRADB	CALR	CDC37	UHMK1	CD74	DUSP16	NPM1	SEC23IP	TRAM1	MDFI	SMAD3	ICMT	SNAPIN	ARFIP1	NFKBIL1	TRNT1	TONSL	PPIH	STRADA	CBLB	VCP	TRPS1	PTTG1IP	LGTN	XPO7	TRIP6	RERE	PDIA3	TIMM17A	HPS4	TIMM17B	AP3S2	PEX6	PEX3	GLI3	PEX7	AKT1	SEC62	PEX1	ZFYVE16	TAMM41	IPO5	ZFYVE9	NCKIPSD	RANBP2	TPR	KPNB1	KDELR1	TOMM34	AP3B1	KDELR2	RPGR	TIMM23	NLRP3	TIMM44	FLNA	MFN2	ATG4D	ATG4C	ATG4B	NUP205	ATG4A	ARCN1	KPNA6	TOMM22	KPNA5	KPNA4	KPNA3	KPNA2	KPNA1	AP1M2	TNF	CDH1	SEC63	NUP214	NAGPA	CEP57	PEX19	AP3M1	TAP2	PEX16	AP3D1	PEX14	BCL3	PEX13	BCL6	SCG5	APPBP2	PEX12	TNPO1	PEX10	SYNRG	APBA1	FYB	NF1	NLGN1	PPP1R10	SELS	GABARAP	YWHAH	COG7	GSK3B	NLRP12	TRPC4AP	FAF1	GGA1	SSR2	BARD1	COG2	F2R
PROGRAMMED_CELL_DEATH	http://www.broadinstitute.org/gsea/msigdb/cards/PROGRAMMED_CELL_DEATH	CIAPIN1	BTK	CUL3	MAGED1	CUL2	MAP3K5	CUL5	AGTR2	FAS	DDAH2	CUL1	YARS	CRTAM	OPA1	CRYAA	BRAF	CRYAB	ESPL1	BCL2L11	BCL2L10	NME5	MAPK1	NME2	SSTR3	NME3	NME1	IFNB1	F2	MAPK8	UNC13B	MYO18A	TNFRSF6B	NFKBIA	PPT1	BCL2L2	HSPA1B	BCL2L1	IFNA2	PEA15	IL17A	DIABLO	PHB	SPHK1	DUSP22	GAS2	VDAC1	FXR1	BFAR	EI24	RTN4	HTATIP2	NUAK2	PDIA2	TP63	BNIP3	ZNF346	DAXX	BNIPL	MAGEH1	CLN3	AIFM3	AIFM2	AIFM1	CDK1	TP53	NDUFA13	JMY	INHBA	SERPINB9	BNIP1	BNIP2	RIPK1	SERPINB2	IL12A	IL12B	ALOX12	GPR65	PML	RTKN	PDE1B	PTK2B	PPP2CA	PCSK9	RASA1	PHLDA2	IL4	IL3	IL6	IL7	KIAA1967	TP73	PLG	NAE1	CDH13	GSK3B	BNIP3L	BARD1	IL2	ZAK	GRIK2	TNFSF15	TNFSF14	TNFSF12	TNFSF18	TGFB1	CRADD	TGFB2	NLRC4	CDKN2A	CDKN2C	TIA1	CDKN2D	TDGF1	ZNF443	IL1B	DAP	IL1A	API5	CIB1	BCL10	NUDT2	DFFA	DFFB	RELA	CECR2	FADD	IL24	HBXIP	EP300	TNFAIP8	HSPB1	HMGB1	CCL2	ADORA2A	ADAMTSL4	PRUNE2	AKT1S1	DOCK1	DYRK2	TRAF7	DDX41	ARHGDIA	TRAF3	ANGPTL4	TRADD	TNFSF10	HDAC3	CDKN1A	CDKN1B	VCP	HDAC1	IKBKG	ADRA1A	HSPD1	ABL1	DNAJB6	E2F1	IER3	DEDD	PRDX2	PAWR	PAX3	CASP6	CASP3	CASP4	CASP9	CLCF1	IAPP	RPS3A	CASP7	PAX7	CASP8	RHOB	NDUFS3	CASP2	NDUFS1	IP6K2	PPP2R1A	CYCS	IFI16	CDK5	LCK	ERN1	ERN2	ACVR1	DPF2	DCC	BCLAF1	ASNS	TRAIP	DPF1	IGF1R	CD2	DAD1	HSPA9	COL4A3	CEBPG	NF1	ANXA1	RAF1	BAD	TNFSF9	ANXA5	ANXA4	TNFSF8	HSP90B1	CUL4A	BAX	APAF1	CGB	CADM1	SNCA	DNAJB13	ADORA1	BAK1	APOE	TXNL1	SGPL1	CD3G	PIM1	C16orf5	CD38	TMX1	KRT18	CD40LG	ALOX15B	TXNDC5	VEGFA	SIVA1	LALBA	CDK5R1	STK17B	CD70	STK17A	CHEK2	CALR	CD74	PLAGL1	HIP1	TP53BP2	BECN1	LGALS1	SRA1	CIDEB	CIDEA	SMAD3	TPD52L1	TAX1BP1	CIDEC	NCKAP1	SFRP5	NOTCH2	RNF7	SFRP1	NUP62	IKBIP	PPARD	FASTK	BCAR1	LY86	NFKB1	PTEN	GPX1	TRIAP1	BAG4	BAG1	TOP2A	DEDD2	DHCR24	GZMA	LGALS12	GZMB	AMIGO2	PROK2	GRM4	PSEN1	TNFRSF10D	PSEN2	MAP3K10	AVEN	SIAH1	SEMA4D	GADD45B	GADD45A	BID	YWHAZ	ATG12	GULP1	SFN	MIF	BCL2	BCL3	SPATA4	AATF	BCL6	CD27	CD28	TBX3	TBX5	BIRC6	BIRC5	XIAP	BIRC3	STAT1	SOD1	IFT57	EEF1E1	BIK	CD14	TSPO	MAEA	TLR2	CBX4	FOXO1	EIF5A	PMAIP1	FOXO3	GDNF	MRPS30	SMNDC1	CASP8AP2	TPT1	ACIN1	MX1	SOCS2	SOCS3	MADD	BCL2A1	HRK	STK4	AHR	STK3	TIAL1	RIPK3	LUC7L3	ERC1	GCLC	MCL1	FIS1	CSE1L	ALB	NPM1	MTCH1	GLO1	GML	BMF	SRGN	RUNX3	PTPN6	CFLAR	CARD8	HTT	MALT1	WRN	BRCA1	BBC3	RHOT1	CYFIP2	RHOT2	PDCD5	PDCD6	SST	IFI6	PDCD7	DAP3	FASLG	PDCD1	PDCD2	ACVR1C	AKT1	ACVR1B	BOK	PCBP4	CXCR4	LTA	PRKCA	NOL3	INHA	DAPK2	NLRP3	PRKCE	NCR1	NLRP2	DAPK3	NLRP1	PROC	DAPK1	TNFRSF9	BTG1	HIPK3	SCIN	CFL1	GHRL	FAIM3	NAIP	CTSB	MDM4	PPP1R15A	GSTP1	PRKCZ	ING4	TNF	TNFRSF25	TNFRSF8	MOAP1	ERCC5	UTP11L	SH3GLB1	PTH	PYCARD	TNFRSF18	ERCC3	PIK3R2	ERCC2	SCG2	PTPRC	FOXL2	IL2RB	IL2RA	DNM1L	UBE4B	SAP30BP	CASP10	SON	TP53AIP1	MAP1S	BRE	MPO	PPP1R13B	IGFBP3	TIAF1	F2R
CENTROSOME_ORGANIZATION_AND_BIOGENESIS	http://www.broadinstitute.org/gsea/msigdb/cards/CENTROSOME_ORGANIZATION_AND_BIOGENESIS	BBS4	CROCC	CKAP5	CETN3	BRCA2	CETN1	CCP110	UXT	SASS6	NDE1	CEP250	SAC3D1	NPM1	CNTROB	TUBE1
HEMOPOIESIS	http://www.broadinstitute.org/gsea/msigdb/cards/HEMOPOIESIS	TM7SF4	MMP9	SPI1	JAG2	ZNF675	FOXO3	TPD52	HDAC7	SPINK5	IL10	SART1	IL31RA	TGFB2	CDC42	ACVR1B	ALAS2	ACIN1	PRL	KAT8	KIRREL3	KAT6A	CD3D	LYN	LDB1	IL27	TAZ	CDK6	IFI16	INHA	NFAM1	SOCS5	MYH9	INHBA	ACVR2A	RPS19	LCK	SCIN	NCOA6	LRMP	CARTPT	IL12B	NHEJ1	RAB3D	CSF1	RAG1	MAP4K2	MAP4K1	PF4	ZBTB16	MLF1	CALCA	SNRK	RASGRP4	ZAP70	DYRK3	CD4	RUNX1	BLNK	IL4	PTPRC	MLL	IL7	MAFB	HCLS1	CEBPG	MAL	CD1D	HDAC5	HDAC4	NOTCH2	ETS1	NOTCH4	CD79A	HDAC9	IL2
MICROTUBULE_BASED_PROCESS	http://www.broadinstitute.org/gsea/msigdb/cards/MICROTUBULE_BASED_PROCESS	KIF23	SEPT5	LIMA1	PRC1	TTK	LATS1	CXCL12	HOOK3	KIF2C	PEX1	GSN	KIFAP3	MAPT	TUBG1	KIF13B	DYNC1I1	STX5	ARHGEF2	OPA1	KIF11	CCDC88A	KIF5B	KIF5A	RAN	NUSAP1	MID1IP1	MARK4	SUN2	NEBL	NCK2	UXT	KIF1A	KIF1B	TPPP	NCK1	CNTROB	LRMP	TMSB4Y	MAPRE1	STMN1	KPNA2	LRPPRC	MAP3K11	SNAP29	KIF4A	AP1M2	KATNB1	ARF6	RCC1	SORBS3	TUBGCP6	CDC42EP2	TUBGCP5	TMED10	PAFAH1B1	CLASP1	ARAP1	CLASP2	SNAP23	NEFL	ARHGEF10L	APBA1	RASA1	CDC42EP5	APC	KIF3B	NF2	CKAP5	RNF19A	NLGN1	MID1	CENPJ	TUBGCP2	SMC3	TSC1	MAP1S	CAPG	RHOT1	RHOT2	MAP7	SMC1A	YKT6
REGULATION_OF_AXONOGENESIS	http://www.broadinstitute.org/gsea/msigdb/cards/REGULATION_OF_AXONOGENESIS	AMIGO1	RTN4	KLK8	APOE	ROBO1	MAPT	ROBO2	LRRC4C	SLIT2	THY1
RESPONSE_TO_EXTRACELLULAR_STIMULUS	http://www.broadinstitute.org/gsea/msigdb/cards/RESPONSE_TO_EXTRACELLULAR_STIMULUS	CCKAR	NUAK2	GNAI2	ENPP1	PPARG	ASNS	ENSA	GCGR	CDKN2B	ALB	RASGRP4	CDKN2D	PCSK9	OGT	SREBF1	STC2	FADS1	TP53	LEP	PPP1R9B	CDKN1A	SSTR2	CHMP1A	TULP4	RPS19	NPY	SSTR1	GIPR	GHRL	CARTPT	STC1	GHSR	SST
APOPTOTIC_NUCLEAR_CHANGES	http://www.broadinstitute.org/gsea/msigdb/cards/APOPTOTIC_NUCLEAR_CHANGES	FOXL2	AIFM1	DFFA	DFFB	CYCS	CIDEA	NDUFA13	BNIP3	CECR2	TPD52L1	PPT1	SOD1	CASP3	MOAP1	CDKN2A	BAX	ACIN1	TOP2A	DEDD2
INDUCTION_OF_APOPTOSIS_BY_EXTRACELLULAR_SIGNALS	http://www.broadinstitute.org/gsea/msigdb/cards/INDUCTION_OF_APOPTOSIS_BY_EXTRACELLULAR_SIGNALS	BID	DPF2	TNFRSF25	FASTK	DEDD	ADORA1	DAXX	CRADD	BTK	MAP3K5	CASP8AP2	PTH	DIABLO	DAP	DEDD2	PRKCA	CFLAR	NDUFA13	FADD	DAPK1	CD38	SSTR3	BAX	RIPK3	SST	PDCD6	DAP3
SULFUR_COMPOUND_BIOSYNTHETIC_PROCESS	http://www.broadinstitute.org/gsea/msigdb/cards/SULFUR_COMPOUND_BIOSYNTHETIC_PROCESS	CSGALNACT2	GCLC	HS3ST5	NDST1	CSGALNACT1	CHST3	CDO1	GCLM	GLCE	CHST7	CHST6	CHST12	CHST11	CHST13	HS6ST1	MAT2B	EXT1	HS3ST3B1
GAMETE_GENERATION	http://www.broadinstitute.org/gsea/msigdb/cards/GAMETE_GENERATION	CGB	HMGCR	JAG2	PTTG1	DNAJB13	BMP15	PRKACG	CSNK2A2	DDX25	OR7C1	GDF9	CCNA1	SUN5	PICK1	LIG3	SPA17	BCL2L10	SPAG9	NME5	REC8	SYCP3	TCFL5	SPAG6	SPAG4	TESK1	TESK2	BPY2	XRN2	WFDC2	PNMA1	DEAF1	BCL2L2	CHEK1	SYCP1	DAZAP1	RPL10L	OAZ3	DUSP13	NPM2	HOXA10	AXIN1	ADAM28	ABCB9	ADAM29	MEA1	GGN	RBMY1A1	CDY2B	TSGA10	VCX	INSL3	PRKAG1	DEDD	NR6A1	MOV10L1	YBX2	PARN	DYNLL1	SERPINA5	RPL39L	KHDRBS3	FOXJ1	HIST1H1A	MORC1	FSHR	THEG	VCX3A	PROK2	HIST1H1T	VCX3B	MAST2	EREG	ADAM18	IFT81	RUVBL1	DMC1	FSHB	DNAH9	H1FNT	TSPY1	USP9Y	USP9X	GPR64	SPO11	CCT6B	CDYL	SPANXA1	HSPA2	CEP57	SPAG11B	LEFTY2	HSF2BP	SPATA4	DAZL	PPAP2A	PPAP2B	BRD2	SOX30	TRIM27	MTL5	TNP1	SOD1	RACGAP1	BAX	MYCBPAP	NLRP14	PRM1	PRM2	PTCH2	CDY1	BMPR1B	TSSK3	TOB2	TSSK6
RESPONSE_TO_TOXIN	http://www.broadinstitute.org/gsea/msigdb/cards/RESPONSE_TO_TOXIN	GLYAT	CES1	BAX	BCL2	AS3MT	DPYS	BPHL	NQO1	PDZD3	MPST
POSITIVE_REGULATION_OF_BINDING	http://www.broadinstitute.org/gsea/msigdb/cards/POSITIVE_REGULATION_OF_BINDING	TNF	UBE2V1	DPH3	PRDX3	NOD2	NLRC3	NPM1	PYCARD	ABRA	CAMK2A	BCL10	RELA	CEBPG	EDA2R	NFAM1	JMY	UBE2N	PRKCQ	CARD11	EP300	AKTIP	NME1	EDF1	ERC1	EDA	IKBKB	TSSK4	MAP3K13
CELLULAR_COMPONENT_DISASSEMBLY	http://www.broadinstitute.org/gsea/msigdb/cards/CELLULAR_COMPONENT_DISASSEMBLY	BNIP3	PPT1	PMAIP1	MTIF3	IRAK3	MOAP1	CASP3	SET	MAZ	CDKN2A	HRSP12	NRG1	FOXL2	UPF1	MTERF	DFFA	GZMA	AIFM1	DFFB	CYCS	TNP1	CIDEA	CECR2	GZMB	TPD52L1	ETF1	SOD1	HMGA1	TTF2	SMARCE1	MTRF1	BAX	SUPT16H
IMMUNE_SYSTEM_DEVELOPMENT	http://www.broadinstitute.org/gsea/msigdb/cards/IMMUNE_SYSTEM_DEVELOPMENT	TM7SF4	MMP9	SPI1	JAG2	ZNF675	TNFSF13	FOXO3	HDAC7	TPD52	SPINK5	SART1	TGFB1	IL10	TGFB2	IL31RA	ACVR1B	CDC42	ALAS2	ACIN1	PRL	KAT8	KIRREL3	KAT6A	CD3D	LYN	IL27	LIG1	LDB1	TAZ	LIG3	CDK6	INHA	NFAM1	SOCS5	IFI16	MYH9	ACVR2A	INHBA	RPS19	CD40LG	LCK	SCIN	NCOA6	CARTPT	LRMP	IL12B	NHEJ1	RAB3D	CSF1	RAG1	MAP4K2	MAP4K1	PF4	ZBTB16	MLF1	CALCA	SNRK	RASGRP4	ZAP70	DYRK3	CD4	RUNX1	BLNK	IL4	PTPRC	MLL	IL7	MAFB	CEBPG	HCLS1	TBX1	MAL	CD1D	HDAC5	HDAC4	NOTCH2	ETS1	NOTCH4	CD79A	HDAC9	IL2
POSITIVE_REGULATION_OF_CATALYTIC_ACTIVITY	http://www.broadinstitute.org/gsea/msigdb/cards/POSITIVE_REGULATION_OF_CATALYTIC_ACTIVITY	ALS2	XRCC4	GNA15	ADORA3	ADCY7	ZAK	EDN2	TNFSF15	PMAIP1	TLR6	GHRHR	MAP3K7	MAP3K6	NLRC4	MAP3K5	CDKN2A	MAP3K4	CASP8AP2	MDFIC	MAP3K9	APOA5	TDGF1	RGN	CHRNA7	PSENEN	BUD31	GNG3	S1PR2	LPAR2	S1PR4	EGFR	DBNL	C5AR1	MADD	PIK3CB	KIAA1804	PICK1	BCL2L10	THY1	CRHR1	TNNT2	MAP4K5	PLCE1	IFNB1	F2	CARTPT	GLP1R	ACR	TAB1	TRAF2	ADORA2B	PTPLAD1	ERBB2	DRD5	APOC2	MAP4K1	STRADB	ADCYAP1	ADRB3	SERINC2	SERINC5	SERINC1	MTCH1	ADRA2A	DIABLO	ADRA2C	ARAP1	TRAF7	EGF	TRAF6	HIP1	MDFI	CARD8	TAOK2	MAP2K3	SMAD3	MALT1	TPD52L1	ATP7A	STRADA	VCP	BBC3	AVPR1B	AVPR1A	ABL1	ABL2	DAXX	EDNRA	CASP9	ANG	CXCR4	NMUR1	NMUR2	TGFA	SHC1	CAP1	PAK1	PLCB2	FGF2	IRAK1	CCDC88A	AIFM3	CCKBR	RALBP1	CYCS	TP53	ARHGAP27	PKN1	NLRP3	NLRP2	CARD10	UBE2N	GRM4	PROK2	CCND1	ADRB2	ADRB1	CCND3	GNAQ	PSEN1	EREG	CCND2	CHRM1	PSEN2	LCK	GIPR	GADD45G	CD81	MAP3K10	ERN1	GHRL	GNAS	GADD45B	MAP3K13	PRKD3	GAP43	MAP3K11	CALCR	AVPR2	PARD3	APH1A	C5	FPR1	CALCA	AZU1	MOAP1	MAP3K2	CD4	CD24	PPAP2A	COL4A3	FOXL2	CAP2	NF1	STAT1	SOD1	NCSTN	P2RY11	PRLR	EPGN	IFT57	BAX	PPP2R4	APAF1	F2R
TRANSLATIONAL_INITIATION	http://www.broadinstitute.org/gsea/msigdb/cards/TRANSLATIONAL_INITIATION	EIF2C1	EIF5	EIF5A	MTIF2	MTIF3	PAIP2B	EIF3C	EIF3D	EIF3A	EIF3B	EIF3G	RPS3A	EIF3H	EIF3E	EIF1AX	EIF3F	EIF1	DAZL	EIF3I	EIF3J	EIF2B2	EIF2B3	EIF2B4	EIF2B5	DAZ1	PAIP2	PAIP1	EIF2S3	EIF1B	EIF2B1	BOLL	EIF4B	EIF4G2	EIF4G3	EIF4H	EIF4A2	HSPB1	EIF2AK3	EIF2AK4
PHOTOTRANSDUCTION	http://www.broadinstitute.org/gsea/msigdb/cards/PHOTOTRANSDUCTION	UNC119	RP1	TRPC3	OPN1SW	NR2E3	ABCA4	SAG	PITPNM1	PDE6B	PDC	GRK1	OPN4	RHO
REGIONALIZATION	http://www.broadinstitute.org/gsea/msigdb/cards/REGIONALIZATION	BMI1	MDFI	DVL2	TBX3	LMX1B	TRIM14	SMAD2	GLI2	T	RIPPLY2	ACVR2B	TDGF1	RIPPLY1	PTCH1	PBX3
ORGANELLE_ORGANIZATION_AND_BIOGENESIS	http://www.broadinstitute.org/gsea/msigdb/cards/ORGANELLE_ORGANIZATION_AND_BIOGENESIS	CROCC	MPV17	HDAC7	VPS4B	STAG3	TLK1	TLK2	CDCA5	OPA1	ROCK1	KIF5B	KIF5A	KIF5C	NOP58	MYH7	ESPL1	MYH6	MYH9	MARK4	KAT5	PCLO	SUN2	MARK1	THY1	UXT	RPS14	ZWINT	SDAD1	KIF4A	MTX2	PPT1	ARF6	BCL2L1	RCC1	CDC42EP2	RAC3	RAC1	CTDNEP1	ARAP1	ARAP3	SEC23IP	ARHGEF10L	CDC42EP5	NPLOC4	KIF3B	KIF3A	TAOK2	PHB	NDC80	CDC42BPG	SYNE1	NOLC1	LASP1	CDC42BPA	MAP7	POP4	CDC42BPB	LIMA1	NUAK2	AP2S1	EZH2	NAP1L1	BNIP3	NAP1L3	EIF2A	NAP1L2	LATS1	NAP1L4	KISS1	NUBP1	MAP1LC3A	DYNLL1	TAMM41	MAPT	ALS2CL	CLN3	STX5	ARHGEF2	MTERF	AIFM2	ACTA1	EXOSC7	AIFM1	TP53	EXOSC2	NDUFA13	ARHGEF17	EXOSC3	FLNB	FLNA	ELMO1	NCK2	MAST1	BNIP1	NCK1	LRMP	TMSB4Y	NSD1	CLN5	CLN6	SNAP29	PML	ABI2	INO80	POT1	NUMA1	NAGPA	SORBS3	EZR	SORBS1	WIPF1	SNAP23	SUPT4H1	RASA1	RNF19A	TNP1	CRIPAK	RICTOR	MID1	RPS6KA5	WHSC1L1	RAB22A	AMOT	YKT6	MTSS1	PRC1	MIPEP	CXCL12	CDKN2A	ANK3	PACSIN2	SMARCD1	HIRIP3	TUBG1	ATG9B	ATG9A	DFFA	MTA2	DFFB	TAZ	HDAC10	CECR2	ARID1A	HDAC11	ARPC1A	WBP2NL	SMARCE1	SYCP3	SMARCA5	TESK2	STMN1	LRPPRC	FGD2	HMGB1	BBS4	PAM	FGD1	CCL3	MRAS	ARPC4	ANLN	ABCA1	ARPC5	SYCP1	DOCK2	ADRA2A	TUBE1	DOPEY2	DOPEY1	FGD5	ASF1A	FGD6	HELLS	ARHGDIB	FGD4	EHMT1	SMG6	FSCN2	MYO1E	FSCN1	EPB49	SUV39H2	HDAC5	TRNT1	EPS15	HDAC4	HDAC3	HDAC2	HDAC1	TSC1	SMARCC1	SMARCC2	MYH11	SPTA1	ABL1	VCX	HDAC8	DNAJB6	HDAC6	MYH10	KIF23	RHOJ	PTGES3	KIF25	NBN	RSF1	PREX1	PEX6	PEX3	PEX7	NDUFS7	CDC42	KIF2C	NDUFS5	NDE1	CASP3	NDUFS4	DES	PEX1	DKC1	PRMT7	PRMT8	NDUFS8	RHOA	RHOF	DLG1	KIF11	LIMK1	CYCS	NUSAP1	MID1IP1	TIMM23	HMGA2	NEXN	HMGA1	KIF1A	SASS6	ATG4D	KIF1B	ATG4C	ATG4B	ATG4A	GAA	MAPRE1	WASL	CARM1	AP1M2	NDP	TFAM	PAFAH1B1	KDM4A	TERF2	NF2	NF1	LEPREL4	SMC3	FBL	SMC4	BAX	PRKG1	HOOK3	BAK1	DDX11	APOE	KIFAP3	PLA2G1B	DYNC2H1	KIF13B	PLD2	RAN	OPTN	TAF6L	NOP56	PPARGC1A	RND3	REC8	KRT19	RND1	RFC1	HUWE1	ATP2C1	CNTROB	PEX26	KAT2A	DBN1	CLCN3	MRE11A	MYO9B	KRT20	ACD	SAC3D1	DMD	TMED10	PBRM1	PAPD7	HIP1	MSTO1	CREBBP	ARFIP2	CIDEA	CDC23	MYOZ1	TPD52L1	POLRMT	SUPT16H	PYY	CHAF1A	GHSR	CHAF1B	ARSB	WASF3	TIMM17A	BCAR1	MYO7A	WASF1	WASF2	TIMM17B	TERF2IP	GPX1	PDPK1	CEP250	SLC25A1	GOLGA5	COX18	TOP2A	DEDD2	TOMM34	DYNC1I1	RBBP4	SLC25A4	VIL1	RAD50	CHMP1A	TOMM22	NOP14	MAP3K12	MAP3K11	BID	CXCL1	SHROOM1	SHROOM2	PLEK2	CETN3	CETN1	SFN	NCAPH	MRPL12	SET	PEX19	BCL2	PEX16	PEX14	ABCD3	PEX13	ACTL6A	PEX12	PEX10	APBA1	CYTH2	PDS5B	NASP	NLGN1	CCP110	SOD1	MIS12	CAPG	KPTN	RBM14	GOLGB1	COG2	SEPT5	TSPO	TTK	PMAIP1	TTN	AGXT	STARD3	TFB2M	ACIN1	KAT8	KAT6B	KAT6A	SATB1	MYO6	RRP9	NEBL	TNNT2	DST	MYL6	SSH1	SSH2	KATNB1	LLGL1	FIS1	NHP2	NPM2	NPM1	CLASP1	CLASP2	SRGN	CKAP5	PIF1	SPTBN4	BRCA2	EVL	BBC3	RHOT1	RHOT2	SMC1A	SLC25A15	IFI6	ARHGAP10	HPS4	HPS1	TIMM50	DSTN	ARHGAP4	GSN	ANG	PEX2	PAK1	TERT	KLHL20	ZW10	HSP90AA1	CCDC88A	TIMM44	UBE2N	MFN2	BPTF	TPPP	CFL1	SCIN	GHRL	KPNA2	H1FNT	DTNBP1	KRT9	TUBGCP6	MOAP1	TYMP	TUBGCP5	MYL6B	SAFB	KRT3	CNN2	NEFL	TINF2	ERCC4	GEMIN4	ERCC1	APC	FOXL2	DNM1L	TNXB	MSH3	MSH2	SIRT4	SIRT5	CENPE	RACGAP1	TUBGCP2	CENPJ	SIRT1	SIRT2	CENPH	DIS3	TMEM48	MAP1S	ATXN7	TEP1	CRK	TSSK6
NEGATIVE_REGULATION_OF_CELL_CYCLE	http://www.broadinstitute.org/gsea/msigdb/cards/NEGATIVE_REGULATION_OF_CELL_CYCLE	NBN	ZAK	AIF1	RPRM	FOXO4	LATS1	TGFB1	LATS2	CUL3	CUL2	CUL5	CDKN2A	CDKN2B	CDKN2C	PCBP4	CDKN2D	RHOB	CDK5RAP1	MYC	CUL1	MAP2K6	DLG1	KHDRBS1	TP53	TBRG4	INHA	JMY	MFN2	PPM1G	INHBA	DHRS2	EIF4G2	PA2G4	CHMP1A	ALOX15B	BTG4	TBRG1	BTG3	ERN1	FOXC1	GADD45A	PPP1R15A	ING4	PPP2R3B	STK11	IFNW1	ZBTB17	SESN1	UHMK1	MLF1	PLAGL1	HEXIM2	HEXIM1	CDC123	RUNX3	APC	BMP4	BMP2	IL8	TP53BP2	GMNN	SMAD3	GAS1	CDKN3	GAS7	CDKN1C	NOTCH2	PPP1R9B	CDKN1B	MAPK12	CUL4A	RASSF1	MYO16	PPP1R13B	KAT2B	APBB2	BMP7	APBB1	HPGD
HETEROPHILIC_CELL_ADHESION	http://www.broadinstitute.org/gsea/msigdb/cards/HETEROPHILIC_CELL_ADHESION	AMIGO1	REG3A	AMIGO2	CADM3	AMIGO3	CADM1	PVRL1	CD209	LGALS7	CD164
DNA_INTEGRITY_CHECKPOINT	http://www.broadinstitute.org/gsea/msigdb/cards/DNA_INTEGRITY_CHECKPOINT	CDC6	NBN	ZAK	HUS1	RINT1	PML	TIPIN	RAD9A	CHEK1	CHEK2	ATR	BRSK1	NEK11	FOXN3	CDT1	NAE1	RAD1	TRIAP1	CDC45	PCBP4	GML	CCNA2	ATRIP	RAD17
STEROID_METABOLIC_PROCESS	http://www.broadinstitute.org/gsea/msigdb/cards/STEROID_METABOLIC_PROCESS	ACOX2	CYP3A5	TSPO	PPARD	CYP11B2	SULT2B1	SHH	ACOX3	STARD3	AKR1C2	AKR1C4	CYP39A1	APOF	NPC1L1	AKR1C1	WWOX	DHCR24	STS	CYP11A1	SULT2A1	DHRS9	NR0B2	NR0B1	UGT1A1	DHRS2	NPC1	UGT2B17	ADM	AKR1B10	UGT2B11	HSD11B2	UGT2B15	CLN8	AKR1D1	CLN6	HSD17B11	HDLBP	CNBP	HSD3B1	CELA3A	CELA3B	HSD3B7	HSD17B14	TFCP2L1	STUB1	DHCR7	HSD17B6	SCARB1	NR1H4	CYP19A1	NSDHL	SOAT1	IL4	SOAT2	MBTPS2	CYP46A1	FDPS	FDXR	SOD1	ABCG1	APOL2	GBA2	CYP7B1	CEL	BAAT	NR1I2	YWHAH	UGT2B4	SCP2	BMP6	NR5A1
ESTABLISHMENT_OF_CELLULAR_LOCALIZATION	http://www.broadinstitute.org/gsea/msigdb/cards/ESTABLISHMENT_OF_CELLULAR_LOCALIZATION	RAB3GAP2	SYT1	LTBP2	CADM1	USE1	MXI1	SSR1	BAK1	GBF1	APOE	HOMER3	RAE1	TRAK1	VPS4B	RPL11	TLK1	RAB26	CDCA5	KIF13B	CRTAM	OPA1	KIF5B	CRYAA	KIF5A	CRYAB	VPS45	NOP58	VTI1B	MYH7	MYH6	OPTN	MYH9	ERGIC1	SUN2	VTI1A	ERGIC2	ERGIC3	CLEC4M	UXT	ERP44	NPC1	TMX1	KRT18	NPC2	ATP2C1	ZWINT	BACE2	F2	PEX26	TBRG1	RAB14	MYBBP1A	RTP3	KCNMB4	KIF4A	RTP4	NFKBIE	MTX2	RABEPK	RER1	MYO9B	BCL2L1	STRADB	ARFGEF2	CALR	RIMS1	ARFGEF1	UHMK1	CDC37	CD74	STX18	INS	STX16	CKLF	DUSP16	TMED10	TRAM1	SEC23IP	MDFI	KIF3B	NXF5	CIDEA	CDC23	SMAD3	ARFIP1	TINAGL1	HNRNPA1	ABCG1	TONSL	STRADA	CBLB	CD209	TRPS1	SYTL4	SRSF12	BET1L	GOSR2	GOSR1	LGTN	RERE	ARSB	HTATIP2	PDIA3	TIMM17A	TIMM17B	AP3S2	BNIP3	PDIA4	CANX	GLI3	COPB2	SEC62	NOD2	NMUR1	NMUR2	ZFYVE9	COPB1	TAMM41	AP3B2	ANP32A	SLC25A1	GOLGA5	KDELR1	AP3B1	TOMM34	DYNC1I1	STX5	KDELR2	RPGR	TP53	RPH3AL	FLNA	ANKRD27	GRM4	NUP205	LRMP	TOMM22	NUP107	STEAP2	ARL4D	SNAP29	RAB3A	SHROOM2	BET1	EEA1	NAGPA	NUP214	PEX19	SQSTM1	BCL2	DDX19B	PEX16	BCL3	AP3D1	PEX14	PEX13	BCL6	PEX12	EXOC5	SNAP23	PEX10	SYNRG	APBA1	FYB	RAB2A	SERGEF	UPF2	UPF1	NLGN1	PPP1R10	BIRC5	SELS	GABARAP	COG3	YWHAH	COG7	GSK3B	RAB35	NLRP12	YKT6	SSR2	BARD1	COG2	NCBP2	SEPT5	TSPO	SNCAIP	NRBP1	XPO6	AP1G1	LMAN2L	EIF5A	TNFSF14	MIPEP	CSPG5	AGXT	KLHL2	TGFB1	STARD3	APOA2	NLRC4	APOA1	DDX25	DNAJC1	SCAMP1	NUP133	MCM3AP	SCAMP3	MYO6	SCAMP2	NUDT4	STAP1	BAIAP3	ERP29	NUPL2	TNNT2	DDX39A	COPG2	RPAIN	LYST	CARTPT	VAMP3	AKAP3	LRPPRC	MYL6	ARFGAP3	DERL2	PPY	ACHE	CCL3	STX7	DERL1	NAPG	COPZ1	CCL8	ABCA2	CTSA	NAPA	ABCA1	CCL5	PYDC1	LMAN1	NPM1	DOPEY2	DOPEY1	SRGN	CARD8	SMG6	SMG5	MYO1E	SMG7	SMG1	ICMT	MALT1	SNAPIN	FOXP3	NFKBIL1	LIN7A	TRNT1	PPIH	TSC1	VCP	RHOT1	PTTG1IP	GLMN	RHOT2	XPO7	TRIP6	SLC25A15	MYH10	HPS4	PEX6	DPH3	PEX3	PEX7	AKT1	PEX1	ANG	ZFYVE16	IPO5	RHOB	RANBP2	NCKIPSD	TPR	KPNB1	ZW10	KHDRBS1	HSP90AA1	NUSAP1	TIMM23	NLRP3	NLRP2	M6PR	TIMM44	MFN2	KIF1C	ADRB2	KIF1A	KIF1B	ATG4D	ATG4C	ATG4B	ATG4A	ARCN1	SCIN	TOM1	KPNA6	KPNA5	KPNA4	KPNA3	KPNA2	COPE	KPNA1	PKDREJ	SRSF10	NUP98	CPLX2	CPLX1	TNF	AP1M2	NUP160	CDH1	SEC63	HRH3	CEP57	AP3M1	MYL6B	SYN3	TAP2	SEC22A	PYCARD	SEC22B	PAFAH1B1	CCS	SCG5	SEC22C	APPBP2	TNPO1	NEFL	AGFG1	SCG2	NF1	SCRN1	CENPF	CENPE	MON2	ATXN1	CADPS	MAP1S	TRPC4AP	FAF1	GGA1	F2R
AEROBIC_RESPIRATION	http://www.broadinstitute.org/gsea/msigdb/cards/AEROBIC_RESPIRATION	UQCRC2	OXA1L	ME3	UQCRC1	ACO2	PDHB	SDHA	SDHB	SLC25A14	NNT	UQCRH	SDHC	SDHD	SURF1	UQCRB
SKELETAL_DEVELOPMENT	http://www.broadinstitute.org/gsea/msigdb/cards/SKELETAL_DEVELOPMENT	CASR	HOXD13	POSTN	TGFB1	GHRHR	DSPP	COL12A1	TWIST2	TWIST1	COL10A1	MATN3	DLL3	MGP	MEPE	PRELP	COL1A2	SHOX	EXT1	EXT2	ADAMTS4	TRAPPC2	FGFR1	ACHE	OSTF1	FGFR3	HOXA13	DSCAML1	EXTL1	ATP6V1B1	AHSG	IL17F	TEAD4	SMA4	RUNX2	SRGN	SPP2	BMP4	EVC	BMP1	KLF10	DMP1	EN1	ANKH	SHOX2	DLX6	TRPS1	DLX5	ETS2	CHRD	TLL1	AEBP1	ARSE	TCOF1	ZNF675	GLI2	PAX1	PRDX1	GLI1	TNFRSF11B	PTH1R	COL11A1	ALX1	GHR	UFD1L	CMKLR1	CDK6	INHA	INHBA	KIAA1217	ACVR1	STATH	COL2A1	SUFU	MSX2	COL9A2	COMP	PTH	LECT2	PAPSS1	PAPSS2	EBP	TBX3	COL13A1	KL	NF1	FBN1	TBX4	IGF1	TBX1	IGF2	NPR3	SPARC	FRZB	ANXA2	RPS6KA3	COL19A1	CLEC3B	CLEC3A	GDF11	GDF10	BMPR1B	ATP6V0A4	IGFBP4
POSITIVE_REGULATION_OF_NUCLEOBASENUCLEOSIDENUCLEOTIDE_AND_NUCLEIC_ACID_METABOLIC_PROCESS	http://www.broadinstitute.org/gsea/msigdb/cards/POSITIVE_REGULATION_OF_NUCLEOBASENUCLEOSIDENUCLEOTIDE_AND_NUCLEIC_ACID_METABOLIC_PROCESS	HNRNPAB	MMS19	NCBP1	ARNT2	XRCC6	FOXO1	TNFSF13	RORB	FOXO3	MED21	TGFB1	CITED2	EPC1	MDFIC	SMARCD3	FOXF1	GATA4	FOXF2	SMARCD1	SUPT5H	KAT8	KAT6B	KAT6A	BCL10	MYO6	IL29	PCBD2	RXRA	KDM5A	MED12	ARID1A	MED14	ARNTL	MED13	ELL3	TRERF1	PPARGC1A	PPARGC1B	HIF1A	HNF4A	MED17	TFAP2B	SMARCA1	CRTC1	ELK1	AFAP1L2	ABCA1	PLAGL1	FOXH1	MAML3	TCF4	RUNX1	TCF3	ARHGEF10L	ZNF423	UTF1	EPAS1	MAML1	TAF8	MAP2K3	MAML2	CREBBP	ESRRG	MSTN	SMAD3	SMAD2	FOXP3	ATF6	ATF4	NUP62	SMARCC1	DYRK1B	SMARCC2	NOTCH4	HIVEP3	BMP7	BMP6	HNF1B	ELF1	HNF1A	RSF1	ACVRL1	ELF4	SPI1	TP63	CTCF	GLI2	ZBTB38	GLI1	CAMKK2	NAA16	PAX8	MKL2	EGR1	ATF7IP	CCNH	TP53	PRKCG	CDK7	HMGA1	GTF2H1	NRIP1	SCAP	PRPF6	RAD51	ARHGEF11	MED6	UBE2N	INHBA	EREG	BPTF	ZMIZ2	NCOA6	UBB	NSD1	CLOCK	ACVR1	MED1	GLIS3	GLIS2	GLIS1	NUFIP1	EHF	TNFRSF1A	NPAS2	RGMB	ERCC6	MRPL12	SQSTM1	BCL3	SUPT4H1	ERCC3	NFATC2	FOXD3	ERCC2	IL4	TBX5	CEBPG	TRIM28	ILF3	CREB5	TP73	PSMG4	MNAT1	YWHAH	SP1	ILF2	NAA15	YAF2	THRAP3	FOXE1	PHF5A	IRF4	RBM14
REGULATION_OF_GROWTH	http://www.broadinstitute.org/gsea/msigdb/cards/REGULATION_OF_GROWTH	DLC1	BMP10	BCAR1	OSGIN1	TGFB1	TGFB2	BNIPL	ACVR1B	CDKN2A	CDKN2C	CDKN2D	SERTAD3	NDUFS3	SERTAD2	IP6K2	NOL8	TP53	NDUFA13	RB1	INHBA	PLCE1	ALOX15B	GHRH	UBB	ALOX12	ING5	DCBLD2	ING4	DERL2	PML	CDHR2	PPT1	TSPYL2	FAM107A	CDK11A	PRSS2	CDK11B	CDA	BCL6	ENO1	COL4A4	KLK8	SPHK1	SMAD4	SMAD3	SOD1	CAPRIN2	RERG	PPP1R9B	CDKN1A	CDKN1B	BBC3	CDKN2AIP	PTCH1	APBB2	GHSR	APBB1	IL2
NUCLEAR_TRANSPORT	http://www.broadinstitute.org/gsea/msigdb/cards/NUCLEAR_TRANSPORT	NCBP2	HTATIP2	XPO6	PDIA3	TNFSF14	EIF5A	MXI1	GLI3	TGFB1	AKT1	RAE1	DDX25	ZFYVE9	IPO5	ANP32A	NCKIPSD	RANBP2	TPR	KPNB1	KHDRBS1	NUP133	MCM3AP	NUDT4	NOP58	NUPL2	NLRP3	FLNA	DDX39A	RPAIN	NUP205	F2	TBRG1	KPNA6	KPNA5	NUP107	KPNA4	KPNA3	KPNA2	MYBBP1A	KPNA1	NUP98	TNF	NUP160	NFKBIE	CDH1	STRADB	CALR	UHMK1	NUP214	CEP57	DDX19B	DUSP16	NPM1	BCL3	BCL6	TNPO1	AGFG1	FYB	MDFI	UPF2	UPF1	SMG6	SMG5	SMG7	NF1	NXF5	SMAD3	SMG1	PPP1R10	MALT1	HNRNPA1	NFKBIL1	ATXN1	TONSL	CBLB	PPIH	STRADA	TSC1	GSK3B	TRPS1	NLRP12	PTTG1IP	FAF1	TRIP6	XPO7	RERE	F2R	BARD1
NEGATIVE_REGULATION_OF_IMMUNE_SYSTEM_PROCESS	http://www.broadinstitute.org/gsea/msigdb/cards/NEGATIVE_REGULATION_OF_IMMUNE_SYSTEM_PROCESS	PTPRC	LST1	SLA2	INHA	SOCS5	FOXP3	SPINK5	THY1	TGFB2	INHBA	TARBP2	LAX1	SFTPD	GLMN
REGULATION_OF_PROTEIN_POLYMERIZATION	http://www.broadinstitute.org/gsea/msigdb/cards/REGULATION_OF_PROTEIN_POLYMERIZATION	NCK2	CDC42EP2	NCK1	TPPP	MAPT	ARF6	MAPRE1	TMSB4Y	LATS1	RASA1	CDC42EP5
LIPID_TRANSPORT	http://www.broadinstitute.org/gsea/msigdb/cards/LIPID_TRANSPORT	PPARA	CHKA	PPARD	TSPO	CAV1	LDLR	ABCA2	ABCA1	SLCO2A1	GOT2	APOA4	APOA2	STX12	APOA1	APOE	LCAT	APOF	APOC3	ABCD3	NPC1L1	CETP	ANGPTL3	PSAP	ATP11B	GLTP	ABCG1	NPC2	SLC27A4
ANATOMICAL_STRUCTURE_MORPHOGENESIS	http://www.broadinstitute.org/gsea/msigdb/cards/ANATOMICAL_STRUCTURE_MORPHOGENESIS	MRPL40	HCCS	ALS2	HRAS	CDX1	HIRA	RORB	TPD52	CD2AP	SHH	FLI1	CUL7	APOE	CEP290	ERAP1	CHRNA7	PITX3	PITX1	TWIST1	SYK	PITX2	CD3G	BRAF	PDPN	LIG1	EFNB2	VANGL2	EOMES	MYH7	MYH6	MYH9	PROX1	THY1	MARK2	MSX1	KRT18	SERPINF1	VEGFA	TRAPPC4	ATPIF1	DEAF1	KCNMB4	ODAM	EMCN	CDK5R1	AMTN	HOXA11	KEL	ELN	IGF2BP2	ARF6	IGF2BP3	EPHB4	KCNMB2	CDC42EP2	CDC42EP1	AGGF1	RAC3	LHX1	KAL1	UPK1A	BAI1	RAC1	IL17F	LHX3	UPK1B	ARAP1	ARAP3	CDC42EP4	LAMB1	CDC42EP5	COL18A1	TAOK2	PCNT	FTO	SPHK1	ARFIP2	EN1	SMAD2	UPK3A	CELSR1	MCAM	TNNI3	KRT35	NKX6-1	DVL1	NOTCH3	SFRP5	NOTCH2	SFRP1	NOTCH4	MAP7	MAB21L1	ENG	CLTCL1	KLF4	CDC42BPB	NRP2	RTN4	GYPC	LIMA1	FGF8	NRP1	HTATIP2	ACVRL1	ELF3	EZH1	MYBPC3	GLI2	CANX	SPINK5	GLI1	DFNB31	AES	DYNLL1	MAPT	GNPAT	SEMA3B	CAP1	FGF1	FGF2	FGF3	CYR61	ARHGEF2	STX2	TBX10	EGFL7	TLE3	ZNF141	TLE1	TLE2	SLIT1	SLIT2	AMIGO1	PROK2	EREG	ROD1	SEMA4F	NPPB	FOXC2	SIAH1	FOXC1	TBX19	SHROOM1	PARD3	SHROOM2	ETV7	SHROOM3	SCML2	TH	SCML1	PML	TRIM13	EHF	TRIM15	LY6H	PKD2	MAS1	PCSK9	PKD1	ERVW-1	PHLDA3	RASA1	C1GALT1	THBS4	CES1P1	NAT8	TBX6	CAP2	IL8	LZTR1	TBX3	IL7	TBX5	TBX4	NTNG1	NPR1	NTNG2	TBX1	FZD2	FZD5	SOD1	PLG	DKK3	CDH13	YWHAH	EPGN	STAB1	AMOT	PTCH1	PES1	NR5A2	WNT7A	TMEM176B	FGF18	CASR	NRTN	MPZL2	LMO4	IL18	FGF16	TGFB3	FGF10	TNFSF12	LRRC4C	PDX1	FOXO4	ZIC1	GDNF	TGFB1	TGFB2	VCL	WNT1	ANK1	ROBO1	GATA3	APOA5	TDGF1	ROBO4	S1PR3	ROBO2	UNC5C	SPON2	SPN	BCL10	LBX1	BAIAP2	MLXIPL	FOXN1	SIX2	ACTN2	STK4	SIX6	BICD1	IL20	TIMELESS	CST6	MNX1	OPHN1	NFE2L1	SLC40A1	FGD2	WNT5A	FGD1	CCL2	GCLC	LST1	SSH1	ONECUT2	DSCAML1	NEDD8	CCL4	GCLM	HOXA4	CRB1	ITGAX	RPL10A	CLASP2	FGD5	ANGPTL3	RUNX1	EGF	FGD6	UPK2	SFTPB	FGD4	ANGPTL4	PARD6B	CCM2	FSCN2	HTT	ITGA2	WHSC1	GSC2	TINAG	LYVE1	GCM1	S100B	HOXB5	SALL1	CYFIP1	GLMN	FABP1	SCMH1	IER3	CORIN	PAX6	PAX5	PAX4	PAX3	PAX2	LSR	CRX	GPC4	SPRY2	CDC42	DGCR2	GPC3	HEY1	POU5F1	ANG	DGCR6	PAX7	PAX8	HEY2	RHOB	POU4F1	CHUK	DLG1	SOX10	CCDC88A	SOX13	NRXN3	OTX2	PRKCI	MBNL1	NRXN1	DNAI2	NCL	CDK5	EYA3	EYA4	EYA1	EYA2	HOXC13	NRL	BTG1	GAA	GHRL	CNTN4	WNT11	UBB	ABLIM1	CPM	RTN4RL1	BRSK2	RNH1	PF4	TSHB	DCN	POU1F1	APLP1	CALCA	CD9	COL9A1	COMP	KRT2	TGM3	RTN4RL2	KRT3	FBN2	KRT4	ERCC3	DKKL1	MYOC	SCG2	ERCC2	NOX4	COL4A3	KLK8	COL4A2	COL13A1	PLAC1	CEBPG	NF1	DPYSL5	RCAN3	COL5A3	WNT2B	MAP1S	BAX	BMPR1B	FEZ2	DMBT1	FEZ1	F2R
CELLULAR_RESPONSE_TO_STRESS	http://www.broadinstitute.org/gsea/msigdb/cards/CELLULAR_RESPONSE_TO_STRESS	SREBF1	NUAK2	ALB	GSK3B	FADS1	TP53	CARTPT	PCSK9	ASNS	EIF2AK3
POSITIVE_REGULATION_OF_RNA_METABOLIC_PROCESS	http://www.broadinstitute.org/gsea/msigdb/cards/POSITIVE_REGULATION_OF_RNA_METABOLIC_PROCESS	MMS19	HNRNPAB	NCBP1	XRCC6	FOXO1	RORB	FOXO3	MED21	TGFB1	CITED2	EPC1	SMARCD3	MDFIC	FOXF1	SMARCD1	GATA4	FOXF2	SUPT5H	BCL10	MYO6	PCBD2	RXRA	MED12	ARID1A	MED14	MED13	ARNTL	ELL3	TRERF1	PPARGC1B	HIF1A	HNF4A	MED17	TFAP2B	SMARCA1	CRTC1	ELK1	AFAP1L2	PLAGL1	FOXH1	MAML3	TCF4	RUNX1	TCF3	ARHGEF10L	UTF1	EPAS1	MAP2K3	MAML1	TAF8	MAML2	ESRRG	SMAD3	SMAD2	ATF6	ATF4	SMARCC1	DYRK1B	SMARCC2	NOTCH4	BMP6	ELF1	HNF1B	HNF1A	RSF1	ELF4	SPI1	TP63	CTCF	GLI2	ZBTB38	GLI1	NAA16	PAX8	MKL2	ATF7IP	CCNH	TP53	CDK7	HMGA1	ARHGEF11	NRIP1	PRPF6	GTF2H1	SCAP	MED6	INHBA	BPTF	ZMIZ2	NCOA6	NSD1	CLOCK	MED1	GLIS3	GLIS1	NUFIP1	EHF	TNFRSF1A	NPAS2	MRPL12	ERCC6	SQSTM1	SUPT4H1	ERCC3	FOXD3	ERCC2	IL4	TBX5	TRIM28	ILF3	CREB5	TP73	MNAT1	NAA15	SP1	ILF2	THRAP3	FOXE1	PHF5A	RBM14
CELLULAR_PROTEIN_CATABOLIC_PROCESS	http://www.broadinstitute.org/gsea/msigdb/cards/CELLULAR_PROTEIN_CATABOLIC_PROCESS	KIAA0368	TSG101	UBE2G1	BTRC	UBE2G2	RNF217	CPA2	FBXO22	ANAPC2	UBE2A	ANAPC5	UFD1L	ANAPC4	UBR3	UBE2I	UBE2H	UBE2C	UBE2B	UHRF2	UBE2K	UBR5	FBXL4	UBB	SIAH2	AMFR	DERL2	FZR1	DERL1	SYVN1	UBE3A	ANAPC10	NEDD8	EDEM1	STUB1	ARIH1	UBE2D3	UBE2D2	SQSTM1	RNF11	UBE2D1	USP33	FBXO7	RNF144B	NPLOC4	UBE4A	UBE4B	CDC23	PCNP	CDC20	PARK2	UBE2L3	SELS	PSMD14	PSMC5	VCP	SMURF2	SMURF1	UBE2E1
REGULATION_OF_MUSCLE_CONTRACTION	http://www.broadinstitute.org/gsea/msigdb/cards/REGULATION_OF_MUSCLE_CONTRACTION	SRI	MYL5	MYL2	TNNC2	TNNC1	KCNB2	PPP1R12B	SPHK1	MYBPC3	SOD1	TPM1	MYL9	PROK2	PLCE1	TNNT1	MYBPH	ATP2A1	CNN1	NMU
RESPONSE_TO_LIGHT_STIMULUS	http://www.broadinstitute.org/gsea/msigdb/cards/RESPONSE_TO_LIGHT_STIMULUS	RP1	COPS3	BRSK1	NR2E3	OPN1SW	ABCA4	GPX1	PDE6B	ERCC8	ERCC5	ERCC6	MC1R	CDKN2D	BCL3	SERPINB13	ERCC3	ERCC4	IVL	FEN1	ERCC2	UNC119	REV1	TRPC3	FECH	RELA	UBE4B	NF1	GTF2H2	SAG	PITPNM1	RPAIN	POLD1	GRM6	IL12A	PDC	DDB2	MAPK8	CACNA1F	IL12B	SCARA3	ELANE	DYNLRB1	CLOCK	OPN4	RHO	GRK1
POSITIVE_REGULATION_OF_CYTOKINE_BIOSYNTHETIC_PROCESS	http://www.broadinstitute.org/gsea/msigdb/cards/POSITIVE_REGULATION_OF_CYTOKINE_BIOSYNTHETIC_PROCESS	TLR1	TLR3	TNFRSF8	TLR4	TLR6	TLR7	TLR8	TLR9	AZU1	APOA2	LTB	SPN	EBI3	CD28	BCL10	PRG3	IL27	CEBPG	IL9	CD276	EREG	GLMN	IL12B	IRF4	ELANE
REGULATION_OF_TRANSLATIONAL_INITIATION	http://www.broadinstitute.org/gsea/msigdb/cards/REGULATION_OF_TRANSLATIONAL_INITIATION	EIF2C1	EIF5	EIF5A	MTIF2	MTIF3	PAIP2B	EIF3C	EIF3D	EIF3A	EIF3G	EIF3H	EIF3E	EIF3F	DAZL	EIF1	EIF3I	EIF3J	EIF2B2	EIF2B5	DAZ1	PAIP2	EIF1B	BOLL	EIF4B	EIF4G2	EIF4G3	EIF4A2	EIF4H	HSPB1	EIF2AK3	EIF2AK4
NEGATIVE_REGULATION_OF_TRANSCRIPTION_DNA_DEPENDENT	http://www.broadinstitute.org/gsea/msigdb/cards/NEGATIVE_REGULATION_OF_TRANSCRIPTION_DNA_DEPENDENT	FST	TCEAL1	ZNF254	EPC1	SIN3A	ZNF396	SUPT5H	TWIST2	TWIST1	ZNF593	KDM5B	ZHX1	MECP2	ZHX2	ZNF189	ZHX3	NR0B2	NR0B1	CSDA	FOXN3	PA2G4	ZNF238	SMARCE1	TGIF1	PRDM1	HMGB1	EID1	VPS72	MEIS2	HEXIM2	DRAP1	HEXIM1	BCOR	NKX2-5	TCF25	HELLS	MDFI	HMGB1P10	BMP2	KLF12	KLF10	KLF11	SMAD4	RYBP	SMAD3	SMAD2	FOXP3	HDAC5	SMARCC2	JAZF1	DNMT1	RBPJ	HDAC8	KLF4	E2F1	ZBTB32	PPARD	RSF1	ARID4A	E2F6	NR6A1	SPI1	TP63	ZNF202	CTCF	ZEB1	PAWR	GLI2	HSBP1	DAXX	ZNF345	MEN1	GFI1B	ZNF148	POU4F2	NFX1	ATF7IP	ZNF281	SLA2	ARID5B	LDB1	ARID5A	NDUFA13	FOSB	RB1	MXD4	NRIP1	CHMP1A	BPTF	ZNF136	MDM2	RIPPLY1	MDM4	CUX1	NSD1	ZFP161	GLIS3	ZMYND11	ING4	GLIS1	ZBTB16	ZNF177	ZNF174	ORC2	GATAD2A	PEX14	BCL6	SUPT4H1	FOXD3	ENO1	TBX3	VHL	TBX2	TRIM27	SIRT4	SIRT5	TNP1	ILF3	CBY1	PHF12	SNAI2	SIRT1	STAT3	ZNF157	DR1	IRF7	IRF8	IRF2	PHF21A	CIR1
PROTEIN_TARGETING	http://www.broadinstitute.org/gsea/msigdb/cards/PROTEIN_TARGETING	TSPO	LTBP2	XPO6	TNFSF14	EIF5A	MIPEP	MXI1	AGXT	TGFB1	SSR1	HOMER3	TRAK1	RPL11	KIF13B	MCM3AP	NOP58	OPTN	NUPL2	RPAIN	F2	PEX26	RTP3	RTP4	NFKBIE	STRADB	CALR	CDC37	UHMK1	DUSP16	TRAM1	MDFI	SMAD3	ICMT	NFKBIL1	TRNT1	TONSL	STRADA	CBLB	PPIH	TRPS1	PTTG1IP	XPO7	TRIP6	RERE	PDIA3	TIMM17A	HPS4	TIMM17B	PEX6	PEX3	GLI3	PEX7	AKT1	SEC62	PEX1	ZFYVE9	TAMM41	IPO5	ZFYVE16	NCKIPSD	RANBP2	TPR	KPNB1	TOMM34	TIMM23	NLRP3	TIMM44	FLNA	MFN2	ATG4D	ATG4C	ATG4B	ATG4A	NUP205	KPNA6	KPNA5	TOMM22	KPNA4	KPNA3	KPNA2	KPNA1	TNF	AP1M2	CDH1	SEC63	NUP214	NAGPA	CEP57	PEX19	AP3M1	PEX16	BCL3	PEX14	PEX13	BCL6	PEX12	TNPO1	PEX10	FYB	NF1	NLGN1	PPP1R10	GABARAP	GSK3B	NLRP12	FAF1	SSR2	BARD1	F2R
MONOVALENT_INORGANIC_CATION_HOMEOSTASIS	http://www.broadinstitute.org/gsea/msigdb/cards/MONOVALENT_INORGANIC_CATION_HOMEOSTASIS	CLN3	SLC9A7	CLCN3	ATP1A3	ATP1A4	PPT1	ATP1A1	ATP1A2	ATP6V1B1	TMPRSS3	BCL2	CLN5	CLN6	SLC9A1
VIRAL_INFECTIOUS_CYCLE	http://www.broadinstitute.org/gsea/msigdb/cards/VIRAL_INFECTIOUS_CYCLE	CCL3	HS3ST6	CCL2	HS3ST5	RSF1	VAPB	OPRK1	EIF5A	APOBEC3G	DEK	APOBEC3F	CCL4	SMARCB1	WWP2	MDFIC	HTATSF1	WWP1	CXCR6	ITCH	TNIP1	TOP2A	CTBP1	CTBP2	IL8	HBXIP	UBP1	CLEC4M	TARBP2	PPIA	CD209	CD81	ACE2
REGULATION_OF_PROTEIN_MODIFICATION_PROCESS	http://www.broadinstitute.org/gsea/msigdb/cards/REGULATION_OF_PROTEIN_MODIFICATION_PROCESS	ITLN1	ITGB2	STUB1	TGFB1	IL31RA	NDUFS4	SET	CLCF1	ATG7	TDGF1	UBE2D1	EGFR	BMP4	IL3	BCL10	GTPBP4	CCDC88A	IL5	NF2	LYN	IL29	CCDC88C	HCLS1	SOCS1	PRKCG	PPARGC1A	BRCA1	IL20	UBE2N	CCND1	CARD14	CCND3	TSC1	AKTIP	CD80	CCND2	CD81	NLRP12	RNF139	IL12A	PPP2R4	TNK2	IGFBP3	IL22RA2
VIRAL_REPRODUCTIVE_PROCESS	http://www.broadinstitute.org/gsea/msigdb/cards/VIRAL_REPRODUCTIVE_PROCESS	CCL3	HS3ST6	RSF1	CCL2	DERL1	HS3ST5	VAPB	OPRK1	RRAGA	EIF5A	DEK	APOBEC3G	CCL4	APOBEC3F	TGFB1	MDFIC	SMARCB1	WWP2	HTATSF1	WWP1	CXCR6	ITCH	TNIP1	TOP2A	CTBP1	CTBP2	IL8	SMAD3	HBXIP	UBP1	CLEC4M	TARBP2	PPIA	CD209	CD81	ACE2
REGULATION_OF_MITOSIS	http://www.broadinstitute.org/gsea/msigdb/cards/REGULATION_OF_MITOSIS	NBN	NEK2	KNTC1	PML	PKMYT1	TTK	ANLN	CDC16	BRSK1	RCC1	TGFB1	PIN1	TRIAP1	CDKN2B	PCBP4	PRMT5	NPM2	BUB1	TGFA	CDK13	EGF	GML	CCNA2	CD28	ZW10	RINT1	CDC23	NUSAP1	BIRC5	UBE2C	CDC25C	ATM	MAD2L1	EREG	EPGN	ZWINT	BUB1B	MAD2L2	CHFR	RAD17	NEK6
CARBOXYLIC_ACID_METABOLIC_PROCESS	http://www.broadinstitute.org/gsea/msigdb/cards/CARBOXYLIC_ACID_METABOLIC_PROCESS	ALDH1L1	PTGS1	SLC7A8	SLC7A9	GGT1	SLC7A4	AGXT	SLC7A5	IDO1	SLC7A6	BBOX1	SLC7A7	GLDC	FAH	GOT2	ASPA	GOT1	PLOD1	SCLY	MAT1A	DDAH2	DDAH1	NANP	ALDH6A1	YARS	DARS	GATM	CSGALNACT1	AARS	QDPR	PLA2G15	GGT5	CDO1	ECI2	PPARGC1A	SARS2	PYCR1	PNPLA8	NPC1	ALOX15B	RARS	CROT	ME1	HACL1	ACADSB	ME3	GCLC	GLUD2	GNE	GLUD1	FARS2	PFKFB1	PAH	ASL	GCLM	CD74	KARS	HADHB	ARG1	GAD2	IDH1	GCSH	ASRGL1	ALDH4A1	AIMP1	GAD1	NR1H4	FH	MCAT	SLC6A14	HGD	IDH3B	BRCA1	CYP7B1	ATF4	BAAT	SLC7A2	MLYCD	FAAH	SLC25A10	FPGS	SLC25A15	ACOX2	PTGES3	PPARA	PPARD	BCKDK	CYP2J2	AMT	ACOT2	ACOT1	ACN9	ACOT4	MSMO1	ACOX3	GSS	ACOT9	AKR1C3	MCCC2	AKR1C2	MTHFD2	WARS	MSRA	TYR	CYP39A1	PTGES	HDC	ACOT12	GSTZ1	GNPAT	AGPAT2	AKR1C1	HPD	AGPAT1	PEPD	ACADM	ACO2	PRG3	ALDH5A1	ACADS	ACO1	ADIPOR2	ADIPOR1	SLC3A1	DDO	HAO1	ACADVL	PTGDS	SDS	HAO2	AS3MT	SLC27A6	SLC27A2	AKR1D1	SMS	SLC27A5	ALOX12	DEGS1	BCAT1	ECH1	ALDH18A1	HSD3B7	NFS1	UGDH	ECHS1	ARPP19	MIF	GLS2	DCT	TNFRSF1A	MTHFR	ABCD2	MARS2	BDH2	PTS	BCKDHA	CPT1B	FADS1	BCKDHB	FTCD	IGF1	FADS2	ACLY	CPT1A	OXSM	ADI1	CYP4F8	GBA2	CYP4A11	GLYAT	GCK	SLC6A6	MAT2B	GAMT	CYP4F3	LTA4H	CYP4F2	HPGD
AXONOGENESIS	http://www.broadinstitute.org/gsea/msigdb/cards/AXONOGENESIS	NRP2	RTN4	CDK5R1	PARD3	NRP1	RTN4RL1	LRRC4C	PAX2	GLI2	SHH	ROBO1	APOE	MAPT	KAL1	BAI1	POU4F1	ROBO2	RTN4RL2	SEMA3B	UNC5C	SPON2	PARD6B	KLK8	NRXN3	BAIAP2	OTX2	DPYSL5	NTNG1	NTNG2	NRXN1	SLIT1	SLIT2	THY1	AMIGO1	S100B	SEMA4F	OPHN1	CYFIP1	CNTN4	SIAH1	UBB	FEZ2	FEZ1
HOMOPHILIC_CELL_ADHESION	http://www.broadinstitute.org/gsea/msigdb/cards/HOMOPHILIC_CELL_ADHESION	CADM3	MPZL2	CADM1	ITGB1	CDH5	CD84	AMIGO1	AMIGO2	PVRL1	ROBO1	TRO	PVRL3	PVRL2	NPTN	PKD1	ROBO2
REGULATION_OF_MAPKKK_CASCADE	http://www.broadinstitute.org/gsea/msigdb/cards/REGULATION_OF_MAPKKK_CASCADE	CARD9	TAOK2	ATP6AP2	TAOK3	NF1	EDA2R	ZNF675	TPD52L1	AMBP	ADRB3	GRM4	ADRB2	REN	HIPK2	MAPK8IP2	MAPK8IP3	CD24	TRAF7	MAPK8IP1	CD27
PROTEIN_AMINO_ACID_AUTOPHOSPHORYLATION	http://www.broadinstitute.org/gsea/msigdb/cards/PROTEIN_AMINO_ACID_AUTOPHOSPHORYLATION	TTN	UHMK1	CAMKK2	AKT1	IGF1R	MAP3K3	PAK2	MAP3K9	LMTK2	PAK1	INSR	TAF1	MYO3A	MEX3B	KIAA1804	TAOK3	MOB1B	CDK12	SMG1	STK4	CDKL5	EIF2AK1	DYRK1A	MAPK15	MAP3K10	NLRP12	TNK1	MAP3K13	EIF2AK3	MAP3K12	MAP3K11
INTERCELLULAR_JUNCTION_ASSEMBLY	http://www.broadinstitute.org/gsea/msigdb/cards/INTERCELLULAR_JUNCTION_ASSEMBLY	PARD6B	CD9	TLN1	TJP1	GJD3	TLN2	GJA1	GJA4	GJA5	GJC1	VCL
MAINTENANCE_OF_CELLULAR_LOCALIZATION	http://www.broadinstitute.org/gsea/msigdb/cards/MAINTENANCE_OF_CELLULAR_LOCALIZATION	MDFI	TONSL	TAF3	PDIA3	PDIA2	ALB	NFKBIE	SUPT7L	FAF1	TOPORS	MXI1	NFKBIL1
MICROTUBULE_CYTOSKELETON_ORGANIZATION_AND_BIOGENESIS	http://www.broadinstitute.org/gsea/msigdb/cards/MICROTUBULE_CYTOSKELETON_ORGANIZATION_AND_BIOGENESIS	KIF23	PRC1	KATNB1	TTK	RCC1	HOOK3	KIF2C	TUBGCP6	TUBGCP5	MAPT	CLASP1	PAFAH1B1	TUBG1	CLASP2	APC	ARHGEF2	KIF11	RAN	RNF19A	CKAP5	NUSAP1	MID1IP1	MID1	MARK4	CENPJ	TUBGCP2	SMC3	SUN2	UXT	MAP1S	TPPP	MAP7	STMN1	MAPRE1	SMC1A
NUCLEAR_ORGANIZATION_AND_BIOGENESIS	http://www.broadinstitute.org/gsea/msigdb/cards/NUCLEAR_ORGANIZATION_AND_BIOGENESIS	H1FNT	PML	BNIP3	PPT1	NUMA1	CASP3	MOAP1	CDKN2A	CTDNEP1	ACIN1	TOP2A	DEDD2	FOXL2	AIFM1	DFFA	DFFB	CYCS	CIDEA	CECR2	NDUFA13	TNP1	TPD52L1	SOD1	SUN2	TMEM48	WBP2NL	SYCP3	ATXN7	BAX	TSSK6
PURINE_NUCLEOTIDE_METABOLIC_PROCESS	http://www.broadinstitute.org/gsea/msigdb/cards/PURINE_NUCLEOTIDE_METABOLIC_PROCESS	ADSS	FIGNL1	OLA1	C16orf7	AK5	ACLY	HPRT1	CTNS	AMPD3	GUK1	PPAT	NDUFS1
PROTEIN_IMPORT	http://www.broadinstitute.org/gsea/msigdb/cards/PROTEIN_IMPORT	PDIA3	PEX6	TNFSF14	PEX3	MXI1	GLI3	TGFB1	PEX7	AIP	AKT1	PEX1	ZFYVE9	TAMM41	IPO5	NCKIPSD	RANBP2	TPR	KPNB1	MCM3AP	NOP58	NLRP3	FLNA	RPAIN	NUP205	PEX26	F2	TOMM20	KPNA6	KPNA5	TOMM22	KPNA4	KPNA3	KPNA2	KPNA1	TNF	NFKBIE	CDH1	CEP57	PEX16	BCL3	PEX14	PEX13	BCL6	PEX12	TNPO1	PEX10	FYB	MDFI	NF1	PPP1R10	SMAD3	NFKBIL1	TONSL	CBLB	PPIH	TRPS1	NLRP12	PTTG1IP	FAF1	TRIP6	RERE	F2R
POST_GOLGI_VESICLE_MEDIATED_TRANSPORT	http://www.broadinstitute.org/gsea/msigdb/cards/POST_GOLGI_VESICLE_MEDIATED_TRANSPORT	SCAMP1	SCAMP3	SCAMP2	STX7	OPTN	MON2	KRT18	RAB14	AP3B2	DOPEY2	EXOC5	SNAP23	DOPEY1	STEAP2
GLUTAMINE_FAMILY_AMINO_ACID_METABOLIC_PROCESS	http://www.broadinstitute.org/gsea/msigdb/cards/GLUTAMINE_FAMILY_AMINO_ACID_METABOLIC_PROCESS	GCLC	ALDH18A1	GLUD2	GLUD1	ASL	GCLM	ARG1	PYCR1	GAD2	ALDH4A1	ASRGL1	DDAH2	DDAH1	GAD1
REGULATION_OF_INTERFERON_GAMMA_BIOSYNTHETIC_PROCESS	http://www.broadinstitute.org/gsea/msigdb/cards/REGULATION_OF_INTERFERON_GAMMA_BIOSYNTHETIC_PROCESS	INHBA	CEBPG	IL27	CD276	TLR3	IL12B	INHA	TLR7	EBI3	TLR8	TLR9
SEXUAL_REPRODUCTION	http://www.broadinstitute.org/gsea/msigdb/cards/SEXUAL_REPRODUCTION	SLC22A16	CGB	GNPDA1	HMGCR	JAG2	PTTG1	DNAJB13	BMP15	CSNK2A2	PRKACG	DDX25	ADAM2	OR7C1	GDF9	IZUMO1	CCNA1	SUN5	PICK1	CRISP1	SPAG1	LIG3	SPA17	BCL2L10	NME5	SPAG9	REC8	WBP2NL	SYCP3	SPAG6	TCFL5	SPAG4	TESK1	TESK2	BPY2	MST1R	WFDC2	XRN2	AKAP3	PNMA1	AKAP4	DEAF1	ACR	BCL2L2	CHEK1	SYCP1	DAZAP1	RPL10L	OAZ3	DUSP13	NPM2	HOXA10	SPAM1	AXIN1	ADAM28	ABCB9	ADAM29	MEA1	GGN	RBMY1A1	CLGN	CDY2B	TSGA10	ADAM20	ADAM21	VCX	UBXN8	INSL3	SMCP	DEDD	PRKAG1	NR6A1	MOV10L1	YBX2	PARN	DYNLL1	SERPINA5	RPL39L	KHDRBS3	ZP2	FOXJ1	HIST1H1A	MORC1	FSHR	OR10J1	THEG	VCX3A	PROK2	HIST1H1T	VCX3B	MAST2	EREG	ADAM18	IFT81	RUVBL1	DMC1	FSHB	PKDREJ	H1FNT	DNAH9	TSPY1	USP9Y	USP9X	GPR64	XKRY	SPO11	CD9	DNALI1	SPANXA1	CDYL	CCT6B	CEP57	HSPA2	SPAG11B	LEFTY2	CD4	SPATA4	DAZL	HSF2BP	PPAP2A	PPAP2B	BRD2	DAZ2	SOX30	TRIM27	TNP1	MTL5	RACGAP1	SOD1	BAX	MYCBPAP	PRM1	NLRP14	PRM2	PTCH2	BMPR1B	CDY1	TSSK3	TSSK6	TOB2
INTERPHASE	http://www.broadinstitute.org/gsea/msigdb/cards/INTERPHASE	E2F1	DBF4	FOXO4	LATS1	LATS2	CUL3	CUL2	ACVR1B	CUL5	CDKN2A	GFI1B	DDX11	CDKN2B	CDKN2C	CDKN2D	CDK10	CDCA5	CUL1	KHDRBS1	CDC7	CDC6	ANAPC5	POLE	ANAPC4	SKP2	TBRG4	CDK6	RB1	CDK4	FOXN3	CDK2	SPDYA	INHBA	CHMP1A	TIMELESS	CDK2AP1	USH1C	KPNA2	MAP3K11	ACVR1	BCAT1	PPP6C	TIPIN	POLA1	ANAPC10	RCC1	PRUNE2	KRT7	KATNA1	GFI1	PTPRC	TAF1	CENPF	CDC23	BIRC5	TPD52L1	CDKN3	CDC25C	CDKN1C	CDKN1A	CDKN1B	GSPT1	CUL4A	POLD1	MYO16	APBB2	ABL1	APBB1
NEGATIVE_REGULATION_OF_ANGIOGENESIS	http://www.broadinstitute.org/gsea/msigdb/cards/NEGATIVE_REGULATION_OF_ANGIOGENESIS	COL4A3	COL4A2	PML	NPR1	PF4	TNNI3	FOXO4	SPINK5	PLG	SERPINF1	STAB1	IL17F	NPPB
MONOCARBOXYLIC_ACID_TRANSPORT	http://www.broadinstitute.org/gsea/msigdb/cards/MONOCARBOXYLIC_ACID_TRANSPORT	SLC16A3	SLC16A2	SLC16A5	SLC16A1	AKR1C4	SLC16A4	SLC16A7	SLC16A6	SLC16A8	AKR1C1
EPITHELIAL_CELL_DIFFERENTIATION	http://www.broadinstitute.org/gsea/msigdb/cards/EPITHELIAL_CELL_DIFFERENTIATION	ELF3	UPK1A	UPK1B	EHF	KRT3	KRT4	UPK3A	SPINK5	UPK2	DMBT1
TISSUE_DEVELOPMENT	http://www.broadinstitute.org/gsea/msigdb/cards/TISSUE_DEVELOPMENT	CASR	BTD	S100A7	FST	CRABP2	BTK	TGFB2	DSPP	PLOD1	CTGF	APOA5	KRT85	TWIST2	KRT83	MATK	UGCG	FOXN1	MGP	KRT13	VAX2	KRT10	PROX1	SCEL	IL20	PTHLH	NME2	KRT17	ATP2C1	KRT16	KRT15	KRT14	TFAP2A	DSP	LAMC2	COL1A1	LAMC1	EDA	EMP1	ACHE	OSTF1	RBP2	HOXB13	ATP6V1B1	AHSG	TCF21	T	LAMB3	IL17F	RUNX2	SRGN	MEST	BMP4	IKZF3	BMP1	IKZF1	DMP1	BMX	KRT31	SMAD2	KRT34	ANKH	KRT32	LAMA3	ATP2A2	SMURF1	GHSR	FABP5	TCF15	KLF4	ASPRV1	PPARD	FGF7	ZNF675	GLI2	CDSN	SPINK5	GLI1	ALOX12B	TIE1	COL11A1	ALX1	DHCR24	STS	STX2	FLOT2	PTF1A	CDK6	WAS	SLIT2	EVPL	EYA2	HOXC11	KRTAP5-9	GHRL	ACVR1	KRT6A	KRT6B	RTN4RL1	STATH	TRIM15	ALDH3A2	KRT9	DCT	COL17A1	KRT5	COL7A1	POU2F3	KRT1	KRT2	TGM3	RTN4RL2	TGM5	CALML5	ERCC3	ERCC2	ZBTB7B	KLK7	TBX6	SECTM1	KLK8	TBX3	COL13A1	KL	HCK	KLK5	NF1	GJB5	SPARC	SNAI2	COL5A2	SPRR1A	CASP14	SPRR1B	BNC1	GDF11	JAK2	PTCH2	ATP6V0A4
CARBOHYDRATE_TRANSPORT	http://www.broadinstitute.org/gsea/msigdb/cards/CARBOHYDRATE_TRANSPORT	SLC5A1	ITLN1	SLC37A4	SLC35A1	SLC35A2	SLC35A3	EDNRA	SLC2A8	GH1	PEA15	SLC2A5	SORBS1	PPBP	SLC2A4	SLC2A3	INS	SLC2A2	SLC2A1	SLC35B4
RESPONSE_TO_STEROID_HORMONE_STIMULUS	http://www.broadinstitute.org/gsea/msigdb/cards/RESPONSE_TO_STEROID_HORMONE_STIMULUS	CALCR	KRT19	GSTM3	GATA3	BRCA2	GHRL	ABCA2	CRIPAK	CD24	BRCA1	PDCD7
MUSCLE_CELL_DIFFERENTIATION	http://www.broadinstitute.org/gsea/msigdb/cards/MUSCLE_CELL_DIFFERENTIATION	KCNH1	BMP4	ACTA1	TBX3	MYEF2	MYOZ1	CBY1	MBNL1	TTN	FOXO4	NOTCH1	SYNE1	KRT19	EREG	MAPK12	MYH11	GLMN	CACNA1H	ADAM12	IFRD1	BOC	IGFBP3
CYTOKINE_METABOLIC_PROCESS	http://www.broadinstitute.org/gsea/msigdb/cards/CYTOKINE_METABOLIC_PROCESS	IL18	TLR1	TNFSF15	TLR3	TNFRSF8	TLR4	TLR6	TLR7	TLR8	TLR9	AZU1	APOA2	NOD1	IL17F	SFTPD	BCL3	LTB	EBI3	SPN	CD28	IL4	BCL10	IL6	PRG3	IL27	CEBPG	IL9	CD276	INHA	FOXP3	SIGIRR	INHBB	INHBA	MAST2	EREG	NLRP12	GLMN	GHRL	IRF4	IL12B	ELANE	GHSR
SUPEROXIDE_METABOLIC_PROCESS	http://www.broadinstitute.org/gsea/msigdb/cards/SUPEROXIDE_METABOLIC_PROCESS	NOX4	NOS2	APOA4	NOX5	PRG3	PREX1	CCS	SOD1	SOD2	MT3
REGULATION_OF_G_PROTEIN_COUPLED_RECEPTOR_PROTEIN_SIGNALING_PATHWAY	http://www.broadinstitute.org/gsea/msigdb/cards/REGULATION_OF_G_PROTEIN_COUPLED_RECEPTOR_PROTEIN_SIGNALING_PATHWAY	GIT1	RIC8B	RGS16	RGS14	ADRB3	PLCE1	RGS20	ADRB2	RGS11	RGS12	RGS2	RGS3	RGS4	RGS5	GRK6	GIT2	GRK4	RGS9	GRK5	GNG4	RAMP1	GNG7	GRK1
REGULATION_OF_TRANSLATION	http://www.broadinstitute.org/gsea/msigdb/cards/REGULATION_OF_TRANSLATION	METAP1	EIF2C1	TLR1	EIF5	EIF5A	TLR3	EIF2A	TLR4	TLR6	TLR7	IL10	TLR8	TLR9	YBX2	APOA2	DDX25	HRSP12	EIF1	EIF2B2	LTB	SAMD4A	EBI3	SPN	EIF2B5	BCL10	PRG3	IL29	IL27	NDUFA13	EIF1B	INHA	BOLL	SIGIRR	INHBB	INHBA	EIF4A3	EIF4G2	EIF4G3	EIF2AK1	MAST2	EREG	TRNAU1AP	MTRF1	EIF4A2	BACE2	HSPB1	GHRL	IL12B	EIF2AK3	EIF2AK4	TNFRSF8	IGF2BP2	MTIF2	MTIF3	NECAB3	PAIP2B	AZU1	EIF3C	EIF3D	EIF3A	EIF3G	EIF3H	EIF3E	KRT7	EIF3F	IL17F	SEPSECS	SFTPD	BCL3	DAZL	EIF3I	EIF3J	CD28	IL4	DAZ1	IL6	UPF1	PAIP2	CEBPG	IL9	CD276	ETF1	FOXP3	FURIN	EIF4B	TSC1	EIF4H	NLRP12	GLMN	IRF4	GHSR	ELANE	APBB1
AMINO_ACID_METABOLIC_PROCESS	http://www.broadinstitute.org/gsea/msigdb/cards/AMINO_ACID_METABOLIC_PROCESS	BCKDK	AMT	SLC7A8	SLC7A9	GGT1	SLC7A4	SLC7A5	IDO1	SLC7A6	GLDC	SLC7A7	FAH	GOT2	GSS	MCCC2	WARS	MSRA	ASPA	TYR	GOT1	SCLY	PLOD1	MAT1A	HDC	GSTZ1	DDAH2	DDAH1	HPD	ALDH6A1	YARS	PEPD	DARS	AARS	QDPR	GGT5	SLC3A1	CDO1	DDO	SARS2	PYCR1	SDS	RARS	SMS	BCAT1	GCLC	ALDH18A1	GLUD2	FARS2	GLUD1	NFS1	PAH	ASL	GCLM	KARS	GLS2	DCT	ARG1	GAD2	MTHFR	ALDH4A1	ASRGL1	GCSH	MARS2	AIMP1	PTS	GAD1	BCKDHA	BCKDHB	SLC6A14	HGD	ADI1	ATF4	BAAT	SLC7A2	SLC6A6	MAT2B	FPGS	SLC25A15
PHOTORECEPTOR_CELL_MAINTENANCE	http://www.broadinstitute.org/gsea/msigdb/cards/PHOTORECEPTOR_CELL_MAINTENANCE	IQCB1	RDH12	NPHP3	CLRN1	USH1G	USH1C	PCDH15	USH2A	GPR98	CDH23
RESPONSE_TO_XENOBIOTIC_STIMULUS	http://www.broadinstitute.org/gsea/msigdb/cards/RESPONSE_TO_XENOBIOTIC_STIMULUS	CYP3A4	UGT1A6	UGT1A9	NR1I2	AS3MT	UGT2B11	UGT2B4	UGT2B15	NQO1	UGT2B28	AHR	S100A12
INTERLEUKIN_8_BIOSYNTHETIC_PROCESS	http://www.broadinstitute.org/gsea/msigdb/cards/INTERLEUKIN_8_BIOSYNTHETIC_PROCESS	BCL10	APOA2	NOD1	PRG3	IL17F	BCL3	TLR4	ELANE	TLR7	TLR8
DEFENSE_RESPONSE	http://www.broadinstitute.org/gsea/msigdb/cards/DEFENSE_RESPONSE	KLRC4	KLRC2	ADORA3	KLRC3	CADM1	S100A8	AIF1	S100A7	S100A9	HDAC7	ADORA1	CFP	CD48	LILRA1	LILRA2	LILRA3	LTB4R	CHRNA7	IFNK	F11R	CRTAM	C5AR1	NCF2	NCF1	VPS45	DCDC2	COLEC12	CD40	CCR9	WFDC12	LILRB2	CCR7	CCR6	CCR5	LILRB5	CD40LG	CCR4	LILRB3	CCR3	CX3CR1	CCR2	MST1R	PLA2G2E	CLEC5A	PLA2G2D	LALBA	TPST1	AFAP1L2	AHSG	IL17C	IFNA2	LGALS3BP	RAC1	VEZF1	BLNK	TYROBP	CAMLG	BECN1	IL1RL2	CD300C	CD5L	KIR2DS3	AGER	S100A12	APOL3	FPR2	PARP4	GHSR	ABCF1	ELF3	IL28RA	BNIP3	NFKB1	NOS2	CFHR1	NOD2	NOD1	ZNF148	CCL3L3	IL1RAP	XCR1	SPACA3	APCS	LY96	CAMP	CD160	LYZ	PSG3	WAS	SIGIRR	INHBB	CLEC1A	INHBA	ALOX15	PSG8	KLRG1	EREG	OR2H2	IL12A	PLA2G7	GAGE8	IL12B	CLEC1B	CXCL1	PRF1	NMI	CCR1	C5	CXCL2	CXCL9	CXCL6	GPR68	MLF2	CCL26	CCL24	AZU1	CCL22	CCL23	CCL20	MEFV	CCL21	IL10RB	BCL2	ALOX5AP	DEFB118	C2	PTX3	IL4	LY75	IL5	IL8	IL9	CYP4F11	STAB2	CD1D	LSP1	CCL11	ORM1	CCL13	P2RY11	CD19	STAB1	BNIP3L	AOX1	SELE	ORM2	MICB	MICA	PGLYRP1	TLR3	IL13	APOBEC3G	ANKRD1	TLR6	CXCL11	TLR7	APOBEC3F	TLR8	TGFB1	CXCL10	IL17RB	APOA4	NLRC4	PAGE1	PGLYRP4	GATA3	PGLYRP2	PGLYRP3	CSF3R	S1PR3	MX1	MX2	SPN	IL1A	BCL10	IL29	RELA	GNLY	SOCS6	FOXN1	HLA-B	CDO1	HLA-G	TRAT1	SP140	IL20	GAGE1	TNFAIP6	TIAL1	LYST	MNDA	RIPK2	NFE2L1	KIR2DL4	KIR3DL2	C3AR1	CCL3	CYSLTR1	ADORA2B	ADORA2A	UMOD	IL32	CX3CL1	DEFB127	CCL5	PTPRCAP	PYDC1	ITGB1	CCL4	SFTPD	TFF3	AIMP1	DEFB1	ITK	HDAC5	HDAC4	HDAC9	TPSAB1	TACR1	CRP	PRDX5	HP	CD97	FOS	CXCR4	AOAH	MGLL	HCP5	LBP	FOSL1	TNIP1	NFX1	IRAK2	KNG1	IL18RAP	CHST2	NLRP3	NCR2	NCR1	CD84	CD83	TARBP2	CD81	FAIM3	GHRL	PTAFR	AOC3	MBL2	RSAD2	TNFRSF1A	HRH1	KRT1	NFATC4	NFATC3	SCG2	NOX4	TCIRG1	PTPRC	CEBPB	NFRKB	DEFB103A	CEBPG	RNASE6	ANXA1	MICU1	KCNN4	CXCR2	CYBB	MPO	DMBT1
FATTY_ACID_BIOSYNTHETIC_PROCESS	http://www.broadinstitute.org/gsea/msigdb/cards/FATTY_ACID_BIOSYNTHETIC_PROCESS	PTGES3	PRG3	FADS1	PTGS1	MCAT	FADS2	CD74	BRCA1	MIF	OXSM	PTGDS	LTA4H	HPGD	DEGS1
CALCIUM_MEDIATED_SIGNALING	http://www.broadinstitute.org/gsea/msigdb/cards/CALCIUM_MEDIATED_SIGNALING	EGFR	PIKFYVE	NUDT4	IL8	SLA2	SPHK1	TRAT1	BTK	CAMKK2	LAT	CDH13	LAT2	PLCE1	NMUR1	NMUR2	RGN
I_KAPPAB_KINASE_NF_KAPPAB_CASCADE	http://www.broadinstitute.org/gsea/msigdb/cards/I_KAPPAB_KINASE_NF_KAPPAB_CASCADE	RPL17	SLC44A2	VAPA	TBK1	TSPAN6	TNFSF15	TNFSF14	TLR6	MAP3K7	NLRC3	TMEM9B	MYD88	MIER1	BUD31	GPR89A	EDARADD	BCL10	BST2	GOLT1B	RELA	FADD	CD40	TRIM38	VOPP1	ATP2C1	MIB2	RIPK2	ERC1	TNFAIP3	NEK6	IRAK1BP1	PPP5C	TRAF2	LITAF	PTPLAD1	UBE2V1	CXXC5	TAB2	OTUD7B	TRAF6	TRAF5	CFLAR	CARD8	CARD9	LGALS1	NDFIP1	NDFIP2	MALT1	ECM1	LGALS9	TRADD	TRAF3IP2	IKBKE	APOL3	TNFSF10	NUP62	PLK2	IKBKG	TRIP6	SLC20A1	PRDX4	FASLG	GJA1	ZNF675	MUL1	SHISA5	CANT1	NOD2	NOD1	HMOX1	CASP8	TICAM1	TICAM2	RHOA	TMEM101	RHOC	CASP1	CHUK	RHOH	IRAK2	IRAK1	LTBR	WLS	ECT2	FLNA	CARD10	UBE2N	ZDHHC17	TNFRSF10B	RIPK1	ZDHHC13	EEF1D	MAVS	PPM1A	TFG	TRIM13	FKBP1A	TNFRSF1A	TMED4	REL	MAP3K3	SLC35B2	SQSTM1	PLEKHG5	BCL3	CC2D1A	SECTM1	STAT1	BIRC2	NLRP12	FAF1	HTR2B	TIAF1	F2R
NUCLEOSOME_ASSEMBLY	http://www.broadinstitute.org/gsea/msigdb/cards/NUCLEOSOME_ASSEMBLY	RSF1	SET	SMARCA5	NAP1L1	NAP1L3	NAP1L2	CHAF1A	NAP1L4	CHAF1B	ASF1A
ACTIN_FILAMENT_BASED_PROCESS	http://www.broadinstitute.org/gsea/msigdb/cards/ACTIN_FILAMENT_BASED_PROCESS	MTSS1	PRKG1	TTN	CXCL12	PACSIN2	PLA2G1B	MYO6	ROCK1	MYH7	MYH6	MYH9	NEBL	ARPC1A	TNNT2	RND3	KRT19	RND1	ATP2C1	TESK2	DBN1	DST	FGD2	MYL6	FGD1	SSH1	MRAS	SSH2	ARF6	ARPC4	MYO9B	ARPC5	LLGL1	DOCK2	CDC42EP2	RAC3	RAC1	ADRA2A	ARAP1	FGD5	FGD6	ARHGEF10L	CDC42EP5	FGD4	ARHGDIB	TAOK2	FSCN2	MYO1E	FSCN1	ARFIP2	MYOZ1	EVL	EPB49	CDC42BPG	TSC1	MYH11	CDC42BPA	SPTA1	GHSR	ABL1	MYH10	CDC42BPB	RHOJ	LIMA1	WASF3	NUAK2	PREX1	WASF1	BCAR1	WASF2	LATS1	DSTN	CDC42	PDPK1	DYNLL1	ANG	GSN	RHOA	RHOF	DLG1	ARHGEF2	CCDC88A	ACTA1	LIMK1	VIL1	ARHGEF17	FLNB	FLNA	ELMO1	NCK2	NCK1	SCIN	CFL1	GHRL	TMSB4Y	WASL	CXCL1	SHROOM1	SHROOM2	PLEK2	SORBS3	EZR	SORBS1	MYL6B	WIPF1	RASA1	CYTH2	TNXB	NF2	NF1	RICTOR	RACGAP1	CAPG	AMOT	KPTN	CRK
TUBE_DEVELOPMENT	http://www.broadinstitute.org/gsea/msigdb/cards/TUBE_DEVELOPMENT	KCNMB4	BCL10	GCLC	PDPN	NKX2-6	LMO4	KEL	VANGL2	CELSR1	SOD1	GLI2	GCLM	TINAG	SHH	KCNMB2	CALCA	NOTCH4	SFTPD
CELL_CYCLE_PROCESS	http://www.broadinstitute.org/gsea/msigdb/cards/CELL_CYCLE_PROCESS	XRCC2	AURKA	CDC16	CUL3	CUL2	CUL5	DDX11	STAG3	CCNA1	CDCA5	CCNA2	CUL1	ANAPC5	RAN	RINT1	ANAPC4	POLE	LIG3	SKP2	TBRG4	ESPL1	PIM2	DCTN3	BOLL	SUN2	DCTN2	RAD1	REC8	MAD2L1	ZWINT	CNTROB	MAD2L2	NEK6	NEK2	MRE11A	CHEK1	RCC1	PIN1	DUSP13	SAC3D1	FBXO5	PBRM1	ARAP1	PAPD7	SSSCA1	CDC23	TPD52L1	NDC80	CDC27	RAD54L	ATM	NOLC1	RAD54B	LATS1	LATS2	TRIAP1	GFI1B	CEP250	TGFA	TAF1L	CDC7	CDC6	TPX2	RAD52	RAD50	RAD51	INHBA	CHMP1A	EREG	TOP3A	USH1C	MAP3K11	BCAT1	PPP6C	POLA1	PML	CETN3	CETN1	SPO11	NUMA1	NCAPH	BUB1	CD28	PDS5B	BIRC5	CCP110	CDKN3	MPHOSPH9	EPGN	CIT	APBB2	MPHOSPH6	APBB1	PRC1	DBF4	KNTC1	TTK	PKMYT1	TTN	FOXO4	TGFB1	RAD21	CDKN2A	CDKN2B	CDKN2C	CDKN2D	TARDBP	TUBG1	FOXN3	TIMELESS	CLIP1	AKAP8	STMN1	RAD17	PPP5C	PAM	TIPIN	ANAPC10	ANLN	ANAPC11	SYCP1	PRUNE2	RAD51B	NPM2	KATNA1	NPM1	TUBE1	RAD51D	GML	EGF	TAF1	CKAP5	BRCA2	SUGT1	CDKN1C	CDKN1A	CDKN1B	PLK1	POLD1	MYO16	SMC1A	ABL1	MYH10	E2F1	KIF23	KIF22	KIF25	NBN	KIF2C	ACVR1B	NDE1	DLGAP5	PCBP4	PRMT5	CDK10	ZW10	KHDRBS1	KIF11	KIF15	NUSAP1	CDK6	RB1	CDK4	UBE2C	CDK2	SPDYA	SASS6	CDK2AP1	BUB1B	MDM4	DMC1	CHFR	KPNA2	ACVR1	BRSK1	HSPA2	KRT7	CDK13	PAFAH1B1	GFI1	PTPRC	MSH5	MSH4	CENPF	CENPE	RACGAP1	CDC25C	SMC3	LEPREL4	SMC4	CDC25B	CUL4A	GSPT1
FATTY_ACID_OXIDATION	http://www.broadinstitute.org/gsea/msigdb/cards/FATTY_ACID_OXIDATION	CPT1B	PPARA	HACL1	PPARD	ACADM	ECH1	ACADS	ADIPOR2	ECHS1	ADIPOR1	PPARGC1A	CPT1A	HADHB	ACADVL	HAO1	HAO2	BDH2	ALOX12
PRODUCTION_OF_MOLECULAR_MEDIATOR_OF_IMMUNE_RESPONSE	http://www.broadinstitute.org/gsea/msigdb/cards/PRODUCTION_OF_MOLECULAR_MEDIATOR_OF_IMMUNE_RESPONSE	IL4	TRAF2	PTPRC	DEFB103A	MALT1	TNFSF13	FOXP3	TGFB1	MAP3K7	APOA2	APOA1	CD40LG	TRAF6
SPHINGOLIPID_METABOLIC_PROCESS	http://www.broadinstitute.org/gsea/msigdb/cards/SPHINGOLIPID_METABOLIC_PROCESS	ENPP7	SGMS2	ST8SIA1	PPT1	ST8SIA3	SGMS1	CERS5	ASAH1	ASAH2	ST6GALNAC6	SERINC1	CERK	NSMAF	B4GALNT1	CLN3	SGPL1	SPTLC1	PSAP	UGCG	SPHK1	LARGE	GLA	CERS1	ST8SIA5	NEU3	SMPD4	SMPD3	SMPD2	CLN6
NEGATIVE_REGULATION_OF_CYTOSKELETON_ORGANIZATION_AND_BIOGENESIS	http://www.broadinstitute.org/gsea/msigdb/cards/NEGATIVE_REGULATION_OF_CYTOSKELETON_ORGANIZATION_AND_BIOGENESIS	ARHGEF2	LIMA1	GSN	CAPG	KATNB1	CLASP1	ARAP1	MAPRE1	TMSB4Y	MID1IP1	APC
INTRA_GOLGI_VESICLE_MEDIATED_TRANSPORT	http://www.broadinstitute.org/gsea/msigdb/cards/INTRA_GOLGI_VESICLE_MEDIATED_TRANSPORT	COG3	COPB2	COPG2	NAPG	COPB1	COPZ1	STX16	NAPA	OPTN	GOSR1	COPE	COG2
BEHAVIOR	http://www.broadinstitute.org/gsea/msigdb/cards/BEHAVIOR	CASR	HRAS	ADCY8	CRHBP	OBP2B	CXCL11	ZIC1	CXCL12	IL10	TGFB2	CXCL10	AGTR2	HTR1A	APOE	GALR3	GALR2	RALA	SPN	SYK	PLD1	C5AR1	PIK3CB	PMCH	UBR3	PLAUR	CCR9	MAPK1	CCR8	CCR7	CCR6	CCR5	CCR4	CCR3	CX3CR1	CCR2	ABAT	CARTPT	DEFA1	DYNLRB1	CCL1	CCL3	CCL2	DRD3	PPYR1	CCL8	ITGB2	CX3CL1	CCL5	CCL7	HCRTR2	HCRTR1	DOCK2	KAL1	CNR1	CKLF	CNR2	SFTPD	AIMP1	AGRP	IL1RAPL1	DEFB1	NOVA1	DEFB4A	MAP2K1	HTT	MAOA	S100B	CXCL14	NPY	CXCL13	NPW	LTB4R2	FPR2	PYY	GHSR	XCL1	PLAU	MTNR1A	OPRM1	TAS2R1	MCHR1	CCKAR	TAS2R5	TRPV1	TACR1	CXCR3	CCRL2	CXCR4	SAA1	NMUR2	DLG4	XCR1	FGF2	FOSL1	CCRL1	CCKBR	RALBP1	CMKLR1	FOSB	SLIT2	PROK2	PTGDS	GHRL	PTAFR	CXCL1	CXCL5	OPRK1	NPY2R	CXCL2	C5	CXCL9	FPR1	PF4	CXCL6	HPRT1	CCL28	CCL27	CCL26	CCL24	CCL25	CCL22	CCL23	CCL20	CCL21	CCBP2	ACSL4	LECT2	SCG2	PPP1R17	IL4	KLK8	RNASE2	IL8	NF1	CCL19	BRS3	CCL16	SOD1	CCL15	CCL18	CCL17	LEP	GCG	CCL11	CDH13	CXCR2	CCL13	FYN	MAPK14	MC4R	CRH	HTR2C	VLDLR
REGULATION_OF_PROTEIN_METABOLIC_PROCESS	http://www.broadinstitute.org/gsea/msigdb/cards/REGULATION_OF_PROTEIN_METABOLIC_PROCESS	EIF2C1	AURKAIP1	ATP6AP2	LTBP4	TLR1	EIF5	EIF5A	TLR3	TLR4	TLR6	CXCL12	TLR7	SHH	TGFB1	IL10	TLR8	IL31RA	TLR9	APOA2	ATG7	DDX25	TDGF1	HRSP12	EIF1	EIF2B2	SAMD4A	SPN	EBI3	DNAJC1	EIF2B5	EGFR	BCL10	GTPBP4	IL29	IL27	SOCS1	PPARGC1A	BOLL	TRAT1	IL20	EIF2AK1	BACE2	RNF139	HSPB1	EIF2AK3	EIF2AK4	ITLN1	KATNB1	IGF2BP2	ITGB2	ARF6	MTIF2	MTIF3	TIMP1	EIF3C	IRAK3	EIF3D	CDC42EP2	EIF3A	EIF3G	INS	EIF3H	EIF3E	IL17F	EIF3F	SFTPD	CLASP1	EIF3I	EIF3J	ANGPTL3	UBE2D1	CDC42EP5	BMP4	PAIP2	CD276	FOXP3	FURIN	BRCA1	EIF4B	AKTIP	TSC1	EIF4H	GLMN	HGS	TNK2	GHSR	IL22RA2	LIMA1	METAP1	EIF2A	LATS1	YBX2	CDC42	NDUFS4	TPP1	GSN	CLCF1	MAPT	LTB	ARHGEF2	CCDC88A	PRG3	LYN	CCDC88C	NDUFA13	EIF1B	PRKCG	INHA	MID1IP1	SIGIRR	INHBB	UBE2N	NCK2	EIF4G2	INHBA	EIF4A3	CCND1	EIF4G3	CARD14	MAST2	CD80	EREG	CCND3	CCND2	TRNAU1AP	NCK1	TPPP	EIF4A2	MTRF1	CD81	IL12A	MDM2	GHRL	IL12B	MAPRE1	MDM4	TMSB4Y	CLN6	EGLN2	TNFRSF8	HCFC1	NECAB3	STUB1	PAIP2B	AZU1	SET	REN	KRT7	SEPSECS	BCL3	DAZL	RASA1	APC	CD28	IL4	IL3	DAZ1	IL6	UPF1	IL5	NF2	HCLS1	CEBPG	IL9	ETF1	CAPG	NLRP12	PPP2R4	FAF1	IRF4	ELANE	IGFBP3	APBB1
REGULATION_OF_SIGNAL_TRANSDUCTION	http://www.broadinstitute.org/gsea/msigdb/cards/REGULATION_OF_SIGNAL_TRANSDUCTION	ALS2	RPL17	VAPA	CITED2	MYD88	GIT2	ABRA	GNG4	GNG7	CD40	RIC8B	BRAP	THY1	ATP2C1	VOPP1	NEK6	ARF6	AFAP1L2	TAB2	ADRB3	RAC1	IL17F	ARAP1	ARAP3	MDFI	GIT1	TAOK2	LGALS1	TAOK3	NDFIP1	SMAD4	CIDEA	NDFIP2	SMAD3	SMAD2	TPD52L1	TAX1BP3	ECM1	LGALS9	APOL3	NOTCH2	CBLC	CDC42BPG	NUP62	RGS2	RGS3	RGS4	RGS5	CDC42BPA	GRK6	HGS	GRK4	GRK5	SMURF1	RGS9	ENG	GRK1	CDC42BPB	SLC20A1	ZNF675	GJA1	TP63	PTEN	CANT1	GLI1	NOD2	NOD1	TICAM1	TICAM2	TGFA	TMEM101	LTBR	LYN	NFAM1	WLS	FLNA	SIGIRR	AMBP	GRM4	INHBA	NCK2	ZDHHC17	SIK2	TNFRSF10B	EREG	RIPK1	ZDHHC13	IL12A	EEF1D	TRIM13	TFG	FKBP1A	SQSTM1	PLEKHG5	VWC2	CD24	CC2D1A	CD27	NLK	HCLS1	IGF1	RICTOR	BIRC2	CDH13	SOST	EPGN	EEF1E1	NLRP12	HTR2B	SLC44A2	ATP6AP2	TBK1	TSPAN6	ZIC1	TLR6	TGFB1	IL31RA	DMPK	TMEM9B	CDKN2B	MIER1	MDFIC	TDGF1	RGN	BUD31	GPR89A	BCL10	BST2	IL29	GOLT1B	RELA	SOCS1	FADD	TRAT1	IL20	TRIM38	PLCE1	MIB2	RIPK2	TNFAIP3	PPP5C	FGD2	FGD1	EID2	LITAF	SNX6	UBE2V1	CXXC5	PEG10	OTUD7B	TRAF7	TRAF6	FGD5	EGF	FGD6	TRAF5	FGD4	CFLAR	CARD8	CARD9	MALT1	TRADD	TRAF3IP2	CDKN1C	IKBKE	TNFSF10	PLK2	TSC1	CDKN2AIP	IL22RA2	FASLG	MUL1	SHISA5	ACVR1B	CLCF1	HMOX1	CASP8	RHOA	RHOC	SHC1	CASP1	RAMP1	RHOH	RALBP1	SLA2	OTX2	PIGU	ARHGAP27	ECT2	UBE2N	MFN2	ACVR2A	ACVR2B	ADRB2	HIPK2	ACVR1	MAVS	PPM1A	TNFRSF1A	TMED4	RGS11	RGS12	MAP3K3	REL	RASGRP4	SLC35B2	REN	PTPRC	SECTM1	NF2	DTX1	NF1	EDA2R	CBY1	FRZB	RGS16	RGS14	RGS20	MAPK8IP2	MAPK8IP3	MAPK8IP1	F2R
MITOTIC_SISTER_CHROMATID_SEGREGATION	http://www.broadinstitute.org/gsea/msigdb/cards/MITOTIC_SISTER_CHROMATID_SEGREGATION	PAM	KIF25	PDS5B	CDC23	NUSAP1	ESPL1	CENPE	NDC80	SMC4	CHMP1A	NCAPH	DDX11	ZWINT	SMC1A	CDCA5	ZW10
POSITIVE_REGULATION_OF_IMMUNE_RESPONSE	http://www.broadinstitute.org/gsea/msigdb/cards/POSITIVE_REGULATION_OF_IMMUNE_RESPONSE	TRAF2	MBL2	CADM1	BCAR1	TLR8	TGFB2	CFHR1	MAP3K7	KRT1	C2	IFNK	TRAF6	PTPRC	CRTAM	IL29	SLA2	MALT1	NFAM1	TRAT1	CD1D	THY1	UBE2N	LAT2	EREG	FYN	IKBKG	IL12A	IL12B	CD79A
NEGATIVE_REGULATION_OF_PROTEIN_METABOLIC_PROCESS	http://www.broadinstitute.org/gsea/msigdb/cards/NEGATIVE_REGULATION_OF_PROTEIN_METABOLIC_PROCESS	LIMA1	KATNB1	IL10	PAIP2B	TIMP1	CDC42	APOA2	SET	INS	GSN	SFTPD	BCL3	CLASP1	DNAJC1	APC	GTPBP4	ARHGEF2	IL6	NF2	PRG3	PAIP2	SOCS1	NDUFA13	PRKCG	INHA	MID1IP1	FOXP3	FURIN	TRAT1	SIGIRR	INHBB	INHBA	EIF4A3	EIF2AK1	TSC1	BACE2	CAPG	NLRP12	GHRL	PPP2R4	MDM4	TMSB4Y	MAPRE1	GHSR	ELANE	IGFBP3	APBB1	EIF2AK3
VITAMIN_TRANSPORT	http://www.broadinstitute.org/gsea/msigdb/cards/VITAMIN_TRANSPORT	GC	SLC22A16	CUBN	PDPN	TCN2	SLC19A1	TCN1	FOLR3	FOLR2	FOLR1	SLC22A4	SLC22A5	SLC46A1
REGULATION_OF_PEPTIDYL_TYROSINE_PHOSPHORYLATION	http://www.broadinstitute.org/gsea/msigdb/cards/REGULATION_OF_PEPTIDYL_TYROSINE_PHOSPHORYLATION	EGFR	IL3	IL5	NF2	LYN	IL29	HCLS1	SOCS1	ITGB2	IL20	IL31RA	CD80	CLCF1	CD81	TDGF1	IL12A	TNK2	IL22RA2
REGULATION_OF_GENE_SPECIFIC_TRANSCRIPTION	http://www.broadinstitute.org/gsea/msigdb/cards/REGULATION_OF_GENE_SPECIFIC_TRANSCRIPTION	ATF6	HNRNPAB	BMP2	BPTF	TRIM28	SPI1	PEX14	RORB	SMARCA1	ARHGEF10L	SCAP
POSITIVE_REGULATION_OF_TRANSPORT	http://www.broadinstitute.org/gsea/msigdb/cards/POSITIVE_REGULATION_OF_TRANSPORT	NCBP2	ORAI1	SPACA3	ITLN1	CBL	TNFSF14	SMAD3	STIM1	PPT1	CDH1	LDLRAP1	FLNA	AHSG	AZU1	GATA2	GCK	GHRH	GSK3B	NLRP12	SFTPD	CARTPT	GHRL	TRIP6
TRANSCRIPTION_INITIATION	http://www.broadinstitute.org/gsea/msigdb/cards/TRANSCRIPTION_INITIATION	E2F2	E2F3	RSF1	MED24	MED23	TBP	GTF2E1	GTF2E2	MAZ	MED26	MED27	GTF3C4	TAF2	SNAPC5	BRF1	TAF5	MED12	CDK9	MED14	MED13	CDK7	PPARGC1A	MED7	MED4	MED30	PTRF	MED16	GTF2I	GTF2F1	MED17	NCOA6	THRAP3	GTF2F2	SMARCA5	MED1
AMINO_ACID_DERIVATIVE_METABOLIC_PROCESS	http://www.broadinstitute.org/gsea/msigdb/cards/AMINO_ACID_DERIVATIVE_METABOLIC_PROCESS	P4HB	CCBL1	SNCAIP	PRG3	GATM	ALDH5A1	HPRT1	CDO1	BBOX1	IDO1	TGFB2	OAZ2	OAZ1	DIO2	COLQ	SULT1B1	ASMTL	ETNK1	GAMT	MAT2B	DHPS	DIO1	SLC5A7	SMS
PHAGOCYTOSIS	http://www.broadinstitute.org/gsea/msigdb/cards/PHAGOCYTOSIS	SPACA3	ADORA2A	GULP1	COLEC12	ADORA1	ELMO1	AHSG	AZU1	CORO1C	GATA2	DOCK1	FCN2	FCGR1A	FCN1	SFTPD	CLEC7A	CD14
NEGATIVE_REGULATION_OF_CELLULAR_PROCESS	http://www.broadinstitute.org/gsea/msigdb/cards/NEGATIVE_REGULATION_OF_CELLULAR_PROCESS	DLC1	AIF1	MXI1	ZNF254	CIAPIN1	MAGED1	CUL3	EPC1	CUL2	CUL5	ZNF396	FAS	DDAH2	CUL1	MAP2K6	CGRRF1	OPA1	BRAF	CRYAA	CRYAB	KDM5B	ZHX1	MECP2	ZHX2	ZHX3	BRAP	BCL2L10	THY1	SSTR4	SSTR5	NME5	NME2	SSTR2	SIRPG	SSTR3	EIF2AK1	ADAMTS8	ZNF238	SSTR1	NME1	BACE2	TGIF1	MAPK8	ATPIF1	ADAMTS1	EIF2AK2	MYO18A	EIF2AK3	TNFRSF6B	DCBLD2	PPP2R3B	NFKBIE	BCL2L2	PPT1	CDHR2	ARF6	HSPA1B	BCL2L1	VPS72	PEA15	NPHP3	ADRB3	HEXIM2	HEXIM1	RAC1	CDC123	ARAP1	ARAP3	DMBX1	KLF12	PAIP2	PHB	KLF10	KLF11	SPHK1	TAOK3	GAS1	ATR	GAS8	GAS7	RERG	BFAR	TONSL	HGS	SMURF1	OPRM1	RTN4	LIMA1	HTATIP2	NUAK2	FAM3D	GLRA1	SPI1	BNIP3	TP63	ZNF675	DAXX	ZNF345	LATS1	LATS2	BNIPL	ZNF350	ZNF148	SERTAD3	MYC	USH2A	SERTAD2	ZNF281	ATF7IP	CDC6	CLN3	ARHGEF2	CDK1	TP53	NDUFA13	TLE1	FOSB	GPR98	MXD4	JMY	INHBB	SERPINB9	EIF4A3	NCK2	INHBA	BNIP1	EREG	CLIC4	BNIP2	ZNF136	SERPINB2	FOXC1	TMSB4Y	NSD1	ALOX12	ZMYND11	PML	RTKN	ABI1	ZNF177	ZNF174	MAGI2-IT1	CCL23	CDC45	PER1	SUPT4H1	RASA1	FOXD3	IL4	IL3	IL6	IL8	IL7	TRIM27	ZNF24	TNP1	PHF12	PLG	ZNF157	CDH13	SOST	GLA	RASSF1	GSK3B	BNIP3L	NLRP12	HPGD	IL2	BARD1	BMP10	CNOT8	ZAK	TNFSF15	OSGIN1	RBFOX2	TNFSF18	TCEAL1	TGFB1	IL10	IL11	VCL	TGFB2	APOA2	CDKN2A	CDKN2B	PACSIN3	CDKN2C	CDKN2D	TDGF1	TGFBI	IL1B	IL1A	DNAJC1	API5	BCL10	ZNF593	IL29	DFFA	RELA	STIM2	ACTN1	HBXIP	CSDA	PA2G4	SMARCE1	TIMELESS	TNFAIP8	HSPB1	TNFAIP3	ARHGDIG	EID1	HMGB1	EID2	CCL2	IFITM1	STK11	SESN1	TIMP1	VDR	PEG10	MIA3	AKT1S1	MEIS2	PRKRA	OTUD7B	AIMP1	B4GALT7	ARHGDIA	HELLS	ANGPTL4	ZNF423	ARHGDIB	CREBZF	FURIN	UIMC1	HDAC5	CDKN1C	CDKN1A	HDAC3	CDKN1B	TSC1	HDAC1	CDKN2AIP	SMARCC2	FABP3	MYO16	ADRA1A	FABP7	HDAC8	PDZD3	FABP6	E2F1	IER3	NBN	RSF1	ARID4A	E2F6	DEDD	RPRM	BAP1	ZNF202	PRDX2	CTCF	PAWR	CDC42	WARS	CASP3	CLCF1	PAX7	RHOB	DLG5	NDUFS3	NRG1	CDK5RAP1	RHOH	NFX1	IP6K2	DLG1	KNG1	ARID5B	SLA2	ARID5A	CDK6	MID1IP1	RB1	DHRS2	PPM1G	ADRB2	PPM1D	ERN1	ERN2	CNTN4	MAPRE1	TM4SF4	ACVR1	SRSF10	BCLAF1	NDN	PF4	ASNS	DEC1	PAIP2B	IGF1R	ORC2	TSPYL2	DAD1	B4GALNT2	GPNMB	TERF2	HSPA9	NOX4	COL4A3	KLK8	NF2	VHL	NF1	ANXA1	ANXA5	FRZB	ANXA4	PPP1R9B	HSP90B1	GCK	CUL4A	ID2	ID1	BAX	ID4	FAF1	ID3	ELANE	RARRES3	RARRES1	FST	SNCA	SHH	SIN3A	WWP1	SUPT5H	TWIST2	TWIST1	GTPBP4	PIM1	TBRG4	RAD9A	TMX1	RND1	KRT18	PIAS4	ALOX15B	CD40LG	TXNDC5	CD33	TBRG1	VEGFA	MNT	PRDM1	TGFB1I1	SUDS3	IQCB1	ENPP7	CHEK1	CD74	UHMK1	LIF	PLAGL1	NR1H2	DRAP1	BAI1	CDA	BCOR	NKX2-5	TCF25	BMP4	COL18A1	NKRF	MDFI	HMGB1P10	BMP2	BECN1	TP53BP2	RYBP	S100A11	SMAD4	SMAD3	CIDEA	SMAD2	TAX1BP3	UBP1	TAX1BP1	CBLC	NOTCH2	NOTCH1	NR1I2	RNF7	SFRP1	NUP62	ETS1	NOTCH4	JAZF1	SRSF12	UTP20	BMP7	RBPJ	GHSR	PRKRIR	KLF4	DLEC1	ZBTB32	PPARD	ACVRL1	NFKB1	TERF2IP	ZEB1	HSBP1	GLI2	PTEN	CDT1	GPX1	TRIAP1	BAG4	CGREF1	GFI1B	BAG1	CCL3L3	DHCR24	CTBP1	RBBP4	ADAM10	CTBP2	PRG3	CD164	SIGIRR	AMBP	AMIGO2	PROK2	CHMP1A	PSEN1	TNFRSF10D	LAX1	GRM8	RIPPLY1	AVEN	SEMA4D	GADD45A	CXCL1	YWHAZ	ZBTB16	ZBTB17	MIF	MLF1	SUMO1	SET	SPEG	LANCL2	BCL2	GATAD2A	VWC2	BCL3	PEX14	BCL6	AATF	QSOX1	CD27	CD28	PDS5B	TBX3	TBX2	GMNN	NLK	TBX5	BIRC6	BIRC5	ILF3	XIAP	BIRC3	SNAI2	SOD1	CDKN3	STAT3	CAPRIN2	YWHAH	MAPK12	YAF2	EEF1E1	CAPG	PHF21A	PPP2R4	APBB2	APBB1	TOB2	CIR1	TOB1	CBX4	FOXO1	FOXO4	GDNF	TPT1	ODZ1	KAT8	KAT6B	SPN	KAT6A	SOCS2	SOCS3	BCL2A1	SOCS1	HRK	ZNF189	NR0B2	SOCS5	NR0B1	FOXN3	TRAT1	PTHLH	CARTPT	ERC1	EMP3	RAD17	LST1	GCLC	MCL1	SNX6	PKHD1	TIPIN	KATNB1	UMOD	ELK3	FTH1	ALB	NPM1	SFTPD	CLASP1	GLO1	GML	RUNX2	RUNX3	CFLAR	TP53I11	CARD8	GNRH1	MAFB	BRCA2	SNW1	FOXP3	NFKBIL1	BRCA1	GLMN	DNMT1	RFX3	LDOC1	SST	IFI6	RSC1A1	IGFBP7	NR6A1	IGFBP6	PDCD4	MEN1	ACVR1B	PCBP4	GSN	ANG	PCGF6	ATP8B1	POU4F2	CDK10	YRDC	KHDRBS1	NOL3	LDB1	PRKCG	INHA	NLRP3	PROC	NRIP1	OSM	MFN2	EIF4G2	TNFRSF9	BTG2	BPTF	BTG1	HIPK3	BTG4	BTG3	CFL1	SCIN	MDM2	GHRL	FAIM3	NAIP	MDM4	CUX1	COMMD7	PPP1R15A	GSTP1	ZFP161	ING5	GLIS3	FRK	ING4	PRKCZ	TNF	GLIS2	GLIS1	TNFRSF8	IFNW1	POU1F1	CALCA	ERCC5	SH3GLB1	TNFRSF18	POU2F1	KRT4	FGFBP1	ERCC4	ING1	ERCC1	ENO1	APC	SCG2	PIK3R2	PTPRC	IL2RB	DTX1	SIRT4	CENPF	SIRT5	CBY1	SIRT1	SIRT2	ATXN1	SON	DR1	IRF7	IRF8	ATP8A2	BRE	ARHGAP35	MPO	IRF2	PPP1R13B	KAT2B	TIAF1	IGFBP3
PROTEOGLYCAN_BIOSYNTHETIC_PROCESS	http://www.broadinstitute.org/gsea/msigdb/cards/PROTEOGLYCAN_BIOSYNTHETIC_PROCESS	CSGALNACT2	HS3ST5	NDST1	CSGALNACT1	CHST3	GLCE	CHST7	CHST9	CHST12	CHST8	CHST11	CHST13	HS6ST1	EXT1	HS3ST3B1
REGULATION_OF_DNA_METABOLIC_PROCESS	http://www.broadinstitute.org/gsea/msigdb/cards/REGULATION_OF_DNA_METABOLIC_PROCESS	SMARCAD1	NBN	ENPP7	MRE11A	WRNIP1	TIPIN	UBE2V1	UBE2V2	TNFSF13	TERF2IP	IL7R	GLI2	TGFB1	CDT1	GLI1	SET	TSPYL2	CDC45	TLK1	TLK2	ERCC4	TERF2	ERCC1	IL4	CDC6	GTPBP4	CCDC88A	NF2	POLH	CEBPG	GMNN	PIF1	S100A11	RAD9A	PRKCG	ATR	PPARGC1A	RAD50	CDK2	RAD51	UBE2N	EREG	KPNA2	RAD17	KPNA1
LOCOMOTORY_BEHAVIOR	http://www.broadinstitute.org/gsea/msigdb/cards/LOCOMOTORY_BEHAVIOR	HRAS	CXCL11	CXCL12	IL10	TGFB2	CXCL10	RALA	SPN	SYK	PLD1	C5AR1	PIK3CB	PLAUR	CCR9	MAPK1	CCR8	CCR7	CCR6	CCR5	CCR4	CCR3	CCR2	CX3CR1	DEFA1	CCL1	CCL3	CCL2	CCL8	ITGB2	CX3CL1	CCL5	CCL7	DOCK2	KAL1	CKLF	SFTPD	AIMP1	DEFB1	DEFB4A	NOVA1	MAP2K1	CXCL14	CXCL13	LTB4R2	FPR2	XCL1	PLAU	CXCR3	CCRL2	CXCR4	SAA1	XCR1	FOSL1	FGF2	CCRL1	CMKLR1	RALBP1	SLIT2	PROK2	PTAFR	CXCL1	CXCL5	NPY2R	CXCL2	C5	FPR1	CXCL9	PF4	CXCL6	CCL28	CCL27	CCL26	CCL24	CCL25	CCL22	CCL23	CCL20	CCL21	CCBP2	LECT2	SCG2	IL4	RNASE2	IL8	CCL19	CCL16	SOD1	CCL15	CCL18	CCL17	CCL11	CDH13	CXCR2	CCL13	MAPK14
RNA_ELONGATION	http://www.broadinstitute.org/gsea/msigdb/cards/RNA_ELONGATION	ADRM1	ERCC6	ELL	GTF2F2	TCEB2	CDK9	SUPT4H1	SUPT5H	ELL3	ELL2
REGULATION_OF_CELL_ADHESION	http://www.broadinstitute.org/gsea/msigdb/cards/REGULATION_OF_CELL_ADHESION	ARHGDIG	EMCN	ACVRL1	IL18	CX3CL1	PTEN	MAGI2-IT1	AZU1	CD47	MIA3	CDKN2A	SAA1	PRSS2	TGFBI	TGM2	B4GALNT2	RASA1	SPN	ARHGDIA	ARHGDIB	KNG1	CYTH1	GTPBP4	ADAM10	NF2	IL8	NF1	DLL1	CDK6	CDH13	SIRPG	RND1	TSC1	CYTIP	IL12A	IL12B	ALOX12
T_CELL_DIFFERENTIATION	http://www.broadinstitute.org/gsea/msigdb/cards/T_CELL_DIFFERENTIATION	PTPRC	CD3D	IL7	IL27	JAG2	SOCS5	SPINK5	SART1	CD1D	LCK	ZAP70	CD4	IL12B	NHEJ1	IL2
REGULATION_OF_DEVELOPMENTAL_PROCESS	http://www.broadinstitute.org/gsea/msigdb/cards/REGULATION_OF_DEVELOPMENTAL_PROCESS	HDAC7	CIAPIN1	SART1	BTK	MAGED1	CUL3	CUL2	MAP3K5	CUL5	FAS	DDAH2	CUL1	CRTAM	OPA1	BRAF	CRYAA	CRYAB	MYH9	BCL2L11	BCL2L10	THY1	MAPK1	NME5	NME2	NME3	SSTR3	SERPINF1	IFNB1	NME1	F2	MAPK8	UNC13B	MYO18A	TNFRSF6B	BCL2L2	PPT1	HSPA1B	BCL2L1	NPHP3	PEA15	IFNA2	CDC42EP2	CDC42EP1	IL17F	ZAP70	DIABLO	ARAP1	ARAP3	CDC42EP4	CDC42EP5	TAOK2	PHB	SPHK1	TNNI3	BFAR	EI24	RTN4	HTATIP2	NUAK2	SPI1	TP63	BNIP3	ZNF675	DAXX	MAPT	USH2A	CLN3	AIFM3	AIFM2	AIFM1	CDK1	TP53	NDUFA13	GPR98	JMY	SERPINB9	INHBA	BNIP1	EREG	BNIP2	SERPINB2	IL12A	IL12B	ALOX12	PML	RTKN	PPP2CA	PCSK9	RASA1	IL4	IL3	IL6	IL7	TP73	PLG	NAE1	CDH13	STAB1	GSK3B	BNIP3L	AMOT	IL2	BARD1	SIK1	ZAK	TNFSF15	TNFSF14	TNFSF12	LRRC4C	TNFSF18	TGFB1	CRADD	TGFB2	NLRC4	CDKN2A	ADIG	CDKN2C	TIA1	CDKN2D	TDGF1	ZNF443	DAP	IL1A	API5	BCL10	NUDT2	DFFA	IL27	RELA	FADD	HBXIP	IL20	TCFL5	TNFAIP8	HSPB1	FGD2	FGD1	HMGB1	CCL2	ADAMTSL4	PRUNE2	AKT1S1	TRAF7	DYRK2	FGD5	ANGPTL3	FGD6	ARHGDIA	FGD4	ANGPTL4	TRAF3	TAF8	ANKH	TRADD	HDAC5	HDAC4	TNFSF10	CDKN1A	HDAC3	CDKN1B	HDAC1	VCP	IKBKG	HSPD1	ABL1	HDAC9	DNAJB6	IER3	DEDD	PRDX2	CDC42	CASP6	CASP3	CASP4	CASP9	RPS3A	CLCF1	PAX7	RHOB	NDUFS3	IP6K2	PPP2R1A	CYCS	CDK6	IFI16	CDK5	LCK	ERN1	ERN2	CNTN4	UBB	ACVR1	DCC	DPF2	BCLAF1	RNH1	PF4	ASNS	TRAIP	DPF1	IGF1R	CD2	DAD1	HSPA9	COL4A4	COL4A3	COL4A2	KLK8	KL	CEBPG	NF1	ANXA1	ANXA5	ANXA4	TNFSF8	HSP90B1	CUL4A	BAX	APAF1	CADM1	FST	SNCA	ADORA1	SHH	BAK1	APOE	CHRNA7	TWIST2	CD3G	PIM1	C16orf5	CD38	TMX1	KRT18	CD40LG	ALOX15B	TXNDC5	VEGFA	NPTN	IQCB1	LALBA	SIVA1	CDK5R1	STK17B	CD70	STK17A	CHEK2	CALR	CD74	AHSG	PLAGL1	AGGF1	HIP1	BMP4	TP53BP2	BECN1	LGALS1	CIDEB	CIDEA	SMAD3	TPD52L1	TAX1BP1	CIDEC	NOTCH2	NOTCH1	RNF7	SFRP1	NUP62	ETS1	NOTCH4	IKBIP	BCAR1	FASTK	PPARG	NFKB1	PTEN	SPINK5	TRIAP1	GPX1	BAG4	BAG1	TOP2A	DEDD2	DHCR24	LGALS12	SLIT2	AMIGO1	PROK2	GRM4	AMIGO2	PSEN1	TNFRSF10D	MAP3K10	NPPB	AVEN	SEMA4D	BID	YWHAZ	ZBTB16	SFN	MIF	BCL2	BCL3	VWC2	AATF	BCL6	CD27	CD28	TBX3	TBX5	NLGN1	NPR1	BIRC6	BIRC5	XIAP	STAT1	BIRC3	SOD1	YWHAG	YWHAH	IFT57	EEF1E1	BIK	TLR2	CBX4	EIF5A	FOXO1	PMAIP1	FOXO3	FOXO4	GDNF	SMNDC1	CASP8AP2	ROBO1	TPT1	ROBO2	ACIN1	MX1	SOCS2	SOCS3	MADD	BCL2A1	HRK	SOCS5	STK4	STK3	TIAL1	RIPK3	CARTPT	ERC1	GCLC	MCL1	RRAGA	MAP4K1	ALB	MTCH1	NPM1	GLO1	RUNX1	SRGN	RUNX3	CFLAR	CARD8	MAFB	HTT	MALT1	WRN	BRCA1	BBC3	PDCD5	SST	PDCD6	PDCD7	IFI6	DAP3	HPS4	FASLG	ACVR1C	ACVR1B	BOK	PCBP4	MKL2	BOC	LTA	PRKCA	NANOG	NOL3	LDB1	INHA	DAPK2	NLRP3	PRKCE	NCR1	NLRP2	DAPK3	PROC	DAPK1	ACVR2A	TNFRSF9	BTG1	HIPK3	SCIN	CFL1	GHRL	FAIM3	NAIP	CTSB	GSTP1	PRKCZ	TNF	TNFRSF25	TNFRSF8	CALCA	MOAP1	UTP11L	ERCC5	SH3GLB1	PTH	TNFRSF18	PYCARD	ERCC3	ERCC2	SCG2	PIK3R2	PTPRC	IL2RB	FOXL2	DTX1	CENPF	SAP30BP	SIRT2	CASP10	SON	BRE	MPO	PPP1R13B	BMPR1B	TIAF1	IGFBP3	F2R
RESPONSE_TO_HEAT	http://www.broadinstitute.org/gsea/msigdb/cards/RESPONSE_TO_HEAT	AKT1	GCLC	CRNN	DNAJB4	SOD1	EIF2B2	EIF2B1	EIF2B3	EIF2B4	EIF2B5
ACTIVATION_OF_MAPK_ACTIVITY	http://www.broadinstitute.org/gsea/msigdb/cards/ACTIVATION_OF_MAPK_ACTIVITY	ZAK	ADORA2B	PTPLAD1	C5	FPR1	MAP4K1	DAXX	MAP3K6	MAP3K5	CXCR4	MAP3K2	MDFIC	MAP3K9	TDGF1	ADRA2A	TGFA	SHC1	CHRNA7	ADRA2C	GNG3	S1PR2	EGF	FGF2	MDFI	DBNL	C5AR1	PIK3CB	MADD	KIAA1804	PKN1	SOD1	PROK2	GRM4	ADRB2	PLCE1	MAP4K5	EPGN	CD81	MAP3K10	GHRL	MAP3K11
GENERATION_OF_PRECURSOR_METABOLITES_AND_ENERGY	http://www.broadinstitute.org/gsea/msigdb/cards/GENERATION_OF_PRECURSOR_METABOLITES_AND_ENERGY	HCCS	CYP24A1	OXA1L	GNPDA1	WFS1	PGD	AQP7	PDX1	OGDH	PDHB	PLOD1	SPR	SLC25A27	APOM	INSR	WWOX	TXNL1	FECH	NCF4	C16orf7	CDO1	PPARGC1A	POR	NNT	ATPIF1	SURF1	CROT	ACAA1	PHKA2	ME3	CYP1B1	ENPP1	GLUD2	PHKA1	POMC	ADRB3	INS	GYS2	DYRK2	EPM2A	FDXR	CRAT	SLC25A12	SLC25A14	NRF1	SLC25A13	GBE1	AVPR1A	QPRT	ASIP	UQCRC2	MCHR1	PPARD	UQCRC1	CYB5R2	ENOX2	PHKB	LEPR	DUOX2	PPARG	DUOX1	PPOX	PDIA5	AKR1C3	NDUFS4	FXN	GPX4	SLC25A3	TREH	LOXL1	COX17	AKR1C1	NDUFS1	AVP	ACO2	SLC25A4	ALDH5A1	PHKG2	CYCS	RUNX1T1	GRHPR	DDO	MTRR	ACADVL	DHRS2	DHRS4	UQCRH	GIPR	GAA	AKR1D1	ALDH9A1	UQCRB	AOC3	XYLB	ECH1	ADH7	GCGR	ALDH3A1	SCO2	CEBPA	NOX4	DLST	NOX5	GYG2	CYP4F11	BCS1L	ISL1	ADIPOQ	SDHA	LEP	BLVRA	SDHB	NDOR1	PPP1R2	GCK	PYGM	GSK3B	GFPT1	SDHC	GFPT2	SDHD	PYGB	RETSAT
DEPHOSPHORYLATION	http://www.broadinstitute.org/gsea/msigdb/cards/DEPHOSPHORYLATION	PTPN22	TIMM50	PTPN21	PTEN	TGFB1	NT5C	PTPRJ	PPP2R1A	PTPRM	PTPRN2	PTPRH	PTPRR	PTPRT	PTPRO	TPTE	PNKP	PPM1G	PPP1CA	PPM1D	PPEF2	SBF1	PPEF1	PPM1M	CTDP1	PPP2R2A	PPP5C	PPP6C	PPP2R3B	PPP2R3A	SSH1	SSH2	DUSP10	PPM1B	MTMR3	THTPA	DUSP13	PPP2CA	PTPLA	PPP2CB	PPAP2A	MTMR7	PTPN7	PTPRB	PTPRC	PTPN6	PTPRD	PTPN9	PTPRE	PTPN3	PTPN18	SMG6	PTPN2	SMG5	PTPRZ1	PTPN5	PTPN4	SMG7	EPM2A	PTPN14	PTPN13	DUSP22	PTPN12	DUSP5	DUSP4	DUSP3	DUSP2	PPP2R4	DUSP9	DUSP8	DUSP6
MEMBRANE_LIPID_BIOSYNTHETIC_PROCESS	http://www.broadinstitute.org/gsea/msigdb/cards/MEMBRANE_LIPID_BIOSYNTHETIC_PROCESS	IMPA1	SGMS2	GBGT1	SGMS1	CERS5	PIGK	ST6GALNAC6	APOA1	PIGF	PIGG	LCAT	PIGH	PIGB	PIGC	PCYT2	AGPAT2	PIGA	AGPAT1	PIGZ	PIGY	PIK3C2A	UGCG	PIGV	PI4KA	PIGU	PIGT	PIGS	PI4KB	CHPT1	PIGO	PI4K2A	CD81	PGS1	GPAA1	ST8SIA1	ST8SIA3	DGKE	LPCAT1	B3GNT5	PEMT	ETNK1	PCYT1B	FADS1	LARGE	ST8SIA5	CERS1	DPM1	DPM2	DPM3
PROTEIN_DNA_COMPLEX_ASSEMBLY	http://www.broadinstitute.org/gsea/msigdb/cards/PROTEIN_DNA_COMPLEX_ASSEMBLY	E2F2	E2F3	RSF1	NAP1L1	MED24	NAP1L3	TBP	MED23	NAP1L2	NAP1L4	GTF2E1	GTF2E2	MAZ	MED26	MED27	ATF7IP	SNAPC5	BRF1	MED12	CDK9	MED14	MED13	CDK7	PPARGC1A	MED7	MED4	PTRF	GTF2I	MED16	MED17	NCOA6	SMARCA5	MED1	HMGB1	SET	ASF1A	GTF3C4	TAF2	HMGB1P10	TAF5	MED30	GTF2F1	GTF2F2	THRAP3	PBX1	PBX3	CHAF1A	CHAF1B	PBX4
CALCIUM_ION_TRANSPORT	http://www.broadinstitute.org/gsea/msigdb/cards/CALCIUM_ION_TRANSPORT	ORAI1	CCL8	CACNB3	CACNB4	SLN	NMUR1	NMUR2	TRPV5	CHRNA7	TRPC1	CACNA2D1	TRPC4	SLC8A1	TRPC3	TRPC5	STIM2	STIM1	TRPM2	NPY	ATP2C1	ATP2A3	PLN	RYR3	ATP2A1	RYR1	CACNA1D	CSN2
REGULATION_OF_T_CELL_ACTIVATION	http://www.broadinstitute.org/gsea/msigdb/cards/REGULATION_OF_T_CELL_ACTIVATION	IL18	SPINK5	SART1	CD47	SFTPD	ZAP70	CD24	EBI3	CD28	IL4	PTPRC	SIT1	CD3E	IL7	IL27	CD276	SOCS5	IL21	THY1	NCK2	LAT	SIRPG	LAX1	NCK1	LCK	GLMN	IL12B	ICOSLG
CELLULAR_MORPHOGENESIS_DURING_DIFFERENTIATION	http://www.broadinstitute.org/gsea/msigdb/cards/CELLULAR_MORPHOGENESIS_DURING_DIFFERENTIATION	ALS2	NRP2	RTN4	NRP1	RORB	LRRC4C	PAX2	GLI2	SHH	ROBO1	APOE	MAPT	CEP290	POU4F1	ROBO2	SEMA3B	UNC5C	SPON2	NRXN3	BAIAP2	OTX2	NRXN1	SLIT1	SLIT2	THY1	AMIGO1	NRL	SEMA4F	OPHN1	SIAH1	CNTN4	UBB	PARD3	CDK5R1	RTN4RL1	KAL1	BAI1	RTN4RL2	PARD6B	KLK8	DPYSL5	NTNG1	NTNG2	YWHAH	S100B	MAP1S	CYFIP1	FEZ2	FEZ1
REGULATION_OF_BODY_FLUID_LEVELS	http://www.broadinstitute.org/gsea/msigdb/cards/REGULATION_OF_BODY_FLUID_LEVELS	F2RL2	COPA	F2RL3	F13A1	HPS4	GNA12	MMRN1	GP9	FLI1	SERPINE1	SLC22A4	SLC22A2	KNG1	F12	L3MBTL4	F10	SLC34A1	F8	F9	F7	WAS	PROC	CD36	THBD	GNAQ	HNF4A	F5	CD40LG	F2	TFPI	NPPB	PROS1	VIP	GGCX	AVPR2	ADORA2A	PABPC4	PF4	ITGB3	LMAN1	MAGI2-IT1	F13B	GP1BA	ENTPD1	PLAT	GUCA1B	NFE2	NPR1	ITGA2	C4BPB	TMPRSS6	PLG	VWF	GPI	CEL	CD59	F2R
COENZYME_BIOSYNTHETIC_PROCESS	http://www.broadinstitute.org/gsea/msigdb/cards/COENZYME_BIOSYNTHETIC_PROCESS	ME1	COQ3	COASY	COQ2	GCLC	MOCS2	COQ7	PDSS1	GCLM	PDSS2
NEGATIVE_REGULATION_OF_GROWTH	http://www.broadinstitute.org/gsea/msigdb/cards/NEGATIVE_REGULATION_OF_GROWTH	DLC1	DCBLD2	ING5	ING4	BMP10	PML	OSGIN1	CDHR2	PPT1	TGFB1	ACVR1B	TSPYL2	CDKN2A	CDKN2C	CDKN2D	SERTAD3	CDA	BCL6	NDUFS3	SERTAD2	ENO1	IP6K2	KLK8	SMAD4	TP53	SMAD3	NDUFA13	RB1	CAPRIN2	RERG	INHBA	PPP1R9B	CDKN1A	CDKN1B	BBC3	ALOX15B	CDKN2AIP	PTCH1	APBB2	APBB1
EPITHELIAL_TO_MESENCHYMAL_TRANSITION	http://www.broadinstitute.org/gsea/msigdb/cards/EPITHELIAL_TO_MESENCHYMAL_TRANSITION	HNRNPAB	S100A4	BMP2	TRIM28	TGFB3	HGF	BMP7	TGFB1	TGFB2	CTNNB1
GENERATION_OF_NEURONS	http://www.broadinstitute.org/gsea/msigdb/cards/GENERATION_OF_NEURONS	ALS2	RTN4	NRP2	NRTN	NRP1	POU6F2	LRRC4C	KCNIP2	PAX2	GLI2	GDNF	RTN1	SHH	TGFB2	NRCAM	ATP2B2	ROBO1	APOE	MAPT	SEMA3B	POU4F1	ROBO2	UNC5C	SPON2	NRXN3	LDB1	BAIAP2	MDGA1	OTX2	PICK1	MDGA2	ARTN	NRXN1	CDK5	SLIT1	SLIT2	THY1	FARP2	AMIGO1	RND1	SERPINF1	SEMA4F	BTG4	NPTN	OPHN1	TRAPPC4	GHRL	CNTN4	SIAH1	UBB	SMARCA1	CDK5R1	PARD3	LST1	RTN4RL1	BRSK2	PPT1	KAL1	BAI1	KRT2	PCSK9	VWC2	RTN4RL2	AGRN	LAMB1	PARD6B	KLK8	LMX1B	DTX1	NF1	NTNG1	DPYSL5	NLGN1	NTNG2	RACGAP1	YWHAG	YWHAH	S100B	MAP1S	CYFIP1	CIT	FEZ2	FEZ1
N_ACETYLGLUCOSAMINE_METABOLIC_PROCESS	http://www.broadinstitute.org/gsea/msigdb/cards/N_ACETYLGLUCOSAMINE_METABOLIC_PROCESS	UAP1	CHIA	CHST7	LARGE	CHST6	CHST2	CHST4	CHST5	NAGK	EXTL2	CHIT1	SLC35A3
RESPONSE_TO_CARBOHYDRATE_STIMULUS	http://www.broadinstitute.org/gsea/msigdb/cards/RESPONSE_TO_CARBOHYDRATE_STIMULUS	ME1	APOA2	GCK	GYS2	CLEC7A	MAFA	EIF2B2	EIF2B3	EIF2B1	EIF2B4	SELS	EIF2B5
MEIOTIC_CELL_CYCLE	http://www.broadinstitute.org/gsea/msigdb/cards/MEIOTIC_CELL_CYCLE	XRCC2	MRE11A	CHEK1	SPO11	SYCP1	RAD21	DUSP13	HSPA2	RAD51B	NPM2	STAG3	TUBG1	RAD51D	CCNA1	TAF1L	ZW10	MSH5	MSH4	LIG3	PIM2	RAD52	RAD54L	LEPREL4	ATM	RAD50	SMC3	BOLL	RAD51	RAD1	REC8	EREG	TOP3A	RAD54B	DMC1	SMC1A
RNA_BIOSYNTHETIC_PROCESS	http://www.broadinstitute.org/gsea/msigdb/cards/RNA_BIOSYNTHETIC_PROCESS	SLC2A4RG	XRCC6	HOXD13	MED24	RORB	MED23	REST	MED21	MED20	ZNF254	CITED1	CITED2	EPC1	TAF5L	MED26	FOXF1	FOXF2	MED27	PQBP1	VPS4B	ZNF396	PATZ1	IKBKAP	ZNF45	PCBD2	RREB1	RXRA	KDM5B	ZHX1	KDM5A	ZHX2	MECP2	MED12	ZHX3	MED14	MED13	HNF4G	KAT5	NME2	HNF4A	PTRF	ZNF238	MED16	MED17	SMARCAL1	TGIF1	SHOX	MYBBP1A	TRAPPC2	ZNHIT3	ZNF76	CRTC1	MYEF2	VPS72	FOXH1	HEXIM2	HEXIM1	PIR	ZNF74	VEZF1	TCF4	TCF3	ARHGEF10L	UTF1	TCF7	KLF12	KLF13	MAP2K3	KLF10	KLF11	ESRRG	TFCP2	C19orf2	USF1	TRPS1	MZF1	PARP1	HLF	TAF1C	HNF1B	ELF1	TAF1A	HNF1A	HTATIP2	ELF2	ELF3	ELF4	ELF5	EZH2	SPI1	TP63	DAXX	ZNF345	YBX1	YBX2	ZNF350	RRN3	HSF2	ZNF148	CREG1	ZNF146	BRD7	SPIB	HSF4	MYC	BRD8	TAF1L	BATF3	ZNF281	ATF7IP	BRF1	ZNF282	MTERF	GMEB2	PTF1A	GTF2H4	TP53	NDUFA13	ZNF143	FOSB	TTF2	MXD4	MYCN	GTF2H1	ARHGEF11	JMY	CIAO1	INHBA	EREG	ZNF136	PFDN5	RUVBL1	NSD1	CLOCK	ZMYND11	ZNF274	CREM	NUFIP1	ZNF367	ZNF35	ZNF177	ZNF174	TADA2A	LIMD1	SUPT4H1	TRIP11	TRIP13	FOXD3	ZNF263	IL4	MYF6	LMX1B	TRIM29	TRIM28	MYF5	TRIM27	TNP1	ELAVL2	TRIM24	PHF12	TRIM22	TP73	RPS6KA5	ATRX	MNAT1	ZNF157	TADA3	RPS6KA4	PPBPL2	NAA15	RBAK	TCEB2	FOXE1	TCEB3	PHF5A	TCEB1	NR5A2	FOXE3	NR5A1	MMS19	LMO4	TBP	NR2E3	TCEAL1	TGFB1	CBFB	GTF2E1	GTF2E2	SMARCD2	SMARCD3	MDFIC	SMARCD1	SCRT1	BCL10	ZNF593	POU2AF1	HDAC10	ARID1A	CSDA	DDIT3	JUNB	PA2G4	HIF1A	SMARCE1	TCFL5	TFAP2B	SMARCA5	MNX1	EDF1	TFAP2A	NFE2L1	TFAP2C	NFE2L2	SMARCA1	NFE2L3	SMARCA2	EID1	HMGB1	HMGB2	CNBP	CCRN4L	LITAF	UBE2V1	ABCA2	NR2C2	CXXC1	TROVE2	TCERG1	MEIS2	RPL6	SMARCB1	TEAD4	SNF8	JUND	TAF9	HELLS	TFDP1	TAF2	TRIP4	EPAS1	TAF5	TAF8	NEUROG1	BRIP1	HDAC5	ATF6	HDAC4	ATF5	NRF1	ATF4	HDAC2	DYRK1B	SMARCC1	GTF2F1	PRKAR1A	SMARCC2	ATF7	GTF2F2	ABL1	HDAC8	E2F1	E2F2	E2F3	RSF1	FOSL2	ARID4A	E2F6	PAX5	ZNF202	DEK	CTCF	PAX3	PAWR	PAX2	PAX1	FEV	TMF1	MAX	MAZ	PAX8	LRRFIP1	NFIL3	FOSL1	NFX1	PTGER3	SLA2	ARID5B	ARID5A	CDK9	ESR2	CDK7	RB1	HMGA2	HMGA1	PRPF6	TARBP1	TARBP2	NCOA6	ZFPM2	JMJD1C	CARM1	NFYC	NFYB	NR3C1	NFYA	IVNS1ABP	HIC1	TSC22D1	TFAM	ORC2	TSC22D3	ECD	GTF3C6	CEBPZ	CHD2	CHD1	NFATC4	NFATC2	GTF3C2	NFATC3	CHD4	GTF3C4	CHD3	NFATC1	CEBPA	MAF	CEBPB	CEBPD	VHL	NFRKB	CEBPG	CREB5	MED30	DBP	ID4	CDX2	FST	HIRA	PTTG1	PRIM1	SIN3A	TRAK1	PRIM2	RARB	SUPT5H	TWIST2	TWIST1	PITX2	YY1	NKX2-8	TAF6L	PPARGC1A	PPARGC1B	UHRF1	MTF1	PRDM4	ABT1	MNT	TGFB1I1	PRDM1	KAT2A	DEAF1	ELL	AFAP1L2	CALR	PLAGL1	DRAP1	HTATSF1	MAML3	DUX1	BCOR	NKX2-5	TCF25	KLF5	MDFI	HMGB1P10	KLF7	BMP2	IKZF3	MLL	KLF9	SUB1	MAML1	CREBBP	MAML2	SMAD4	RYBP	SMAD3	SMAD2	PMF1	UBP1	POLRMT	NOTCH2	RNF4	TCEB3B	NOTCH4	SUPT16H	JAZF1	TCF19	RBPJ	NCOR1	ZFHX3	TCF12	KLF4	TCF15	BMP6	CCNT2	GTF3A	PPARA	ZBTB32	COPS2	PPARD	COPS5	TBX22	TBX21	CCNT1	PPARG	NFKB1	NFKB2	ZEB1	HSBP1	GLI2	KCNIP3	GLI1	ZBTB38	BLZF1	GFI1B	ASH2L	NR2F2	MSL3	SNAPC5	CCNK	POLR1E	ZNF354A	TBX10	SNAPC2	CCNH	SNAPC4	SNAPC3	POLR1C	GTF2B	MBD1	RBBP8	SCAP	MED6	CTNNBIP1	MED7	CHMP1A	MED4	GTF2I	ASH1L	RIPPLY1	SRCAP	TBX19	MED1	POLR2G	POLR2F	ETV7	POLR2E	NMI	POLR2L	POLR2K	POLR2J	POLR2I	EHF	ZBTB16	POLR2D	POLR2C	POLR2B	SUFU	MRPL12	SQSTM1	NR1D2	GATAD2A	PEX14	ETV1	MLLT1	HSF2BP	BCL6	MLLT6	POLR3G	POLR3H	TBX3	POLR3K	TBX2	HCLS1	TBX5	AFF4	ILF3	POLR3C	STAT1	SNAI2	STAT3	STAT2	SOD2	PREB	UBTF	ILF2	NEUROD2	PHF21A	PBX1	PBX3	RBM14	CIR1	PBX4	HNRNPAB	MYOD1	THRA	CRABP2	FOXO1	FOXO3	FOXO4	HOXC6	GATA1	GATA2	ATOH1	GATA6	GATA3	TARDBP	GATA4	HOXC5	TFB2M	KAT7	GABPB2	MYO6	FOXN1	ZNF189	NR0B2	ARNTL	ELL3	NR0B1	TRERF1	FOXN3	AHR	ELL2	ADRM1	TIAL1	TFAP4	SOX5	ELK1	NKX3-2	BTF3	SKIL	RUNX1	RUNX3	RNF14	SREBF1	MAFF	NFE2	SAP18	SNW1	GSC2	FOXP3	BRCA1	SREBF2	PSMC5	GCM1	DNMT1	MAFA	SOX21	POU6F2	FOXK2	NR6A1	BUD31	MEN1	FUBP1	FOS	POU5F1	NAA16	ANG	POU4F2	SOX18	POU4F1	MKL2	ALX1	ELP4	ELP3	ELP2	NANOG	SP100	LDB1	SOX12	UBN1	MSC	NRIP1	CD3EAP	BPTF	ZMIZ2	NRL	MDM2	MDM4	CUX1	ZFP161	ING4	GLIS3	SUPT3H	ING2	TNF	GLIS1	HCFC1	NFIX	HCFC2	POU1F1	TCF7L2	TNFRSF1A	NPAS2	ERCC6	HAND1	HAND2	POU2F3	POU2F2	NFAT5	GFI1	ERCC3	APEX1	ERCC2	ENO1	ERF	DTX1	SOX30	SIRT4	SIRT5	CBY1	SIRT1	IRF9	SP1	SP2	SP3	DR1	IRF7	IRF8	SP4	THRAP3	IRF1	IRF2	IRF3	NFIC	CRK
DETECTION_OF_STIMULUS	http://www.broadinstitute.org/gsea/msigdb/cards/DETECTION_OF_STIMULUS	KCNMB3	RTP3	KCNMB4	RP1	SYT1	CASR	RTP4	CADM1	TACR1	PGLYRP1	TAC1	TAS1R3	NR2E3	OPN1SW	ABCA4	KCNIP2	KCNIP1	TAS1R2	KCNMB2	PDE6B	NLRC4	NOD2	NOD1	PGLYRP4	PGLYRP2	PGLYRP3	NPFFR2	TAS2R43	UGT2A1	UNC119	CRTAM	TRPC3	STIM1	NLRP3	CD1D	SAG	PITPNM1	TAS2R16	TAS2R14	GCK	TIMELESS	GRM6	PDC	CACNA1F	GRK1	RHO	OPN4
SPERM_MOTILITY	http://www.broadinstitute.org/gsea/msigdb/cards/SPERM_MOTILITY	GAPDHS	SLC22A16	SMCP	ROPN1B	ATP1A3	ATP1A4	TNP1	ATP1A1	ATP1A2	GAS8	AKAP4
CYTOKINE_PRODUCTION	http://www.broadinstitute.org/gsea/msigdb/cards/CYTOKINE_PRODUCTION	CADM1	ATP6AP2	IL18	TLR1	TLR3	TLR4	TLR6	TLR7	TLR8	TGFB2	TLR9	MAP3K7	NOD2	APOA2	NLRC4	APOA1	NOD1	IFNG	CHRNA7	LTB	SPN	EBI3	BCL10	CRTAM	PRG3	IL27	INHA	NLRP3	NLRP2	SIGIRR	INHBB	CARD11	INHBA	MAST2	HIF1A	EREG	CD40LG	IL12A	GHRL	IL12B	TRAF2	TNFRSF8	AFAP1L2	ABCA1	PYDC1	CALCA	AZU1	INS	IL17F	SFTPD	PYCARD	BCL3	CD24	TRAF6	SRGN	CD28	IL4	IL6	CARD8	CEBPG	IL9	SMAD4	CD276	CIDEA	SMAD3	MALT1	FOXP3	SOD1	NLRP12	GLMN	IRF4	GHSR	ELANE
CELLULAR_PROTEIN_COMPLEX_ASSEMBLY	http://www.broadinstitute.org/gsea/msigdb/cards/CELLULAR_PROTEIN_COMPLEX_ASSEMBLY	FMOD	COX11	EID2	COX10	ANLN	SRC	PXN	NDUFS7	NDUFS5	NDUFS4	NUBP1	PTK2B	ZFYVE9	NDUFS8	PEX13	AGRN	COX18	SCO1	COX15	CD3E	TGFBR1	TAZ	PICK1	SMAD4	SMAD3	MIS12	ADRM1	ADRB2	TMEM48	PRLR	NUP205	MAPK8IP2	SURF1
CELLULAR_CATABOLIC_PROCESS	http://www.broadinstitute.org/gsea/msigdb/cards/CELLULAR_CATABOLIC_PROCESS	PGD	HNRNPD	RNASEH1	RNF217	GLDC	ISG20	FAH	GOT2	GOT1	DDAH2	DDAH1	ANAPC2	ANAPC5	ANAPC4	OLA1	UBR3	PGLS	NNT	UHRF2	COLQ	UBR5	MGAM	FBXL4	AMFR	MPST	HSD17B11	ALDOA	HACL1	HSD17B14	PFKFB1	PABPC4	ALDOB	PPT1	HSPA1B	ASL	HADHB	ARG1	ARIH1	GAD2	CDA	GCSH	ALDH4A1	NTHL1	GAD1	FBXO7	NPLOC4	CYP46A1	GUSB	CDC23	CIDEA	HGD	CDC20	TPD52L1	PCNP	UBE2L3	CEL	POP1	SMURF2	SMURF1	PLA2G4C	PLA2G4B	PPARA	PPARD	BCKDK	KIAA0368	TSG101	UBE2G1	UBE2G2	BNIP3	AUH	MCCC2	NT5M	GPX3	GSTZ1	NT5C	ZFP36	ABCE1	STS	SPACA3	ACO2	AIFM1	UFD1L	HYAL4	HAO1	HAO2	SIAH2	ECH1	HK1	EDEM1	SQSTM1	RNASET2	HSD17B6	USP33	BCKDHA	CPT1B	UPF2	BCKDHB	ACLY	SOD1	CPT1A	SELS	GAPDHS	BLVRA	SDHA	GBA3	GBA2	SDHB	PSMD14	YWHAH	GLA	PPP1R8	SDHC	SDHD	PYGB	GNPDA1	ALDH1L1	BTRC	IDO1	PDHB	APOA4	ASPA	CDKN2A	APOA5	MIOX	CPA2	FBXO22	DFFA	NUDT3	DFFB	NUDT5	PLA2G15	CECR2	RNASEH2A	PNPLA3	GNS	NEU3	XRN2	DERL2	FZR1	SYVN1	DERL1	GLUD1	NEDD8	UBE2V2	ANAPC10	CHIT1	UBE2D3	UBE2D2	ASRGL1	RNF11	ENTPD4	UBE2D1	SMG6	SMG5	SMG7	SMG1	TST	PSMC5	VCP	UBE2E1	AMT	TPP1	TREH	HPD	UBE2A	ACADM	PFKL	ALDH5A1	ACADS	CYCS	UBE2I	PFKM	UBE2H	UBE2C	DDO	UGT1A1	UBE2B	ACADVL	UBE2N	UBE2K	PRDX6	GAA	ERN2	DHPS	UBB	AKR1D1	ADAMTS13	UBE3A	ECHS1	TKTL1	STUB1	ERCC5	ECD	BDH2	ERCC3	ERCC4	ERCC1	ERCC2	RNF144B	FOXL2	RNASE2	UBE4A	RNASE3	UBE4B	RNASE6	PARK2	AMPD3	GSPT1	BAX	UGT2B4	SMPD4	SMPD3
MITOTIC_CELL_CYCLE	http://www.broadinstitute.org/gsea/msigdb/cards/MITOTIC_CELL_CYCLE	SIK1	PRC1	DBF4	KNTC1	TTK	PKMYT1	AURKA	CDC16	FOXO4	TTN	TGFB1	CUL3	CUL2	CUL5	CDKN2A	DDX11	CDKN2B	CDKN2C	TARDBP	CDKN2D	CCNA2	CDCA5	CUL1	ANAPC5	RAN	POLE	ANAPC4	RINT1	SKP2	TBRG4	ESPL1	DCTN3	FOXN3	SUN2	DCTN2	MAD2L1	ZWINT	CLIP1	AKAP8	STMN1	MAD2L2	RAD17	NEK6	PPP5C	PAM	NEK2	ANLN	ANAPC10	AFAP1L2	ANAPC11	RCC1	PIN1	KATNA1	NPM2	CDC123	PBRM1	FBXO5	EGF	GML	SSSCA1	TAF1	SPHK1	CDC23	SMAD3	TPD52L1	NDC80	SUGT1	CDC27	ATM	CDKN1C	CDKN1A	CDKN1B	NOLC1	PLK1	POLD1	MYO16	ABL1	SMC1A	E2F1	KIF23	KIF22	NBN	KIF25	LATS1	LATS2	TRIAP1	ACVR1B	KIF2C	GFI1B	CEP250	DLGAP5	PCBP4	PRMT5	TGFA	CDK10	DLG1	ZW10	KHDRBS1	CDC7	CDC6	KIF11	KIF15	TPX2	NUSAP1	CDK6	UBE2C	CDK4	CDK2	SPDYA	INHBA	CHMP1A	EREG	BTG3	CDK2AP1	BUB1B	USH1C	FOXC1	CHFR	KPNA2	ACVR1	MAP3K11	BCAT1	PPP6C	POLA1	PML	ASNS	CETN1	BRSK1	NCAPH	NUMA1	TMEM8B	BUB1	PAFAH1B1	CDK13	GFI1	CD28	PDS5B	CENPF	BIRC5	CENPE	CDKN3	CDC25C	SMC3	CDC25B	SMC4	MPHOSPH9	GSPT1	CUL4A	EPGN	CIT	APBB2	MPHOSPH6	APBB1
REGULATION_OF_PHOSPHORYLATION	http://www.broadinstitute.org/gsea/msigdb/cards/REGULATION_OF_PHOSPHORYLATION	IL31RA	NDUFS4	MCM7	CDKN2A	CDKN2B	ANG	CDKN2C	CLCF1	CDKN2D	TDGF1	EGFR	BCL10	CCDC88A	LYN	IL29	CCDC88C	SOCS1	INHA	IL20	INHBA	CARD14	CCND1	PSEN1	EREG	CCND3	CD80	CCND2	CD81	IL12A	RAD17	ITLN1	ITGB2	CD24	EGF	BMP4	IL4	IL3	IL5	NF2	HCLS1	CDKN1A	CDKN1B	AKTIP	NLRP12	GLMN	TNK2	IGFBP3	BARD1	IL22RA2
LIPOPROTEIN_METABOLIC_PROCESS	http://www.broadinstitute.org/gsea/msigdb/cards/LIPOPROTEIN_METABOLIC_PROCESS	LDLR	GPAA1	PPT1	SCARF1	FNTB	APOA4	PIGK	APOA2	APOA1	FNTA	PIGF	PIGG	PIGH	ATG7	PIGB	CHM	PIGC	NPC1L1	CETP	ANGPTL3	PGGT1B	PIGA	AIPL1	PIGZ	PIGY	PIGV	PIGU	PIGT	PIGS	PIGO	DPM1	DPM2	DPM3
MESODERM_DEVELOPMENT	http://www.broadinstitute.org/gsea/msigdb/cards/MESODERM_DEVELOPMENT	TBX6	SECTM1	IKZF3	TBX3	IKZF1	HCK	BMX	SMAD2	TRIM15	SNAI2	SLIT2	BTK	T	TCF21	EYA2	GDF11	JAK2	TIE1	TCF15	KLF4	MATK	MEST
LIPID_METABOLIC_PROCESS	http://www.broadinstitute.org/gsea/msigdb/cards/LIPID_METABOLIC_PROCESS	CYP3A4	ALDH8A1	CYP3A5	RARRES2	SGMS2	GBGT1	PTGS1	SGMS1	SHH	AGPS	APOD	LCAT	CH25H	APOF	PLA1A	NSMAF	APOM	WWOX	SGPL1	UGCG	PPARGC1A	BTN3A1	NPC1	NPC2	PITPNM3	HNF4A	ALOX15B	HSD11B2	PLA2G2E	PLA2G2D	HSD17B11	CHKA	HACL1	HSD17B10	ACADSB	ENPP7	HSD17B14	ACP6	RBP3	TFCP2L1	PPT1	ACAT2	OCRL	PDSS1	PDSS2	CD74	HADHB	PLAA	SERINC2	SERINC5	LPCAT1	SERINC1	PEMT	NR1H4	PLTP	CYP46A1	SPHK1	MCAT	FDXR	CIDEA	ABCG1	APOL2	CEL	CYP7B1	NR1I2	APOL1	MLYCD	IDI1	PLA2G4C	PLA2G4B	BMP6	PPARA	PPARD	CYP2J2	LDLR	PPARG	PMVK	PTEN	ASAH1	ASAH2	ST6GALNAC6	AGPAT6	CYP39A1	ST6GALNAC4	PTGES	GPX4	ALOX12B	GNPAT	CETP	NR2F2	THRSP	AGPAT2	DHCR24	AGPAT1	CLN3	STS	TPRA1	PRG3	PIK3C2A	PI4KA	LGALS13	PI4KB	CDS1	HAO1	PTGDS	ADM	HAO2	SLC27A6	PLA2G6	PLA2G3	CLN8	SLC27A2	SLC27A5	PLA2G5	ALOX12	DEGS1	SLC27A4	CLN6	ECH1	HSD3B1	HSD3B7	GPAA1	MIF	DGKE	DHCR7	ABCD2	HSD17B6	CERK	NSDHL	IL4	SOAT1	GDE1	SOAT2	CPT1B	PNLIPRP2	FADS1	FADS2	DGKK	PDE3A	SOD1	PHYH	CPT1A	MTTP	GBA2	YWHAH	LRP1	LARGE	GLA	DPM1	DPM2	DPM3	LRP2	HPGD	NR5A1	LRP5	TSPO	APOBEC1	CERS5	APOA4	STARD3	APOA1	ST3GAL6	APOA5	SPTLC1	TAZ	PLA2G15	NR0B2	NR0B1	PNPLA3	ECI2	CHPT1	PNPLA8	PLCE1	AKR1B10	PI4K2A	EDF1	MVK	NEU3	CROT	HDLBP	CNBP	CELA3A	CELA3B	ST8SIA1	APOC1	APOC2	ST8SIA3	CEPT1	B3GNT5	APOC4	APOC3	SCARB1	PCYT1B	ANGPTL3	LIPT1	B4GALT4	CYP19A1	SREBF1	LPL	CPNE6	CPNE7	FDPS	SMG1	BRCA1	SREBF2	ABCB4	BCO2	BAAT	UCP3	FAAH	ST8SIA5	CERS1	CPNE1	CPNE3	FABP5	PTGES3	ACOX2	ACOX1	IMPA1	CORIN	ALG1	CYP11B2	ACOT2	TTPA	ACOT1	SULT2B1	ZNF202	PIP5K1A	ACOT4	PEX7	MSMO1	ACOX3	APOBR	IP6K1	ACOT9	AKR1C3	AKR1C2	PIGK	ACOT7	ACOT8	AKR1C4	PIGF	TPP1	PIGG	ANG	PIGH	AOAH	ACOT12	PIGB	MGLL	PIGC	NPC1L1	ACAD8	PCYT2	PLCB2	AKR1C1	IP6K3	IP6K2	PIGA	ACADM	PIGZ	PIGY	SULT2A1	CYP11A1	ACADS	ALDH5A1	PIGV	ADIPOR2	PIGU	BTNL3	ALDH3B2	DHRS9	PIGT	ADIPOR1	PIGS	UGT1A1	PIGO	ALDH3B1	ACADVL	DHRS2	UGT2B17	DHRS3	DGAT1	DGAT2	PRDX6	CD81	UGT2B11	UGT2B10	UGT2B15	AKR1D1	SC5DL	PGS1	BTN2A1	ECHS1	STUB1	ALDH3A2	TNFRSF1A	ALDH1A3	ETNK1	PLCD1	BDH2	PPAP2A	PIK3R1	B4GALNT1	MBTPS2	PSAP	ANXA1	OXSM	MGST3	RDH12	CYP4A11	CYP4F8	RDH11	GLYAT	UGT2B4	LTA4H	CYP4F3	CYP4F2	RDH16	SCP2	SMPD4	UGT2B7	SMPD3	SMPD2	RETSAT
CELLULAR_BIOSYNTHETIC_PROCESS	http://www.broadinstitute.org/gsea/msigdb/cards/CELLULAR_BIOSYNTHETIC_PROCESS	RPL18	ALAD	RPL19	EIF2C1	MRPL41	RPL14	ADCY7	RPL13	PTGS1	RPL15	BBOX1	PLOD1	ASMTL	EIF1AX	HRSP12	SULT1A2	RPL11	DDAH2	EIF2B2	EIF2B3	EIF2B4	EIF2B5	MRPL52	MRPL51	YARS	GATM	CSGALNACT1	AARS	EIF2S3	C16orf7	PPARGC1A	GLCE	SARS2	BOLL	RPS19	EIF2AK1	RPS17	RARS	BACE2	RPS12	HSD11B2	RPS10	RPS11	EXT1	EIF2AK3	HS3ST3B1	EIF2AK4	ADSS	COASY	FARS2	PFKFB1	PABPC4	IGF2BP2	GPR143	MTIF2	PDSS1	MTIF3	PPAT	CD74	PDSS2	RPS27	DMD	IL17F	MRPL55	MOCS2	PAIP2	PAIP1	MCAT	RPS9	RPS5	CYP7B1	RPL18A	GHSR	CHST15	BMP6	ABCF1	COPS5	COX10	EIF2A	ACN9	YBX2	NOS2P1	TYR	AGPAT6	CYP39A1	OXER1	CHST12	CHST11	EEF2K	CHST13	AGPAT2	COX15	AGPAT1	CSGALNACT2	MRPL3	PRG3	NDUFA13	EIF1B	GMPS	SIGIRR	INHBB	INHBA	EIF4A3	MAST2	RPL41	ADM	PTGDS	EREG	TRNAU1AP	GRM8	MTRF1	EIF4A2	ADK	RPL3L	FARSB	RPS4Y1	IL12B	DEGS1	TUFM	CMPK1	BCAT1	ALDH18A1	NACA	HSD3B1	HSD3B7	RPL35	UGDH	RPL27A	UROS	RPL37	RPL38	HPRT1	RPL39	NECAB3	GCH1	MIF	PET112	AZU1	MRPL10	RPL30	CYP27B1	RPL31	RPL34	SEPSECS	MARS2	BCL3	AP3D1	DAZL	TSTA3	CD28	IL4	IL6	DAZ1	UPF1	RRBP1	FADS1	IL9	RPL26	FADS2	RPL24	ETF1	SOD1	EIF2B1	RPL28	RPL29	MRPL23	GLA	RPL22	RPL21	NLRP12	GAMT	MAT2B	HPGD	APBB1	PAICS	NR5A1	TSPO	CTPS	TLR1	EIF5	HBS1L	TLR3	EIF5A	RPS6KB2	TLR4	TLR6	TLR7	TLR8	IL10	TLR9	TGFB2	APOA2	CPOX	DDX25	SPR	EIF1	NQO1	SAMD4A	EBI3	SPN	EGFR	BCL10	FECH	DARS	IL29	IL27	CDO1	PNPLA3	PYCR1	PLCE1	UCN2	HSPB1	NFE2L1	ME1	GCLC	ADORA2A	PAH	ABCA1	GCLM	KARS	EIF3C	EIF3D	EIF3A	EIF3B	OAZ1	EIF3G	RPL7	EIF3H	RPL6	EIF3E	RPL9	EIF3F	RPL8	RPL3	SFTPD	EIF3I	AIMP1	RPL5	EIF3J	RPL7A	RPL4	DYRK2	EEF1A1	MRPS24	CD276	AK5	RPL23A	FOXP3	FURIN	BRCA1	EIF4B	ATF4	TSC1	SLC25A10	EIF4H	GLMN	PDZD3	GUK1	HSP90AB1	PTGES3	METAP1	NDST1	CYP11B2	DPH1	PPOX	RPS2	PEX7	RPS3	AKT1	WARS	ALAS1	ALAS2	RPS3A	ANG	TNIP1	LTB	OCA2	HSP90AA1	CYP11A1	DHRS9	CHST3	INHA	MRPS7	COQ7	PMM2	EIF4G2	COQ3	EIF4G3	COQ2	UMPS	CHST7	DGAT2	CHST6	CHST9	CHST8	GHRL	DHPS	AKR1D1	ALDH9A1	HS3ST5	TNFRSF8	ARPP19	PAIP2B	DCT	TYMS	KRT7	ETNK1	HS6ST1	PTS	GCHFR	GMDS	ASMT	DEFB103A	CEBPG	OXSM	GCK	TSFM	LTA4H	IRF4	SLC5A7	ELANE
ORGANIC_ACID_METABOLIC_PROCESS	http://www.broadinstitute.org/gsea/msigdb/cards/ORGANIC_ACID_METABOLIC_PROCESS	ALDH1L1	PTGS1	SLC7A8	SLC7A9	GGT1	SLC7A4	AGXT	SLC7A5	IDO1	BBOX1	SLC7A6	GLDC	SLC7A7	FAH	GOT2	ASPA	GOT1	SCLY	PLOD1	MAT1A	DDAH2	DDAH1	NANP	ALDH6A1	YARS	DARS	GATM	CSGALNACT1	AARS	PLA2G15	QDPR	GGT5	CDO1	PPARGC1A	ECI2	SARS2	PYCR1	PNPLA8	NPC1	ALOX15B	RARS	CROT	MPST	ME1	HACL1	ACADSB	ME3	GCLC	GNE	GLUD2	FARS2	GLUD1	PFKFB1	PAH	ASL	GCLM	CD74	KARS	HADHB	ARG1	GAD2	ALDH4A1	ASRGL1	IDH1	GCSH	AIMP1	GAD1	NR1H4	FH	MCAT	SLC6A14	HGD	IDH3B	BRCA1	TST	CYP7B1	ATF4	BAAT	MLYCD	SLC7A2	SLC25A10	FAAH	FPGS	SLC25A15	PTGES3	ACOX2	PPARA	BCKDK	PPARD	CYP2J2	AMT	ACOT2	ACOT1	ACOT4	ACN9	ACOX3	MSMO1	ACOT9	GSS	AKR1C3	AKR1C2	WARS	MCCC2	MTHFD2	MSRA	TYR	CYP39A1	PTGES	HDC	ACOT12	GSTZ1	GNPAT	AKR1C1	AGPAT2	HPD	AGPAT1	PEPD	ACADM	ACO2	PRG3	ALDH5A1	ACO1	ACADS	ADIPOR2	ADIPOR1	SLC3A1	DDO	ACADVL	HAO1	PTGDS	SDS	HAO2	AS3MT	SLC27A6	SLC27A2	AKR1D1	SMS	SLC27A5	DEGS1	ALOX12	BCAT1	ECH1	ALDH18A1	HSD3B7	UGDH	NFS1	ECHS1	ARPP19	MIF	DCT	GLS2	TNFRSF1A	MTHFR	ABCD2	MARS2	BDH2	PTS	BCKDHA	CPT1B	FADS1	BCKDHB	FTCD	FADS2	IGF1	ACLY	CPT1A	OXSM	ADI1	CYP4A11	CYP4F8	GBA2	GLYAT	GCK	SLC6A6	GAMT	CYP4F3	MAT2B	LTA4H	CYP4F2	HPGD
POSITIVE_REGULATION_OF_MULTICELLULAR_ORGANISMAL_PROCESS	http://www.broadinstitute.org/gsea/msigdb/cards/POSITIVE_REGULATION_OF_MULTICELLULAR_ORGANISMAL_PROCESS	CADM1	ATP6AP2	BCAR1	IL18	FST	TNFSF13	TLR8	TGFB1	SART1	TGFB2	MAP3K7	CFHR1	CD47	NOD2	IFNG	IFNK	EBI3	SPACA3	CRTAM	IL29	CD3E	SLA2	NFAM1	SOCS5	IL21	TRAT1	THY1	UBE2N	CARD11	PROK2	NCK2	LAT2	SIRPG	EREG	CD40LG	NCK1	LCK	IL12A	IL12B	ICOSLG	MBL2	TRAF2	AFAP1L2	CALCA	MIA3	ZAP70	KRT1	CD24	C2	TRAF6	CD28	BMP4	IL4	PTPRC	IL7	KL	SPHK1	CD276	MALT1	SOD1	CD1D	FYN	ATP2A1	IKBKG	MC4R	CD79A
ACTIVATION_OF_NF_KAPPAB_TRANSCRIPTION_FACTOR	http://www.broadinstitute.org/gsea/msigdb/cards/ACTIVATION_OF_NF_KAPPAB_TRANSCRIPTION_FACTOR	BCL10	TNF	RELA	UBE2V1	EDA2R	PRDX3	UBE2N	PRKCQ	CARD11	NOD2	NLRC3	NPM1	PYCARD	EDA	IKBKB	ERC1	CAMK2A	MAP3K13
BLOOD_COAGULATION	http://www.broadinstitute.org/gsea/msigdb/cards/BLOOD_COAGULATION	GGCX	F2RL2	F2RL3	ADORA2A	F13A1	GNA12	PABPC4	PF4	ITGB3	MMRN1	LMAN1	MAGI2-IT1	GP9	F13B	SERPINE1	GP1BA	ENTPD1	KNG1	PLAT	F12	L3MBTL4	F10	F8	F9	ITGA2	C4BPB	F7	WAS	TMPRSS6	PLG	PROC	VWF	THBD	CD36	HNF4A	F5	GNAQ	CD40LG	CD59	F2	TFPI	PROS1	F2R
REGULATION_OF_CELLULAR_COMPONENT_ORGANIZATION_AND_BIOGENESIS	http://www.broadinstitute.org/gsea/msigdb/cards/REGULATION_OF_CELLULAR_COMPONENT_ORGANIZATION_AND_BIOGENESIS	EIF2C1	EIF5	EIF5A	LRRC4C	CXCL12	GATA2	PACSIN3	APOE	ROBO1	HRSP12	TLK1	ROBO2	EIF1	TLK2	EIF2B2	EIF2B5	MYH9	PPARGC1A	BOLL	NEBL	THY1	HSPB1	EIF2AK3	EIF2AK4	FGD2	FGD1	HMGB1	KATNB1	ARF6	PPT1	MTIF2	MTIF3	AHSG	EIF3C	EIF3D	IRAK3	EIF3A	CDC42EP2	CDC42EP1	EIF3G	EIF3H	EIF3E	EIF3F	RAC1	SFTPD	EIF3I	ARAP1	CLASP1	ARAP3	CLASP2	EIF3J	FGD5	CDC42EP4	FGD6	STK38L	ARHGEF10L	FGD4	CDC42EP5	HMGB1P10	TAOK2	PAIP2	PIF1	EIF4B	TSC1	EIF4H	RTN4	LIMA1	AP2S1	TERF2IP	LATS1	CDC42	CEP250	GSN	ZFYVE16	MAPT	ATF7IP	ARHGEF2	SPACA3	CCDC88A	EIF1B	MID1IP1	NEXN	LDLRAP1	SLIT2	UBE2N	AMIGO1	NCK2	EIF4G2	EIF4G3	MTRF1	NCK1	TPPP	EIF4A2	GHRL	TMSB4Y	MAPRE1	UBB	STON2	STON1	HCFC1	PAIP2B	AZU1	SORBS3	SET	DAZL	ERCC4	RASA1	TERF2	ERCC1	APC	COL4A4	KLK8	DAZ1	UPF1	NF2	CBL	CRIPAK	ETF1	CDH13	YWHAH	CAPG	PBX1	FAF1	PBX3	PBX4
PURINE_RIBONUCLEOTIDE_METABOLIC_PROCESS	http://www.broadinstitute.org/gsea/msigdb/cards/PURINE_RIBONUCLEOTIDE_METABOLIC_PROCESS	ADSS	FIGNL1	OLA1	C16orf7	ACLY	AK5	CTNS	GUK1	AMPD3	NDUFS1
COFACTOR_CATABOLIC_PROCESS	http://www.broadinstitute.org/gsea/msigdb/cards/COFACTOR_CATABOLIC_PROCESS	SDHA	BLVRA	SDHB	NNT	ALDH1L1	ACO2	SDHC	SDHD	UGT1A1	PDHB
RAS_PROTEIN_SIGNAL_TRANSDUCTION	http://www.broadinstitute.org/gsea/msigdb/cards/RAS_PROTEIN_SIGNAL_TRANSDUCTION	ALS2	ARHGAP4	ARHGAP5	APOA1	APOE	ARHGAP1	RHOA	RRAS	RHOB	ABRA	RHOD	FGF2	RHOG	DBNL	PLD1	ROCK1	LIMK1	RALBP1	RREB1	G3BP1	ARHGAP27	ARHGAP29	ELMO1	FARP2	MFN2	PLCE1	CRKL	SGSM3	GNB1	CFL1	LCK	GRAP2	FGD2	ARHGDIG	FGD1	GRAP	GRB2	MRAS	RTKN	MYO9B	ARF6	ABCA1	ROPN1B	RASGRP4	SOS1	RASGRP1	RAC1	APOC3	ADRA2A	ARAP1	ARAP3	FGD5	FGD6	ARHGDIA	FGD4	ARHGDIB	CNKSR1	NF1	IGF1	TAX1BP3	PARK7	LAT	CDH13	NOTCH2	TSC1	RASSF1
MYELOID_CELL_DIFFERENTIATION	http://www.broadinstitute.org/gsea/msigdb/cards/MYELOID_CELL_DIFFERENTIATION	TM7SF4	CSF1	MMP9	SPI1	ZNF675	PF4	FOXO3	ZBTB16	IL31RA	CALCA	CDC42	ACVR1B	ALAS2	SNRK	RASGRP4	DYRK3	ACIN1	RUNX1	KAT8	KAT6A	IL4	LYN	MAFB	HCLS1	LDB1	CEBPG	CDK6	IFI16	INHA	MYH9	INHBA	ACVR2A	RPS19	ETS1	SCIN	NCOA6	CARTPT
CELL_CYCLE_PHASE	http://www.broadinstitute.org/gsea/msigdb/cards/CELL_CYCLE_PHASE	XRCC2	DBF4	KNTC1	PKMYT1	TTK	AURKA	CDC16	FOXO4	TTN	TGFB1	CUL3	CUL2	CUL5	RAD21	CDKN2A	DDX11	CDKN2B	CDKN2C	CDKN2D	TARDBP	STAG3	CCNA1	CDCA5	CCNA2	CUL1	ANAPC5	RAN	RINT1	POLE	ANAPC4	LIG3	SKP2	TBRG4	ESPL1	PIM2	DCTN3	FOXN3	BOLL	DCTN2	RAD1	REC8	MAD2L1	TIMELESS	ZWINT	CLIP1	AKAP8	MAD2L2	NEK6	RAD17	PPP5C	PAM	NEK2	MRE11A	TIPIN	CHEK1	ANAPC10	ANLN	ANAPC11	RCC1	SYCP1	PIN1	PRUNE2	DUSP13	RAD51B	NPM2	KATNA1	PBRM1	RAD51D	EGF	GML	SSSCA1	TAF1	CDC23	NDC80	TPD52L1	SUGT1	CDC27	RAD54L	ATM	CDKN1C	CDKN1A	CDKN1B	NOLC1	PLK1	POLD1	MYO16	RAD54B	ABL1	SMC1A	E2F1	KIF22	NBN	KIF25	LATS1	LATS2	ACVR1B	KIF2C	TRIAP1	GFI1B	PCBP4	DLGAP5	PRMT5	TGFA	CDK10	TAF1L	ZW10	CDC7	KHDRBS1	CDC6	KIF11	KIF15	TPX2	NUSAP1	CDK6	RB1	CDK4	UBE2C	RAD52	CDK2	RAD50	RAD51	SPDYA	INHBA	CHMP1A	EREG	TOP3A	CDK2AP1	USH1C	BUB1B	DMC1	CHFR	KPNA2	ACVR1	MAP3K11	BCAT1	PPP6C	POLA1	PML	CETN1	BRSK1	SPO11	NUMA1	NCAPH	HSPA2	KRT7	BUB1	CDK13	GFI1	CD28	PTPRC	PDS5B	MSH5	MSH4	CENPF	BIRC5	CENPE	CDC25C	CDKN3	SMC3	LEPREL4	SMC4	CDC25B	MPHOSPH9	CUL4A	GSPT1	EPGN	CIT	MPHOSPH6	APBB2	APBB1
LEUKOCYTE_DIFFERENTIATION	http://www.broadinstitute.org/gsea/msigdb/cards/LEUKOCYTE_DIFFERENTIATION	TM7SF4	MMP9	CSF1	JAG2	ZNF675	HDAC7	TPD52	SPINK5	SART1	IL31RA	CALCA	CDC42	ZAP70	CD4	ACIN1	RUNX1	IL4	PTPRC	CD3D	IL7	CEBPG	IL27	INHA	IFI16	SOCS5	NFAM1	MYH9	CD1D	HDAC5	HDAC4	INHBA	LCK	CARTPT	CD79A	IL12B	HDAC9	NHEJ1	IL2
JNK_CASCADE	http://www.broadinstitute.org/gsea/msigdb/cards/JNK_CASCADE	ZAK	ADORA2B	PTPLAD1	MAP4K2	DUSP10	MAP4K1	ZNF675	DAXX	MAP3K6	MAP3K5	MAP3K4	MAP3K2	MDFIC	MAP3K9	CD27	MDFI	GPS1	DBNL	CARD9	TNIK	TAOK2	KIAA1804	TAOK3	MAP2K4	EDA2R	PKN1	MINK1	TPD52L1	MAPK10	GPS2	MAP4K3	AMBP	SH2D3C	MAP4K5	CRKL	SH2D3A	HIPK2	MAP3K10	MAPK8IP2	MAPK9	MAPK8IP3	MAPK8	MAPK8IP1	DUSP9	MAP3K13	MAP3K12	MAP3K11
POSITIVE_REGULATION_OF_I_KAPPAB_KINASE_NF_KAPPAB_CASCADE	http://www.broadinstitute.org/gsea/msigdb/cards/POSITIVE_REGULATION_OF_I_KAPPAB_KINASE_NF_KAPPAB_CASCADE	RPL17	SLC44A2	SLC20A1	VAPA	TBK1	TSPAN6	GJA1	FASLG	MUL1	TLR6	SHISA5	CANT1	NOD2	NOD1	MYD88	TMEM9B	MIER1	HMOX1	TICAM1	CASP8	RHOA	TICAM2	RHOC	TMEM101	BUD31	CASP1	GPR89A	BCL10	LTBR	BST2	GOLT1B	RELA	FADD	CD40	WLS	ECT2	FLNA	UBE2N	TRIM38	ZDHHC17	TNFRSF10B	ATP2C1	VOPP1	MIB2	RIPK1	ZDHHC13	RIPK2	EEF1D	NEK6	PPP5C	MAVS	LITAF	PPM1A	TRIM13	UBE2V1	TFG	FKBP1A	CXXC5	TAB2	TNFRSF1A	TMED4	MAP3K3	REL	SLC35B2	PLEKHG5	CC2D1A	TRAF6	TRAF5	CFLAR	SECTM1	CARD9	LGALS1	NDFIP1	NDFIP2	MALT1	BIRC2	ECM1	LGALS9	TRADD	TRAF3IP2	IKBKE	APOL3	TNFSF10	NUP62	PLK2	HTR2B	F2R
CELLULAR_PROTEIN_COMPLEX_DISASSEMBLY	http://www.broadinstitute.org/gsea/msigdb/cards/CELLULAR_PROTEIN_COMPLEX_DISASSEMBLY	UPF1	MTERF	TNP1	ETF1	HMGA1	TTF2	MAZ	SET	SMARCE1	MTRF1	HRSP12	SUPT16H	NRG1
REGULATION_OF_RAS_PROTEIN_SIGNAL_TRANSDUCTION	http://www.broadinstitute.org/gsea/msigdb/cards/REGULATION_OF_RAS_PROTEIN_SIGNAL_TRANSDUCTION	FGD2	ALS2	FGD1	RALBP1	NF1	ARHGAP27	ARF6	MFN2	NOTCH2	PLCE1	TSC1	RASGRP4	RAC1	ABRA	ARAP1	ARAP3	FGD5	FGD6	FGD4
RHYTHMIC_PROCESS	http://www.broadinstitute.org/gsea/msigdb/cards/RHYTHMIC_PROCESS	ENOX2	SPRR2G	SPRR2F	SPRR2E	SPRR2C	SPRR2D	SPRR2A	SPRR2B	PER2	AANAT	PER1	EIF2B2	CRY1	EIF2B4	EIF2B5	FOXL2	EGR3	ARNTL	SOD1	PTGDS	EREG	TIMELESS	HTR7	HEBP1	CARTPT	BMPR1B	CLOCK	OPN4	MTNR1A
NITROGEN_COMPOUND_METABOLIC_PROCESS	http://www.broadinstitute.org/gsea/msigdb/cards/NITROGEN_COMPOUND_METABOLIC_PROCESS	GNPDA1	SNCAIP	CHIA	B3GALT6	SLC7A8	SLC7A9	GGT1	SLC7A4	SLC7A5	BBOX1	SLC7A6	SLC35A3	IDO1	FAH	GLDC	SLC7A7	TGFB2	GOT2	ASPA	ST3GAL2	GOT1	SCLY	PLOD1	MAT1A	SULT1A1	ASMTL	ST3GAL6	SULT1A2	SPR	DDAH2	NQO1	DDAH1	NANP	EGFR	ALDH6A1	YARS	DARS	GATM	CSGALNACT1	AARS	QDPR	GGT5	CDO1	GLCE	SARS2	GNS	ISCU	PYCR1	COLQ	SULT1B1	HAS1	RARS	EXT1	EXT2	MPST	GCLC	GCNT2	ASS1	GLUD2	GNE	FARS2	GLUD1	PAH	ASL	NAGK	EXTL2	GCLM	KARS	CHIT1	OAZ2	ARG1	B3GNT8	GAD2	OAZ1	GCSH	ASRGL1	ALDH4A1	AIMP1	GAD1	B4GALT7	P4HB	UAP1	GUSB	SPHK1	SLC6A14	HGD	TST	ATF4	BAAT	DIO2	SLC7A2	DIO1	FPGS	SLC25A15	HSP90AB1	BCKDK	AMT	AKT1	GSS	MCCC2	WARS	MSRA	NOS2P1	TYR	XYLT1	CHST12	HDC	CHST11	CHST13	GSTZ1	HPD	PEPD	HSP90AA1	PRG3	ALDH5A1	CHST2	CHST3	CHST4	SLC3A1	CHST5	HYAL4	DDO	CHST1	CHST7	CHST6	SDS	DHPS	SMS	CLN6	AOC3	BCAT1	ALDH18A1	GALNT5	UGDH	NFS1	HPRT1	GCH1	GLS2	DCT	MTHFR	B4GALNT2	MARS2	ETNK1	SULT1C2	PTS	GCHFR	BCKDHA	BCKDHB	ADI1	GLA	LARGE	SLC6A6	GAMT	MAT2B	SLC5A7
VIRAL_REPRODUCTION	http://www.broadinstitute.org/gsea/msigdb/cards/VIRAL_REPRODUCTION	CCL1	HS3ST6	CCL3	HS3ST5	CCL2	RSF1	DERL1	VAPB	OPRK1	CALCOCO2	EIF5A	RRAGA	DEK	HCFC2	APOBEC3G	APOBEC3F	CCL4	TGFB1	SMARCB1	WWP2	MDFIC	WWP1	HTATSF1	CXCR6	ITCH	GFI1	TNIP1	TOP2A	PARD6A	CTBP1	CTBP2	IL8	SMAD3	HBXIP	UBP1	CLEC4M	TARBP2	PPIA	CD209	CD81	ACE2
MONOCARBOXYLIC_ACID_METABOLIC_PROCESS	http://www.broadinstitute.org/gsea/msigdb/cards/MONOCARBOXYLIC_ACID_METABOLIC_PROCESS	PTGES3	ACOX2	PPARA	PPARD	CYP2J2	ALDH1L1	PTGS1	ACOT2	ACOT1	AGXT	ACOT4	BBOX1	ACN9	MSMO1	ACOX3	ACOT9	AKR1C3	AKR1C2	MTHFD2	CYP39A1	PTGES	ACOT12	GNPAT	AKR1C1	ACADM	PRG3	ALDH5A1	ACADS	CSGALNACT1	PLA2G15	ADIPOR2	ADIPOR1	ECI2	PPARGC1A	ACADVL	HAO1	PNPLA8	NPC1	PTGDS	ALOX15B	HAO2	SLC27A6	AKR1D1	SLC27A2	SLC27A5	CROT	ALOX12	DEGS1	HACL1	ME3	ACADSB	ECH1	HSD3B7	PFKFB1	UGDH	ECHS1	ARPP19	CD74	HADHB	MIF	TNFRSF1A	ABCD2	BDH2	NR1H4	CPT1B	FADS1	MCAT	FTCD	IGF1	FADS2	CPT1A	BRCA1	OXSM	CYP4A11	GBA2	CYP7B1	CYP4F8	ATF4	GLYAT	BAAT	GCK	MLYCD	FAAH	SLC25A10	CYP4F3	LTA4H	CYP4F2	HPGD
REGULATION_OF_ACTIN_FILAMENT_LENGTH	http://www.broadinstitute.org/gsea/msigdb/cards/REGULATION_OF_ACTIN_FILAMENT_LENGTH	LIMA1	ARF6	CXCL12	LATS1	NEBL	NCK2	CDC42EP2	GSN	NCK1	CAPG	TMSB4Y	RASA1	CDC42EP5
LEUKOCYTE_CHEMOTAXIS	http://www.broadinstitute.org/gsea/msigdb/cards/LEUKOCYTE_CHEMOTAXIS	IL8	ITGB2	PF4	CX3CL1	IL10	TGFB2	CXCR2	DOCK2	SAA1	CKLF	SFTPD	SCG2	SYK
REGULATION_OF_NUCLEOCYTOPLASMIC_TRANSPORT	http://www.broadinstitute.org/gsea/msigdb/cards/REGULATION_OF_NUCLEOCYTOPLASMIC_TRANSPORT	KHDRBS1	NCBP2	MDFI	NUDT4	NFKBIE	NF1	SMAD3	TNFSF14	CDH1	NLRP3	MXI1	TGFB1	FLNA	UHMK1	NFKBIL1	TONSL	GSK3B	NLRP12	BCL3	FAF1	TRIP6	BARD1
MULTICELLULAR_ORGANISMAL_DEVELOPMENT	http://www.broadinstitute.org/gsea/msigdb/cards/MULTICELLULAR_ORGANISMAL_DEVELOPMENT	MEF2C	MEF2B	HRAS	GDA	MEF2A	BTD	PPP2R5D	RORB	MYLIP	SART1	BTK	CUL7	MC1R	SH3GL3	BRAF	PDPN	RREB1	LIG1	MYH3	UGCG	LIG3	MYH7	MYH6	MYH9	MARK4	PROX1	THY1	DOC2A	TAGLN	SERPINF1	F2	FOXG1	ZNF384	ROR2	SHOX	PMP22	EIF2AK3	SH3GL2	SH3GL1	OSTF1	AMTN	SERF1B	CACNB2	T	ARIH2	ATN1	KAL1	IL17F	ZAP70	SPP2	RECQL4	KIF3B	CYP46A1	NTF3	MOBP	NXF5	NXF2	DUSP22	ATR	SERPINI1	SMURF1	MAB21L2	FGF5	NEURL	FGF8	HTATIP2	FGF7	ELF3	TCOF1	SPI1	EVI5	SCRG1	NMUR2	FGF1	FGF2	GHR	EGFL7	LYN	TP53	IL6R	WAS	MMP11	INHBA	EREG	FOXC2	LRMP	FOXC1	EGFL8	VCAN	IL12B	CSF3	CSF1	NNAT	TRIM14	TRIM15	PCOLCE	SNRK	COL7A1	PKD2	PAPSS1	PAPSS2	C1GALT1	PPP1R17	WNT8B	MYF6	IL4	IL3	IL8	LMX1B	IL7	MYF5	NTNG1	IGF1	NTNG2	IGF2	MID1	PHYH	CDH13	MEF2D	ACCN1	EPGN	STAB1	BNC1	FOXE1	AMOT	IL2	LMO1	GRIK1	LMO2	LMO4	IL18	TGFB3	LRRC4C	PDX1	NR2E1	TGFB1	IL10	TGFB2	CXCL10	TDGF1	GALR2	BCL10	STMN3	BST2	BST1	BAIAP2	IL27	ENC1	MGP	NRD1	ZNF7	IL20	EP300	VAMP5	TFAP2B	EDF1	TFAP2A	EDA	SMARCA1	SNTG2	FGD1	CCL2	ADORA2A	ST8SIA2	MDK	NR2C2	TCP11	TEAD4	PCDHA10	PCDHA11	EGF	HELLS	UPK2	ARHGDIB	FKTN	CCM2	MEA1	JRKL	HDAC5	P2RX5	HDAC4	S100B	ST8SIA4	DYRK1A	ADRA1B	MYO16	FABP1	SCN8A	FABP7	HDAC9	ADRA1D	FABP5	CELF3	PAX6	PAX5	PAX4	PAX3	PAX2	PAX1	MBP	SPRY2	PCDH1	RNF103	TIE1	CNTN6	IFI16	HOXC11	GAA	CNTN4	UBB	NRGN	CASQ2	RAG1	BRSK2	APLP1	COL9A1	CD9	COL9A2	LEFTY2	AVIL	CD4	CALML5	DCLK1	EBP	KLK7	SECTM1	KLK8	KL	CEBPG	KLK5	MAL	COL5A3	FRZB	COL5A2	ID2	BAX	GDF11	GDF10	ID3	EDN3	NELL1	FST	UTRN	LHCGR	TPD52	MOG	ATP2B2	DSPP	ATXN10	APOE	ERAP1	COL12A1	CEP290	RAB26	COL10A1	MATN3	CD3D	VANGL2	KRT13	UBR3	KRT10	SCEL	FARP2	HES1	LETM1	KRT19	RND1	KRT17	KRT16	ATP2C1	KRT15	VEGFA	KRT14	MNT	NPTN	LRCH4	EXT1	EXT2	PNMA1	IQCB1	CDK5R1	MFNG	LENEP	KEL	RBP2	HOXB13	EPHB4	EPHB1	EPHB2	AHSG	SEMA5A	TCF21	CRMP1	LHX1	LHX3	SMA4	LHX6	MAML3	OLFM1	BLNK	COL18A1	MDFI	IKZF3	MLL	IKZF1	HPCAL4	FTO	RYBP	DDX1	KRT31	CELSR1	KRT34	KRT32	EPHA2	NCKAP1	MYCNOS	DLX2	ATP2A2	ETS1	DLX6	DLX5	ETS2	GHSR	TCF12	KLF4	TCF15	KLF3	NRP2	PCDHA6	PCDHA7	PPARD	PCDHA8	NRP1	ARSE	ACVRL1	PCDHA2	PCDHA3	PCDHA4	MYBPC3	PCDHA5	PCDHA1	KCNIP2	GLI2	PTEN	SPINK5	CANX	GLI1	AES	GNPAT	MKX	SEMA3B	PCDHB9	PCDHB5	UFD1L	PCDHB6	PCDHB3	PCDHB4	PCDHB2	ARTN	NFAM1	CD164	RBBP7	AMIGO1	PROK2	SEMA4F	RIPPLY1	NPPB	CXCL1	ETV7	PARD3	RAB3D	ZBTB16	AZU1	LY6H	VWC2	APBA2	APBA1	JARID2	HCLS1	NLGN1	NPR1	GJB5	NPR3	SOD1	SNAI2	GJB1	CD1D	PRELID1	YWHAG	YWHAH	MEOX2	MEOX1	SVIL	PHGDH	NHLH2	PTCH1	PTCH2	ATP6V0A4	TMEM176B	NHLH1	VLDLR	MYOD1	PLXNA3	CASR	NRTN	PLXNA1	MMP9	FOXO3	FOXO4	TTN	GDNF	GHRHR	GATA1	PRKACG	REG3A	WNT1	PROP1	ROBO1	GATA6	GATA4	ROBO4	ROBO2	PDGFC	C16orf80	KRT85	LGI1	IFRD1	KAT8	KRT83	KAT6A	PICK1	FOXN1	CBLN1	LSAMP	OPHN1	DSP	NRSN1	EMP1	FGFR1	FGFR3	TCL1A	GREM1	PCDHAC2	PCDHAC1	ITGAX	NPM2	TRO	NKX3-1	CSF1R	GNRH1	HTT	BMX	ITGA2	FOXP2	ITGA7	CYFIP1	GLMN	CD79A	CHRD	POU6F1	AEBP1	INSL4	POU6F2	GNRHR	SCGB1A1	PDCD1	DGCR2	RIPPLY2	ANG	DGCR6	POU4F2	MKKS	POU4F1	SRD5A2	MKL2	SHC3	BOC	KIRREL3	ALX1	NANOG	CHST2	DMRT1	DMRT2	ALK	FSHR	OSM	EYA2	EVPL	BPTF	KRTAP5-9	SCIN	ITGB1BP2	GHRL	CUX1	UTP3	KRT6A	KRT6B	UBE3A	MTM1	NPTX1	POU2F3	COMP	TGM3	CDK13	TGM5	ERCC3	CRIM1	SCG2	ERCC2	ZBTB7B	GLRB	FOXL2	PARK2	SIRT2	ATXN3	PRLR	MAP1S	BMPR1B	IGFBP3	IGFBP4	ALS2	HCCS	HOXD13	L1CAM	HDAC7	CITED2	FLI1	CTGF	SYK	PHOX2B	ZNF45	PTPRR	PITPNM1	ADAMTS9	NME2	RPS19	MSX1	TRAPPC4	TGIF1	ATPIF1	TRAPPC2	ADAMTS4	ODAM	NAGLU	EMCN	ERBB4	ERBB2	MYEF2	PPT1	HESX1	NPHP3	MUSK	ZNF74	NUDC	DMBX1	DVL2	DVL3	KLF10	SPHK1	MSTN	TNNI3	DVL1	PCDH18	APOL2	SHOX2	TRPS1	TGFBR3	TLL1	KCNH1	RTN4	HLF	HNF1B	ZNF675	DGCR14	RTN1	DFNB31	HLX	MAPT	CREG1	USH2A	STS	STX2	ACTA1	CMKLR1	PTF1A	TLE3	TLE1	FOSB	TLE2	MXD1	FLNA	GPR98	ARVCF	NAB2	KIAA1217	NHEJ1	RAPGEFL1	CLN8	CLN5	GPR65	FHL3	PCDHB15	PML	PCDHB14	PCDHB13	PCDHB12	PCDHB11	ITM2B	PCDHB10	PCDHB16	PCDHB17	COL6A3	CSDE1	PCSK9	LIMD1	CCBP2	HSD17B3	RASA1	SIM1	SIM2	ZNF267	ELAVL1	RICTOR	CAPN3	PLG	CCL17	RPL29	RPS6KA6	RPS6KA3	LARGE	ADAP2	HBEGF	MPPED2	CTNS	NR5A2	ZNF256	GFRA3	NR5A1	BMP10	CHERP	HMGCR	STK36	JAG2	TNFSF13	TNFSF12	DLK1	ZIC1	ZIC3	ZIC2	NRCAM	GPR45	APOA5	UNC5C	SPON2	BPNT1	INSR	MATK	FLVCR1	RET	TAZ	SIX3	DLL3	VAX2	SIX6	HHEX	GPR56	SIX1	COL1A2	SPDEF	COL1A1	TNFAIP1	ACHE	HMGB3	DRD2	TNFRSF12A	MRAS	CNTFR	EXTL1	ECE2	DYRK3	DDX41	ANGPTL3	ANGPTL2	ANGPTL4	ADAM23	NEUROG1	WHSC2	NEUROG3	ANKH	NDUFV2	MYH11	CACNA1H	ADAM22	ASPRV1	LEPR	FES	PRDX1	CDC42	ALAS2	NDUFS4	TRIM3	HEY1	PCP4	HEY2	DLG4	RHOB	LIMK1	OTX2	CDK6	MBNL1	HMGA2	RPS4X	NCL	CDK5	HUNK	CHRM3	CHRM2	NCOA4	CHRM1	LCK	NCOA6	ACVR1	ABLIM1	IRX4	NDP	CTF1	RNH1	PF4	DCN	ALDH3A2	MSX2	DCT	COL17A1	DNER	PAFAH1B3	PAFAH1B1	DCX	COL4A4	COL4A3	COL4A2	PLP1	NF2	ALPK3	COL13A1	HCK	FBN1	NF1	DPYSL5	DPYSL4	RCAN1	DPYSL3	DRG1	DPYSL2	ANXA2	CLPTM1	HEYL	SMPD1	JAK2	APAF1	FEZ2	FEZ1	NOG	CDX1	S100A7	SNCA	AQP4	POSTN	ADORA1	SHH	BDNF	PLOD1	CHRNA4	NGFRAP1	CHRNA7	CHRNA1	PITX3	EIF2B2	EIF2B3	EIF2B4	TWIST2	PITX2	EIF2B5	TWIST1	RARG	EFNB3	NKX2-6	MDGA1	MDGA2	PIM1	C4orf6	ACRV1	TBR1	PRELP	CD40LG	LAMC2	EFNA5	LAMC1	KCNMB4	GCNT2	HOXA13	ELN	ITGA11	TAGLN3	KCNMB2	MYT2	LIF	LAMB3	AGGF1	BAI1	HOXA10	AGRN	IL1RAPL2	LAMB1	EMD	NKX2-2	BMP4	BMP2	BMP1	TRPC5	SMAD5	SMAD2	EN1	MYOZ1	SMAD1	EN2	CSRP3	NKX6-1	LAMA2	NOTCH2	NOTCH1	LAMA3	NOTCH4	SFRP4	TMOD2	LHB	ENG	GYPC	TM7SF4	SPG7	TBX22	TBX21	CDSN	TNFRSF11B	ALOX12B	COL11A1	MSL3	DNAJC19	DHCR24	ADAM10	FLOT2	RBM45	SLIT1	CLC	SLIT2	SLIT3	VCX3A	CTNNBIP1	SGCG	SGCD	SIAH1	SGCE	ADAM12	SGCA	SGCB	SHROOM2	SHROOM3	SHROOM4	STATH	EHF	COL2A1	SUFU	MLF1	SPEG	UGT8	LECT2	THBS1	FZD9	TBX6	NAT8	TBX3	PTPRZ1	TBX5	NASP	TBX4	AFF3	TBX1	AFF2	EIF2B1	STAT3	FZD6	COL19A1	MAPK12	CLEC3B	DRP2	CLEC3A	NEUROD2	PBX1	PBX3	CIT	PBX4	FGF19	MAEA	CRABP1	FGF14	WFS1	FGF17	FGF16	ARNT2	CRABP2	FGF11	FGF10	FGF13	CSPG5	FGF12	ANKRD7	IL31RA	HOXC6	GSTM3	ACIN1	ODZ1	DSCAM	TNFRSF17	SOCS5	MEPE	NR0B1	NUMBL	TIMM8A	PTHLH	PLCE1	GYLTL1B	CARTPT	PAEP	PRPS1	KALRN	MYL6	SRI	LST1	GCLC	TFAP4	MCL1	SOX3	ONECUT2	MAP4K2	NINJ2	MAP4K1	DSCAML1	NINJ1	ATP6V1B1	SOX8	GCLM	HOXA1	B3GNT5	PTPLA	SFTPD	HOXA9	RUNX1	RUNX2	SFTPB	SRGN	AXIN1	MEST	PARD6B	EVC	NFE2	ZMYM4	MAFB	ZMYM3	CPNE6	ZMYM6	DMP1	TINAG	HOXB1	GCM2	HOXB2	BMI1	LSR	CRX	GSS	ACVR1B	TPP1	POMT1	PTH1R	SOX15	KCNQ2	PRL	RS1	EGR3	EGR2	ALDH5A1	NRXN3	SOX14	LDB1	SOX11	MINK1	NRXN1	INHA	ACVR2A	ACVR2B	SMTN	BTG1	BTG4	NAIP	GSTP1	RTN4RL1	SPRR2G	SPRR2F	SPOCK1	SPRR2E	POU1F1	KRT9	CALCA	NPAS1	UTP11L	NPAS2	KRT5	HAND1	SPRR2C	SPRR2D	RASGRP4	MYL6B	HAND2	SPRR2A	SPRR2B	PTH	MSI1	KRT1	PTN	POU3F3	KRT2	RTN4RL2	PTS	THPO	PTPRC	ERG	DNM1L	DTX1	PLAC1	CENPF	CBY1	SPARC	RACGAP1	WNT2B	GMFB	PSPN	SPRR1A	CASP14	KCNN3	SPRR1B	F2R
BRAIN_DEVELOPMENT	http://www.broadinstitute.org/gsea/msigdb/cards/BRAIN_DEVELOPMENT	POU6F1	GLI2	ZIC1	SHH	ZIC2	NDUFS4	CEP290	ROBO2	UNC5C	ALX1	EGR2	MDGA1	OTX2	SIX3	ALK	TBR1	SLIT1	VCX3A	PITPNM1	BPTF	NCOA6	FOXG1	GPR56	CNTN4	SMARCA1	CLN5	UTP3	SHROOM2	CDK5R1	SHROOM4	UBE3A	NNAT	DSCAML1	PPT1	HESX1	ECE2	LHX6	NKX2-2	DMBX1	NF1	AFF2	FOXP2	PCDH18	DLX2	MAP1S	PHGDH	MYO16	PBX1	PBX3	CTNS	PBX4
ANATOMICAL_STRUCTURE_FORMATION	http://www.broadinstitute.org/gsea/msigdb/cards/ANATOMICAL_STRUCTURE_FORMATION	ACVRL1	HTATIP2	IL18	TNFSF12	GLI2	FOXO4	SPINK5	CANX	SHH	TGFB2	ANG	ROBO4	RHOB	ERAP1	CEP290	CHRNA7	MYH9	NCL	SLIT2	THY1	PROK2	EYA2	SERPINF1	BTG1	VEGFA	NPPB	ATPIF1	EMCN	RNH1	PML	PF4	TRIM15	CD9	AGGF1	IL17F	RUNX1	EGF	ANGPTL3	C1GALT1	SCG2	ANGPTL4	COL4A3	COL4A2	IL8	NF1	SPHK1	NPR1	SMAD2	TNNI3	PLG	CDH13	EPGN	STAB1	NOTCH4	AMOT	KLF4
IMMUNE_EFFECTOR_PROCESS	http://www.broadinstitute.org/gsea/msigdb/cards/IMMUNE_EFFECTOR_PROCESS	MBL2	TRAF2	CADM1	IL28RA	BNIP3	RSAD2	APOBEC3G	TNFSF13	TLR7	APOBEC3F	CD74	TGFB1	TLR8	MAP3K7	CFHR1	APOA2	APOA1	FCN2	BCL2	FCN1	KRT1	C2	TRAF6	IL4	PTPRC	CRTAM	IL29	SLA2	DEFB103A	CEBPG	MALT1	FOXP3	NCR1	TARBP2	CD40LG	BNIP3L	IL12A	IL12B
RESPONSE_TO_NUTRIENT_LEVELS	http://www.broadinstitute.org/gsea/msigdb/cards/RESPONSE_TO_NUTRIENT_LEVELS	CCKAR	ENPP1	GNAI2	NUAK2	PPARG	ASNS	ENSA	GCGR	CDKN2B	ALB	CDKN2D	PCSK9	OGT	SREBF1	STC2	FADS1	TP53	LEP	SSTR2	CHMP1A	TULP4	NPY	SSTR1	GIPR	CARTPT	GHRL	STC1	GHSR	SST
CELL_CELL_SIGNALING	http://www.broadinstitute.org/gsea/msigdb/cards/CELL_CELL_SIGNALING	PGF	PGR	HTR1B	GRIN2B	HTR1D	HTR1F	HTR1E	PTPRJ	SCN2B	KIF5A	GRIN2A	BSN	MAPK1	SSTR2	SIRPG	GRB10	SSTR3	DOC2A	SSTR1	PMP22	GRAP2	SCN1B	ADCYAP1	HCRTR2	IL17C	HCRTR1	IFNA2	IL17A	IL17B	SYPL1	IFNA7	UNC119	NTF4	NTF3	KLF10	KCNK3	RAPSN	AREG	ASIP	CHRNE	FGF6	FGF5	GLRA1	FAM3D	FGF9	FAM3B	LNPEP	NMUR1	NMUR2	CEACAM6	FGF3	FGF4	AVP	AR	NPBWR1	NPBWR2	PI4KA	INHBB	INHBA	EREG	TXN	OPRK1	PCDHB14	PCDHB13	PCDHB11	PCDHB10	CCL27	AMPH	CCL26	PCSK2	CCL24	PCSK1	CCL22	CCL23	CCL20	CCL21	PCDHB16	PCSK6	HTR3A	SNAP25	PCSK5	HTR3B	WNT8B	IL3	IL7	CCL16	CCL15	CCL18	CCL17	ACCN1	CCL13	STAB1	MYCBPAP	HTR2C	IL2	NR5A1	HTR2A	MPZL1	KCNC4	GRIK1	GRIK2	IL18	GRIK4	TGFB3	IL15	ENPEP	CXCL11	TNFSF18	IL11	CXCL10	TGFB2	GALR3	GALR2	IL1B	LPAR3	KCND2	BST2	NUDT3	BAIAP3	IL26	NTSR1	GABRR2	TNFAIP6	GABRR1	GPR56	GPR50	TFAP2C	DRD1	CCL3	ADORA2A	DRD2	KCNA1	DRD4	CCL8	CCL5	CCL4	CCL7	ECE2	CRB1	TEK	AIMP1	ADRA2C	ADRA2B	HCN2	SNAPIN	FURIN	PDE7B	TNFSF10	CXCL14	CXCL13	MTNR1B	ADRA1B	ADRA1A	CACNA1E	XCL1	MERTK	ADRA1D	CACNA1B	GABBR2	MBP	SPRY2	PCDH1	SLC1A2	WISP2	WISP1	SLC1A3	IAPP	WISP3	SLC1A6	DLG4	SLC1A1	IK	PCDH8	ESR2	KIF1B	SIGLEC6	CNTN4	UBB	TSHR	ALDH9A1	HCRT	CTF1	NDP	TSHB	CD9	HRH3	TMED1	TSPAN32	GCHFR	GUCA1B	COL4A4	PLP1	KLK8	NF1	MAL	TNFSF9	DBH	TNFSF8	GCK	GDF15	CGA	SYT1	EDN3	CGB	UTS2	EFNA1	SYT5	EFNA2	S100A9	EFNA3	GDF5	ADORA1	SHH	APOE	CHRNA5	CHRNA4	CHRNA6	CHRNA1	EIF2B2	EIF2B4	EIF2B5	EFNB3	STC2	EFNB1	STRN4	EFNB2	C1QA	LILRB2	COLQ	CCR5	CD33	HTR7	HTR6	NPTN	EFNA5	STC1	EFNA4	LALBA	KCNMB3	KCNMB4	CALY	MME	CD70	PXK	POMC	RIMS1	KCNMB1	KCNMB2	LIF	SEMA5A	GAD2	GAD1	HAP1	BMP3	MLN	BMP2	HOMER1	NPY	CHRNB4	CHRNB3	QPRT	PYY	CHRNB1	RIT2	GHSR	LHB	PPARD	NRP1	TOLLIP	GJA1	KCNIP1	GJA3	SH2D1A	TNFRSF11A	FXN	SEMA3B	PCDHB9	KCNMA1	STX1A	GPR176	PRG3	PCDHB5	PCDHB6	PCDHB3	PCDHB4	PCDHB2	GRM1	STX1B	AMIGO1	GRM5	GRM4	GRM3	GRM2	ADM	SEMA4F	GRM7	ASH1L	ADAM17	RAB3A	IL36G	CXCL5	CCR1	CXCL9	NMB	CXCL6	HPRT1	NAMPT	GCH1	AGT	CD24	MLLT4	APBA1	DTNA	TRHDE	TBX3	TBX5	NLGN1	SNAI2	SOD1	GABARAP	GJB1	GJB2	YWHAG	YWHAH	GRIA2	GRIA1	TUSC2	SEPT5	FGF18	SNCAIP	SLC6A1	GABRB2	PDGFA	FGF14	SLC6A2	FGF17	SLC6A4	FGF16	FGF11	CNP	FGF13	FGF12	VIPR1	GDNF	VIPR2	PTGIR	NQO1	FGF21	FGF20	PTHLH	CBLN1	AKAP5	CARTPT	WNT5A	SRI	GRAP	GRB2	TRH	NOVA1	GNRH1	CPNE6	OMP	CORT	PHEX	SST	INSL3	INSL4	FASLG	CD97	KCNQ5	KCNQ3	SRD5A2	ZYX	KCNQ2	TAAR5	LTB	LTA	NPFF	CHST4	INHA	OSM	AMH	GHRH	GHRL	CPLX1	AKAP9	CALCA	NPTX1	SYN1	SYN3	SYN2	PTH	SCG5	FGFBP1	GLRB	MPZ	ATXN3	KCNN1	KCNN3	SLC6A5	CRH	SLC5A7	CHRNA10	MGST2
LIPID_BIOSYNTHETIC_PROCESS	http://www.broadinstitute.org/gsea/msigdb/cards/LIPID_BIOSYNTHETIC_PROCESS	SGMS2	GBGT1	PTGS1	SGMS1	CERS5	APOA1	AGPS	LCAT	UGCG	NR0B1	CHPT1	PNPLA3	PLCE1	PI4K2A	HSD11B2	MVK	CNBP	TFCP2L1	ST8SIA1	ST8SIA3	PDSS1	CD74	PDSS2	B3GNT5	LPCAT1	PEMT	PCYT1B	CYP19A1	MCAT	FDPS	FDXR	BRCA1	CYP7B1	ST8SIA5	CERS1	IDI1	BMP6	PTGES3	IMPA1	ALG1	CYP11B2	PEX7	ST6GALNAC6	PIGK	AGPAT6	CYP39A1	PIGF	PIGG	ANG	PIGH	PIGB	NPC1L1	PIGC	PCYT2	AGPAT2	AGPAT1	DHCR24	PIGA	PIGZ	PIGY	CYP11A1	PRG3	PIK3C2A	PIGV	PI4KA	PIGU	PIGT	PIGS	PI4KB	PIGO	DGAT2	PTGDS	ADM	CD81	AKR1D1	DEGS1	PGS1	HSD3B1	HSD3B7	GPAA1	MIF	DGKE	DHCR7	ETNK1	NSDHL	FADS1	FADS2	SOD1	OXSM	LARGE	DPM1	DPM2	DPM3	LTA4H	SCP2	HPGD	NR5A1
ORGAN_MORPHOGENESIS	http://www.broadinstitute.org/gsea/msigdb/cards/ORGAN_MORPHOGENESIS	HCCS	HRAS	CDX1	IL18	FGF16	TGFB3	FGF10	RORB	TNFSF12	PDX1	ZIC1	FOXO4	TGFB1	SHH	TGFB2	FLI1	CUL7	ROBO4	CEP290	ERAP1	CHRNA7	PITX3	PITX2	SYK	BRAF	VANGL2	FOXN1	MYH7	MYH6	MYH9	SIX6	PROX1	THY1	MSX1	SERPINF1	VEGFA	ATPIF1	FGD1	ODAM	EMCN	CCL2	AMTN	ELN	ONECUT2	DSCAML1	EPHB4	ITGAX	AGGF1	LHX1	LHX3	IL17F	RUNX1	EGF	LAMB1	ANGPTL3	SFTPB	ANGPTL4	COL18A1	CCM2	HTT	SPHK1	ITGA2	TNNI3	TINAG	NKX6-1	NOTCH2	NOTCH4	GLMN	FABP1	ENG	GYPC	ACVRL1	HTATIP2	NRP1	MYBPC3	PAX6	PAX5	PAX4	PAX3	GLI2	LSR	CANX	SPINK5	CRX	SPRY2	DGCR2	AES	HEY1	ANG	DGCR6	HEY2	RHOB	GNPAT	FGF2	STX2	EGFL7	TLE3	TLE1	TLE2	NCL	PROK2	EREG	BTG1	GAA	NPPB	FOXC1	ABLIM1	SHROOM2	ETV7	RNH1	PML	PF4	DCN	POU1F1	APLP1	COL9A1	COMP	LY6H	PKD2	PCSK9	RASA1	C1GALT1	SCG2	COL4A3	COL4A2	TBX3	IL8	IL7	CEBPG	PLAC1	NF1	TBX4	NPR1	TBX1	SOD1	COL5A3	PLG	CDH13	EPGN	STAB1	BAX	AMOT	PTCH1	TMEM176B
DETECTION_OF_CHEMICAL_STIMULUS	http://www.broadinstitute.org/gsea/msigdb/cards/DETECTION_OF_CHEMICAL_STIMULUS	KCNMB3	RTP3	KCNMB4	SYT1	CASR	RTP4	STIM1	TAS1R3	KCNIP2	KCNIP1	TAS1R2	KCNMB2	TAS2R16	NOD2	TAS2R14	GCK	UGT2A1	TAS2R43
POSITIVE_REGULATION_OF_HYDROLASE_ACTIVITY	http://www.broadinstitute.org/gsea/msigdb/cards/POSITIVE_REGULATION_OF_HYDROLASE_ACTIVITY	GNA15	TNFSF15	PMAIP1	EDNRA	NLRC4	CDKN2A	CASP8AP2	CASP9	ANG	NMUR1	NMUR2	APOA5	RGN	BUD31	PLCB2	LPAR2	S1PR4	EGFR	AIFM3	C5AR1	CCKBR	RALBP1	CYCS	TP53	ARHGAP27	NLRP3	NLRP2	BCL2L10	THY1	TNNT2	GNAQ	IFNB1	F2	LCK	ERN1	APOC2	MOAP1	MTCH1	DIABLO	ARAP1	HIP1	COL4A3	FOXL2	CARD8	SMAD3	STAT1	VCP	BBC3	IFT57	BAX	AVPR1B	AVPR1A	PPP2R4	APAF1	F2R
S_PHASE	http://www.broadinstitute.org/gsea/msigdb/cards/S_PHASE	CDC7	PTPRC	POLA1	TIPIN	RCC1	CHMP1A	DDX11	TIMELESS	POLD1	CDK2AP1	MYO16	ABL1	APBB2	APBB1
POSITIVE_REGULATION_OF_MAP_KINASE_ACTIVITY	http://www.broadinstitute.org/gsea/msigdb/cards/POSITIVE_REGULATION_OF_MAP_KINASE_ACTIVITY	ZAK	ADORA2B	PTPLAD1	ERBB2	C5	FPR1	MAP4K1	TLR6	DAXX	MAP3K6	MAP3K5	MDFIC	CXCR4	MAP3K2	MAP3K9	TDGF1	ADRA2A	TGFA	CHRNA7	ADRA2C	SHC1	CD24	PAK1	GNG3	S1PR2	EGF	FGF2	EGFR	MDFI	DBNL	C5AR1	MADD	PIK3CB	KIAA1804	PKN1	TPD52L1	SOD1	PROK2	GRM4	ADRB2	PLCE1	MAP4K5	EPGN	CD81	MAP3K10	GHRL	MAP3K11
AMINO_ACID_CATABOLIC_PROCESS	http://www.broadinstitute.org/gsea/msigdb/cards/AMINO_ACID_CATABOLIC_PROCESS	BCKDK	AMT	GLUD1	ASL	IDO1	FAH	GLDC	GOT2	ARG1	MCCC2	ASPA	GAD2	GOT1	GCSH	ALDH4A1	ASRGL1	GSTZ1	DDAH2	GAD1	DDAH1	HPD	BCKDHA	BCKDHB	HGD	DDO
CELL_CYCLE_CHECKPOINT_GO_0000075	http://www.broadinstitute.org/gsea/msigdb/cards/CELL_CYCLE_CHECKPOINT_GO_0000075	NBN	ZAK	HUS1	PML	TIPIN	KNTC1	TTK	CHEK1	CHEK2	BRSK1	CCNG2	TGFB1	CDT1	CCNE2	TRIAP1	CDC45	CDKN2A	CDKN2B	PCBP4	BUB1	FANCG	ERCC3	GML	ATRIP	CCNA2	ERCC2	ZW10	CDC6	DDB1	RINT1	BIRC5	RAD9A	ATR	RB1	ATM	FOXN3	NEK11	RBBP8	NAE1	RAD1	MAD2L1	XPC	ZWINT	BUB1B	CHFR	MAD2L2	SMC1A	RAD17
MITOCHONDRIAL_MEMBRANE_ORGANIZATION_AND_BIOGENESIS	http://www.broadinstitute.org/gsea/msigdb/cards/MITOCHONDRIAL_MEMBRANE_ORGANIZATION_AND_BIOGENESIS	MFN2	BAK1	DNM1L	OPA1	BCL2	TAZ	TP53	BNIP3	TIMM50	BCL2L1	COX18
POSITIVE_REGULATION_OF_CASPASE_ACTIVITY	http://www.broadinstitute.org/gsea/msigdb/cards/POSITIVE_REGULATION_OF_CASPASE_ACTIVITY	TNFSF15	PMAIP1	MOAP1	NLRC4	CDKN2A	CASP8AP2	CASP9	MTCH1	DIABLO	HIP1	COL4A3	CARD8	FOXL2	AIFM3	CYCS	TP53	SMAD3	STAT1	NLRP3	NLRP2	BCL2L10	VCP	BBC3	IFNB1	BAX	IFT57	LCK	F2	APAF1	F2R
REGULATION_OF_TRANSCRIPTION_FROM_RNA_POLYMERASE_II_PROMOTER	http://www.broadinstitute.org/gsea/msigdb/cards/REGULATION_OF_TRANSCRIPTION_FROM_RNA_POLYMERASE_II_PROMOTER	FST	HIRA	MED23	MED21	MED20	ZNF254	CITED1	CITED2	EPC1	MED26	MED27	TRAK1	SUPT5H	TWIST1	IKBKAP	YY1	RXRA	MECP2	MED12	MED14	HNF4G	MED13	TAF6L	PPARGC1B	UHRF1	HNF4A	MTF1	ZNF238	MED17	SMARCAL1	TGIF1	PRDM1	KAT2A	CRTC1	ZNF76	VPS72	PLAGL1	FOXH1	HEXIM2	DRAP1	HEXIM1	HTATSF1	MAML3	VEZF1	TCF25	NKX2-5	MDFI	HMGB1P10	KLF7	TCF7	IKZF3	UTF1	KLF9	KLF12	SUB1	KLF10	MAML1	MAML2	KLF11	RYBP	SMAD3	SMAD2	C19orf2	TFCP2	UBP1	RNF4	JAZF1	TCF19	TCF12	TCF15	BMP6	ZBTB32	ELF1	PPARD	HTATIP2	ELF2	ELF4	PPARG	SPI1	ZEB1	GLI2	HSBP1	ZNF345	ZBTB38	KCNIP3	GLI1	BLZF1	GFI1B	ZNF148	CREG1	BRD7	SPIB	NR2F2	MYC	BRD8	TAF1L	ATF7IP	ZNF281	ZNF354A	TBX10	CCNH	TP53	ZNF143	FOSB	JMY	RBBP8	MXD4	GTF2H1	MYCN	CIAO1	MED6	MED7	INHBA	ZNF136	RUVBL1	SRCAP	NSD1	CLOCK	TBX19	MED1	ZMYND11	NUFIP1	ZNF367	ZNF177	ZNF174	SQSTM1	BCL6	SUPT4H1	FOXD3	MYF6	IL4	TBX3	MYF5	TRIM28	TRIM27	SNAI2	STAT3	STAT2	SOD2	ZNF157	MNAT1	TADA3	NEUROD2	PHF21A	TCEB3	PBX1	TCEB1	PBX3	RBM14	PBX4	NR5A1	MYOD1	FOXO1	FOXO3	TCEAL1	HOXC6	GATA1	SMARCD2	SMARCD3	HOXC5	SMARCD1	GABPB2	ZNF593	MYO6	FOXN1	ZNF189	NR0B2	ARNTL	ELL3	CSDA	JUNB	HIF1A	SMARCE1	TIAL1	TFAP2B	MNX1	SMARCA5	TFAP2A	TFAP2C	SMARCA2	HMGB1	EID1	HMGB2	LITAF	TFAP4	ELK1	ABCA2	MEIS2	SMARCB1	SNF8	JUND	TEAD4	RUNX1	RNF14	TFDP1	SREBF1	NFE2	EPAS1	NEUROG1	BRIP1	SAP18	SNW1	GSC2	BRCA1	SREBF2	ATF6	ATF5	NRF1	ATF4	SMARCC1	SMARCC2	PRKAR1A	DNMT1	ABL1	HDAC8	E2F1	SOX21	FOSL2	E2F6	FOXK2	NR6A1	DEK	CTCF	ZNF202	PAWR	BUD31	MEN1	FOS	POU4F2	SOX18	POU4F1	MKL2	LRRFIP1	FOSL1	NFX1	ELP4	ELP3	ELP2	SLA2	SOX12	RB1	CDK7	UBN1	PRPF6	NRIP1	TARBP1	TARBP2	BPTF	ZMIZ2	NCOA6	MDM2	ZFPM2	MDM4	CUX1	ZFP161	GLIS3	SUPT3H	GLIS1	NFYC	HCFC2	TCF7L2	TNFRSF1A	ORC2	NPAS2	POU2F3	CHD2	CHD1	GFI1	ERCC3	NFATC3	CHD4	ERCC2	ENO1	CHD3	ERF	VHL	CEBPG	SOX30	SP1	DBP	SP2	DR1	IRF7	THRAP3	SP4	IRF8	IRF2	ID4	CRK
POSITIVE_REGULATION_OF_T_CELL_PROLIFERATION	http://www.broadinstitute.org/gsea/msigdb/cards/POSITIVE_REGULATION_OF_T_CELL_PROLIFERATION	IL4	PTPRC	CD3E	IL18	CD276	IL21	NCK2	NCK1	CD24	IL12B	EBI3	ICOSLG	CD28
POSITIVE_REGULATION_OF_CELLULAR_PROTEIN_METABOLIC_PROCESS	http://www.broadinstitute.org/gsea/msigdb/cards/POSITIVE_REGULATION_OF_CELLULAR_PROTEIN_METABOLIC_PROCESS	AURKAIP1	TLR1	TLR3	EIF5A	TLR4	TLR6	TLR7	TGFB1	TLR8	TLR9	IL31RA	APOA2	TPP1	CLCF1	MAPT	ATG7	TDGF1	LTB	SAMD4A	SPN	EBI3	EIF2B5	BCL10	IL29	PRG3	LYN	IL27	PPARGC1A	BOLL	IL20	UBE2N	NCK2	CARD14	CCND1	CCND3	EREG	CD80	CCND2	TPPP	NCK1	CD81	IL12A	IL12B	CLN6	ITLN1	KATNB1	TNFRSF8	ARF6	STUB1	AZU1	CDC42EP2	BCL3	DAZL	UBE2D1	CD28	CDC42EP5	BMP4	IL4	IL3	DAZ1	IL6	IL5	CEBPG	HCLS1	IL9	CD276	BRCA1	AKTIP	GLMN	PPP2R4	IRF4	TNK2	ELANE
CELLULAR_CARBOHYDRATE_METABOLIC_PROCESS	http://www.broadinstitute.org/gsea/msigdb/cards/CELLULAR_CARBOHYDRATE_METABOLIC_PROCESS	CHIA	GNPDA1	B3GALT6	PGD	SLC35A2	PDHB	SLC35A3	ST3GAL2	ST3GAL6	MIOX	NANP	IDUA	IRS2	CSGALNACT1	FBP1	FBP2	PPARGC1A	GLCE	GNS	PGLS	NNT	HAS1	MGAM	EXT1	EXT2	HS3ST3B1	LALBA	ME1	ALDOA	ME3	GCNT2	GNE	ALDOC	ALDOB	PFKFB1	NAGK	EXTL2	CHIT1	B3GNT8	GAD2	INS	IL17F	IDH1	GYS2	DYRK2	B4GALT7	GAD1	FH	UAP1	GUSB	EPM2A	GALT	IDH3B	ATF4	SLC25A10	CHST15	FPGT	SGSH	NDST1	ALG1	PTEN	ACN9	ACOT4	HPSE	XYLT1	CHST12	CHST11	CHST14	CHST13	TREH	CSGALNACT2	PFKL	ACO2	ACO1	CHST2	CHST3	CHST4	CHST5	PFKM	HYAL4	PMM2	CHST1	G6PD	CHST7	CHST6	CHST9	CHST8	GAA	UGP2	CLN6	HS3ST5	GALNT5	UGDH	HK1	ARPP19	TKTL1	GALK1	LECT1	AKR1A1	ECD	B4GALNT2	HS6ST1	TSTA3	PDK1	PDK2	GMDS	PDK3	PDK4	ACLY	BRS3	GYG2	SDHA	GBA3	GAPDHS	GBA2	SDHB	GCK	LARGE	PYGM	GFPT1	GSK3B	SDHC	GFPT2	SDHD	IPPK	PYGB
REGULATION_OF_TRANSCRIPTION_FACTOR_ACTIVITY	http://www.broadinstitute.org/gsea/msigdb/cards/REGULATION_OF_TRANSCRIPTION_FACTOR_ACTIVITY	TNF	STK36	UBE2V1	EGLN1	PRDX3	PYDC1	SUMO1	NOD2	NLRC3	CDKN2A	NPM1	PYCARD	PEX14	ABRA	CAMK2A	BCL10	CREBZF	RELA	CEBPG	EDA2R	NFAM1	FOXP3	NLRP3	FLNA	SIGIRR	JMY	UBE2N	CARD11	PRKCQ	EP300	ID2	ID1	NARFL	ID3	IKBKB	TSSK4	ERC1	COMMD7	EDA	MAP3K13
CELL_RECOGNITION	http://www.broadinstitute.org/gsea/msigdb/cards/CELL_RECOGNITION	MICB	CRTAM	CDK5R1	MICA	ZP2	OPCML	CADM1	PCDH12	COLEC12	SLIT2	NTM	CLEC4M	AMIGO1	CD209	PECAM1	VCAN	CNTN4	CLEC7A	SPAM1
PROTEOGLYCAN_METABOLIC_PROCESS	http://www.broadinstitute.org/gsea/msigdb/cards/PROTEOGLYCAN_METABOLIC_PROCESS	SGSH	CSGALNACT2	HS3ST5	NDST1	CSGALNACT1	CHST3	GLCE	LECT1	CHST7	HPSE	CHST9	CHST12	IL17F	CHST11	CHST8	CHST14	CHST13	HS6ST1	EXT1	B4GALT7	HS3ST3B1
DNA_REPLICATION_INITIATION	http://www.broadinstitute.org/gsea/msigdb/cards/DNA_REPLICATION_INITIATION	CDC6	NBN	WRNIP1	POLA1	TIPIN	RAD9A	MCM3	RPA4	ORC1	PURA	CDT1	ORC2	CDC45	ORC4	ORC5	RAD17
PEPTIDE_METABOLIC_PROCESS	http://www.broadinstitute.org/gsea/msigdb/cards/PEPTIDE_METABOLIC_PROCESS	PAM	ADAMTS13	TPP1	DEFB103A	DMD	PGCP	PCSK5	FURIN	DNPEP	TAPBP
REGULATION_OF_MYELOID_CELL_DIFFERENTIATION	http://www.broadinstitute.org/gsea/msigdb/cards/REGULATION_OF_MYELOID_CELL_DIFFERENTIATION	IL4	MAFB	LDB1	SPI1	ZNF675	CDK6	PF4	FOXO3	ZBTB16	INHA	CALCA	ACVR2A	INHBA	ACVR1B	ETS1	SCIN	CARTPT	ACIN1	RUNX1
DEFENSE_RESPONSE_TO_VIRUS	http://www.broadinstitute.org/gsea/msigdb/cards/DEFENSE_RESPONSE_TO_VIRUS	PTPRC	TARBP2	IL29	BCL2	BNIP3L	IL28RA	RSAD2	BNIP3	APOBEC3G	APOBEC3F	TLR7	TLR8
REGULATION_OF_PH	http://www.broadinstitute.org/gsea/msigdb/cards/REGULATION_OF_PH	CLN3	CLCN3	SLC9A7	ATP1A3	ATP1A4	PPT1	ATP1A1	ATP1A2	ATP6V1B1	BCL2	CLN5	CLN6	SLC9A1
CELL_SUBSTRATE_ADHESION	http://www.broadinstitute.org/gsea/msigdb/cards/CELL_SUBSTRATE_ADHESION	PPFIA2	ACVRL1	PPFIA1	ITGA11	ITGA10	PTEN	COL17A1	CDKN2A	SORBS1	TMEM8B	FXC1	PKD2	PKD1	ANGPTL3	THBS3	RASA1	PARVG	NF2	TAOK2	COL13A1	NF1	ACTN1	ITGA2	ITGA3	ACTN2	CDK6	ACTN3	ECM2	THY1	CDH13	VWF	LYVE1	TSC1	FBLN5	ITGB1BP1	ITGA7	TESK2	SGCE	ADAM15
MYELOID_LEUKOCYTE_DIFFERENTIATION	http://www.broadinstitute.org/gsea/msigdb/cards/MYELOID_LEUKOCYTE_DIFFERENTIATION	IL4	TM7SF4	MMP9	CSF1	ZNF675	IFI16	INHA	MYH9	IL31RA	CALCA	INHBA	CDC42	CARTPT	ACIN1	RUNX1
CHROMOSOME_SEGREGATION	http://www.broadinstitute.org/gsea/msigdb/cards/CHROMOSOME_SEGREGATION	PAM	KIF25	LATS1	NCAPH	DDX11	INCENP	TOP2A	CDCA5	PAPD7	ZW10	PDS5B	NUSAP1	CENPF	CDC23	CENPE	ESPL1	NDC80	PMF1	SRPK1	MIS12	BRCA1	SMC4	CHMP1A	REC8	PSEN1	RIOK3	ZWINT	PSEN2	ARL8A	ARL8B	SMC1A	NEK6
REGULATION_OF_CHROMOSOME_ORGANIZATION_AND_BIOGENESIS	http://www.broadinstitute.org/gsea/msigdb/cards/REGULATION_OF_CHROMOSOME_ORGANIZATION_AND_BIOGENESIS	UBE2N	SET	PIF1	TLK1	TLK2	TERF2IP	PPARGC1A	ERCC4	TERF2	ERCC1
ANION_TRANSPORT	http://www.broadinstitute.org/gsea/msigdb/cards/ANION_TRANSPORT	FXYD1	TSPO	FXYD3	GLRA1	SLC26A2	SLCO1A2	BEST1	NMUR1	SLC4A2	SLC22A6	SLC4A1	SLC22A7	SLC22A8	SLC34A1	CLIC1	VDAC2	SLC34A3	VDAC1	SLC34A2	SLC17A7	SLC26A4	SLCO1B3	SLC26A3	SLC17A5	SLC4A11	CLIC3	CLIC5	SLC17A1	SLCO1B1	SLC13A4	CLCN4
PROTEIN_POLYMERIZATION	http://www.broadinstitute.org/gsea/msigdb/cards/PROTEIN_POLYMERIZATION	WASF3	PREX1	WASF1	ARF6	LATS1	CENPJ	NCK2	CDC42EP2	SPRR2C	GSN	ANG	MAPT	NCK1	TPPP	RAC1	MAPRE1	TMSB4Y	RASA1	CDC42EP5
LEUKOCYTE_ACTIVATION	http://www.broadinstitute.org/gsea/msigdb/cards/LEUKOCYTE_ACTIVATION	CADM1	ELF4	PREX1	IL18	JAG2	TLR4	TNFSF13	HDAC7	TPD52	SPINK5	TGFB1	SART1	CD47	NLRC3	EBI3	SPACA3	CRTAM	SIT1	PRG3	CD3D	CD3E	IL27	SLA2	SOCS5	NFAM1	INHA	IL21	THY1	INHBA	NCK2	SIRPG	LAT2	LAX1	CD40LG	NCK1	LCK	IL12A	IL12B	NHEJ1	ICOSLG	LST1	CX3CL1	AZU1	INS	SFTPD	CD2	ZAP70	CD4	CD24	HELLS	CD28	CD7	IL4	PTPRC	IL8	IL7	CEBPG	CD276	FOXP3	CD1D	HDAC5	HDAC4	LAT	CXCR2	GLMN	CLEC7A	CD79A	HDAC9	IL2
INTERLEUKIN_1_SECRETION	http://www.broadinstitute.org/gsea/msigdb/cards/INTERLEUKIN_1_SECRETION	CARD8	NOD2	NLRC4	APOA1	NLRP12	PYCARD	ABCA1	PYDC1	NLRP3	NLRP2
ALCOHOL_METABOLIC_PROCESS	http://www.broadinstitute.org/gsea/msigdb/cards/ALCOHOL_METABOLIC_PROCESS	PPARD	SNCAIP	PGD	ADH1B	PTEN	SLC35A2	ACN9	TGFB2	STARD3	APOF	MIOX	NPC1L1	DHCR24	IRS2	PFKL	FBP1	ALDH3B2	FBP2	NR0B2	PFKM	PPARGC1A	PMM2	ALDH3B1	CHST1	COQ3	COQ2	PGLS	G6PD	SULT1B1	AKR1D1	CLN8	UGP2	CLN6	ALDOA	CNBP	HDLBP	CELA3A	CELA3B	ALDOC	PFKFB1	ALDOB	ADH5	UGDH	ADH6	HK1	ADH7	ARPP19	TKTL1	HPRT1	GALK1	AKR1A1	INS	ALDH1A3	DHCR7	ADH4	ECD	ETNK1	SCARB1	TSTA3	NSDHL	PDK1	SOAT1	IL4	PDK2	SOAT2	MBTPS2	GMDS	CYP46A1	PDK3	PDK4	SPHK1	FDPS	GALT	BRS3	SOD1	ABCG1	APOL2	GAPDHS	CEL	ATF4	GCK	SLC25A10	GFPT1	GFPT2	ALDH2	CHST15	IPPK	FPGT
FEEDING_BEHAVIOR	http://www.broadinstitute.org/gsea/msigdb/cards/FEEDING_BEHAVIOR	MCHR1	CCKAR	CCKBR	PMCH	PPYR1	UBR3	BRS3	LEP	GCG	HCRTR2	HCRTR1	NPY	FYN	NPW	NMUR2	GALR3	GALR2	MC4R	CARTPT	GHRL	PYY	GHSR	AGRP	HTR2C
TRNA_METABOLIC_PROCESS	http://www.broadinstitute.org/gsea/msigdb/cards/TRNA_METABOLIC_PROCESS	YARS	DARS	FARS2	SARS	AARS	SSB	KARS	SARS2	ADAT1	TRNT1	WARS	METTL1	RARS	THG1L	POP1	MARS2	AIMP1	POP4	NSUN2
ELECTRON_TRANSPORT_GO_0006118	http://www.broadinstitute.org/gsea/msigdb/cards/ELECTRON_TRANSPORT_GO_0006118	HCCS	CYP24A1	OXA1L	UQCRC1	CYB5R2	ENOX2	PGD	DUOX2	DUOX1	PDIA5	PPOX	AKR1C3	PLOD1	FXN	GPX4	SPR	LOXL1	WWOX	AKR1C1	TXNL1	ALDH5A1	NCF4	GRHPR	CDO1	DDO	POR	MTRR	DHRS2	DHRS4	NNT	SURF1	AKR1D1	ALDH9A1	AOC3	ME3	CYP1B1	GLUD2	ADH7	ALDH3A1	SCO2	NOX4	NOX5	FDXR	CYP4F11	BLVRA	SLC25A12	SDHA	NDOR1	SLC25A13	SDHC	RETSAT
ADAPTIVE_IMMUNE_RESPONSE_GO_0002460	http://www.broadinstitute.org/gsea/msigdb/cards/ADAPTIVE_IMMUNE_RESPONSE_GO_0002460	IL4	TRAF2	PTPRC	CRTAM	CADM1	IL27	SLA2	IL18	TNFSF13	MALT1	SOCS5	FOXP3	TLR8	CD74	TGFB1	IL10	MAP3K7	IL18BP	CD40LG	IL12A	C2	IL12B	TRAF6	EBI3
INTERLEUKIN_2_PRODUCTION	http://www.broadinstitute.org/gsea/msigdb/cards/INTERLEUKIN_2_PRODUCTION	MAP3K7	TRAF2	IL18	IL17F	SFTPD	GLMN	MALT1	IRF4	TRAF6	FOXP3	CD28
POSITIVE_REGULATION_OF_DEFENSE_RESPONSE	http://www.broadinstitute.org/gsea/msigdb/cards/POSITIVE_REGULATION_OF_DEFENSE_RESPONSE	TNFRSF1A	CRTAM	EREG	CADM1	IL12A	IFNK	IL12B	CX3CL1	TLR8	CD1D
B_CELL_DIFFERENTIATION	http://www.broadinstitute.org/gsea/msigdb/cards/B_CELL_DIFFERENTIATION	HDAC5	IL4	HDAC4	INHBA	CEBPG	INHA	CD79A	NFAM1	HDAC7	TPD52	HDAC9	NHEJ1
REGULATION_OF_HOMEOSTATIC_PROCESS	http://www.broadinstitute.org/gsea/msigdb/cards/REGULATION_OF_HOMEOSTATIC_PROCESS	GCLC	NF1	EGLN2	SELS	DDIT3	THY1	GLRX2	CALCA	GPX1	ERP44	BCL2	MC4R	CARTPT	IFI6
METAL_ION_TRANSPORT	http://www.broadinstitute.org/gsea/msigdb/cards/METAL_ION_TRANSPORT	KCNC1	KCNC4	KCNC3	ATOX1	KCNK7	KCNK6	KCNK5	CHRNA7	KCND3	SCN2B	SCN2A	STIM2	STIM1	SLC34A3	ATP2C1	RYR3	RYR1	SLC40A1	KCNMB3	ORAI1	KCNMB4	SCN1B	KCNA2	KCNA1	KCNA4	HFE	CCL8	KCNA3	KCNA6	CACNB3	CACNB4	KCNA5	KCNJ2	KCNJ3	KCNMB1	KCNMB2	KCNJ1	KCNS3	SLC11A2	KCNS1	SCN9A	SLC30A5	SLC31A2	SLC31A1	TRPC1	CACNA2D1	TRPC4	TRPC3	TRPC5	KCNB2	KCNK1	KCNK3	KCNK4	ATP7A	KCNJ5	KCNJ4	SLC4A11	KCNJ6	NPY	ATP2A3	ATP2A1	CACNA1D	ATP7B	KCNH1	KCNK17	KCNJ15	KCNAB3	KCNAB1	KCNJ10	KCNJ12	KCNIP2	KCNJ11	KCNQ4	KCNQ3	SLN	NMUR1	NMUR2	TRPV5	SCN7A	KCNQ2	COX17	KCNQ1	SCN10A	KCNG2	SGK1	TRPM2	KCNA10	SCN11A	KCNH2	KCNH3	KCNH4	KCNE1	KCNE2	CCS	CHP	SCNN1G	SCN5A	SCNN1A	SCNN1D	SLC39A2	SLC8A1	ATP1A4	TRAPPC10	KCNV1	KCNN4	ABCC9	KCNN1	SLC17A3	SLC17A4	KCNN3	PLN	SLC17A2	SCN4B	KCNF1	ABCC8	SCN4A	CSN2
ENDOTHELIAL_CELL_PROLIFERATION	http://www.broadinstitute.org/gsea/msigdb/cards/ENDOTHELIAL_CELL_PROLIFERATION	CALCA	CDH13	AGGF1	ANG	NF1	TNFSF15	GHRL	AIMP1	ATPIF1	TNFSF12	DLG1	SCG2
NEUROPEPTIDE_SIGNALING_PATHWAY	http://www.broadinstitute.org/gsea/msigdb/cards/NEUROPEPTIDE_SIGNALING_PATHWAY	GLRB	ECEL1	GLRA1	GLRA2	GRP	HCRTR2	HCRTR1	GALR1	NMUR1	GALR3	NMUR2	QRFP	AGRP	NPFF
ACTIN_POLYMERIZATION_AND_OR_DEPOLYMERIZATION	http://www.broadinstitute.org/gsea/msigdb/cards/ACTIN_POLYMERIZATION_AND_OR_DEPOLYMERIZATION	LIMA1	WASF3	WASF1	PREX1	ARF6	EVL	LATS1	CXCL12	DSTN	NCK2	CDC42EP2	ANG	GSN	NCK1	RAC1	CAPG	GHRL	WASL	TMSB4Y	WIPF1	GHSR	RASA1	CDC42EP5
INFLAMMATORY_RESPONSE	http://www.broadinstitute.org/gsea/msigdb/cards/INFLAMMATORY_RESPONSE	ADORA3	S100A8	AIF1	S100A9	IL13	CXCL11	HDAC7	ADORA1	TGFB1	CXCL10	LTB4R	S1PR3	CHRNA7	IL1A	F11R	VPS45	RELA	CD40	CDO1	IL20	TNFAIP6	CCR7	CCR5	CD40LG	CCR4	CCR3	CCR2	RIPK2	NFE2L1	PLA2G2E	PLA2G2D	TPST1	C3AR1	CCL3	ADORA2A	AFAP1L2	CX3CL1	CCL5	CCL4	AHSG	IL17C	IFNA2	RAC1	AIMP1	BLNK	AGER	S100A12	HDAC5	HDAC4	APOL3	PARP4	FPR2	GHSR	HDAC9	ABCF1	ELF3	TACR1	CRP	PRDX5	NFKB1	CD97	CFHR1	FOS	NOD1	CXCR4	AOAH	CCL3L3	IL1RAP	MGLL	LBP	XCR1	NFX1	IRAK2	KNG1	APCS	IL18RAP	LYZ	CHST2	NLRP3	SIGIRR	ALOX15	KLRG1	PLA2G7	GHRL	PTAFR	AOC3	CXCL1	MBL2	NMI	CCR1	C5	CXCL2	CXCL9	CXCL6	GPR68	CCL26	CCL24	TNFRSF1A	CCL22	HRH1	CCL23	MEFV	CCL20	CCL21	IL10RB	ALOX5AP	KRT1	NFATC4	C2	PTX3	NFATC3	SCG2	LY75	NOX4	CEBPB	IL5	IL8	NFRKB	IL9	ANXA1	CYP4F11	CCL11	ORM1	CXCR2	CCL13	CYBB	AOX1	SELE	ORM2
NEGATIVE_REGULATION_OF_INTRACELLULAR_TRANSPORT	http://www.broadinstitute.org/gsea/msigdb/cards/NEGATIVE_REGULATION_OF_INTRACELLULAR_TRANSPORT	MDFI	TONSL	CRYAA	NFKBIE	CRYAB	NF1	FAF1	MXI1	NLRP3	NFKBIL1	BARD1
PROTEIN_EXPORT_FROM_NUCLEUS	http://www.broadinstitute.org/gsea/msigdb/cards/PROTEIN_EXPORT_FROM_NUCLEUS	STRADA	NUP214	XPO6	GSK3B	DUSP16	EIF5A	STRADB	XPO7	CALR	NUPL2	UHMK1	BARD1
PROTEIN_STABILIZATION	http://www.broadinstitute.org/gsea/msigdb/cards/PROTEIN_STABILIZATION	COG3	GTPBP4	APOA1	STX12	COG7	A1CF	TBRG1	HPS4	PEX6	MDM4	PPARGC1A
ACTIVATION_OF_IMMUNE_RESPONSE	http://www.broadinstitute.org/gsea/msigdb/cards/ACTIVATION_OF_IMMUNE_RESPONSE	PTPRC	MBL2	BCAR1	SLA2	MALT1	NFAM1	TRAT1	THY1	CFHR1	UBE2N	LAT2	FYN	IKBKG	KRT1	CD79A	C2	TRAF6
RESPONSE_TO_STRESS	http://www.broadinstitute.org/gsea/msigdb/cards/RESPONSE_TO_STRESS	XRCC4	XRCC3	XRCC2	AIF1	XRCC6	HDAC7	MAP3K4	CTGF	LTB4R	SERPINE1	MAP2K7	CCNA2	MAP2K6	L3MBTL4	TNIK	CGRRF1	LIG1	VPS45	F8	LIG3	F9	LIG4	F7	KAT5	RAD1	EIF2AK1	F5	HNF4A	F2	TFPI	MAPK9	MAPK8	EIF2AK3	GGCX	DCBLD2	RAD23B	RAD23A	PABPC4	DUSP10	HSPA1B	SERPINH1	XAB2	IL17C	HSPA1L	IFNA2	RAC1	NTHL1	RECQL4	RECQL5	TAOK2	ATR	ATM	APOL3	IPCEF1	PARP3	PARP4	FPR2	PARP1	FGF7	NUAK2	ELF3	PDIA2	BNIP3	PDIA5	CFHR1	MSRA	NOD1	IL1RAP	TRPV4	ERRFI1	APCS	AIFM1	TP53	GTF2H4	LYZ	WAS	NDUFA12	GTF2H1	ALOX15	KLRG1	GNAQ	EREG	SPRR3	RUVBL2	NHEJ1	WRNIP1	C5	POLA1	PML	GPR68	CCL26	MAGI2-IT1	CCL24	CCL22	CCL23	CCL20	CCL21	PTK2B	ALOX5AP	PCSK9	C2	PTX3	FEN1	UPF1	IL5	IL8	FADS1	IL9	TNP1	DGKK	TMPRSS6	TP73	PLG	SELS	NAE1	CCL11	RPS6KA5	ATRX	ORM1	MNAT1	CCL13	CSNK1D	DUSP1	CSNK1E	GSK3B	AOX1	HSPA4L	NARFL	OGG1	SELE	ORM2	MMS19	MICB	MICA	ZAK	ATOX1	GNA12	IL13	CXCL11	TGFB1	CXCL10	TGFB2	APOA4	IGHMBP2	CDKN2D	APOA5	ZNF443	PMS2	S1PR3	CYGB	DNAJC4	PMS1	IL1A	CIB1	NUDT1	STK25	RELA	CSDA	CDO1	DDIT3	IL20	TNFAIP6	EP300	THBD	HIF1A	HSPB7	HSPB1	NFE2L1	HSPB3	SRXN1	C3AR1	HMGB1	HMGB2	CCL3	ACHE	ADORA2A	MAPKAPK3	UBE2V1	UBE2V2	STIP1	CX3CL1	CCL5	MDK	CCL4	SESN1	ANGPTL7	MIA3	POLE2	DNAJA1	AIMP1	HSPE1	DYRK2	ASF1A	HERPUD1	EPAS1	HDAC5	ATF6	HDAC4	ATF4	LYVE1	VCP	POLD1	TDG	DNAJB2	DNAJB1	HDAC9	DNAJB4	ABL1	DNAJB5	NBN	CLDN3	PINK1	PRDX5	PRDX2	ALAS2	NDUFS8	LBP	NDUFS2	NFX1	KNG1	SGK1	SGK2	IL18RAP	SGK3	DDB1	TOPORS	IFI16	NEK11	RECQL	PRDX6	ERN1	DDB2	TXNRD2	PTAFR	GAP43	EGLN2	ASNS	PF4	EGLN1	BRSK1	SMUG1	HRH1	HSPA2	TOR1A	TOR1B	HSPA6	NFATC4	NFATC3	EXO1	NOX4	KLK8	CEBPB	CEBPG	NFRKB	NF1	ANXA1	C4BPB	HSP90B1	CYBB	AKR1B1	ALKBH1	RAD51C	ADORA3	AQP9	S100A8	VAPB	S100A7	S100A9	PDLIM1	ADORA1	PLOD1	HTRA2	PLOD2	CHRNA4	CHRNA7	EIF2B2	EIF2B3	EIF2B4	EIF2B5	POLL	F12	F11R	F10	POLI	POLH	POLG	POLE	RINT1	RAD9A	CD40	C16orf5	ERP44	PNKP	RFC3	CCR7	CD36	CCR5	CCR4	CD40LG	UBR5	CCR3	CX3CR1	CCR2	VEGFA	AMFR	PLA2G2E	PLA2G2D	TPST1	MRE11A	HUS1	HOXB13	AFAP1L2	CHEK1	CHEK2	AHSG	F13B	POLQ	BLNK	PLAT	HMGB1P10	SMAD7	CREBBP	TREX2	SMAD4	CIDEB	CIDEA	SMAD3	OXSR1	AGER	RAD54L	S100A12	RNF7	CD59	RAD54B	CHRNB2	GHSR	AHSA1	PRKRIR	ABCF1	ACVRL1	UVRAG	MLH1	NFKB1	PMS2P1	TRIAP1	HSPH1	CGREF1	CCL3L3	GPX3	FANCG	SEPP1	XCR1	FANCA	CCNO	DHCR24	FANCC	APTX	RAD52	GMPR	RAD50	SCAP	RBBP8	RAD51	SIGIRR	ADM	GRM7	GADD45G	PLA2G7	GADD45B	GADD45A	SERP1	CXCL1	NMI	CCR1	UNG	CXCL2	CXCL9	SFN	CXCL6	SUMO1	MEFV	SQSTM1	IL10RB	BCL3	BCL6	CD24	LY75	CYP4F11	MAPK11	SOD1	EIF2B1	SOD2	MAPK12	MAPK13	MAPK14	EEF1E1	F2RL2	F2RL3	F13A1	ARNT2	MBIP	MMRN1	SETX	GP9	MUTYH	RAD21	MYO6	FOXN3	AHR	MAP4K3	MAP4K4	MAP4K5	RPAIN	RIPK2	CARTPT	LUC7L3	RAD17	DERL2	DERL1	GCLC	BLM	MAP4K2	MAP4K1	ITGB3	LMAN1	GCLM	DERL3	TP53TG1	ALB	RAD51B	NPM1	GML	ENTPD1	ATRIP	SREBF1	TP53I11	ITGA2	BRCA2	BRCA1	CIRBP	SCARA3	SMC1A	TACR1	CRP	AKT1	GSS	CD97	FOS	MCM7	PCBP4	CXCR4	ANG	AOAH	MGLL	MT3	IRAK2	UBE2A	BRCC3	REV1	CHST2	MINK1	PRKCG	NLRP3	UBE2B	XRCC6BP1	PROC	SPDYA	UBE2N	XPC	BTG2	GHRL	PRNP	PPP1R15A	PROS1	AOC3	MBL2	NDUFB4	RTN4RL1	CRNN	GLRX2	RPA1	SNN	ERCC8	TNFRSF1A	ERCC5	ERCC6	KRT1	RTN4RL2	GP1BA	ERCC3	APEX1	ERCC4	ERCC1	SCG2	ERCC2	APC	MSH6	MSH3	MSH2	NDUFA6	MSH5	VWF	MPG	CXCR2	ATXN3	BRE	MPO	F2R
RIBONUCLEOPROTEIN_COMPLEX_BIOGENESIS_AND_ASSEMBLY	http://www.broadinstitute.org/gsea/msigdb/cards/RIBONUCLEOPROTEIN_COMPLEX_BIOGENESIS_AND_ASSEMBLY	EIF2C1	CRNKL1	EIF5	DICER1	SNRPD1	EIF5A	SNRPD2	EIF2A	SRSF6	SRSF5	DKC1	RPS3A	EIF1AX	SFSWAP	SRSF9	EIF1	DDX20	EIF2B2	EIF2B3	EIF2B4	EIF2B5	PRPF31	SRPK2	EXOSC7	NOP58	EXOSC2	SF1	EIF2S3	EXOSC3	EIF1B	RRP9	SRSF1	NOP56	BOLL	EIF4G2	EIF4G3	RPS14	EIF4A2	SLU7	HSPB1	GEMIN2	NOP14	EIF2AK3	EIF2AK4	SRSF10	SDAD1	MTIF2	MTIF3	PAIP2B	EIF3C	EIF3D	NHP2	EIF3A	EIF3B	EIF3G	EIF3H	EIF3E	USP39	EIF3F	NPM1	GEMIN8	DAZL	EIF3I	SCAF11	EIF3J	GEMIN6	GEMIN7	GEMIN4	GEMIN5	DAZ1	PAIP2	CELF1	PAIP1	SF3A2	EIF2B1	SF3A1	FBL	SF3A3	DIS3	EIF4B	ATXN2	NOLC1	EIF4H	SRSF12	POP4	TXNL4A
CELLULAR_CATION_HOMEOSTASIS	http://www.broadinstitute.org/gsea/msigdb/cards/CELLULAR_CATION_HOMEOSTASIS	GNA15	CASR	ATOX1	F2RL1	CD52	CXCL12	AGTR1	APP	GALR2	RGN	CHRNA7	S1PR3	BUD31	LPAR2	LPAR3	FTL	S1PR4	C5AR1	THY1	CCR9	CCR8	PLCE1	CCR7	CCR6	CCR5	CCR4	ATP2C1	CCR3	CCR2	STC1	SLC40A1	GLP1R	SRI	CCL1	C3AR1	CCL3	DRD1	CLCN3	CCL2	CYSLTR1	HFE	BDKRB1	PPT1	BDKRB2	CCL5	CALR	FTH1	CCL7	P2RY4	SLC30A5	ATP7A	GCM2	CD55	SLC4A11	CXCL13	AVPR1B	AVPR1A	XCL1	CACNA1C	CACNA1A	ATP7B	MCHR1	CCKAR	CXCR3	EDNRA	FXN	SAA1	CXCR4	NMUR2	TRPV4	XCR1	MYC	KNG1	CLN3	CCKBR	PROK2	LCK	GHRL	CLN5	CLN6	CLDN16	TFR2	CCR1	TAC1	CALCA	CALCB	CCL23	BCL2	CD24	PTPRC	OPRL1	ATP1A3	CCL19	MTL5	ATP1A4	ATP1A1	ATP1A2	SOD1	CCL15	TMPRSS3	CCL11	CCL13	CCL14	HPX	MT2A	CP
REGULATION_OF_CELLULAR_METABOLIC_PROCESS	http://www.broadinstitute.org/gsea/msigdb/cards/REGULATION_OF_CELLULAR_METABOLIC_PROCESS	AURKAIP1	HNRNPF	MED23	RORB	REST	MED21	MED20	EPC1	FOXF1	MED26	FOXF2	MED27	VPS4B	PQBP1	ZNF396	PATZ1	IKBKAP	PCBD2	RREB1	KDM5B	KDM5A	MED12	MECP2	MED14	MED13	NPC2	EIF2AK1	MED17	BACE2	EIF2AK3	MYBBP1A	EIF2AK4	CRTC1	ARF6	VPS72	FOXH1	IL17F	PABPC1	PAIP2	PAIP1	ESRRG	ATR	C19orf2	ELF1	HTATIP2	ELF2	ELF4	EZH2	SPI1	TP63	EIF2A	DAXX	ZNF345	YBX2	ZNF350	ZNF148	ZNF146	BRD7	SPIB	BRD8	TAF1L	ATF7IP	LYN	TP53	EIF1B	ZNF143	ARHGEF11	MYCN	INHBB	CARD11	EIF4A3	INHBA	CARD14	EREG	TRNAU1AP	EIF4A2	ZNF136	MTRF1	IL12A	IL12B	ZMYND11	NUFIP1	ZNF367	IL7R	ZNF177	NECAB3	ZNF174	DAZL	FOXD3	IL4	MYF6	IL3	IL6	DAZ1	IL5	UPF1	LMX1B	MYF5	TRIM28	IL9	TRIM27	PHF12	ETF1	TRIM22	TP73	ATRX	ZNF157	GLA	FOXE1	NCBP1	TCEAL1	CXCL12	TGFB1	IL10	CDKN2A	NLRC3	CDKN2B	MDFIC	CDKN2C	ATG7	CDKN2D	TDGF1	SCRT1	EBI3	SAMD4A	DNAJC1	BCL10	ZNF593	IL29	RELA	IL27	CSDA	IL20	EP300	HIF1A	TIMELESS	TCFL5	TFAP2B	MNX1	SMARCA5	RNF139	TFAP2A	EDF1	TFAP2C	SMARCA1	EDA	SMARCA2	LITAF	UBE2V1	UBE2V2	ABCA2	ABCA1	NR2C2	CXXC1	MEIS2	SMARCB1	TEAD4	SNF8	EGF	HELLS	TFDP1	CREBZF	BRIP1	FURIN	HDAC5	ATF6	HDAC4	ATF5	NRF1	ATF4	CDKN1A	CDKN1B	HDAC2	SMARCC1	DYRK1B	ATF7	SMARCC2	ABL1	IKBKB	HDAC8	PDZD3	E2F1	RSF1	E2F6	PAWR	TMF1	PAX8	LRRFIP1	NRG1	SLA2	PRPF6	ERN2	ZFPM2	JMJD1C	UBB	MAPRE1	SRSF10	EGLN1	STUB1	HIC1	PAIP2B	TFAM	RGMB	ECD	NFATC2	NFATC3	NFATC1	CEBPG	ID2	GCK	ID1	ID4	ID3	ELANE	FST	HIRA	WWP1	ABRA	IFNK	GTPBP4	RAD9A	PPARGC1A	PPARGC1B	MTF1	PIAS4	TGFBRAP1	PRDM1	KAT2A	SUDS3	AFAP1L2	CALR	PLAGL1	NR1H2	MAML3	BCOR	TCF25	MDFI	NKRF	IKZF3	KLF7	KLF9	MAML1	MAML2	RYBP	UBP1	NR1I2	RNF4	TCF19	GHSR	RBPJ	ZFHX3	TCF12	TCF15	KLF4	ZBTB32	PPARA	PPARD	ACVRL1	PPARG	TERF2IP	ZEB1	HSBP1	GLI2	KCNIP3	GLI1	ZBTB38	OXER1	PRG3	CCNH	NFAM1	RAD50	RBBP8	SIGIRR	RAD51	SCAP	GRM8	RIPPLY1	MAP3K13	ZBTB16	AZU1	NR1D2	PEX14	BCL3	BCL6	CD24	MLLT6	CD28	HCLS1	SOD1	SNAI2	SOD2	PREB	YWHAH	UBTF	CAPG	PPP2R4	APBB2	APBB1	MYOD1	FOXO1	EIF5A	FOXO3	FOXO4	GATA1	GATA6	GATA4	KAT7	KAT8	KAT6B	GABPB2	KAT6A	FOXN1	ZNF189	FOXN3	AHR	IGSF1	ERC1	RAD17	SNX6	KATNB1	ITGB2	EIF3C	EIF3D	EIF3A	EIF3G	EIF3H	EIF3E	NPM1	EIF3F	EIF3I	EIF3J	UBE2D1	SREBF1	SNW1	FOXP3	BRCA1	SREBF2	EIF4B	PPIE	EIF4H	DNMT1	GLMN	RFX3	IL22RA2	METAP1	POU6F2	FOXK2	PDCD4	FOS	ANG	POU4F2	POU4F1	MKL2	NANOG	SP100	PFKL	PRKCG	PFKM	NLRP3	UBN1	NRIP1	UBE2N	PRKCQ	CD80	BPTF	ZMIZ2	CD81	GHRL	MDM2	MDM4	CUX1	COMMD7	ZFP161	SMARCAD1	GLIS3	TNF	GLIS2	GLIS1	TNFRSF8	HCFC1	ARPP19	HCFC2	ERCC6	CDK11A	CDK11B	POU2F3	POU2F1	PYCARD	GFI1	ERCC3	ERCC4	CAMK2A	ERCC1	ERCC2	APC	DEFB103A	SIRT4	SIRT5	SIRT1	SIRT2	PSMG4	ATXN1	DR1	IRF7	IRF8	THRAP3	IRF2	IRF4	IGFBP3	SLC2A4RG	LTBP4	XRCC6	HOXD13	ZNF254	CITED1	CITED2	TLK1	TLK2	ZNF45	RXRA	ZHX1	ZHX2	ZHX3	HNF4G	NME2	HNF4A	ZNF238	SMARCAL1	TGIF1	ZNHIT3	TRAPPC2	ZNF76	MTIF2	MTIF3	CDC42EP2	HEXIM2	HEXIM1	ZNF74	VEZF1	TCF4	TCF3	ARHGEF10L	CDC42EP5	DMBX1	TCF7	UTF1	KLF12	MAP2K3	TGFBR1	PHB	KLF10	KLF11	MSTN	TFCP2	MZF1	TNK2	LIMA1	HNF1B	HNF1A	LATS1	NOD2	MAPT	CREG1	HSF4	MYC	ZNF281	CDC6	ARHGEF2	ZNF282	PTF1A	NDUFA13	TLE1	FOSB	SRPK1	FLNA	GTF2H1	MXD4	JMY	CIAO1	NCK2	CCND1	MAST2	CCND3	CCND2	NCK1	PFDN5	TMSB4Y	RUVBL1	NSD1	CLOCK	CLN6	ZNF274	CREM	WRNIP1	PML	ZNF35	CDC45	PER1	LIMD1	SUPT4H1	RASA1	ZNF263	ZNF24	TNP1	ELAVL2	RPS6KA5	MNAT1	TADA3	RPS6KA4	NAA15	RBAK	NLRP12	NARFL	TCEB3	PHF5A	TCEB1	NR5A1	BARD1	MMS19	STK36	EIF5	TNFSF13	RBFOX2	APOA2	SMARCD2	SMARCD3	DDX25	SMARCD1	EIF1	EGFR	HDAC10	ARID1A	JUNB	DDIT3	PA2G4	SMARCE1	HSPB1	EID1	HMGB1	CNBP	HMGB2	EID2	PYDC1	TIMP1	VDR	RPL6	JUND	DYRK2	ANGPTL3	ZNF423	EPAS1	SMG6	SMG5	TAF8	SMG7	NEUROG1	UIMC1	TSC1	PRKAR1A	HIVEP3	NBN	FOSL2	ARID4A	DEDD	CTCF	DEK	ZNF202	PRDX3	NDUFS4	CLCF1	FOSL1	NFX1	ARID5B	ARID5A	CDK7	RB1	MID1IP1	ESR2	HMGA2	HMGA1	CDK2	TARBP1	TARBP2	NCOA6	CARM1	ACVR1	BCLAF1	NFYC	NFYB	NFYA	TSC22D3	ORC2	TSPYL2	CHD2	CHD1	TERF2	CHD4	CHD3	NF2	VHL	CREB5	DBP	EIF2C1	SHH	SIN3A	HRSP12	TRAK1	RARB	SUPT5H	EIF2B2	TWIST2	PITX2	EIF2B5	TWIST1	POLH	YY1	TAF6L	BOLL	UHRF1	ENPP7	MRE11A	IGF2BP2	DRAP1	HTATSF1	CDA	NKX2-5	BMP4	HMGB1P10	BMP2	SUB1	CREBBP	SMAD4	S100A11	SMAD3	SMAD2	NOTCH2	NUP62	NOTCH4	JAZF1	SRSF12	BMP7	ENG	BMP6	TBX22	TBX21	NFKB2	CAMKK2	CDT1	BLZF1	GFI1B	NR2F2	TBX10	ZNF354A	MED6	CTNNBIP1	MED7	CHMP1A	PSEN1	SRCAP	TBX19	MED1	POLR2L	POLR2K	EHF	HPRT1	SUFU	SUMO1	SET	MRPL12	SQSTM1	LANCL2	GATAD2A	SEPSECS	POLR3G	TBX3	TBX2	GMNN	TBX5	ILF3	POLR3C	STAT3	STAT2	GAPDHS	ILF2	YAF2	NEUROD2	PHF21A	PBX1	RBM14	PBX3	CIR1	PBX4	HNRNPAB	TLR1	CRABP2	ARNT2	TLR3	TLR4	TLR6	TLR7	TLR8	TLR9	IL31RA	HOXC6	HOXC5	SPN	MYO6	SOCS1	NR0B2	ARNTL	NR0B1	ELL3	TRERF1	TRAT1	TIAL1	GCLC	TFAP4	ITLN1	TIPIN	ELK1	ELK3	SFTPD	CLASP1	RUNX1	RUNX2	RNF14	NFE2	PIF1	CD276	SAP18	GSC2	GCM1	AKTIP	MAFA	HSP90AB1	SOX21	NR6A1	BUD31	MEN1	ACVR1B	MCM7	POU5F1	GSN	NAA16	TPP1	PCGF6	ATP8B1	SOX18	LTB	ELP4	EGR1	KHDRBS1	ELP3	ELP2	CCDC88A	HSP90AA1	CCDC88C	LDB1	SOX12	INHA	EIF4G2	EIF4G3	ACVR2B	TPPP	KPNA2	KPNA1	SUPT3H	ING4	ING2	TCF7L2	CALCA	TNFRSF1A	NPAS2	KRT7	ENO1	ERF	SOX30	CENPF	EDA2R	CBY1	SP1	SP2	SP3	SP4	ARHGAP35	TSSK4	CRK
PROTEIN_COMPLEX_DISASSEMBLY	http://www.broadinstitute.org/gsea/msigdb/cards/PROTEIN_COMPLEX_DISASSEMBLY	MTERF	UPF1	TNP1	ETF1	HMGA1	TTF2	IRAK3	SET	MAZ	SMARCE1	MTRF1	HRSP12	SUPT16H	NRG1
MITOCHONDRION_ORGANIZATION_AND_BIOGENESIS	http://www.broadinstitute.org/gsea/msigdb/cards/MITOCHONDRION_ORGANIZATION_AND_BIOGENESIS	BID	TSPO	TIMM17A	MTX2	TIMM17B	MPV17	BNIP3	TIMM50	BCL2L1	MIPEP	PMAIP1	SFN	STARD3	NDUFS7	FIS1	TFAM	BAK1	GPX1	NDUFS5	TYMP	NDUFS4	MRPL12	CDKN2A	TAMM41	BCL2	NDUFS8	TFB2M	SLC25A1	COX18	TOMM34	OPA1	DNM1L	MSTO1	HSP90AA1	MTERF	SLC25A4	TAZ	TP53	TIMM23	TIMM44	TRNT1	MFN2	POLRMT	BBC3	BAX	TOMM22	SLC25A15	IFI6
CIRCADIAN_RHYTHM	http://www.broadinstitute.org/gsea/msigdb/cards/CIRCADIAN_RHYTHM	EGR3	ARNTL	TIMELESS	PTGDS	HTR7	HEBP1	PER2	AANAT	CARTPT	PER1	CRY1	CLOCK	MTNR1A	OPN4
RNA_PROCESSING	http://www.broadinstitute.org/gsea/msigdb/cards/RNA_PROCESSING	NCBP2	NCBP1	PRPF4B	RNMT	HNRNPF	SNRPD3	RBM3	LSM6	SNRNP200	HNRNPD	RBM5	SNRPD1	SNRPD2	INTS1	RBM6	RP9	SYNCRIP	INTS2	ZNF638	INTS3	SMNDC1	SETX	SRSF6	INTS9	NONO	SRSF7	INTS8	SRSF4	DDX17	SRSF5	INTS5	DDX23	DHX38	INTS4	SFSWAP	INTS7	INTS6	SRSF9	RBMS2	U2AF1	LSM5	LSM4	SRRM1	LSM3	DDX20	LSM1	RBMS1	SNRPA1	HNRNPUL1	SNRPN	EFTUD2	NOP58	AARS	PTBP1	RRP9	SRSF1	PPARGC1A	HNRNPR	NOP56	BICD1	SRSF2	DDX39A	RBPMS	RPS14	SNRPB	SLU7	RBMY2BP	LUC7L3	SNRPC	SNRPF	GEMIN2	SNRPG	CPSF3L	FARS2	PABPC4	SNRPB2	IGF2BP3	DUSP11	SNRNP40	PPAN	NHP2	AGGF1	METTL1	CDC40	TRA2B	HNRNPC	PABPC1	HNRNPH3	SRSF11	NOVA1	SPOP	DHX8	CSTF3	CSTF2	CELF1	INTS12	SNW1	SSB	RNPS1	INTS10	HNRNPA0	TRNT1	RBMY1A1	PPIG	NOLC1	SRSF12	POP4	DDX54	CSTF1	CRNKL1	CWC15	ZNF346	RNGTT	DKC1	DGCR8	DBR1	KHDRBS1	SRPK2	PRPF31	NOL3	EXOSC7	SARS	EXOSC2	SF1	EXOSC3	PRPF3	SRPK1	HNRPDL	KHSRP	CPSF6	CPSF3	NOP14	CPSF1	SRSF10	TRA2A	NUFIP1	IVNS1ABP	SF3B4	KIN	SF3B3	SF3B2	ADAT1	CDK11A	CDK11B	PRPF8	USP39	NUDT21	THG1L	DHX15	DHX16	GEMIN8	SCAF11	GEMIN6	NSUN2	GEMIN7	GEMIN4	GEMIN5	BCAS2	UPF1	SNRNP70	GRSF1	PRPF18	SF3A2	ELAVL4	SF3A1	FBL	SF3A3	SLBP	DIS3	SFPQ	ZRANB2	PHF5A	TXNL4A
B_CELL_ACTIVATION	http://www.broadinstitute.org/gsea/msigdb/cards/B_CELL_ACTIVATION	IL4	PTPRC	IL7	CEBPG	SLA2	TNFSF13	NFAM1	INHA	TPD52	HDAC7	TGFB1	HDAC5	HDAC4	INHBA	LAT2	LAX1	CD40LG	CD79A	HDAC9	NHEJ1
EXTRACELLULAR_STRUCTURE_ORGANIZATION_AND_BIOGENESIS	http://www.broadinstitute.org/gsea/msigdb/cards/EXTRACELLULAR_STRUCTURE_ORGANIZATION_AND_BIOGENESIS	ACHE	CACNB2	PCDHB14	PCDHB13	PCDHB11	SPINK5	PCDHB10	NRCAM	PCDHB16	ACAN	POU4F1	AGRN	CHRNA1	B4GALT7	PCDHB9	COL4A4	KLK8	TNXB	PCDHB5	PCDHB6	PCDHB3	PCDHB4	NF1	NLGN1	PCDHB2	NRD1	COL5A2	MYH11	GHRL	MUC5AC	UBB	LAMC1
INTERLEUKIN_8_PRODUCTION	http://www.broadinstitute.org/gsea/msigdb/cards/INTERLEUKIN_8_PRODUCTION	CALCA	BCL10	APOA2	NOD1	PRG3	IL17F	BCL3	AFAP1L2	TLR4	ELANE	TLR7	TLR8
DNA_CATABOLIC_PROCESS	http://www.broadinstitute.org/gsea/msigdb/cards/DNA_CATABOLIC_PROCESS	FOXL2	DFFA	AIFM1	DFFB	CYCS	CECR2	CIDEA	BNIP3	TPD52L1	UBE2V2	PPT1	SOD1	ISG20	UBE2N	ERCC5	CDKN2A	BAX	ERCC3	ERCC4	NTHL1	ERCC1	XRN2	ERCC2
RESPONSE_TO_CHEMICAL_STIMULUS	http://www.broadinstitute.org/gsea/msigdb/cards/RESPONSE_TO_CHEMICAL_STIMULUS	CYP3A4	SYT1	HRAS	CHIA	AQP9	S100A7	VAPB	PDLIM1	GOT2	CHRNA4	CHRNA7	OGT	SUPT5H	EIF2B2	EIF2B3	EIF2B4	EIF2B5	SYK	PLD1	C5AR1	STC2	PIK3CB	PLAUR	CCR9	PNKP	MAPK1	CCR8	ERP44	SSTR2	KRT19	CCR7	CCR6	MTF1	CCR5	SSTR1	CCR4	CCR3	CX3CR1	CCR2	ABAT	STC1	AMFR	EIF2AK3	MPST	RTP3	KCNMB3	KCNMB4	RTP4	ENPP1	GNAI2	HSPA1B	SERPINH1	KCNMB2	HSPA1L	KAL1	CKLF	GYS2	PAPD7	MAP2K1	OXSR1	ABCG1	ABCG2	S100A12	RERG	TULP4	NR1I2	RNF7	IPCEF1	CHRNB2	CLEC7A	FPR2	GHSR	PLAU	CCKAR	TAS2R1	TRPV1	TAS2R5	PPARG	TAS1R3	HVCN1	KCNIP2	LATS1	KCNIP1	TAS1R2	LATS2	GPX1	HSPH1	MSRA	NOD2	SAA1	GPX3	SEMA3C	SEPP1	XCR1	FGF2	DHCR24	LYN	CMKLR1	APTX	NDUFA12	SLIT2	PROK2	CHMP1A	AS3MT	GIPR	FOXC2	SCN11A	STEAP2	CXCL1	CXCL5	CXCL2	C5	CXCL9	FPR1	DPYS	CXCL6	GCGR	CCL28	CCL27	CCL26	CCL24	CCL25	CCL22	CCL23	CCL20	CCL21	DGKD	BCL2	PCSK9	CCBP2	CD24	LECT2	IL4	NAT8	CES1	IL8	HCLS1	DGKK	CCL19	CRIPAK	CCL16	SOD1	CCL15	EIF2B1	SELS	MT1X	CCL18	SOD2	CCL17	RPS6KA5	CCL11	CDH13	CCL13	DUSP1	MAPK14	HSPA4L	CSAG2	ABCC1	RBM14	BCAR3	ABCC6	CASR	SLC22A18	CTPS	ATOX1	OBP2B	BPHL	PMAIP1	CXCL11	CXCL12	IL10	TGFB2	CXCL10	APOA4	TOP1	GSTM3	APOA2	CDKN2B	GATA3	CDKN2D	RALA	CYGB	DNAJC4	NQO1	SPN	BCL10	NUDT1	STK25	RELA	STIM1	AHR	TNNT2	HSPB7	HSPB1	DEFA1	HSPB3	SRXN1	MVP	CCL1	ME1	CCL3	DERL2	DERL1	CCL2	GCLC	CCL8	ABCA2	ITGB2	CX3CL1	ENSA	CCL5	DERL3	ABCA3	GCLM	CCL7	ANGPTL7	DOCK2	ZACN	DNAJA1	SFTPD	SLC30A5	HSPE1	AIMP1	NDRG1	DEFB1	RAB6C	UGT2B28	DEFB4A	HERPUD1	BRCA2	ABCB1	BRCA1	ABCB4	SLC25A12	ATF6	SLC25A13	VCP	CXCL14	TSC1	CXCL13	LTB4R2	DNAJB2	DNAJB1	MAFA	SCARA3	XCL1	DNAJB4	PDZD3	PDCD6	SST	PDCD7	ATP7B	DNAJB5	D2HGDH	DUOX2	DUOX1	PRDX5	PRDX2	CXCR3	CCRL2	GSS	NDUFS4	DGCR8	CXCR4	ANG	NDUFS8	NDUFS2	FOSL1	CCRL1	SGK2	RALBP1	ADIPOR2	ADIPOR1	TAS2R16	TAS2R14	PRDX6	LCK	NCOA6	ERN1	UGT2B11	TXNRD2	GHRL	PRNP	UGT2B15	PTAFR	CALCR	NDUFB4	PF4	GLRX2	ERCC8	UGT1A6	UGT1A9	ERCC6	HSPA2	TOR1A	HSPA6	TOR1B	UGT2A1	TAS2R43	NEDD4L	ERCC3	ERCC1	ERCC2	SCG2	RNASE2	NDUFA6	MTL5	CXCR2	GLYAT	GCK	BAX	MPO	UGT2B4	LIPE
PROTEIN_IMPORT_INTO_NUCLEUS	http://www.broadinstitute.org/gsea/msigdb/cards/PROTEIN_IMPORT_INTO_NUCLEUS	TNF	PDIA3	NFKBIE	TNFSF14	CDH1	MXI1	GLI3	TGFB1	AKT1	CEP57	IPO5	ZFYVE9	BCL3	BCL6	NCKIPSD	RANBP2	TPR	TNPO1	KPNB1	FYB	MDFI	MCM3AP	NOP58	NF1	SMAD3	PPP1R10	NLRP3	NFKBIL1	FLNA	TONSL	PPIH	CBLB	RPAIN	NUP205	TRPS1	F2	NLRP12	PTTG1IP	KPNA6	KPNA5	FAF1	KPNA4	TRIP6	KPNA3	KPNA2	RERE	KPNA1	F2R
REGULATION_OF_NEUROTRANSMITTER_LEVELS	http://www.broadinstitute.org/gsea/msigdb/cards/REGULATION_OF_NEUROTRANSMITTER_LEVELS	SEPT5	KCNMB4	RAB3A	SYT1	SNCAIP	PRG3	BAIAP3	SLC6A4	NLGN1	SNAPIN	HPRT1	GDNF	RIMS1	TGFB2	GCH1	GRM4	SLC1A3	COLQ	HRH3	SYN3	CARTPT	SLC5A7	ALDH9A1	GCHFR
REGULATION_OF_GENE_EXPRESSION	http://www.broadinstitute.org/gsea/msigdb/cards/REGULATION_OF_GENE_EXPRESSION	SLC2A4RG	XRCC6	HOXD13	MED23	RORB	REST	MED21	ZNF254	MED20	CITED1	CITED2	EPC1	DIRAS3	FOXF1	MED26	FOXF2	MED27	VPS4B	PQBP1	ZNF396	PATZ1	IKBKAP	ZNF45	PCBD2	RREB1	KDM5B	RXRA	KDM5A	ZHX1	ZHX2	MED12	MECP2	ZHX3	MED14	HNF4G	MED13	NME2	EIF2AK1	ZNF238	HNF4A	MED17	BACE2	SMARCAL1	TGIF1	EIF2AK3	MYBBP1A	EIF2AK4	TRAPPC2	ZNHIT3	ZNF76	CRTC1	BCL2L1	MTIF2	MTIF3	VPS72	FOXH1	HEXIM2	HEXIM1	IL17F	ZNF74	VEZF1	TCF4	TCF3	DNMT3B	ARHGEF10L	DMBX1	DNMT3A	UTF1	TCF7	KLF12	PAIP2	TGFBR1	MAP2K3	KLF10	PHB	KLF11	ESRRG	MSTN	C19orf2	TFCP2	MZF1	ELF1	HNF1B	HNF1A	ELF2	HTATIP2	ELF4	EZH2	SPI1	TP63	BNIP3	EIF2A	DAXX	ZNF345	YBX2	NOD2	ZNF350	ZNF148	ZNF146	CREG1	BRD7	SPIB	HSF4	MYC	BRD8	TAF1L	ZNF281	ATF7IP	ZNF282	PTF1A	TP53	NDUFA13	TLE1	EIF1B	FOSB	ZNF143	FLNA	ARHGEF11	JMY	MYCN	GTF2H1	MXD4	CIAO1	INHBB	INHBA	EIF4A3	CARD11	MAST2	EREG	TRNAU1AP	MTRF1	ZNF136	EIF4A2	PFDN5	IL12B	RUVBL1	NSD1	CLOCK	ZMYND11	ZNF274	CREM	PML	NUFIP1	ZNF367	ZNF35	ZNF177	NECAB3	ZNF174	PER1	LIMD1	DAZL	SUPT4H1	FOXD3	ZNF263	IL4	MYF6	IL3	IL6	DAZ1	UPF1	LMX1B	TRIM28	IL9	MYF5	TRIM27	ZNF24	TNP1	ELAVL2	IGF2	PHF12	ETF1	TRIM22	TP73	ATRX	RPS6KA5	MNAT1	CDH13	ZNF157	TADA3	RPS6KA4	NAA15	RBAK	BNIP3L	NARFL	NLRP12	FOXE1	TCEB3	PHF5A	TCEB1	NR5A1	MMS19	STK36	EIF5	RBFOX2	TCEAL1	IL10	TGFB1	APOA2	CDKN2A	NLRC3	SMARCD2	MDFIC	SMARCD3	DDX25	SMARCD1	EIF1	SCRT1	SAMD4A	EBI3	BCL10	ZNF593	IL29	RELA	IL27	HDAC10	ARID1A	CSDA	DDIT3	JUNB	PA2G4	EP300	HIF1A	TIMELESS	TCFL5	SMARCE1	MNX1	TFAP2B	SMARCA5	HSPB1	EDF1	TFAP2A	TFAP2C	SMARCA1	EDA	SMARCA2	EID1	HMGB1	HMGB2	EID2	CNBP	LITAF	UBE2V1	ABCA2	PYDC1	NR2C2	CXXC1	VDR	AKT1S1	MEIS2	RPL6	SMARCB1	JUND	TEAD4	SNF8	HELLS	ZNF423	TFDP1	EPAS1	CREBZF	TAF8	NEUROG1	BRIP1	FURIN	UIMC1	HDAC5	ATF6	ATF5	HDAC4	NRF1	ATF4	HDAC2	TSC1	SMARCC1	DYRK1B	ATF7	SMARCC2	PRKAR1A	HIVEP3	IKBKB	ABL1	HDAC8	E2F1	FOSL2	RSF1	ARID4A	E2F6	DEDD	DICER1	DEK	CTCF	ZNF202	PRDX3	PAWR	TMF1	PAX8	LRRFIP1	NRG1	FOSL1	NFX1	SLA2	ARID5B	ARID5A	CDK6	CDK7	RB1	ESR2	HMGA2	CDK4	HMGA1	PRPF6	TARBP1	TARBP2	NCOA6	ERN2	ZFPM2	UBB	JMJD1C	CARM1	ACVR1	BCLAF1	NFYC	NFYB	EGLN1	NFYA	HIC1	PAIP2B	TFAM	RGMB	ORC2	TSC22D3	CHD2	CHD1	NFATC2	NFATC3	CHD4	CHD3	NFATC1	VHL	CEBPG	CREB5	ID2	DBP	ID1	BAX	H2AFY2	ID4	ID3	ELANE	EIF2C1	FST	HIRA	SIN3A	WWP1	HRSP12	TRAK1	ABRA	H2AFY	IFNK	RARB	SUPT5H	EIF2B2	TWIST2	TWIST1	PITX2	EIF2B5	YY1	TAF6L	BOLL	PPARGC1B	UHRF1	MTF1	PIAS4	TGFBRAP1	PRDM1	KAT2A	SUDS3	IGF2BP2	AFAP1L2	CALR	PLAGL1	NR1H2	DRAP1	HTATSF1	MAML3	BCOR	NKX2-5	TCF25	MDFI	NKRF	HMGB1P10	BMP2	IKZF3	KLF7	KLF9	SUB1	MAML1	CREBBP	MAML2	RYBP	SMAD4	SMAD3	SMAD2	UBP1	NOTCH2	NR1I2	RNF4	NUP62	NOTCH4	JAZF1	TCF19	RBPJ	GHSR	BMP7	TCF12	ENG	ZFHX3	KLF4	TCF15	BMP6	ZBTB32	PPARD	ACVRL1	TBX22	TBX21	PPARG	ZEB1	NFKB2	DMAP1	GLI2	HSBP1	GLI1	KCNIP3	CAMKK2	ZBTB38	GPX1	BLZF1	GFI1B	NR2F2	TBX10	PRG3	ZNF354A	CCNH	NFAM1	SCAP	RBBP8	SIGIRR	MED6	CTNNBIP1	MED7	CHMP1A	RIPPLY1	SRCAP	MAP3K13	TBX19	MED1	POLR2L	POLR2K	EHF	ZBTB16	SUFU	AZU1	SUMO1	MRPL12	NR1D2	SQSTM1	LANCL2	GATAD2A	SEPSECS	BCL3	PEX14	BCL6	MLLT6	CD28	POLR3G	TBX3	TBX2	HCLS1	TBX5	ILF3	SNAI2	POLR3C	STAT3	STAT2	SOD2	PREB	YWHAH	ILF2	UBTF	YAF2	NEUROD2	PHF21A	PBX1	PBX3	RBM14	APBB2	APBB1	CIR1	PBX4	HNRNPAB	MYOD1	CRABP2	TLR1	ARNT2	TLR3	EIF5A	FOXO1	TLR4	FOXO3	FOXO4	TLR6	TLR7	TLR8	TLR9	GATA1	HOXC6	GATA6	GATA4	HOXC5	KAT7	KAT8	KAT6B	SPN	GABPB2	KAT6A	MYO6	PICK1	HRK	FOXN1	ZNF189	ARNTL	NR0B2	ELL3	NR0B1	TRERF1	FOXN3	AHR	IGSF1	TIAL1	CARTPT	ERC1	GCLC	SLC50A1	SNX6	TFAP4	ELK1	ELK3	EIF3C	EIF3D	EIF3A	EIF3G	EIF3H	EIF3E	NPM1	EIF3F	SFTPD	EIF3I	EIF3J	RUNX1	RUNX2	RNF14	SREBF1	NFE2	CD276	SAP18	SNW1	GSC2	FOXP3	BRCA1	SREBF2	EIF4B	PPIE	GCM1	EIF4H	DNMT1	GLMN	RFX3	MAFA	BMI1	METAP1	SOX21	POU6F2	NR6A1	FOXK2	BUD31	PDCD4	MEN1	ACVR1B	FOS	DGCR8	POU5F1	NAA16	PCGF6	ATP8B1	POU4F2	POU4F1	SOX18	MKL2	LTB	KHDRBS1	EGR1	ELP4	ELP3	NANOG	ELP2	SP100	LDB1	SOX12	INHA	NLRP3	UBN1	NRIP1	UBE2N	PRKCQ	EIF4G2	EIF4G3	ACVR2B	BPTF	ZMIZ2	NRL	GHRL	MDM2	MDM4	CUX1	COMMD7	ZFP161	ING4	SUPT3H	GLIS3	TNF	ING2	GLIS2	GLIS1	TNFRSF8	HCFC1	HCFC2	TCF7L2	CALCA	TNFRSF1A	NPAS2	KRT7	POU2F3	PYCARD	POU2F1	GFI1	ERCC3	CAMK2A	ENO1	ERCC2	ERF	IL2RB	SOX30	SIRT4	SIRT5	CENPF	EDA2R	CBY1	SIRT1	SIRT2	PSMG4	ATXN1	SP1	SP2	SP3	IRF7	DR1	THRAP3	SP4	IRF8	ARHGAP35	IRF2	IRF4	TSSK4	CRK
REGULATION_OF_CELL_DIFFERENTIATION	http://www.broadinstitute.org/gsea/msigdb/cards/REGULATION_OF_CELL_DIFFERENTIATION	SIK1	PPARG	SPI1	ZNF675	FOXO3	FOXO4	SPINK5	SART1	SHH	TGFB2	ACVR1B	ADIG	ACIN1	BOC	TWIST2	USH2A	NANOG	LDB1	IL27	CDK6	SOCS5	INHA	GPR98	IL20	INHBA	ACVR2A	NME2	TCFL5	EREG	BTG1	SCIN	CARTPT	CNTN4	IQCB1	MAP4K1	PF4	ZBTB16	CALCA	NPHP3	ZAP70	VWC2	RUNX1	IL4	BMP4	TBX3	DTX1	IL7	MAFB	TAF8	TBX5	NF1	NLGN1	NOTCH2	NOTCH1	YWHAG	YWHAH	ETS1	NOTCH4	BMPR1B	IGFBP3
SENSORY_PERCEPTION	http://www.broadinstitute.org/gsea/msigdb/cards/SENSORY_PERCEPTION	OCLM	RP1	WFS1	RP2	PITPNA	RCVRN	RPE65	NR2E3	CNGB1	CNGB3	KIFC3	CRYGA	ATP2B2	CRYGD	TIMM9	TGFBI	RGR	CDH23	COCH	OPA3	CLRN1	OPA1	C5AR1	MYO6	MYO3A	CRYAA	SIX3	KRT12	UBR3	VAX2	CNGA3	SIX6	OR1D2	NTSR2	CNGA1	TIMM8B	OR1D5	SAG	PITPNM1	TACSTD2	RTP3	IQCB1	CYP1B1	RTP4	ADORA2A	DIAPH1	RBP3	OPN1SW	ATP6V1B1	GPR143	OTOR	ABCA4	MYO9A	RABGGTB	RABGGTA	PDE6A	PDE6B	NPHP3	PDE6C	PDE6D	PRR4	MYO15A	IMPG1	IMPG2	RLBP1	GNAT1	TECTA	COL18A1	UNC119	AIPL1	GUCY2F	MYO1A	TRPC3	FSCN2	EFEMP1	OMP	PCDH15	PDE6H	CRYZ	PDE6G	GUCY2D	SFRP5	TULP2	TULP1	CACNA1F	WDR1	CRYM	RHO	GRK1	OPRM1	GJA8	CYB5R4	OR52A1	TAS2R4	TAS2R5	MYO7A	POU6F2	RRH	USH1G	TRPV2	TAS2R3	PAX6	TAS1R3	PAX3	TAS1R1	PAX2	TAS1R2	GJA3	CRX	DFNB31	CRYBB1	RDH8	KCNQ4	TYR	POU4F3	KCNQ1	COL11A1	DNAJC19	USH2A	CRYBB3	RS1	SCN10A	CRYBB2	RAX	RPGR	ZNF354A	CCKBR	CDS1	SLIT2	GPR98	RDH5	SLC26A4	EYA3	EML2	TAS2R16	PROK2	EYA4	EYA1	DHRS3	ALDH7A1	SLC26A5	TAS2R14	NRL	GRM8	OTOF	USH1C	GNAS	AOC2	OAT	CRYBA1	CRYBA4	ROM1	ABLIM1	SORD	OPN1LW	NDUFB9	OPRK1	NDP	LUM	TIMM10	CABP4	TIMM13	BEST1	ARR3	CHM	KCNE1	POU3F4	TAS2R43	DFNA5	COL4A3	GUCA1A	GUCA1C	OPRL1	OPN1MW	GJB6	SOD1	RGS16	PRPH2	VSX1	GJB2	RDH12	RDH10	ACCN3	CHML	PNOC	ATXN7	PDC	ATP6V0A4	TBL1X	OPN4
NEGATIVE_REGULATION_OF_DNA_BINDING	http://www.broadinstitute.org/gsea/msigdb/cards/NEGATIVE_REGULATION_OF_DNA_BINDING	MDFI	RSF1	CEBPG	EGLN1	NLRP3	FOXP3	PYDC1	FLNA	SIGIRR	SUMO1	CDKN2A	ID2	ID1	NARFL	PEX14	ID3	COMMD7
POSITIVE_REGULATION_OF_DEVELOPMENTAL_PROCESS	http://www.broadinstitute.org/gsea/msigdb/cards/POSITIVE_REGULATION_OF_DEVELOPMENTAL_PROCESS	CADM1	FST	ADORA1	SART1	BTK	CUL3	CUL2	BAK1	CUL5	MAP3K5	APOE	CHRNA7	FAS	CUL1	CRTAM	BCL2L11	C16orf5	MAPK1	CD38	NME2	SSTR3	NME3	SERPINF1	ALOX15B	IFNB1	NPTN	UNC13B	LALBA	SIVA1	CDK5R1	STK17B	CD70	CHEK2	STK17A	PLAGL1	IFNA2	CDC42EP2	CDC42EP1	AGGF1	ZAP70	DIABLO	ARAP1	CDC42EP4	CDC42EP5	BMP4	TP53BP2	SPHK1	CIDEB	SMAD3	CIDEA	TPD52L1	CIDEC	NOTCH2	EI24	RNF7	ETS1	IKBIP	HTATIP2	FASTK	PPARG	TP63	BNIP3	DAXX	PTEN	MAPT	TOP2A	DEDD2	AIFM3	AIFM2	AIFM1	LGALS12	TP53	NDUFA13	SLIT2	JMY	AMIGO1	INHBA	BNIP1	MAP3K10	IL12A	IL12B	BID	PML	SFN	PPP2CA	VWC2	BCL3	PCSK9	BCL6	CD27	IL7	TBX5	PLG	TP73	EEF1E1	BNIP3L	AMOT	BIK	BARD1	ZAK	TLR2	EIF5A	TNFSF14	FOXO3	TNFSF12	PMAIP1	CRADD	TGFB1	TGFB2	SMNDC1	NLRC4	CDKN2A	CASP8AP2	CDKN2C	ROBO1	ADIG	TIA1	ZNF443	ROBO2	ACIN1	DAP	MX1	NUDT2	HRK	FADD	SOCS5	STK4	STK3	IL20	TIAL1	RIPK3	ADAMTSL4	RRAGA	PRUNE2	MTCH1	DYRK2	ANGPTL3	RUNX1	RUNX3	ANGPTL4	TRAF3	CFLAR	HTT	BRCA1	TRADD	CDKN1A	TNFSF10	CDKN1B	BBC3	IKBKG	PDCD5	ABL1	SST	PDCD6	PDCD7	DAP3	DEDD	HPS4	FASLG	CASP6	CDC42	ACVR1B	CASP3	CASP4	BOK	RPS3A	PCBP4	RHOB	MKL2	NDUFS3	BOC	LTA	IP6K2	PRKCA	PPP2R1A	INHA	IFI16	PRKCE	DAPK2	CDK5	DAPK3	NCR1	DAPK1	ACVR2A	TNFRSF9	BTG1	SCIN	LCK	ERN1	GHRL	ERN2	DCC	DPF2	BCLAF1	TNFRSF25	TNFRSF8	TRAIP	DPF1	CALCA	UTP11L	PTH	PYCARD	CD2	ERCC3	ERCC2	PTPRC	COL4A3	KL	CEBPG	NF1	SAP30BP	TNFSF8	CASP10	CUL4A	BAX	PPP1R13B	BMPR1B	IGFBP3
PROTEIN_RNA_COMPLEX_ASSEMBLY	http://www.broadinstitute.org/gsea/msigdb/cards/PROTEIN_RNA_COMPLEX_ASSEMBLY	EIF2C1	CRNKL1	DICER1	EIF5	SNRPD1	EIF5A	SNRPD2	EIF2A	SRSF6	SRSF5	RPS3A	SFSWAP	EIF1AX	SRSF9	EIF1	DDX20	EIF2B2	EIF2B3	EIF2B4	EIF2B5	PRPF31	SRPK2	SF1	EIF2S3	EIF1B	SRSF1	BOLL	EIF4G2	EIF4G3	EIF4A2	RPS14	HSPB1	SLU7	GEMIN2	EIF2AK3	EIF2AK4	SRSF10	MTIF2	MTIF3	PAIP2B	EIF3C	EIF3D	EIF3A	EIF3B	EIF3G	EIF3H	EIF3E	USP39	NPM1	EIF3F	EIF3I	DAZL	EIF3J	SCAF11	DAZ1	PAIP2	PAIP1	CELF1	SF3A2	SF3A1	EIF2B1	SF3A3	EIF4B	ATXN2	EIF4H	SRSF12	TXNL4A
POST_TRANSLATIONAL_PROTEIN_MODIFICATION	http://www.broadinstitute.org/gsea/msigdb/cards/POST_TRANSLATIONAL_PROTEIN_MODIFICATION	PPP2R5C	MYLIP	BTK	MAP3K6	ISG15	MAP3K9	MAP3K8	ILK	TLK1	TLK2	MAP2K6	PTPRJ	IKBKAP	PTPRM	ROCK1	BRAF	ROCK2	KIAA1804	PTPRH	PTPRR	PTPRT	PTPRO	MARK4	KAT5	MARK1	MARK2	PPP1CA	EIF2AK1	MAPK6	MAPK4	MAPK3	F2	MAPK8	EIF2AK3	EIF2AK4	PPP2R3B	PPP2R3A	ERBB3	ERBB2	DUSP10	DUSP13	TNKS	PHB	TGFBR1	NIM1	TAOK3	EPM2A	DUSP22	PCNP	CDC42BPG	STRADA	CDC42BPA	PARP3	TNK1	TNK2	SMURF1	PARP1	PARP2	CDC42BPB	NUAK2	TSG101	CUZD1	PMVK	LATS1	LATS2	SRPK2	LYN	SRPK1	CARD14	CCND1	MAST1	SIK2	MAST2	PPEF2	CCND3	CCND2	PPEF1	IL12A	CAND1	TXK	NSD1	NNAT	MKNK2	GPAA1	ABI3	ABI2	MKNK1	ABI1	MTMR3	SNRK	PTK2B	PPP2CA	PPP2CB	PCSK9	USP33	MTMR7	PCSK5	PPP1R17	IL3	IL5	TRIM23	NAE1	RPS6KA5	DUSP5	CCL11	DUSP4	DUSP3	RPS6KA4	DUSP2	CSNK1D	CSNK1E	GSK3B	WHSC1L1	NLRP12	DUSP9	DUSP8	DUSP6	SIK1	PRPF4B	ZAK	STK38	STK36	MIPEP	TGFB1	CSNK2A1	TDGF1	ST3GAL6	INSR	MATK	EGFR	BCL10	RET	TWF1	MYO3A	IL29	PTPRN2	HDAC10	HDAC11	IL20	RNF139	TESK2	STK16	CCL2	FGR	STK11	STK10	UBE2V1	UBE2V2	MAPKAPK2	FBXW7	ECE2	PTK6	DYRK3	TRAF7	DYRK2	STK19	TRAF6	NR4A3	TAF1	EHMT1	MOB1B	SMG1	ICMT	FURIN	ATG3	NMT2	GLYCTK	NMT1	IKBKE	PLK4	PLK3	TSC1	DYRK1B	DYRK1A	ABL1	MERTK	ABL2	HDAC6	UCHL1	PRDX4	PINK1	FES	PRMT1	PRMT2	NDUFS4	PRMT7	PKN3	CLCF1	PRMT8	PRMT5	IP6K3	PPP2R1A	SGK1	SGK3	LIMK1	PKN2	CDK9	PKN1	NEK11	PPM1G	PPM1D	LCK	CDK2AP1	ERN1	DDB2	ERN2	AGER	UBB	PPM1M	CARM1	PPP2R2A	ACVR1	HS3ST5	APH1A	ADAMTS13	APH1B	BRSK2	BRSK1	PPM1B	STUB1	IGF1R	PRSS3	DCLK1	KDM4A	RNF144B	NF2	VHL	HCK	CBL	ANXA1	RAF1	NCSTN	ICK	TSSK1A	JAK2	JAK3	DZIP3	AURKC	RNF217	PTPN22	PTPN21	AURKA	PRKG2	PRKG1	PRKX	PRKY	WNK4	WWP1	COL4A3BP	PSENEN	GTPBP4	BCR	PIM1	CDK12	WNK1	WNK3	PIM2	WNK2	PPARGC1A	UHRF2	HUWE1	CAMK4	CAMK1	AMFR	SRP72	NEK4	NEK6	TPST1	TPST2	STK17B	PXK	STRADB	STK17A	UHMK1	EPHB2	VRK1	VRK2	GAD1	BMP4	LCMT1	PTPN18	CREBBP	PTPN14	PTPN13	OXSR1	PTPN12	EPHA5	CBLC	EPHA8	GRK1	ACVRL1	FASTK	CCNT1	PTEN	ART1	SENP7	CAMKK2	ART3	PDPK1	SIK3	CTBP1	ADAM10	PSEN1	PSEN2	MAP3K10	CTDP1	MAP3K13	MAP3K12	MAP3K11	USP7	PPP6C	NFS1	SUMO1	CDK16	SET	PRKAA1	PCMT1	PRKAA2	QSOX1	CDK17	CSNK1A1	FYB	PTPRZ1	MEX3B	HCLS1	STAT1	TP53RK	MAPK12	MAPK15	PPP2R4	PTCH1	RBM14	LOR	MYOD1	UBQLN3	SAE1	TTN	PRKCB	IL31RA	DMPK	PRKACB	KAT8	KAT6B	KAT6A	CSNK1G2	PICK1	SOCS1	STK4	CDKL5	STK3	TPTE	MAP4K3	MAP4K4	MAP4K5	CDKL1	DSP	RIPK4	CSTA	ERC1	KALRN	PPP5C	PPME1	SSH1	ITLN1	SSH2	MAP4K2	MAP4K1	ITGB2	ANAPC11	IRAK3	PTPLA	LMTK2	RNF11	UBE2D1	IVL	STK38L	RNF14	PTPN7	PTPN6	PTPN9	PTPN3	PTPN2	UST	PTPN5	PTPN4	BMX	BRCA1	AKTIP	ULK1	MYLK	UBE2E2	UBE2E1	IL22RA2	METAP2	PRKAG1	TIMM50	AKT1	PIGK	ACVR1B	PAK2	PAK1	CSK	AKT3	CHUK	VCPIP1	IRAK2	CCDC88A	CCDC88C	PRKCI	PIGU	PIGT	PRKCH	MINK1	PRKCG	CHST4	PIGS	CHST5	DAPK2	UBE2C	PRKCE	PRKCD	DAPK3	DAPK1	TYK2	PRKD1	UBE2N	EVPL	CD80	SBF1	HIPK3	CD81	MDM2	PRKD3	FRK	PRKCZ	UBE3C	TRIB2	TRIB1	GLRX2	ERCC8	MAP3K3	CDK11A	MAP3K2	CDK11B	TGM3	SCG5	CAMK2B	CAMK2A	PTPRB	PTPRC	PTPRD	ERG	PTPRE	LTK	UBE4B	SIRT4	SIRT5	SIRT6	PARK2	SIRT1	SIRT2	GSG2	SIRT3	GMFB	GMFG	SPRR1A	SPRR1B	TSSK2	BMPR1B	TSSK4	IGFBP3	TSSK3	LIPE	TSSK6	F2R	BMPR1A
VACUOLE_ORGANIZATION_AND_BIOGENESIS	http://www.broadinstitute.org/gsea/msigdb/cards/VACUOLE_ORGANIZATION_AND_BIOGENESIS	ARSB	CLN3	NAGPA	MYO7A	NDP	HPS4	HPS1	GAA	PPT1	ABCA1	CLN5	CLN6
POSITIVE_REGULATION_OF_CYTOKINE_SECRETION	http://www.broadinstitute.org/gsea/msigdb/cards/POSITIVE_REGULATION_OF_CYTOKINE_SECRETION	CARD8	NOD2	CRTAM	CADM1	INS	PYCARD	GLMN	NLRP3	PYDC1	NLRP2
ESTABLISHMENT_OF_ORGANELLE_LOCALIZATION	http://www.broadinstitute.org/gsea/msigdb/cards/ESTABLISHMENT_OF_ORGANELLE_LOCALIZATION	SNAP29	SEPT5	STX5	SHROOM2	AP1M2	NLGN1	CDC23	NUSAP1	CENPF	BIRC5	CENPE	SUN2	TMED10	LRMP	PAFAH1B1	SNAP23	CDCA5	YKT6
VACUOLAR_TRANSPORT	http://www.broadinstitute.org/gsea/msigdb/cards/VACUOLAR_TRANSPORT	ARSB	USE1	M6PR	ADRB2	NAGPA	NPC1	ATG4D	ATG4C	AP3M1	ZFYVE16	ATG4A	LYST	RHOB
CALCIUM_INDEPENDENT_CELL_CELL_ADHESION	http://www.broadinstitute.org/gsea/msigdb/cards/CALCIUM_INDEPENDENT_CELL_CELL_ADHESION	CLDN8	CLDN16	CLDN7	CLDN17	CLDN18	CLDN9	CLDN19	CLDN4	CLDN3	CLDN6	CLDN5	CLDN22	CLDN10	CX3CL1	CLDN20	CLDN11	CLDN12	CLDN23	CLDN14	CLDN15	CLDN1	CLDN2
PHOSPHOINOSITIDE_MEDIATED_SIGNALING	http://www.broadinstitute.org/gsea/msigdb/cards/PHOSPHOINOSITIDE_MEDIATED_SIGNALING	CCKAR	F2RL3	DRD1	GNA15	PARD3	DRD2	TACR1	EDN2	EDNRA	CALCA	AZU1	AGTR1	EDNRB	HRH1	P2RY6	P2RY4	LTB4R	ANG	NMUR1	NMUR2	P2RY2	PLCH1	P2RY1	BUD31	MC3R	PPAP2A	PLCB2	LPAR2	S1PR4	EGFR	C5AR1	CCKBR	PICK1	HOMER1	GRM5	CXCR2	PLCE1	P2RY11	GNAQ	CHRM2	CHRM1	AVPR1B	AVPR1A	HTR2B	NMBR	PRKD3	PTAFR	GAP43
PROTEIN_TARGETING_TO_MEMBRANE	http://www.broadinstitute.org/gsea/msigdb/cards/PROTEIN_TARGETING_TO_MEMBRANE	RTP3	SEC62	ATG4D	RTP4	ATG4C	ATG4B	ATG4A	ICMT	TRAM1	SEC63	SSR2	SSR1
NUCLEAR_EXPORT	http://www.broadinstitute.org/gsea/msigdb/cards/NUCLEAR_EXPORT	NCBP2	XPO6	NUP160	EIF5A	STRADB	CALR	UHMK1	NUP214	RAE1	DDX25	DDX19B	DUSP16	AGFG1	KHDRBS1	NUP133	UPF2	UPF1	SMG6	NUDT4	SMG5	NXF5	SMG7	SMG1	MALT1	NUPL2	ATXN1	DDX39A	STRADA	TSC1	GSK3B	NUP107	XPO7	BARD1
REGULATION_OF_ORGANELLE_ORGANIZATION_AND_BIOGENESIS	http://www.broadinstitute.org/gsea/msigdb/cards/REGULATION_OF_ORGANELLE_ORGANIZATION_AND_BIOGENESIS	LIMA1	KATNB1	ARF6	TERF2IP	CXCL12	LATS1	CDC42EP2	SORBS3	SET	CEP250	GSN	MAPT	ARAP1	CLASP1	TLK1	TLK2	CLASP2	ERCC4	ARHGEF10L	RASA1	TERF2	ERCC1	CDC42EP5	APC	ARHGEF2	CCDC88A	NF2	PIF1	CRIPAK	MID1IP1	NEXN	PPARGC1A	NEBL	UBE2N	NCK2	TSC1	NCK1	CAPG	TMSB4Y	MAPRE1
MORPHOGENESIS_OF_AN_EPITHELIUM	http://www.broadinstitute.org/gsea/msigdb/cards/MORPHOGENESIS_OF_AN_EPITHELIUM	BCL10	ELF3	LMO4	VANGL2	EHF	UPK3A	CELSR1	GLI2	SPINK5	TIMELESS	UPK1A	UPK1B	KRT3	KRT4	UPK2	DMBT1
NEUTRAL_AMINO_ACID_TRANSPORT	http://www.broadinstitute.org/gsea/msigdb/cards/NEUTRAL_AMINO_ACID_TRANSPORT	SLC1A4	SLC1A5	SLC38A3	SLC6A7	SERINC1	SLC7A8	SLC7A10	SLC7A9	SLC7A5	SLC43A1
AMINE_CATABOLIC_PROCESS	http://www.broadinstitute.org/gsea/msigdb/cards/AMINE_CATABOLIC_PROCESS	BCKDK	AMT	GLUD1	ASL	IDO1	FAH	GLDC	GOT2	ARG1	MCCC2	ASPA	GAD2	GOT1	GCSH	ASRGL1	ALDH4A1	GSTZ1	DDAH2	GAD1	DDAH1	HPD	BCKDHA	BCKDHB	HGD	DDO	COLQ	DHPS
CELLULAR_MONOVALENT_INORGANIC_CATION_HOMEOSTASIS	http://www.broadinstitute.org/gsea/msigdb/cards/CELLULAR_MONOVALENT_INORGANIC_CATION_HOMEOSTASIS	CLN3	CLCN3	BCL2	ATP1A3	ATP1A4	PPT1	ATP1A1	ATP1A2	TMPRSS3	CLN5	CLN6
RESPONSE_TO_BACTERIUM	http://www.broadinstitute.org/gsea/msigdb/cards/RESPONSE_TO_BACTERIUM	LALBA	S100A7	PGLYRP1	TLR3	DEFB127	TLR6	CHIT1	IL10	NOS2	AZU1	CFP	SLC11A1	NOD2	NLRC4	NOD1	PGLYRP4	PGLYRP2	PGLYRP3	DEFB118	CD24	SPN	BCL10	SPACA3	CAMP	DEFB103A	STAB2	CD1D	WFDC12	STAB1	IL12A	DMBT1
CELLULAR_COMPONENT_ASSEMBLY	http://www.broadinstitute.org/gsea/msigdb/cards/CELLULAR_COMPONENT_ASSEMBLY	SYT1	OXA1L	EIF2C1	MED24	MED23	CD2AP	SRSF6	SRSF5	PICALM	APOE	SFSWAP	EIF1AX	MED26	KIFAP3	MED27	SRSF9	SH3BGR	STAG3	FAS	EIF2B2	EIF2B3	EIF2B4	SYK	EIF2B5	IKBKAP	GJD3	CD3E	MATN1	MED12	EIF2S3	MED14	MED13	CD40	SRSF1	PPARGC1A	BOLL	KRT19	PTRF	MED16	MED17	RPS14	ATPIF1	AMFR	LAMC1	GEMIN2	SURF1	EIF2AK3	EIF2AK4	DAG1	HFE	MTIF2	MTIF3	RIMS1	CD74	PXN	CDC42EP2	UPK1A	CDA	AGRN	HIP1	HMGB1P10	MLL	PAIP2	CELF1	PAIP1	TGFBR1	CREBBP	SMAD4	SMAD3	EPRS	MYOZ1	SEPT11	SRSF12	CHAF1A	CHAF1B	COX11	CRNKL1	WASF3	COX10	AP2S1	NAP1L1	GJA1	TP63	NAP1L3	EIF2A	NAP1L2	GJA4	NAP1L4	GJA5	NOD2	NOD1	NUBP1	ZFYVE9	IL1RAP	GPX3	TRPV5	COX18	FANCA	FANCC	COX15	ATF7IP	SNAPC5	SRPK2	PRPF31	APCS	BRF1	ACTA1	VIL1	TP53	SF1	EIF1B	WAS	THEG	RAD51	MED7	MED4	GTF2I	NUP205	EIF4A2	MAP3K11	MED1	FMOD	REPS2	PARD3	APC2	NFS1	PML	AASS	HPRT1	SF3B3	CLDN14	GJC1	LPXN	SET	CCT6B	DGKD	PTK2B	USP39	PEX14	DAZL	PEX13	WIPF1	APBA1	DAZ1	TNP1	SF3A2	SF3A1	EIF2B1	MIS12	SF3A3	MNAT1	TJP1	TCEB2	PBX1	PTCH2	PBX3	PBX4	TXNL4A	OCLN	CAPZA2	TSPAN4	CAPZA1	EIF5	SNRPD1	EIF5A	SLC7A9	SNRPD2	TBP	TTN	SLC7A6	SLC7A7	TAPBP	VCL	APOA4	GTF2E1	GTF2E2	EIF1	DDX20	INSR	BCL10	DARS	SCUBE3	SCUBE1	PICK1	TAZ	ACTN2	ADRM1	SMARCA5	HSPB1	SLU7	VAMP3	SEPT7	SEPT9	STK16	TRAF1	TRAF2	HMGB1	EID2	ANLN	SYCP1	LLGL1	SRC	EIF3C	EIF3D	EIF3A	EIF3B	EIF3G	EIF3H	EIF3E	NPM1	EIF3F	EIF3I	EIF3J	ASF1A	HELLS	TAF2	PARD6B	TAF5	MALT1	LIN7A	EIF4B	HDAC5	PPIH	ITGA6	GTF2F1	EIF4H	GTF2F2	MYH11	E2F2	E2F3	TLN1	RSF1	TLN2	DICER1	SKAP2	NDUFS7	CDC42	RANBP9	NDUFS5	MAZ	NDUFS4	RPS3A	NDUFS8	GOPC	DLG4	AKR1C1	ZW10	PPP2R1A	IRAK1	ALDH5A1	CCDC88C	CDK9	CDK7	SLC9A3R1	NLRP3	SLC9A3R2	HMGA1	STOM	EIF4G2	EIF4G3	ADRB2	TPPP	NCOA6	MDM2	WASL	MDM4	KPNA3	SRSF10	TCAP	HCFC1	PAIP2B	CD9	IGF1R	TGM3	SCAF11	NEFL	GTF3C4	APC	SCO1	GEMIN5	IL2RB	TNXB	MUC20	SIRT4	SIRT5	BCS1L	SIRT1	TUBGCP2	LEPREL4	VWF	ATXN2	MED30	TMEM48	PRLR	BAX	THRAP3	MAPK8IP2	FAF1
IMMUNE_RESPONSE	http://www.broadinstitute.org/gsea/msigdb/cards/IMMUNE_RESPONSE	CADM1	AQP9	IL6ST	MAP3K7	LTB4R	SEMA7A	IFNK	IKBKAP	GTPBP1	CRTAM	C5AR1	NCF4	COLEC12	GEM	THY1	CCR9	CRHR1	CCR8	LILRB2	CCR6	CCR5	CD40LG	CCR4	CCR2	MADCAM1	IL1R2	CNIH	HLA-DRB3	FCGRT	CD74	IL17A	IL17B	ZAP70	BLNK	ST6GAL1	TCF7	RGS1	ETS1	TCF12	IL27RA	BCAR1	LY86	IL28RA	BNIP3	ZEB1	SPINK5	CFHR1	HAMP	IL4	IL4R	CEACAM8	SEMA3C	DPP8	FCGR3A	FCGR3B	DPP4	GZMA	CMKLR1	NFAM1	IL6R	CD164	WAS	IL18BP	EREG	LAX1	IL12A	SEMA4D	IL12B	CCR1	OPRK1	GPR65	IL7R	CCL27	CCL26	CCL24	CCL25	CCL22	CCL23	CCL20	XBP1	CCL21	IL10RB	BCL2	FCGR1A	DEFB118	CD22	CCBP2	C2	CD28	LY75	FYB	IL6	IL7	CTLA4	CCL19	TRIM22	CCL18	CD1D	PRELID1	FCGR2B	FYN	BNIP3L	ATP6V0A2	IL2	IL16	IL18	APOBEC3G	VTN	TNFSF13	IL15	VIPR1	TLR7	CXCL12	APOBEC3F	TLR8	TGFB1	IL10	TAPBP	TGFB2	APOA4	APOA2	APOA1	GPR44	MS4A1	MS4A2	ODZ1	EBI3	GPR183	S1PR4	CIITA	BCL10	POU2AF1	BST2	IL29	BST1	IL27	TNFRSF14	YTHDF2	SOCS5	TRAT1	IGSF6	LAT2	CST7	MNX1	KIR2DL1	DEFA1	KIR2DL3	GBP2	TNFAIP1	TRAF2	CCL2	IFITM2	IFITM3	MAP4K2	IL32	DEFB127	CX3CL1	CCL5	PYDC1	CCL4	FTH1	PRKRA	CNR2	SFTPD	TRAF6	DEFB1	DEFB4A	ARHGDIB	MALT1	FOXP3	AIM2	LAT	FCAR	CXCL13	IKBKG	CD274	RFX1	CD79B	CD79A	IFI6	PAX5	SKAP1	PDCD1	MBP	CD97	CD96	CXCR4	LTF	NFIL3	APLN	CHUK	CCRL1	IK	PTGER4	SLA2	CHST4	CTSS	NCR1	CTSW	UBE2N	CD83	TARBP2	CD86	C1QBP	CTSC	TREM1	TREM2	CTSG	PTAFR	LCP2	PSMB10	MBL2	RAG1	RSAD2	TNFRSF4	HRH2	FCN2	FCN1	POU2F2	KRT1	IL2RG	MR1	CD7	SECTM1	PTPRC	CEBPB	IL2RA	CEBPG	DEFB103A	GPI	SP2	ANXA11	IRF8	DMBT1	OPRD1
HEMOPOIETIC_OR_LYMPHOID_ORGAN_DEVELOPMENT	http://www.broadinstitute.org/gsea/msigdb/cards/HEMOPOIETIC_OR_LYMPHOID_ORGAN_DEVELOPMENT	TM7SF4	MMP9	SPI1	JAG2	ZNF675	FOXO3	HDAC7	TPD52	SPINK5	SART1	TGFB1	IL10	IL31RA	TGFB2	ACVR1B	CDC42	ALAS2	ACIN1	PRL	KAT8	KIRREL3	KAT6A	CD3D	LYN	IL27	LDB1	TAZ	CDK6	IFI16	INHA	NFAM1	SOCS5	MYH9	INHBA	ACVR2A	RPS19	LCK	SCIN	NCOA6	LRMP	CARTPT	IL12B	NHEJ1	RAB3D	CSF1	RAG1	MAP4K2	MAP4K1	PF4	ZBTB16	MLF1	CALCA	SNRK	RASGRP4	ZAP70	CD4	DYRK3	RUNX1	BLNK	IL4	PTPRC	MLL	IL7	MAFB	HCLS1	CEBPG	TBX1	MAL	CD1D	HDAC5	HDAC4	NOTCH2	ETS1	NOTCH4	CD79A	HDAC9	IL2
REGULATION_OF_JNK_CASCADE	http://www.broadinstitute.org/gsea/msigdb/cards/REGULATION_OF_JNK_CASCADE	AMBP	CARD9	TAOK2	TAOK3	HIPK2	MAPK8IP2	MAPK8IP3	ZNF675	EDA2R	TPD52L1	MAPK8IP1	CD27
PROTEIN_MODIFICATION_BY_SMALL_PROTEIN_CONJUGATION	http://www.broadinstitute.org/gsea/msigdb/cards/PROTEIN_MODIFICATION_BY_SMALL_PROTEIN_CONJUGATION	DZIP3	UBE2V1	RNF217	SAE1	UBE2V2	UBE3C	MYLIP	ANAPC11	STUB1	SENP7	ERCC8	SUMO1	FBXW7	WWP1	RNF11	TRAF7	UBE2D1	TRAF6	RNF144B	BCL10	GTPBP4	VHL	UBE4B	CBL	PRKCG	PCNP	PARK2	UBE2C	TRIM23	ATG3	BRCA1	NAE1	UBE2N	UHRF2	TSC1	HUWE1	RNF139	DDB2	MDM2	CAND1	UBB	AMFR	SMURF1
REGULATION_OF_CATABOLIC_PROCESS	http://www.broadinstitute.org/gsea/msigdb/cards/REGULATION_OF_CATABOLIC_PROCESS	PPARA	PFKL	CIDEA	EGLN2	PRKCG	PFKM	STUB1	GAPDHS	INS	APOA5	ECD	MDM2	HGS	FAF1	MDM4	ANGPTL3
BIOPOLYMER_BIOSYNTHETIC_PROCESS	http://www.broadinstitute.org/gsea/msigdb/cards/BIOPOLYMER_BIOSYNTHETIC_PROCESS	TUFM	EEF1A1	CSGALNACT2	ALG1	CSGALNACT1	GYG2	B3GNT8	GCK	TRNAU1AP	TSFM	EEF2K	SEPSECS	GYS2	DYRK2
GROWTH	http://www.broadinstitute.org/gsea/msigdb/cards/GROWTH	DLC1	BMP10	BCAR1	OSGIN1	SGMS1	GLI2	SPINK5	TGFB1	TGFB2	BNIPL	ACVR1B	CDKN2A	CDKN2C	CDKN2D	APOA5	SERTAD3	NDUFS3	SERTAD2	GHR	IP6K2	MTOR	NOL8	NOP58	TP53	NDUFA13	RB1	FGF20	INHBA	PLCE1	EREG	GHRH	ALOX15B	BIN3	UBB	XRN2	ALOX12	ING5	DCBLD2	ING4	DERL2	RTN4RL1	PML	CDHR2	PPT1	TSPYL2	FAM107A	CDK11A	RASGRP4	CDK11B	PRSS2	CDA	BCL6	TNN	RTN4RL2	ENO1	COL4A4	DMBX1	KLK8	SPHK1	SMAD4	SMAD3	SOD1	CAPRIN2	RERG	NOTCH2	PPP1R9B	CDKN1A	CDKN1B	NUPR1	BBC3	CDKN2AIP	PTCH1	APBB2	BMPR1B	GHSR	APBB1	IL2
EXCRETION	http://www.broadinstitute.org/gsea/msigdb/cards/EXCRETION	CLDN16	AVPR2	SLC22A18	ADORA2B	AQP9	TACR2	CLCNKA	AQP5	CLCNKB	AQP4	AQP7	AQP6	AQP1	ATP6V1B1	AQP3	AQP2	KCNJ1	SCTR	KCNK5	NFAT5	SCNN1G	SCNN1B	GUCA2B	SCNN1A	NPHP1	KNG1	NPR1	GRHPR	SLC26A3	NPHS2	NPHS1	NPPB	ATP6V0A4	IFT88	UNC13B	CLCN5
ANGIOGENESIS	http://www.broadinstitute.org/gsea/msigdb/cards/ANGIOGENESIS	EMCN	HTATIP2	ACVRL1	IL18	RNH1	PML	PF4	TNFSF12	FOXO4	CANX	SPINK5	SHH	TGFB2	AGGF1	ANG	IL17F	ROBO4	RHOB	ERAP1	CHRNA7	RUNX1	EGF	ANGPTL3	C1GALT1	ANGPTL4	SCG2	COL4A3	COL4A2	IL8	SPHK1	NF1	NPR1	MYH9	TNNI3	NCL	PLG	THY1	PROK2	CDH13	SERPINF1	EPGN	STAB1	BTG1	NOTCH4	VEGFA	AMOT	NPPB	ATPIF1
NEGATIVE_REGULATION_OF_PHOSPHORYLATION	http://www.broadinstitute.org/gsea/msigdb/cards/NEGATIVE_REGULATION_OF_PHOSPHORYLATION	INHBA	CDKN1A	CDKN1B	CDKN2A	CDKN2B	NF2	CDKN2C	CDKN2D	SOCS1	NLRP12	INHA	IGFBP3
POSITIVE_REGULATION_OF_TRANSCRIPTION_FACTOR_ACTIVITY	http://www.broadinstitute.org/gsea/msigdb/cards/POSITIVE_REGULATION_OF_TRANSCRIPTION_FACTOR_ACTIVITY	BCL10	TNF	CEBPG	RELA	EDA2R	UBE2V1	NFAM1	PRDX3	JMY	UBE2N	CARD11	PRKCQ	NOD2	EP300	NLRC3	NPM1	PYCARD	ABRA	ERC1	TSSK4	EDA	IKBKB	CAMK2A	MAP3K13
PROTEIN_UBIQUITINATION	http://www.broadinstitute.org/gsea/msigdb/cards/PROTEIN_UBIQUITINATION	DZIP3	UBE2V1	RNF217	SAE1	UBE2V2	MYLIP	ANAPC11	UBE3C	STUB1	ERCC8	FBXW7	WWP1	RNF11	TRAF7	UBE2D1	TRAF6	RNF144B	BCL10	GTPBP4	VHL	CBL	UBE4B	PRKCG	PCNP	PARK2	UBE2C	TRIM23	ATG3	BRCA1	UBE2N	UHRF2	HUWE1	TSC1	DDB2	RNF139	MDM2	CAND1	UBB	SMURF1	AMFR
CARBOXYLIC_ACID_TRANSPORT	http://www.broadinstitute.org/gsea/msigdb/cards/CARBOXYLIC_ACID_TRANSPORT	SLC38A3	AQP9	SLC16A10	SLC7A8	SLC7A9	SLC7A5	SLC1A4	SLC1A5	SLC1A2	SLC16A1	SLC1A3	AKR1C4	SERINC1	SLC1A6	SLC25A22	SLC1A7	SLC22A6	SLC25A1	SLC43A1	ARL6IP5	SLC1A1	AKR1C1	CLN3	PRAF2	PDPN	SLC3A2	SLC7A10	SLC3A1	SLC16A3	SLC25A12	SLC16A2	SLC16A5	SLC25A13	SLC16A4	SLC6A7	SLC16A7	SLC16A6	SLC25A10	SLC16A8	CTNS	SLC25A15
NEGATIVE_REGULATION_OF_CELLULAR_COMPONENT_ORGANIZATION_AND_BIOGENESIS	http://www.broadinstitute.org/gsea/msigdb/cards/NEGATIVE_REGULATION_OF_CELLULAR_COMPONENT_ORGANIZATION_AND_BIOGENESIS	RTN4	HMGB1	LIMA1	KATNB1	ARF6	TERF2IP	PAIP2B	CDC42	SET	PACSIN3	GSN	RAC1	CLASP1	ARAP1	ERCC4	ERCC1	TERF2	APC	HMGB1P10	KLK8	ARHGEF2	PAIP2	MID1IP1	THY1	YWHAH	CAPG	TMSB4Y	MAPRE1	EIF2AK3
DEVELOPMENT_OF_PRIMARY_SEXUAL_CHARACTERISTICS	http://www.broadinstitute.org/gsea/msigdb/cards/DEVELOPMENT_OF_PRIMARY_SEXUAL_CHARACTERISTICS	HMGCR	LHCGR	ANKRD7	SHH	PRKACG	CSDE1	MKKS	SOX15	HSD17B3	SRD5A2	EIF2B2	EIF2B4	EIF2B5	FOXL2	TBX3	MEA1	DMRT1	DMRT2	NR0B1	SOD1	FSHR	EREG	NCOA4	BMPR1B	LHB	NR5A1
PROTEIN_CATABOLIC_PROCESS	http://www.broadinstitute.org/gsea/msigdb/cards/PROTEIN_CATABOLIC_PROCESS	KIAA0368	TSG101	BTRC	UBE2G1	UBE2G2	USE1	RNF217	CPA2	FBXO22	ANAPC2	UBE2A	MTOR	ANAPC5	UFD1L	ANAPC4	UBR3	PRKCG	UBE2I	UBE2H	UBE2C	UBE2B	UHRF2	UBE2K	UBR5	FBXL4	MDM2	SIAH1	MDM4	AMFR	UBB	SIAH2	FZR1	DERL2	SYVN1	DERL1	UBE3A	EGLN2	NEDD8	ANAPC10	STUB1	EDEM1	ARIH1	UBE2D3	UBE2D2	SQSTM1	INS	PRSS2	RNF11	UBE2D1	USP33	FBXO7	RNF144B	NPLOC4	UBE4A	UBE4B	CDC23	CDC20	PCNP	PARK2	UBE2L3	SELS	PSMD14	PSMC5	VCP	HGS	SMURF2	FAF1	SMURF1	UBE2E1
AGING	http://www.broadinstitute.org/gsea/msigdb/cards/AGING	NOX4	TPRA1	LIMS1	TBX3	KL	TBX2	MORF4	TP53	SOD1	PDCD4	CDKN2A	NPM1	LOXL2
NEGATIVE_REGULATION_OF_CELL_ADHESION	http://www.broadinstitute.org/gsea/msigdb/cards/NEGATIVE_REGULATION_OF_CELL_ADHESION	KNG1	ARHGDIG	GTPBP4	ADAM10	ACVRL1	NF2	PTEN	MAGI2-IT1	CDH13	MIA3	CDKN2A	RND1	TGFBI	B4GALNT2	RASA1	SPN	ARHGDIA	ARHGDIB
EMBRYO_IMPLANTATION	http://www.broadinstitute.org/gsea/msigdb/cards/EMBRYO_IMPLANTATION	PPARD	SPRR2G	SPRR2F	SPRR2E	SOD1	SCGB1A1	RPL29	PRLR	SPRR2C	SPRR2D	TRO	SPRR2A	SPRR2B	SFRP4
PROTEOLYSIS	http://www.broadinstitute.org/gsea/msigdb/cards/PROTEOLYSIS	AURKAIP1	ATP6AP2	MMP9	PGC	LTBP4	BTRC	MMP8	IDE	MMP7	RNF217	RCE1	MMP3	MMP2	MMP1	SHH	HTRA2	ERAP1	CPA3	PSENEN	CPA1	CFD	FBXO22	DNAJC1	ANAPC2	ENDOU	ANAPC5	ANAPC4	UBR3	NAPSA	NAPSB	MYH9	ADAMTS9	UHRF2	TMPRSS11E	UBR5	BACE2	ST14	F2	BACE1	FBXL4	PGCP	FBXL6	AMFR	ADAMTS5	WFDC2	FBXL2	ADAMTS4	FZR1	DERL2	SYVN1	DERL1	CELA3A	MME	NEDD8	ANAPC10	TIMP1	ARIH1	UBE2D3	ACE	UBE2D2	KLKB1	CTRC	FBXO6	RNF11	FBXW2	ZMPSTE24	FBXO3	UBE2D1	SRGN	CTRL	FBXO7	PLAT	NPLOC4	BMP1	FBXO2	CDC23	PCNP	CDC20	UBE2L3	FURIN	LCN1	PSMC5	PSMC4	VCP	UBA3	C9orf3	PAPPA2	SPCS1	SMURF2	SMURF1	PHEX	CPB2	PLAU	UBE2E1	DPP3	ASPRV1	SPG7	KIAA0368	CORIN	TSG101	UBE2G1	UBE2G2	MMP24	LNPEP	CASP5	CFHR1	CASP6	CASP3	MMP20	CASP4	TPP1	TPP2	CASP7	CASP8	CASP1	CASP2	UBE2A	CTSZ	ADAM10	PEPD	ASTL	UFD1L	UBE2I	UBE2H	CTSS	UBE2C	MMP14	UBE2B	MMP13	MMP12	MMP11	UBE2N	MMP10	BLMH	CTSK	SENP1	ATG4D	PSEN1	ATG4C	ATG4B	UBE2K	CTSO	ATG4A	PSEN2	SIAH1	UBB	CTSB	SIAH2	USP25	PMPCA	CTSH	CTSG	CLN6	CTSF	PREP	MBL2	APH1A	ADAMTS13	UBE3A	SHFM1	EDEM1	STUB1	SUFU	CPZ	PCSK2	PCSK1	SQSTM1	PRSS2	REN	PITRM1	PRSS3	KRT1	C2	PCSK6	PCSK5	USP33	HGFAC	RNF144B	UBE4A	OLR1	VHL	UBE4B	PARK2	CAPN3	TMPRSS6	XPNPEP1	SELS	NCSTN	PSMD14	MMP23B	MBTPS1
SECONDARY_METABOLIC_PROCESS	http://www.broadinstitute.org/gsea/msigdb/cards/SECONDARY_METABOLIC_PROCESS	ALDH8A1	TSPO	ALAD	RARRES2	COX10	PPOX	GPR143	DCT	TYR	ALAS1	ALAS2	CPOX	AP3D1	OCA2	COX15	FECH	GMPS	BLVRA	RDH12	BCO2	RDH11	DHRS3	AS3MT	NFE2L1	PAICS	RETSAT
PYRIMIDINE_NUCLEOTIDE_METABOLIC_PROCESS	http://www.broadinstitute.org/gsea/msigdb/cards/PYRIMIDINE_NUCLEOTIDE_METABOLIC_PROCESS	DCTD	CMPK1	TYMP	UMPS	CTPS	NT5M	DCK	AK5	ENTPD4	NT5C
VITAMIN_METABOLIC_PROCESS	http://www.broadinstitute.org/gsea/msigdb/cards/VITAMIN_METABOLIC_PROCESS	ALDH8A1	ME1	RXRA	PGD	RBP2	DHRS9	TKTL1	BBOX1	RDH12	RDH11	ALDH1A2	THTPA	PGLS	DHRS3	CYP27B1	RLBP1	RETSAT
MEMBRANE_ORGANIZATION_AND_BIOGENESIS	http://www.broadinstitute.org/gsea/msigdb/cards/MEMBRANE_ORGANIZATION_AND_BIOGENESIS	PDLIM7	VAPA	ITSN1	ADORA1	NRCAM	BAK1	GATA2	HOOK2	PICALM	PACSIN3	ATG7	ADAM2	VPS4B	IZUMO1	EGFR	MYO6	OPA1	STAP1	PICK1	CRISP1	TAZ	LRP1B	VTI1B	COLEC12	SUN2	VAMP3	RTP2	RAB7A	NAPG	ADORA2A	RTP1	SNX2	SNX1	HFE	RABEPK	NAPA	SNX4	PPT1	ARF6	BCL2L1	SNX3	AHSG	ADRB3	DOCK1	FOLR1	RAC1	SFTPD	CTDNEP1	AGRN	STX11	HIP1	MRC1	NPLOC4	RABIF	REEP1	CORO1C	RABEP1	TSC2	CACNA1H	GOSR2	CLEC7A	CLTCL1	KCNH1	MSR1	LDLR	AP2S1	SORL1	SYNJ1	BNIP3	TIMM50	KCNIP2	ASGR1	AP1S1	ZFYVE16	NECAP2	COX18	STX6	RAMP3	CLN3	RAMP2	SPACA3	CCDC88A	TP53	ARHGAP27	ATP6V1H	PI4KB	LDLRAP1	M6PR	ELMO1	MFN2	ADRB2	BNIP1	IGF2R	OTOF	RAB5A	LRMP	STEAP2	ADAM12	EPN1	SERP1	SNAP29	STON2	STON1	GULP1	EEA1	SCARF1	AMPH	AZU1	CD9	FCGR1A	FCN2	BCL2	FCN1	PEX16	CD2	SNAP23	CD24	CYTH2	DNM1L	A4GALT	CBL	MAL	STAB2	SOD1	PLSCR1	CDH13	SH3BP4	STAB1	RAB22A	LRP8	LRP2	LRP3	GCA	DNM1	CD14
MAINTENANCE_OF_LOCALIZATION	http://www.broadinstitute.org/gsea/msigdb/cards/MAINTENANCE_OF_LOCALIZATION	SRI	MDFI	PTPRC	TAF3	PDIA3	S100A7	PDIA2	NFKBIE	TOPORS	MXI1	FTH1	NFKBIL1	THY1	TONSL	ALB	LCK	GAA	SUPT7L	TMSB4Y	FAF1	SRGN	ATP7B
REGULATION_OF_ANGIOGENESIS	http://www.broadinstitute.org/gsea/msigdb/cards/REGULATION_OF_ANGIOGENESIS	HTATIP2	PML	RNH1	PF4	TNFSF12	FOXO4	SPINK5	AGGF1	IL17F	RHOB	CHRNA7	ANGPTL3	RUNX1	ANGPTL4	COL4A3	COL4A2	NF1	SPHK1	NPR1	TNNI3	PLG	SERPINF1	BTG1	STAB1	AMOT	NPPB
INTERCELLULAR_JUNCTION_ASSEMBLY_AND_MAINTENANCE	http://www.broadinstitute.org/gsea/msigdb/cards/INTERCELLULAR_JUNCTION_ASSEMBLY_AND_MAINTENANCE	PARD6A	PARD6B	TLN1	GJD3	TLN2	PRKCI	GJA1	GJA4	GJA5	GJC1	VCL	CD9	TJP1
ENERGY_DERIVATION_BY_OXIDATION_OF_ORGANIC_COMPOUNDS	http://www.broadinstitute.org/gsea/msigdb/cards/ENERGY_DERIVATION_BY_OXIDATION_OF_ORGANIC_COMPOUNDS	UQCRC2	OXA1L	ME3	UQCRC1	LEPR	PDHB	ADRB3	NDUFS4	GYS2	DYRK2	TREH	NDUFS1	ACO2	CYCS	EPM2A	BCS1L	GYG2	CRAT	PPARGC1A	ACADVL	LEP	SDHA	SDHB	SLC25A14	NNT	PYGM	GCK	UQCRH	GFPT1	SDHC	GSK3B	SDHD	GFPT2	GAA	SURF1	UQCRB	PYGB
SYNAPTIC_TRANSMISSION	http://www.broadinstitute.org/gsea/msigdb/cards/SYNAPTIC_TRANSMISSION	SEPT5	SYT1	KCNC4	UTS2	SNCAIP	SLC6A1	GRIK1	GABRB2	SLC6A2	SYT5	GRIK2	SLC6A4	GRIK4	CNP	VIPR1	GDNF	TGFB2	HTR1B	GRIN2B	APOE	GALR3	GALR2	CHRNA5	CHRNA4	CHRNA6	CHRNA1	NQO1	HTR1D	HTR1F	LPAR3	HTR1E	KCND2	SCN2B	BAIAP3	KIF5A	STRN4	GRIN2A	BSN	NTSR1	GABRR2	MAPK1	CBLN1	GABRR1	DOC2A	COLQ	HTR7	HTR6	NPTN	AKAP5	CARTPT	PMP22	KCNMB4	DRD1	SCN1B	CALY	DRD2	KCNA1	DRD4	PXK	RIMS1	KCNMB1	HCRTR2	HCRTR1	GAD2	SYPL1	GAD1	NOVA1	HAP1	UNC119	NTF4	CPNE6	OMP	SNAPIN	HOMER1	KCNK3	PDE7B	NPY	RAPSN	CHRNB4	MTNR1B	CHRNB3	CACNA1E	QPRT	CHRNB1	RIT2	CORT	SST	CHRNE	CACNA1B	GABBR2	KCNIP1	MBP	KCNQ5	SLC1A2	SLC1A3	KCNQ3	FXN	SLC1A6	DLG4	KCNQ2	TAAR5	SLC1A1	NPFF	PCDHB9	KCNMA1	GPR176	PCDHB5	PRG3	PCDHB6	PCDHB3	NPBWR1	PCDHB4	NPBWR2	PI4KA	PCDHB2	STX1B	GRM1	GRM5	GRM4	GRM3	GRM2	KIF1B	GRM7	GHRL	CNTN4	UBB	ALDH9A1	RAB3A	HCRT	CPLX1	OPRK1	PCDHB14	PCDHB13	AKAP9	PCDHB11	HPRT1	PCDHB10	AMPH	GCH1	NPTX1	SYN1	HRH3	PCDHB16	SYN3	SYN2	CD24	HTR3A	HTR3B	APBA1	GCHFR	DTNA	COL4A4	PLP1	GLRB	KLK8	MPZ	NLGN1	DBH	GABARAP	ACCN1	ATXN3	YWHAG	YWHAH	KCNN1	GRIA2	GRIA1	KCNN3	SLC6A5	MYCBPAP	CRH	SLC5A7	CHRNA10	HTR2C	HTR2A
ACTIN_FILAMENT_POLYMERIZATION	http://www.broadinstitute.org/gsea/msigdb/cards/ACTIN_FILAMENT_POLYMERIZATION	WASF3	WASF1	PREX1	ARF6	LATS1	NCK2	CDC42EP2	ANG	GSN	NCK1	RAC1	TMSB4Y	RASA1	CDC42EP5
ACTIN_CYTOSKELETON_ORGANIZATION_AND_BIOGENESIS	http://www.broadinstitute.org/gsea/msigdb/cards/ACTIN_CYTOSKELETON_ORGANIZATION_AND_BIOGENESIS	MTSS1	PRKG1	TTN	CXCL12	PACSIN2	PLA2G1B	ROCK1	MYH9	NEBL	ARPC1A	RND3	KRT19	RND1	ATP2C1	TESK2	DST	DBN1	FGD2	FGD1	SSH1	MRAS	SSH2	ARF6	ARPC4	ARPC5	LLGL1	CDC42EP2	DOCK2	RAC3	RAC1	ADRA2A	ARAP1	FGD5	FGD6	ARHGEF10L	FGD4	CDC42EP5	ARHGDIB	TAOK2	FSCN2	FSCN1	ARFIP2	EVL	MYOZ1	EPB49	CDC42BPG	TSC1	MYH11	CDC42BPA	SPTA1	GHSR	ABL1	CDC42BPB	RHOJ	LIMA1	NUAK2	WASF3	WASF1	PREX1	BCAR1	WASF2	LATS1	DSTN	CDC42	PDPK1	DYNLL1	GSN	ANG	RHOA	RHOF	DLG1	ARHGEF2	CCDC88A	ACTA1	LIMK1	ARHGEF17	FLNB	FLNA	ELMO1	NCK2	NCK1	SCIN	CFL1	GHRL	WASL	TMSB4Y	CXCL1	SHROOM1	SHROOM2	PLEK2	SORBS3	EZR	SORBS1	WIPF1	RASA1	CYTH2	TNXB	NF2	NF1	RICTOR	RACGAP1	CAPG	AMOT	KPTN	CRK
RESPONSE_TO_OXIDATIVE_STRESS	http://www.broadinstitute.org/gsea/msigdb/cards/RESPONSE_TO_OXIDATIVE_STRESS	NDUFB4	GCLC	S100A7	ATOX1	PRDX5	PDLIM1	PRDX2	CCL5	GCLM	GLRX2	GSS	APOA4	ANGPTL7	ERCC8	MSRA	ERCC6	GPX3	NDUFS8	CYGB	SEPP1	ERCC3	NDUFS2	ERCC1	ERCC2	DHCR24	NUDT1	SGK2	STK25	NDUFA6	DGKK	APTX	OXSR1	SOD1	NDUFA12	SELS	SOD2	PNKP	RNF7	DUSP1	PRDX6	IPCEF1	MPO	TXNRD2	SCARA3	PRNP	SRXN1
POSITIVE_REGULATION_OF_METABOLIC_PROCESS	http://www.broadinstitute.org/gsea/msigdb/cards/POSITIVE_REGULATION_OF_METABOLIC_PROCESS	AURKAIP1	XRCC6	RORB	MED21	CITED2	EPC1	FOXF1	FOXF2	SUPT5H	EIF2B5	PCBD2	RXRA	KDM5A	MED12	MED14	MED13	PPARGC1A	PPARGC1B	BOLL	HNF4A	MED17	CRTC1	AFAP1L2	ARF6	FOXH1	PLAGL1	CDC42EP2	MAML3	TCF4	TCF3	ARHGEF10L	CDC42EP5	BMP4	UTF1	MAML1	MAP2K3	CREBBP	MAML2	ESRRG	SMAD3	MSTN	SMAD2	NUP62	NOTCH4	TNK2	BMP7	BMP6	PPARA	HNF1B	ELF1	ACVRL1	HNF1A	ELF4	SPI1	TP63	GLI2	GLI1	ZBTB38	CAMKK2	MAPT	ATF7IP	PRG3	LYN	CCNH	TP53	GTF2H1	RAD51	SCAP	ARHGEF11	MED6	NCK2	INHBA	CARD14	CCND1	CCND3	EREG	CCND2	NCK1	IL12A	IL12B	NSD1	CLOCK	CLN6	MED1	NUFIP1	EHF	HPRT1	AZU1	MRPL12	SQSTM1	BCL3	DAZL	CD24	SUPT4H1	FOXD3	CD28	IL4	IL3	DAZ1	IL6	IL5	HCLS1	TBX5	IL9	TRIM28	ILF3	TP73	GAPDHS	MNAT1	YWHAH	NAA15	ILF2	YAF2	FOXE1	PPP2R4	PHF5A	RBM14	MMS19	HNRNPAB	NCBP1	TLR1	ARNT2	EIF5A	FOXO1	TLR3	TNFSF13	TLR4	FOXO3	TLR6	TLR7	TGFB1	TLR8	TLR9	IL31RA	APOA2	MDFIC	SMARCD3	ATG7	TDGF1	APOA5	SMARCD1	GATA4	KAT8	KAT6B	EBI3	SAMD4A	SPN	KAT6A	EGFR	BCL10	MYO6	IL29	IL27	ARID1A	ARNTL	ELL3	TRERF1	IL20	HIF1A	TFAP2B	SMARCA1	ITLN1	KATNB1	ELK1	ABCA1	DYRK2	UBE2D1	RUNX1	EGF	ANGPTL3	ZNF423	EPAS1	TAF8	CD276	FOXP3	BRCA1	ATF6	ATF4	AKTIP	SMARCC1	DYRK1B	SMARCC2	HIVEP3	GLMN	HSP90AB1	RSF1	CTCF	NAA16	ANG	CLCF1	TPP1	PAX8	MKL2	LTB	PIGA	EGR1	HSP90AA1	PIGY	PRKCG	CDK7	HMGA1	NRIP1	PRPF6	UBE2N	CD80	BPTF	ZMIZ2	TPPP	NCOA6	CD81	UBB	ACVR1	GLIS3	GLIS2	GLIS1	TNFRSF8	EGLN2	ARPP19	STUB1	TNFRSF1A	NPAS2	RGMB	ERCC6	ERCC3	NFATC2	ERCC2	CEBPG	DEFB103A	CREB5	PSMG4	GCK	SP1	THRAP3	FAF1	IRF4	ELANE
KERATINOCYTE_DIFFERENTIATION	http://www.broadinstitute.org/gsea/msigdb/cards/KERATINOCYTE_DIFFERENTIATION	LOR	TXNIP	ANXA1	SCEL	IL20	NME2	EVPL	EREG	SPRR1A	SPRR1B	TGM1	TGM3	DSP	CSTA	IVL
AMINO_ACID_AND_DERIVATIVE_METABOLIC_PROCESS	http://www.broadinstitute.org/gsea/msigdb/cards/AMINO_ACID_AND_DERIVATIVE_METABOLIC_PROCESS	SNCAIP	SLC7A8	SLC7A9	GGT1	BPHL	SLC7A4	OTUB2	SLC7A5	IDO1	SLC7A6	BBOX1	FAH	GLDC	SLC7A7	TGFB2	GOT2	ASPA	GOT1	PLOD1	SCLY	MAT1A	ASMTL	DDAH2	DDAH1	ALDH6A1	YARS	GATM	DARS	AARS	QDPR	GGT5	CDO1	SARS2	PYCR1	COLQ	SULT1B1	RARS	CCBL1	GCLC	GLUD2	FARS2	GLUD1	PAH	ASL	GCLM	KARS	OAZ2	ARG1	GAD2	OAZ1	ALDH4A1	GCSH	ASRGL1	AIMP1	GAD1	P4HB	SLC6A14	HGD	ATF4	BAAT	DIO2	SLC7A2	DIO1	FPGS	SLC25A15	BCKDK	AMT	GSS	WARS	MCCC2	MSRA	TYR	HDC	GSTZ1	YOD1	HPD	PEPD	PRG3	ALDH5A1	SLC3A1	DDO	SDS	DHPS	SMS	BCAT1	ALDH18A1	NFS1	HPRT1	DCT	GLS2	MTHFR	ETNK1	MARS2	PTS	BCKDHA	BCKDHB	ADI1	SLC6A6	MAT2B	GAMT	SLC5A7
SYNAPSE_ORGANIZATION_AND_BIOGENESIS	http://www.broadinstitute.org/gsea/msigdb/cards/SYNAPSE_ORGANIZATION_AND_BIOGENESIS	PCDHB9	COL4A4	ACHE	KLK8	PCDHB5	PCDHB6	PCDHB3	PCDHB4	NLGN1	PCDHB2	CACNB2	NRD1	PCDHB14	PCDHB13	PCDHB11	PCDHB10	NRCAM	PCDHB16	GHRL	POU4F1	AGRN	UBB	CHRNA1
BILE_ACID_METABOLIC_PROCESS	http://www.broadinstitute.org/gsea/msigdb/cards/BILE_ACID_METABOLIC_PROCESS	ACOX2	CYP7B1	GBA2	NPC1	BAAT	CYP39A1	HSD3B7	AKR1D1	NR1H4	AKR1C1	ACOX3
REGULATION_OF_CYTOKINE_PRODUCTION	http://www.broadinstitute.org/gsea/msigdb/cards/REGULATION_OF_CYTOKINE_PRODUCTION	TRAF2	ATP6AP2	AFAP1L2	TGFB2	CALCA	MAP3K7	NOD2	IFNG	CHRNA7	CD24	TRAF6	SMAD4	CIDEA	SMAD3	MALT1	SOD1	FOXP3	CARD11	HIF1A	EREG	CD40LG	IL12A	GHRL	IL12B	GHSR
RESPONSE_TO_TEMPERATURE_STIMULUS	http://www.broadinstitute.org/gsea/msigdb/cards/RESPONSE_TO_TEMPERATURE_STIMULUS	GCLC	FGF16	CRNN	SOD1	GMPR	CSDA	EIF2B1	AKT1	ACOT11	CIRBP	ERO1L	EIF2B2	DNAJB4	EIF2B3	EIF2B4	EIF2B5
REGULATION_OF_ACTIN_POLYMERIZATION_AND_OR_DEPOLYMERIZATION	http://www.broadinstitute.org/gsea/msigdb/cards/REGULATION_OF_ACTIN_POLYMERIZATION_AND_OR_DEPOLYMERIZATION	NCK2	CDC42EP2	LIMA1	GSN	NCK1	CAPG	ARF6	TMSB4Y	LATS1	CXCL12	RASA1	CDC42EP5
OLIGOSACCHARIDE_METABOLIC_PROCESS	http://www.broadinstitute.org/gsea/msigdb/cards/OLIGOSACCHARIDE_METABOLIC_PROCESS	B4GALT1	ST6GAL1	ST6GAL2	GLA	FUT8	ST8SIA4	MPDU1	MAN1B1	ST8SIA3	ST8SIA2	COG2
REGULATION_OF_HEART_CONTRACTION	http://www.broadinstitute.org/gsea/msigdb/cards/REGULATION_OF_HEART_CONTRACTION	KCNE1L	SRI	ADORA3	CYP2J2	KCNJ12	KCNIP2	TPM1	TGFB2	DMPK	DES	KCNE1	KCNE2	SCN5A	KCNQ1	KCNG2	ACTC1	CELF2	MYH7	MYH6	TNNT2	CHRM2	HSPB7	CACNA1H	RYR2	KCNH2
COVALENT_CHROMATIN_MODIFICATION	http://www.broadinstitute.org/gsea/msigdb/cards/COVALENT_CHROMATIN_MODIFICATION	SET	PRMT7	PRMT8	KAT8	KAT6B	HELLS	KDM4A	KAT6A	EHMT1	PHB	CREBBP	HDAC10	HDAC11	KAT5	PPARGC1A	SIRT2	RPS6KA5	UBE2N	HUWE1	WHSC1L1	CARM1	RBM14	NSD1	MAP3K12	HDAC6
REGULATION_OF_ACTION_POTENTIAL	http://www.broadinstitute.org/gsea/msigdb/cards/REGULATION_OF_ACTION_POTENTIAL	KCNMB3	SRI	KCNMB4	PPARD	PLP1	KLK8	KCND2	NF1	MAL	SOD1	KCNMB2	MBP	AMIGO1	CD9	EIF2B2	EIF2B4	EIF2B5
CELLULAR_PROTEIN_METABOLIC_PROCESS	http://www.broadinstitute.org/gsea/msigdb/cards/CELLULAR_PROTEIN_METABOLIC_PROCESS	AURKAIP1	PPP2R5C	RCE1	MYLIP	BTK	MAP3K6	ISG15	MAP3K9	ILK	MAP3K8	OGT	IKBKAP	MCRS1	BRAF	MYH9	MARK4	MARK1	SARS2	MARK2	PPP1CA	EIF2AK1	MAPK6	TMPRSS11E	BACE2	MAPK4	MAPK3	F2	BACE1	MAPK8	EIF2AK3	EIF2AK4	PPP2R3B	PPP2R3A	PABPC4	DUSP10	DUSP12	ARF6	ARIH1	IL17A	DUSP13	KLKB1	RAC1	IL17F	NAA50	PAIP2	PAIP1	TAOK3	EPM2A	DUSP22	UBE2L3	MOGS	CDC42BPG	STRADA	CDC42BPA	SMURF2	PARP3	PARP4	SMURF1	PARP1	PARP2	CDC42BPB	LDLR	NUAK2	TSG101	UBE2G1	UBE2G2	CUZD1	EIF2A	PMVK	YBX2	MMP24	LNPEP	MMP20	EEF2K	MRPL3	APCS	MTERF	LYN	EIF1B	CCT6A	MMP15	MMP14	MMP13	TTF2	MMP12	MMP11	LRPAP1	INHBB	INHBA	EIF4A3	MMP10	CARD14	SIK2	PPEF2	EREG	TRNAU1AP	PPEF1	MTRF1	EIF4A2	MGEA5	IL12A	TXK	IL12B	USP25	DOLPP1	FMOD	NNAT	MKNK2	ABI3	ABI2	MKNK1	ABI1	NECAB3	PET112	MTMR3	CCT6B	SNRK	MPDU1	MARS2	DAZL	C2	USP33	MTMR7	PPP1R17	IL4	IL3	DAZ1	IL6	UPF1	IL5	IL9	ETF1	TRIM23	QPCT	DUSP5	DUSP4	DUSP3	DUSP2	CSNK1D	CSNK1E	GSK3B	WHSC1L1	ARAF	DUSP9	LRP2	DUSP8	DUSP6	PRPF4B	IL18	IDE	HBS1L	CXCL12	TGFB1	IL10	FNTB	FNTA	CSNK2A1	ATG7	TDGF1	DNAJC7	FBXO22	SAMD4A	EBI3	DNAJC1	BCL10	IL29	MYO3A	PTPRN2	IL27	IL20	EP300	RNF139	TESK2	STMN1	FBXO11	PHKA2	CCL2	UBE2V1	UBE2V2	ST8SIA3	ST8SIA2	MAPKAPK2	RABGGTA	TTC1	FBXW7	PTK6	DNAJA1	FBXW2	AIMP1	DNAJA3	SDF2	EHMT1	MOB1B	ICMT	FURIN	ATG3	NMT2	ATF6	IKBKE	NMT1	ST8SIA4	DYRK1B	DYRK1A	DNAJB2	ABL1	ABL2	DNAJB6	HDAC6	PREX1	PINK1	CASP5	CASP6	WARS	CASP3	PRMT1	MAZ	CASP4	PRMT2	PRMT7	PKN3	PRMT8	CASP7	PRMT5	CASP8	CASP1	NRG1	MAN2B1	CASP2	ARL2	PPP2R1A	PKN2	TBCE	PKN1	NEK11	TBCA	TBCD	TBCC	DDB2	ERN1	ERN2	AGER	MAPRE1	UBB	TM4SF4	TM4SF5	PPP2R2A	FKBP9	HS3ST5	FKBP6	FKBP5	FKBP4	BRSK2	BRSK1	STUB1	PAIP2B	PRSS2	PRSS3	KDM4A	DCLK1	OLR1	CEBPG	CBL	RAF1	XPNPEP1	NCSTN	ICK	MMP23B	ELANE	DZIP3	AURKC	AURKA	CCT3	PRKG2	SLC35A1	PRKG1	PRKX	PRKY	WWP2	EIF1AX	WNK4	WWP1	ERAP1	PSENEN	ANAPC2	GTPBP4	BCR	ANAPC5	CD3E	ANAPC4	WNK1	CDK12	UBR3	WNK3	WNK2	PPARGC1A	GLCE	ERP44	CD37	CAMK4	UBR5	FBXL4	CAMK1	AMFR	FBXL6	KAT2A	NEK4	EXT1	NEK6	FBXL2	TPST1	TPST2	FARS2	KEL	STK17B	MME	STK17A	EPHB2	VRK1	ACE	VRK2	STX12	FBXO6	FBXO3	FBXO7	PLAT	FBXO2	OXSR1	CCT7	EPHA5	CCT4	RPL18A	EPHA8	SUPT16H	GHSR	ALG12	PLAU	GRK1	COX11	ACVRL1	COX10	PTEN	SENP7	ART1	ART3	PDPK1	CHST12	CHST11	CHST14	CHST13	COX18	COX15	CTBP1	PRG3	UFD1L	APTX	SIGIRR	BLMH	SENP1	MAP3K10	FARSB	RPS4Y1	MAP3K13	CTDP1	MAP3K12	MAP3K11	SERP1	PREP	PPP6C	FUT9	FUT8	ATG12	FUT7	FUT6	FUT5	EDEM1	AZU1	STT3B	CDK16	STT3A	BCL3	FUT4	FUT1	PRKAA1	PEX13	PRKAA2	FUT2	CDK17	CD28	CSNK1A1	AGA	FYB	HCLS1	MSRB2	MSRB3	COG3	TP53RK	COG7	CAPG	PTCH1	PPP2R4	APBB1	COG2	MYOD1	MMP9	MMP8	MMP7	EIF5A	SAE1	MMP3	TTN	PRKCB	MMP2	MMP1	AIP	PRKACB	KAT8	KAT6B	KAT6A	ENDOU	CSNK1G2	PICK1	ERP29	NAPSA	NAPSB	CLPX	DSP	CSTA	CSNK1G3	ERC1	PPP5C	CELA3A	SSH1	SSH2	KATNB1	ITGB2	NEDD8	LMAN1	KARS	NAA10	EIF3C	IRAK3	EIF3D	EIF3A	UBE2D3	UBE2D2	EIF3B	EIF3G	EIF3H	EIF3E	EIF3F	LMTK2	EIF3I	EIF3J	UBE2D1	STK38L	PGGT1B	GAL3ST1	P4HB	EEF1A1	MRPS24	BMX	FOXP3	BRCA1	EIF4B	PPIH	ULK1	PPIA	EIF4H	GLMN	SPCS1	PHEX	UBE2E2	IL22RA2	UBE2E1	SEPX1	METAP1	METAP2	PRKAG1	ANG	MKKS	TNIP1	CHUK	VCPIP1	IRAK2	UBE2A	PRKCI	CHST3	PRKCH	UBE2I	CHST4	PRKCG	CHST5	UBE2H	MRPS7	UBE2C	PRKCE	ALK	UBE2B	PRKCD	PRKD1	UBE2N	TYK2	EVPL	CD80	CHST7	UBE2K	CHST9	CD81	CHST8	MDM2	GHRL	DHPS	MDM4	PRKD3	PRKCZ	MBL2	FRK	PPP4R2	UBE3A	HAT1	PRKDC	TNFRSF8	UBE3C	TRIB2	TRIB1	ERCC8	MAP3K3	CDK11A	MAP3K2	CDK11B	TGM3	HS6ST1	CAMK2B	SCG5	TGM5	YES1	CAMK2A	APC	SCO1	UBE4A	METAP1D	UBE4B	SIRT4	SIRT5	SIRT6	PARK2	SIRT1	SIRT2	SIRT3	TMEM48	PRLR	MAPK8IP2	IRF4	BMPR1B	IGFBP3	POFUT1	BMPR1A	RPL18	RPL19	RPL14	RPL13	PGC	RP2	LTBP4	RPL15	TLK1	RPL11	TLK2	MAP2K6	PTPRJ	YARS	PTPRM	ROCK1	ROCK2	KIAA1804	PTPRH	PTPRR	EIF2S3	PTPRT	PTPRU	PTPRO	KAT5	ST13	ADAMTS9	RPS19	RPS17	ST14	UBL4A	RPS12	RPS10	RPS11	SURF1	WFDC2	ADAMTS5	ADAMTS4	GGCX	ERBB3	ERBB2	PPT1	MTIF2	MTIF3	CDC42EP2	RPS27	TNKS	CDC42EP5	MGAT4B	MGAT4A	NPLOC4	PHB	TGFBR1	NIM1	RPS9	PCNP	RPS5	UBA3	C9orf3	PAPPA2	TNK1	TNK2	SGSH	DPP3	LIMA1	SEPHS1	PDIA2	PDIA6	PDIA5	LATS1	LATS2	CFHR1	MSRA	POMGNT1	NOD1	NUBP1	MAPT	CETP	CLN3	CSGALNACT2	SRPK2	ARHGEF2	PEPD	NDUFA13	SRPK1	NCK2	MAST1	CCND1	MAST2	RPL41	CCND3	CCND2	NCK1	NUP205	PFDN4	RPL3L	CAND1	RUVBL2	TMSB4Y	NSD1	CLN6	TUFM	NACA	GPAA1	RPL35	RPL37	RPL38	RPL39	PCSK2	PCSK1	RPL30	NAGPA	PTK2B	RPL31	PPP2CA	RPL34	PITRM1	PPP2CB	PCSK9	PCSK6	HGFAC	PCSK5	RASA1	RPL26	TNP1	RPL24	TMPRSS6	CAPN3	RPL28	SELS	NAE1	RPL29	RPS6KA5	CCL11	RPS6KA4	NAA15	LARGE	RPL22	RPL21	HSPA4L	NLRP12	DPM1	DPM2	DPM3	SIK1	STK38	ZAK	ATP6AP2	STK36	BTRC	EIF5	TNFSF15	RPS6KB2	TSPAN7	TSPAN8	MIPEP	APOA4	APOA2	APOA1	DDX25	B3GALNT1	ST3GAL6	RPN1	CPA2	CPA3	EIF1	RPN2	CPA1	INSR	MATK	EGFR	RET	TWF1	TAZ	HDAC10	HDAC11	SMARCE1	HSPB1	UBA52	STK16	PAM	EID2	ACHE	FGR	STK11	STK10	ANLN	TIMP1	ECE2	UGGT1	RPL7	RPL6	RPL9	RPL8	RPL3	RPL5	HSPE1	DYRK3	RPL4	TRAF7	DYRK2	RPL7A	STK19	ANGPTL3	TRAF6	B4GALT7	LIPT1	NR4A3	AIPL1	TAF1	SMG1	RPL23A	GLYCTK	HSPBP1	LCN1	PLK4	PLK3	TSC1	VCP	CDKN2AIP	MERTK	CPB2	ASPRV1	CORIN	NDST1	ALG1	ALG2	UCHL1	PRDX4	PEX6	ALG5	DPH1	ALG6	DPH3	RPS2	ALG8	FES	RPS3	NDUFS7	NDUFS5	NDUFS4	ALAS2	CLCF1	RPS3A	NDUFS8	NPC1L1	LOXL2	LOXL1	IP6K3	SGK1	MAN1A2	SGK3	LIMK1	CDK9	MID1IP1	PADI4	HMGA1	PPM1G	ADRB2	PPM1D	ATG4D	ATG4C	CHRM3	ATG4B	ATG4A	CHRM1	LCK	CDK2AP1	PPM1M	CARM1	ACVR1	GALNT2	GALNT1	APH1A	GALNT7	GALNT6	ADAMTS13	APH1B	NFYC	PPM1B	NGLY1	IGF1R	A1CF	REN	TOR1A	A4GNT	RNF144B	NF2	PDF	VHL	ASMT	HCK	ANXA1	MAN1C1	TSSK1A	TSFM	JAK2	JAK3	MBTPS1	EIF2C1	MRPL41	B3GALT5	B3GALT4	PTPN22	RNF217	PTPN21	SHH	HTRA2	PLOD2	COL4A3BP	PLOD3	TRAK1	HRSP12	CFD	EIF2B2	EIF2B3	EIF2B4	EIF2B5	MRPL52	MRPL51	CSGALNACT1	AARS	PIM1	PIM2	BOLL	UHRF2	HUWE1	RARS	TBRG1	SRP72	HS3ST3B1	GCNT4	GCNT3	IGF2BP2	STRADB	PXK	PIN4	UHMK1	PXN	MRPL55	ZMPSTE24	AGRN	GCNT1	GAD1	BMP4	LCMT1	BMP1	PTPN18	CREBBP	SMAD4	PTPN14	SMAD3	CDC23	PTPN13	CDC20	ABCG1	PTPN12	ADPRH	CBLC	AHSA1	ABCF1	GYPC	SPG7	KIAA0368	WASF3	COPS5	FASTK	WASF1	CCNT1	CAMKK2	BAG5	BAG4	ZFYVE9	BAG2	SIK3	ADAM10	ASTL	PSEN1	PSEN2	SIAH1	SIAH2	PMPCA	USP7	SHFM1	NFS1	RPL27A	SUFU	MRPL10	SUMO1	SET	LECT1	SQSTM1	SEPSECS	CHM	PCMT1	QSOX1	PTPRZ1	RRBP1	MEX3B	STAT1	EIF2B1	MIS12	MRPL23	PSMD14	MAPK12	MAPK15	RBM14	LOR	TUSC3	TLR1	TLR3	UBQLN3	TLR4	TLR6	TLR7	TLR8	IL31RA	TLR9	DMPK	SEP15	LOX	SPN	DARS	FUT10	SOCS1	CDKL3	STK4	TRAT1	CDKL5	STK3	TPTE	MAP4K3	ADRM1	MAP4K4	MAP4K5	CDKL1	RIPK3	RIPK4	PGCP	KALRN	DERL2	FZR1	SYVN1	PPME1	DERL1	ITLN1	MAP4K2	MAP4K1	ANAPC10	ANAPC11	SRC	B3GNT5	CTRC	PTPLA	SFTPD	RNF11	CLASP1	ERO1L	IVL	RNF14	SRGN	CTRL	PTPN7	PTPN6	PTPN9	PTPN3	PTPN2	UST	PTPN5	PTPN4	CD276	PSMC5	PSMC4	AKTIP	MYLK	D2HGDH	HPS4	TIMM50	AKT1	ACVR1B	PIGK	PAK2	PIGF	TPP1	NAA16	HPSE	GSN	PIGG	POMT1	PIGH	TPP2	PIGB	PIGC	PAK1	CSK	LTB	AKT3	AKT2	PIGA	CTSZ	PIGZ	CCDC88A	HSP90AA1	PIGY	CCDC88C	PIGV	PIGU	PIGT	MINK1	PIGS	CTSS	INHA	DAPK2	DAPK3	PIGO	DAPK1	EIF4G2	MAGT1	EIF4G3	CTSK	SBF1	TPPP	HIPK3	CTSO	CTSB	CTSH	CTSG	CTSF	ING5	ING4	SCARF1	GLRX2	CPZ	SPRR2C	KRT7	KRT1	PTPRB	PTPRC	ERG	PTPRD	LIPA	PTPRE	LTK	B3GALT2	ISOC2	CENPJ	GSG2	GMFB	L2HGDH	SPRR1A	GMFG	SPRR1B	KAT2B	TSSK2	LIPC	TSSK4	TSSK3	LIPE	TSSK6	F2R
LIPID_HOMEOSTASIS	http://www.broadinstitute.org/gsea/msigdb/cards/LIPID_HOMEOSTASIS	CAV1	ABCA2	ABCA1	ABCG1	APOA4	APOA2	NPC1	NPC2	APOA1	APOE	LCAT	PCSK9	CETP	CD24	ANGPTL3	AKR1C1
RRNA_PROCESSING	http://www.broadinstitute.org/gsea/msigdb/cards/RRNA_PROCESSING	EXOSC7	NOP58	EXOSC2	EXOSC3	RRP9	NOP56	FBL	DIS3	NHP2	DKC1	NOLC1	RPS14	POP4	NOP14	GEMIN4
XENOBIOTIC_METABOLIC_PROCESS	http://www.broadinstitute.org/gsea/msigdb/cards/XENOBIOTIC_METABOLIC_PROCESS	CYP3A4	UGT1A6	UGT1A9	NR1I2	AS3MT	UGT2B11	UGT2B4	UGT2B15	NQO1	UGT2B28	S100A12
ESTABLISHMENT_OF_VESICLE_LOCALIZATION	http://www.broadinstitute.org/gsea/msigdb/cards/ESTABLISHMENT_OF_VESICLE_LOCALIZATION	SNAP29	SEPT5	STX5	SHROOM2	AP1M2	NLGN1	LRMP	TMED10	SNAP23	YKT6
HEME_BIOSYNTHETIC_PROCESS	http://www.broadinstitute.org/gsea/msigdb/cards/HEME_BIOSYNTHETIC_PROCESS	ALAD	TSPO	ALAS1	FECH	ALAS2	COX10	CPOX	PPOX	NFE2L1	COX15
UNFOLDED_PROTEIN_RESPONSE	http://www.broadinstitute.org/gsea/msigdb/cards/UNFOLDED_PROTEIN_RESPONSE	ATF6	DERL2	DERL1	VCP	VAPB	ERN1	AMFR	DERL3	EIF2AK3	SELS
CELL_DIVISION	http://www.broadinstitute.org/gsea/msigdb/cards/CELL_DIVISION	SEPT5	SEPT4	PARD3	PRC1	DIAPH2	AURKC	NUSAP1	BRCA2	BIRC5	ANLN	MYH9	DCTN3	RACGAP1	TGFB2	RAB35	INCENP	CNTROB	SEPT6	SEPT7	RASA1	MYH10
RESPONSE_TO_ABIOTIC_STIMULUS	http://www.broadinstitute.org/gsea/msigdb/cards/RESPONSE_TO_ABIOTIC_STIMULUS	XRCC4	RP1	AQP9	ZAK	TACR1	COPS3	FGF16	MBIP	NR2E3	HVCN1	AKT1	GPX1	MC1R	CDKN2D	ACOT11	TRPV4	EIF2B2	EIF2B3	EIF2B4	EIF2B5	REV1	FECH	BRCC3	RELA	TOPBP1	LIG4	GMPR	CSDA	XRRA1	GTF2H2	SAG	PITPNM1	PNKP	PPM1D	RPAIN	TIMELESS	GRM6	DDB2	IL12A	MAPK8	ATPIF1	IL12B	NHEJ1	DYNLRB1	CLOCK	GCLC	POLA1	PML	TAC1	CRNN	OPN1SW	BRSK1	ABCA4	GLRX2	SNN	ERCC8	PDE6B	ERCC5	ERCC6	NPFFR2	BCL3	ERO1L	SERPINB13	ERCC3	ERCC4	IVL	FEN1	ERCC2	UNC119	TRPC3	UBE4B	NF1	SOD1	EIF2B1	ATM	ACCN2	CCL11	POLD1	IKBIP	PDC	CIRBP	CACNA1F	SCARA3	SMC1A	DNAJB4	ELANE	OPN4	RHO	GRK1
HOMEOSTASIS_OF_NUMBER_OF_CELLS	http://www.broadinstitute.org/gsea/msigdb/cards/HOMEOSTASIS_OF_NUMBER_OF_CELLS	BCL10	IL6	LYN	MAFB	HCLS1	LDB1	CEBPG	SPI1	CDK6	FOXO3	SOD1	AKT1	ACVR1B	ACVR2A	INHBA	ALAS2	RPS19	ETS1	DYRK3	ACIN1
REGULATED_SECRETORY_PATHWAY	http://www.broadinstitute.org/gsea/msigdb/cards/REGULATED_SECRETORY_PATHWAY	SEPT5	RAB3A	SYT1	KCNMB4	SNCAIP	BAIAP3	NLGN1	SNAPIN	RIMS1	GRM4	HRH3	SYN3	TMED10	CARTPT	STEAP2
RNA_3END_PROCESSING	http://www.broadinstitute.org/gsea/msigdb/cards/RNA_3END_PROCESSING	TRNT1	NCBP1	CSTF3	CSTF2	GRSF1	PABPC1	CPSF3	CSTF1	CPSF1	SLBP
RESPONSE_TO_BIOTIC_STIMULUS	http://www.broadinstitute.org/gsea/msigdb/cards/RESPONSE_TO_BIOTIC_STIMULUS	CHIA	VAPB	S100A7	PGLYRP1	TLR3	APOBEC3G	TLR6	APOBEC3F	TLR7	CXCL12	TLR8	IL10	ISG20	CFP	NLRC4	PGLYRP4	PGLYRP2	PGLYRP3	IFNK	DNAJC4	SPN	BCL10	CRTAM	IL29	HNRNPUL1	IFI44	HBXIP	LILRB1	WFDC12	ERP44	CCDC130	HSPB7	HSPB1	HSPB3	AMFR	EIF2AK3	LALBA	DERL2	DERL1	FGR	ITLN1	CCL8	DEFB127	HSPA1B	CCL5	DERL3	CCL4	SERPINH1	BANF1	CHIT1	HSPA1L	SLC11A1	IFNA7	IFNA4	PRKRA	DNAJA1	HSPE1	HERPUD1	CREBZF	C19orf2	S100A12	ATF6	VCP	DNAJB2	DNAJB1	DNAJB4	DNAJB5	IL28RA	DUOX2	BNIP3	NOS2	HSPH1	NOD2	NOD1	CXCR4	FOSL1	IFNGR2	IFNGR1	ABCE1	SPACA3	CAMP	TP53	NLRP3	IFNAR1	IFNAR2	TARBP2	IL12A	ERN1	IL12B	TNF	POLA1	IFNW1	RSAD2	IVNS1ABP	AZU1	CCL22	HSPA2	BCL2	TOR1A	DEFB118	HSPA6	TOR1B	BCL3	CD24	PTPRC	DEFB103A	CCL19	STAB2	TRIM22	SELS	CCL18	CD1D	CCL11	STAB1	GSK3B	IRF7	BNIP3L	HSPA4L	IFNA17	DMBT1
G_PROTEIN_SIGNALING_COUPLED_TO_CAMP_NUCLEOTIDE_SECOND_MESSENGER	http://www.broadinstitute.org/gsea/msigdb/cards/G_PROTEIN_SIGNALING_COUPLED_TO_CAMP_NUCLEOTIDE_SECOND_MESSENGER	MCHR1	ADORA3	ADCY7	WASF2	GABBR1	GABBR2	GHRHR	EDNRA	EDNRB	GALR1	GALR3	GALR2	GLP2R	PRKACB	CAP1	PTGER4	PTHLH	CRHR1	CRHR2	GRM4	CHRM5	GRM3	ADRB2	GRM2	ADRB1	GRM8	CHRM2	GHRH	CCR3	GRM7	GIPR	CCR2	GNAS	GLP1R	ACR	CALCR	AVPR2	DRD1	GNAI3	GNAI2	ADORA2B	DRD2	OPRK1	DRD5	NPY2R	FPR1	GCGR	ADCYAP1	GPR3	CALCA	ADRB3	ADRA2A	CAP2	OPRL1	NF1	NPY1R	RGS1	P2RY11	LTB4R2	ADRA1B	MC4R	GRK5	CORT	ADRA1D
PROTEIN_SECRETION	http://www.broadinstitute.org/gsea/msigdb/cards/PROTEIN_SECRETION	PPY	ACHE	ARFGAP3	CADM1	LTBP2	PDIA4	DPH3	ABCA1	PYDC1	CANX	NLRC4	NOD2	APOA2	APOA1	ANG	INS	PYCARD	SRGN	DNAJC1	SCG2	SERGEF	CRTAM	CARD8	CIDEA	ARFIP1	FOXP3	NLRP3	NLRP2	BACE2	NLRP12	GLMN	ARL4D
PROTEIN_KINASE_CASCADE	http://www.broadinstitute.org/gsea/msigdb/cards/PROTEIN_KINASE_CASCADE	RPL17	VAPA	STAT5A	STAT5B	MAP3K7	MAP3K6	MAP3K5	MAP3K4	MYD88	MAP3K9	WNK4	CHRNA7	GNG3	MAP2K7	ADAM9	DBNL	C5AR1	TNIK	PIK3CB	KIAA1804	WNK1	WNK3	CD40	WNK2	MARK1	MARK2	VOPP1	ATP2C1	F2	CCR2	MAPK9	MAPK8	PIAS1	NEK6	IRAK1BP1	TAB1	PTPLAD1	STK17B	DUSP10	AKAP11	STK17A	TAB2	ADRB3	DUSP16	MDFI	TAOK2	LGALS1	MAP2K4	TAOK3	NDFIP1	DUSP22	NDFIP2	TPD52L1	OXSR1	ECM1	LGALS9	APOL3	NUP62	RGS3	RGS4	HGS	SLC20A1	ZNF675	GJA1	DAXX	PTEN	LATS2	CAMKK2	CANT1	NOD2	NOD1	TICAM1	TICAM2	TGFA	TMEM101	FGF2	SRPK2	LTBR	LYN	WLS	FLNA	SRPK1	CARD10	AMBP	GRM4	PROK2	ZDHHC17	MAST1	SIK2	TNFRSF10B	LAX1	ZDHHC13	RIPK1	GADD45G	MAP3K10	IL12A	EEF1D	GADD45B	MAP3K13	MAP3K12	MAP3K11	NMI	C5	FPR1	MKNK2	TRIM13	TFG	MKNK1	FKBP1A	STAT4	SQSTM1	PLEKHG5	BCL3	CD24	CC2D1A	CD27	PPP1R17	FYB	HCLS1	NLK	MAPK11	MAPK10	RICTOR	SOD1	STAT1	BIRC2	STAT3	STAT2	RPS6KA5	DUSP4	RPS6KA4	DUSP2	MAPK13	EPGN	FYN	RPS6KA2	MAPK14	NLRP12	DUSP9	HTR2B	DUSP8	DUSP6	NRTN	SIK1	SLC44A2	ZAK	STK38	ATP6AP2	TBK1	TSPAN6	TNFSF15	TNFSF14	FGF13	MBIP	TLR6	IL31RA	NLRC3	TMEM9B	MDFIC	MIER1	TDGF1	SPRED2	SPRED1	BUD31	S1PR2	GPR89A	EDARADD	BCL10	IL29	SOCS2	BST2	MADD	GOLT1B	SOCS3	RELA	SOCS1	SOCS6	FADD	STK4	STK3	IL20	MAP4K3	TRIM38	MAP4K4	MAP4K5	PLCE1	MIB2	CARTPT	RIPK2	TNFAIP3	ERC1	PPP5C	TRAF2	FGFR1	CCL2	FGFR3	ADORA2B	LITAF	BLK	MAP4K2	MAP4K1	UBE2V1	MAPKAPK2	CXXC5	SRC	ADRA2A	OTUD7B	ADRA2C	TRAF7	EGF	TRAF6	STK38L	TRAF5	NR4A3	CFLAR	CCM2	CARD8	CARD9	MALT1	TRADD	TRAF3IP2	IKBKE	TNFSF10	PLK2	IKBKG	ADRA1B	ADRA1A	TRIP6	IL22RA2	PRKAG3	PRDX4	PINK1	FASLG	MUL1	SHISA5	CLCF1	CXCR4	HMOX1	CASP8	RHOA	RHOC	SHC1	PAK1	CASP1	CHUK	RHOH	IRAK2	IRAK1	SGK2	PIGU	MINK1	PKN1	DAPK2	DAPK3	ECT2	NEK11	IFNAR1	DAPK1	UBE2N	IFNAR2	SH2D3C	ADRB2	CRKL	SH2D3A	ITGB1BP1	HIPK2	CD81	GHRL	MAVS	PPM1A	TNFRSF1A	TMED4	MAP3K3	REL	MAP3K2	SLC35B2	REN	SCG2	STAMBP	GPS1	SECTM1	NF2	NF1	EDA2R	GSG2	GPS2	ICK	MAPK8IP2	MAPK8IP3	MAPK8IP1	FAF1	TIAF1	F2R
PROTEIN_AMINO_ACID_LIPIDATION	http://www.broadinstitute.org/gsea/msigdb/cards/PROTEIN_AMINO_ACID_LIPIDATION	AIPL1	PIGZ	PIGY	PIGV	GPAA1	PIGU	PIGT	PIGS	PIGO	FNTB	PIGK	FNTA	PIGF	PIGG	PIGH	ATG7	DPM1	PIGB	CHM	DPM2	PIGC	DPM3	PGGT1B	PIGA
NEGATIVE_REGULATION_OF_CELL_DIFFERENTIATION	http://www.broadinstitute.org/gsea/msigdb/cards/NEGATIVE_REGULATION_OF_CELL_DIFFERENTIATION	IQCB1	ZNF675	PF4	ZBTB16	FOXO4	SHH	CALCA	NPHP3	USH2A	TWIST2	IL4	BMP4	TBX3	MAFB	DTX1	LDB1	NF1	CDK6	SOCS5	INHA	GPR98	NOTCH2	INHBA	NOTCH1	EREG	NOTCH4	CARTPT	CNTN4
MACROMOLECULE_LOCALIZATION	http://www.broadinstitute.org/gsea/msigdb/cards/MACROMOLECULE_LOCALIZATION	RAB3GAP2	LTBP2	CADM1	MXI1	SSR1	RAE1	HOMER3	TRAK1	CEP290	TLK1	RPL11	KIF13B	CRTAM	CD3G	VPS45	VANGL2	NOP58	OPTN	MYH9	COLQ	BACE2	F2	PEX26	BIN3	RTP3	RTP2	RTP4	NFKBIE	RTP1	PPT1	AKAP10	STRADB	CALR	CDC37	UHMK1	CD74	INS	DUSP16	SUPT7L	SEC23IP	TRAM1	MDFI	NXF5	CIDEA	SMAD3	ARFIP1	ABCG1	GGN	TONSL	STRADA	CBLB	TRPS1	LGTN	RERE	PDIA3	PDIA2	TIMM17A	TIMM17B	AP3S2	PDIA4	CANX	GLI3	SEC62	NOD2	ZFYVE9	TAMM41	COX18	KDELR1	TOMM34	AP3B1	KDELR2	RPGR	TP53	FLNA	ZDHHC17	NUP205	TOMM20	TOMM22	NUP107	TMSB4Y	ARL4D	SHROOM2	SHROOM3	NUP214	NAGPA	PEX19	SQSTM1	DDX19B	PEX16	PEX14	BCL3	AP3D1	BCL6	PEX13	PEX12	CD24	PEX10	SYNRG	APBA1	FYB	SERGEF	UPF2	UPF1	NLGN1	PPP1R10	BIRC5	SELS	GABARAP	COG3	YWHAH	COG7	GSK3B	RAB35	NLRP12	SSR2	BARD1	COG2	NCBP2	TSPO	XPO6	AP1G1	LMAN2L	TNFSF14	EIF5A	MIPEP	AGXT	TGFB1	KLHL2	AIP	NLRC4	APOA2	APOA1	DDX25	DNAJC1	CUTA	EGFR	NUP133	MCM3AP	MYO6	STAP1	NUDT4	HNRNPA2B1	LRP1B	ERP29	NUPL2	DDX39A	RPAIN	SNX9	ACHE	ARFGAP3	DERL2	PPY	DERL1	CTSA	ABCA1	PYDC1	NPM1	ANGPTL3	SRGN	CARD8	TAF3	SMG6	SMG5	CKAP5	SMG7	SMG1	SNAPIN	ICMT	REEP1	FOXP3	NFKBIL1	TRNT1	PPIH	VCP	TSC1	PTTG1IP	GLMN	TRIP6	XPO7	HPS4	PEX6	PEX3	DPH3	PEX7	AKT1	PEX1	ANG	IPO5	ZFYVE16	NCKIPSD	RANBP2	TPR	KPNB1	KHDRBS1	TOPORS	TIMM23	NLRP3	NLRP2	TIMM44	MFN2	ATG4D	ATG4C	ATG4B	ATG4A	ARCN1	CD81	KPNA6	KPNA5	KPNA4	KPNA3	KPNA2	KPNA1	AP1M2	TNF	NUP160	CDH1	SEC63	CEP57	AP3M1	TAP2	PYCARD	SCG5	APPBP2	ERCC3	TNPO1	AGFG1	SCG2	NF1	MAL	CBY1	TMEM48	TRPC4AP	FAF1	GGA1	F2R
SENSORY_PERCEPTION_OF_CHEMICAL_STIMULUS	http://www.broadinstitute.org/gsea/msigdb/cards/SENSORY_PERCEPTION_OF_CHEMICAL_STIMULUS	RTP3	CYB5R4	OR52A1	C5AR1	RTP4	TAS2R4	TAS2R5	OMP	TAS2R3	UBR3	TAS1R3	TAS1R1	OR1D2	TAS1R2	OR1D5	SLIT2	TAS2R16	TAS2R14	TAS2R43	GNAS
CELLULAR_RESPONSE_TO_STIMULUS	http://www.broadinstitute.org/gsea/msigdb/cards/CELLULAR_RESPONSE_TO_STIMULUS	SREBF1	NUAK2	FADS1	TP53	ASNS	EIF2B1	PPP1R9B	CHMP1A	CDKN1A	CDKN2B	ALB	GSK3B	CARTPT	PCSK9	EIF2B2	EIF2B3	EIF2AK3	EIF2B4	EIF2B5
MICROTUBULE_ORGANIZING_CENTER_ORGANIZATION_AND_BIOGENESIS	http://www.broadinstitute.org/gsea/msigdb/cards/MICROTUBULE_ORGANIZING_CENTER_ORGANIZATION_AND_BIOGENESIS	BBS4	KIF11	CROCC	CKAP5	CETN3	BRCA2	CETN1	CCP110	UXT	SASS6	NDE1	CEP250	SAC3D1	NPM1	CNTROB	TUBE1
G1_PHASE_OF_MITOTIC_CELL_CYCLE	http://www.broadinstitute.org/gsea/msigdb/cards/G1_PHASE_OF_MITOTIC_CELL_CYCLE	E2F1	TAF1	CDC6	TBRG4	CDC23	CDK6	CDC25C	FOXO4	CDK2	CDKN1C	GFI1B	CDK10	MAP3K11
GLYCOSPHINGOLIPID_METABOLIC_PROCESS	http://www.broadinstitute.org/gsea/msigdb/cards/GLYCOSPHINGOLIPID_METABOLIC_PROCESS	CLN3	ST6GALNAC6	GLA	LARGE	PSAP	ST8SIA5	UGCG	ST8SIA1	ST8SIA3	NEU3	B4GALNT1	CLN6
REGULATION_OF_TRANSCRIPTIONDNA_DEPENDENT	http://www.broadinstitute.org/gsea/msigdb/cards/REGULATION_OF_TRANSCRIPTIONDNA_DEPENDENT	SLC2A4RG	XRCC6	HOXD13	RORB	MED23	REST	MED21	ZNF254	MED20	CITED1	CITED2	EPC1	MED26	FOXF1	MED27	FOXF2	VPS4B	PQBP1	ZNF396	PATZ1	IKBKAP	ZNF45	PCBD2	RREB1	KDM5B	RXRA	ZHX1	ZHX2	MED12	MECP2	ZHX3	MED14	MED13	HNF4G	NME2	ZNF238	HNF4A	MED17	SMARCAL1	TGIF1	MYBBP1A	ZNHIT3	TRAPPC2	ZNF76	CRTC1	VPS72	FOXH1	HEXIM2	HEXIM1	ZNF74	TCF4	VEZF1	TCF3	ARHGEF10L	UTF1	TCF7	KLF12	MAP2K3	KLF10	KLF11	ESRRG	C19orf2	TFCP2	MZF1	HNF1B	ELF1	ELF2	HTATIP2	HNF1A	ELF4	EZH2	SPI1	TP63	ZNF345	DAXX	ZNF350	ZNF148	CREG1	ZNF146	BRD7	SPIB	HSF4	MYC	TAF1L	BRD8	ATF7IP	ZNF281	ZNF282	PTF1A	TP53	NDUFA13	ZNF143	FOSB	GTF2H1	ARHGEF11	MYCN	MXD4	JMY	CIAO1	INHBA	ZNF136	PFDN5	RUVBL1	NSD1	CLOCK	ZMYND11	ZNF274	CREM	NUFIP1	ZNF367	ZNF35	ZNF177	ZNF174	LIMD1	SUPT4H1	FOXD3	MYF6	IL4	ZNF263	LMX1B	MYF5	TRIM28	TRIM27	TNP1	ELAVL2	PHF12	TRIM22	TP73	RPS6KA5	ATRX	ZNF157	MNAT1	TADA3	RPS6KA4	NAA15	RBAK	FOXE1	TCEB3	TCEB1	PHF5A	NR5A1	MMS19	TCEAL1	TGFB1	SMARCD2	MDFIC	SMARCD3	SMARCD1	SCRT1	BCL10	ZNF593	HDAC10	ARID1A	CSDA	DDIT3	JUNB	PA2G4	HIF1A	TCFL5	SMARCE1	TFAP2B	SMARCA5	MNX1	TFAP2A	EDF1	TFAP2C	SMARCA1	SMARCA2	EID1	HMGB1	HMGB2	CNBP	LITAF	UBE2V1	ABCA2	NR2C2	CXXC1	MEIS2	RPL6	SMARCB1	JUND	SNF8	TEAD4	HELLS	TFDP1	EPAS1	TAF8	BRIP1	NEUROG1	HDAC5	ATF6	HDAC4	ATF5	NRF1	ATF4	HDAC2	SMARCC1	DYRK1B	ATF7	SMARCC2	PRKAR1A	ABL1	HDAC8	E2F1	FOSL2	RSF1	ARID4A	E2F6	DEK	ZNF202	CTCF	PAWR	TMF1	PAX8	LRRFIP1	FOSL1	NFX1	ARID5B	SLA2	ARID5A	ESR2	CDK7	RB1	HMGA2	HMGA1	PRPF6	TARBP1	TARBP2	NCOA6	ZFPM2	JMJD1C	CARM1	NFYC	NFYB	NFYA	HIC1	TFAM	ORC2	TSC22D3	CHD2	CHD1	NFATC2	NFATC3	CHD4	CHD3	NFATC1	VHL	CEBPG	CREB5	DBP	ID4	FST	HIRA	SIN3A	TRAK1	RARB	SUPT5H	TWIST2	PITX2	TWIST1	YY1	TAF6L	PPARGC1B	UHRF1	MTF1	PRDM1	KAT2A	AFAP1L2	CALR	PLAGL1	DRAP1	HTATSF1	MAML3	BCOR	NKX2-5	TCF25	MDFI	HMGB1P10	BMP2	KLF7	IKZF3	KLF9	SUB1	MAML1	MAML2	CREBBP	SMAD4	RYBP	SMAD3	SMAD2	UBP1	NOTCH2	RNF4	NOTCH4	JAZF1	TCF19	RBPJ	TCF12	ZFHX3	KLF4	TCF15	BMP6	ZBTB32	PPARD	TBX22	TBX21	PPARG	ZEB1	NFKB2	HSBP1	GLI2	GLI1	ZBTB38	KCNIP3	BLZF1	GFI1B	NR2F2	TBX10	ZNF354A	CCNH	RBBP8	SCAP	MED6	CTNNBIP1	MED7	CHMP1A	RIPPLY1	SRCAP	TBX19	MED1	POLR2L	POLR2K	EHF	ZBTB16	SUFU	MRPL12	SQSTM1	NR1D2	GATAD2A	PEX14	BCL6	MLLT6	POLR3G	TBX3	TBX2	TBX5	HCLS1	ILF3	POLR3C	SNAI2	STAT3	SOD2	STAT2	PREB	ILF2	UBTF	NEUROD2	PHF21A	PBX1	RBM14	PBX3	CIR1	PBX4	HNRNPAB	MYOD1	CRABP2	FOXO1	FOXO3	FOXO4	GATA1	HOXC6	GATA6	HOXC5	GATA4	KAT7	GABPB2	MYO6	FOXN1	ZNF189	ARNTL	NR0B2	NR0B1	ELL3	TRERF1	FOXN3	AHR	TIAL1	TFAP4	ELK1	RUNX1	RNF14	SREBF1	NFE2	SAP18	SNW1	GSC2	FOXP3	BRCA1	SREBF2	GCM1	DNMT1	MAFA	SOX21	POU6F2	NR6A1	FOXK2	BUD31	MEN1	FOS	POU5F1	NAA16	POU4F2	SOX18	POU4F1	MKL2	ELP4	ELP3	ELP2	NANOG	SP100	LDB1	SOX12	UBN1	NRIP1	BPTF	ZMIZ2	MDM2	MDM4	CUX1	ZFP161	GLIS3	ING4	SUPT3H	TNF	ING2	GLIS1	HCFC2	TCF7L2	TNFRSF1A	NPAS2	POU2F3	GFI1	ERCC3	ENO1	ERCC2	ERF	SOX30	SIRT4	SIRT5	CBY1	SIRT1	SP1	SP2	IRF7	DR1	SP3	THRAP3	IRF8	SP4	IRF2	CRK
INTERACTION_WITH_HOST	http://www.broadinstitute.org/gsea/msigdb/cards/INTERACTION_WITH_HOST	HS3ST6	C9	HS3ST5	DERL1	VAPB	SMAD3	RRAGA	TGFB1	CLEC4M	TARBP2	WWP2	ALB	WWP1	CD209	CD81	ACE2	ITCH
REGULATION_OF_RHO_GTPASE_ACTIVITY	http://www.broadinstitute.org/gsea/msigdb/cards/REGULATION_OF_RHO_GTPASE_ACTIVITY	ALS2	FGD2	FGD1	TSC1	RALBP1	ARHGAP27	ARAP1	FGD5	FGD6	FGD4
MRNA_PROCESSING_GO_0006397	http://www.broadinstitute.org/gsea/msigdb/cards/MRNA_PROCESSING_GO_0006397	NCBP1	RNMT	CRNKL1	CWC15	SNRPD1	SNRPD2	SMNDC1	RNGTT	NONO	SRSF6	SRSF7	SRSF4	SRSF5	DHX38	SFSWAP	SRSF9	LSM5	LSM3	DDX20	LSM1	KHDRBS1	PRPF31	SRPK2	EFTUD2	PTBP1	SF1	SRSF1	HNRNPR	PPARGC1A	SRPK1	SRSF2	DDX39A	KHSRP	CPSF6	SLU7	CPSF3	GEMIN2	CPSF1	SRSF10	TRA2A	KIN	SF3B3	CDK11A	CDK11B	USP39	NUDT21	DHX15	TRA2B	GEMIN8	PABPC1	SCAF11	GEMIN6	GEMIN7	SRSF11	GEMIN5	SPOP	CSTF3	CSTF2	CELF1	GRSF1	SNW1	SF3A2	PRPF18	ELAVL4	SF3A1	HNRNPA0	SF3A3	SLBP	SFPQ	SRSF12	PHF5A	CSTF1	TXNL4A
MACROMOLECULE_BIOSYNTHETIC_PROCESS	http://www.broadinstitute.org/gsea/msigdb/cards/MACROMOLECULE_BIOSYNTHETIC_PROCESS	RPL18	MRPL41	RPL19	EIF2C1	B3GALT6	RPL14	B3GALT5	RPL13	B3GALT4	RPL15	EIF1AX	TRAK1	HRSP12	RPL11	OGT	EIF2B2	EIF2B3	EIF2B4	EIF2B5	MRPL52	YARS	MRPL51	CSGALNACT1	AARS	EIF2S3	PPARGC1A	BOLL	SARS2	GLCE	CD37	EIF2AK1	RPS19	RPS17	HAS1	RARS	BACE2	RPS12	RPS10	RPS11	EXT1	EXT2	EIF2AK3	EIF2AK4	HS3ST3B1	LALBA	GCNT4	GCNT3	GCNT2	KEL	FARS2	PFKFB1	PABPC4	IGF2BP2	MTIF2	MTIF3	RPS27	IL17A	IL17F	MRPL55	GYS2	GCNT1	MGAT4B	MGAT4A	UAP1	PAIP2	PAIP1	RPS9	RPS5	MOGS	RPL18A	GHSR	CHST15	ALG12	ABCF1	GYPC	COPS5	LDLR	EIF2A	ACN9	YBX2	POMGNT1	NOD1	XYLT1	CHST12	CHST11	EEF2K	CHST13	CSGALNACT2	MRPL3	PRG3	NDUFA13	EIF1B	SIGIRR	INHBB	INHBA	EIF4A3	MAST2	RPL41	EREG	TRNAU1AP	EIF4A2	MTRF1	FARSB	RPL3L	RPS4Y1	IL12B	DOLPP1	SERP1	TUFM	NACA	FUT9	FUT8	FUT7	FUT6	FUT5	GPAA1	UGDH	RPL27A	RPL35	RPL37	RPL38	RPL39	NECAB3	STT3B	AZU1	PET112	MRPL10	RPL30	STT3A	RPL31	RPL34	MPDU1	SEPSECS	CHM	BCL3	MARS2	FUT4	FUT1	DAZL	TSTA3	FUT2	CD28	IL4	IL6	DAZ1	UPF1	RRBP1	IL9	RPL26	RPL24	ETF1	EIF2B1	RPL28	RPL29	COG3	MRPL23	COG7	LARGE	RPL22	RPL21	DPM1	NLRP12	DPM2	DPM3	LRP2	APBB1	COG2	TUSC3	IL18	HBS1L	TLR1	EIF5	TLR3	EIF5A	TSPAN7	RPS6KB2	TSPAN8	TLR4	TLR6	TLR7	TLR8	IL10	TLR9	FNTB	APOA2	FNTA	APOA1	B3GALNT1	ATG7	DDX25	RPN1	EIF1	SAMD4A	SPN	NANP	EBI3	BCL10	DARS	IL29	IL27	FUT10	HSPB1	ST8SIA3	ST8SIA2	KARS	EIF3C	B3GNT8	EIF3D	EIF3A	EIF3B	EIF3G	RPL7	B3GNT5	RPL6	EIF3H	EIF3E	RPL9	EIF3F	RPL8	RPL3	SFTPD	AIMP1	EIF3I	RPL5	RPL4	EIF3J	RPL7A	DYRK2	B4GALT7	GAL3ST1	PGGT1B	SDF2	B4GALT1	EEF1A1	AIPL1	MRPS24	CD276	RPL23A	FOXP3	FURIN	B3GAT2	EIF4B	ATF4	TSC1	EIF4H	ST8SIA4	SLC25A10	GLMN	METAP1	NDST1	ALG1	ALG2	ALG5	DPH1	ALG6	RPS2	ALG8	RPS3	PIGK	WARS	ALAS2	PIGF	PIGG	RPS3A	POMT1	PIGH	PIGB	PIGC	LTB	TNIP1	PIGA	PIGZ	MAN1A2	PIGY	PIGV	PIGU	PIGT	CHST3	PIGS	MRPS7	INHA	ALK	PMM2	PIGO	EIF4G2	MAGT1	EIF4G3	CHST7	CHST6	CHST9	CHST8	GHRL	DHPS	TM4SF4	TM4SF5	GALNT2	GALNT1	HS3ST5	GALNT7	GALNT6	GALNT5	TNFRSF8	ARPP19	PAIP2B	KRT7	HS6ST1	A4GNT	PTPRC	LIPA	B3GALT2	GMDS	CEBPG	ASMT	GYG2	MAN1C1	GCK	TSFM	IRF4	ELANE	LIPC	POFUT1
G_PROTEIN_SIGNALING_ADENYLATE_CYCLASE_ACTIVATING_PATHWAY	http://www.broadinstitute.org/gsea/msigdb/cards/G_PROTEIN_SIGNALING_ADENYLATE_CYCLASE_ACTIVATING_PATHWAY	CALCR	ACR	AVPR2	DRD1	ADORA3	ADCY7	ADORA2B	DRD5	GHRHR	GPR3	ADCYAP1	CALCA	EDNRA	ADRB3	CAP1	CAP2	CRHR1	PTHLH	ADRB2	P2RY11	ADRB1	GHRH	GIPR	GNAS	GLP1R
RESPONSE_TO_OTHER_ORGANISM	http://www.broadinstitute.org/gsea/msigdb/cards/RESPONSE_TO_OTHER_ORGANISM	CHIA	S100A7	IL28RA	DUOX2	PGLYRP1	BNIP3	TLR3	APOBEC3G	TLR6	APOBEC3F	CXCL12	TLR7	IL10	TLR8	ISG20	NOS2	CFP	NLRC4	NOD2	NOD1	PGLYRP4	CXCR4	PGLYRP2	PGLYRP3	IFNK	IFNGR2	FOSL1	IFNGR1	SPN	BCL10	ABCE1	SPACA3	IL29	HNRNPUL1	CAMP	IFI44	HBXIP	IFNAR1	LILRB1	TARBP2	WFDC12	IFNAR2	CCDC130	IL12A	LALBA	TNF	FGR	ITLN1	POLA1	IFNW1	RSAD2	CCL8	DEFB127	CCL5	IVNS1ABP	CCL4	BANF1	CHIT1	AZU1	SLC11A1	CCL22	IFNA7	BCL2	IFNA4	PRKRA	DEFB118	BCL3	CD24	PTPRC	CREBZF	DEFB103A	CCL19	C19orf2	STAB2	TRIM22	CD1D	S100A12	CCL11	STAB1	IRF7	BNIP3L	IFNA17	DMBT1
RNA_EXPORT_FROM_NUCLEUS	http://www.broadinstitute.org/gsea/msigdb/cards/RNA_EXPORT_FROM_NUCLEUS	KHDRBS1	NCBP2	NUP133	UPF2	UPF1	SMG6	NUDT4	NUP160	SMG5	NXF5	SMG7	SMG1	EIF5A	DDX39A	TSC1	RAE1	DDX19B	DDX25	NUP107	AGFG1
LYSOSOMAL_TRANSPORT	http://www.broadinstitute.org/gsea/msigdb/cards/LYSOSOMAL_TRANSPORT	ARSB	ADRB2	NAGPA	NPC1	AP3M1	ZFYVE16	LYST	USE1	RHOB	M6PR
MACROMOLECULE_CATABOLIC_PROCESS	http://www.broadinstitute.org/gsea/msigdb/cards/MACROMOLECULE_CATABOLIC_PROCESS	GNPDA1	BTRC	HNRNPD	PGD	USE1	RNF217	RNASEH1	ISG20	CDKN2A	MIOX	CPA2	FBXO22	ANAPC2	MTOR	ANAPC5	DFFA	DFFB	ANAPC4	CECR2	UBR3	RNASEH2A	GNS	PGLS	UHRF2	UBR5	MGAM	FBXL4	AMFR	XRN2	ALDOA	FZR1	DERL2	DERL1	SYVN1	PABPC4	PFKFB1	ALDOB	ANAPC10	NEDD8	UBE2V2	PPT1	HSPA1B	CHIT1	ARIH1	UBE2D3	UBE2D2	INS	RNF11	UBE2D1	NTHL1	FBXO7	NPLOC4	SMG6	SMG5	GUSB	SMG7	SMG1	CIDEA	CDC23	TPD52L1	PCNP	CDC20	UBE2L3	PSMC5	VCP	POP1	HGS	SMURF2	SMURF1	UBE2E1	KIAA0368	TSG101	UBE2G1	UBE2G2	BNIP3	AUH	TREH	ZFP36	ABCE1	SPACA3	UBE2A	PFKL	UFD1L	AIFM1	CYCS	UBE2I	PRKCG	UBE2H	PFKM	UBE2C	HYAL4	UBE2B	UBE2N	UBE2K	GAA	ERN2	MDM2	SIAH1	UBB	SIAH2	MDM4	UBE3A	HK1	EGLN2	TKTL1	EDEM1	STUB1	ERCC5	SQSTM1	PRSS2	RNASET2	ECD	ERCC3	USP33	ERCC4	ERCC1	ERCC2	RNF144B	UPF2	FOXL2	RNASE2	UBE4A	RNASE3	RNASE6	UBE4B	PARK2	SOD1	SELS	GAPDHS	GBA3	GBA2	PSMD14	GSPT1	PPP1R8	BAX	FAF1	PYGB
AMINE_BIOSYNTHETIC_PROCESS	http://www.broadinstitute.org/gsea/msigdb/cards/AMINE_BIOSYNTHETIC_PROCESS	BCAT1	ALDH18A1	PRG3	PAH	CDO1	BBOX1	TGFB2	PYCR1	OAZ1	PLOD1	ASMTL	ETNK1	SULT1A2	MAT2B	SLC5A7
POSITIVE_REGULATION_OF_T_CELL_ACTIVATION	http://www.broadinstitute.org/gsea/msigdb/cards/POSITIVE_REGULATION_OF_T_CELL_ACTIVATION	IL4	PTPRC	CD3E	IL7	IL18	CD276	SOCS5	IL21	SART1	THY1	CD47	NCK2	SIRPG	NCK1	LCK	ZAP70	IL12B	CD24	EBI3	ICOSLG	CD28
NEUROLOGICAL_SYSTEM_PROCESS	http://www.broadinstitute.org/gsea/msigdb/cards/NEUROLOGICAL_SYSTEM_PROCESS	SYT1	RP1	UTS2	SYT5	RP2	PITPNA	KIFC3	ATP2B2	HTR1B	GRIN2B	APOE	CHRNA5	CHRNA4	CHRNA7	CHRNA6	HTR1D	EIF2B2	CHRNA1	EIF2B4	HTR1F	EIF2B5	CDH23	HTR1E	OPA3	CLRN1	OPA1	C5AR1	CRYAA	SCN2B	KIF5A	STRN4	KRT12	GRIN2A	BSN	UBR3	OR1D2	OR1D5	SAG	PITPNM1	MAPK1	DOC2A	COLQ	TACSTD2	HTR7	HTR6	NPTN	PMP22	IQCB1	RTP3	KCNMB3	KCNMB4	RTP4	CYP1B1	CALY	SCN1B	RBP3	PXK	OTOR	GPR143	RIMS1	MYO9A	KCNMB1	KCNMB2	HCRTR2	HCRTR1	NPHP3	GAD2	SYPL1	IMPG1	MYO15A	IMPG2	RLBP1	GAD1	HAP1	TECTA	GNAT1	COL18A1	UNC119	GUCY2F	NTF4	TRPC3	PCDH15	HOMER1	CRYZ	KCNK3	GUCY2D	TULP2	SFRP5	TULP1	NPY	RAPSN	CHRNB4	CHRNB3	QPRT	RIT2	CHRNB1	CHRNE	CRYM	GRK1	OPRM1	GJA8	PPARD	OR52A1	GLRA1	TAS2R4	TAS2R5	TRPV2	USH1G	MYO7A	TAS2R3	TAS1R3	TAS1R1	KCNIP1	TAS1R2	GJA3	DFNB31	CRYBB1	RDH8	TYR	FXN	NMUR1	NMUR2	COL11A1	CRYBB3	DNAJC19	USH2A	SCN10A	CRYBB2	PCDHB9	KCNMA1	RPGR	GPR176	PRG3	PCDHB5	ZNF354A	CCKBR	PCDHB6	PCDHB3	NPBWR1	PCDHB4	NPBWR2	PI4KA	PCDHB2	CDS1	GRM1	STX1B	SLIT2	GPR98	RDH5	AMIGO1	GRM5	SLC26A4	PROK2	GRM4	GRM3	SLC26A5	GRM2	GRM8	GRM7	OTOF	USH1C	GNAS	CRYBA1	CRYBA4	RAB3A	SORD	OPN1LW	SHROOM4	OPRK1	PCDHB14	PCDHB13	HPRT1	PCDHB11	PCDHB10	GCH1	AMPH	BEST1	PCDHB16	ARR3	CHM	KCNE1	CD24	HTR3A	HTR3B	APBA1	DTNA	DFNA5	OPRL1	OPN1MW	NLGN1	GJB6	SOD1	GABARAP	GJB2	ACCN1	YWHAG	ACCN3	YWHAH	CHML	GRIA2	GRIA1	MYCBPAP	ATP6V0A4	CTNS	HTR2C	OPN4	HTR2A	OCLM	SEPT5	KCNC4	SNCAIP	SLC6A1	GRIK1	GABRB2	SLC6A2	GRIK2	WFS1	GRIK4	SLC6A4	CNP	RPE65	RCVRN	CNGB1	NR2E3	VIPR1	GDNF	CNGB3	TGFB2	CRYGA	CRYGD	GALR3	GALR2	TIMM9	TGFBI	NQO1	RGR	LPAR3	COCH	KCND2	MYO6	MYO3A	BAIAP3	SIX3	VAX2	NTSR1	CNGA3	NTSR2	SIX6	CNGA1	TIMM8B	GABRR2	CBLN1	GABRR1	AKAP5	CARTPT	SRI	DRD1	DIAPH1	DRD2	ADORA2A	DRD4	KCNA1	OPN1SW	ATP6V1B1	ABCA4	RABGGTB	RABGGTA	PDE6A	PDE6B	PDE6C	PDE6D	PRR4	NOVA1	AIPL1	MYO1A	FSCN2	CPNE6	OMP	EFEMP1	SNAPIN	PDE6H	PDE6G	PDE7B	MTNR1B	CACNA1E	WDR1	CACNA1F	CORT	SST	RHO	CACNA1B	CYB5R4	POU6F2	RRH	PAX6	GABBR2	PAX3	PAX2	MBP	CRX	KCNQ5	SLC1A2	KCNQ4	KCNQ3	SLC1A3	SLC1A6	DLG4	POU4F3	KCNQ2	TAAR5	KCNQ1	SLC1A1	NPFF	RS1	RAX	EYA3	EML2	EYA4	TAS2R16	ALDH7A1	DHRS3	EYA1	KIF1B	TAS2R14	NRL	GHRL	CNTN4	UBB	AOC2	OAT	ALDH9A1	ROM1	ABLIM1	HCRT	CPLX1	NDUFB9	NDP	LUM	TIMM10	AKAP9	CABP4	TIMM13	CALCA	CD9	NPTX1	HRH3	SYN1	SYN3	SYN2	POU3F4	TAS2R43	GCHFR	COL4A4	GUCA1A	COL4A3	KLK8	PLP1	GLRB	MPZ	GUCA1C	NF1	MAL	RGS16	DBH	VSX1	PRPH2	RDH12	ATXN3	RDH10	KCNN1	PNOC	SLC6A5	KCNN3	ATXN7	CRH	PDC	SLC5A7	TBL1X	CHRNA10
REGULATION_OF_CELL_SHAPE	http://www.broadinstitute.org/gsea/msigdb/cards/REGULATION_OF_CELL_SHAPE	FGD2	FGD1	TAOK2	MYH9	CDC42EP2	CDC42EP1	ARAP1	ARAP3	FGD5	CDC42EP4	FGD6	CDC42EP5	FGD4
EPIDERMAL_GROWTH_FACTOR_RECEPTOR_SIGNALING_PATHWAY	http://www.broadinstitute.org/gsea/msigdb/cards/EPIDERMAL_GROWTH_FACTOR_RECEPTOR_SIGNALING_PATHWAY	EGFR	REPS2	GRB2	BCAR1	CBL	AFAP1L2	RPS6KA5	EPS15	NCK2	CDH13	CBLC	EPS8	ERBB2IP	EREG	EPGN	TDGF1	GAB1	TGFA	SHC1	EGF	SHC3	GRB7
AMINO_ACID_DERIVATIVE_BIOSYNTHETIC_PROCESS	http://www.broadinstitute.org/gsea/msigdb/cards/AMINO_ACID_DERIVATIVE_BIOSYNTHETIC_PROCESS	OAZ1	PRG3	GATM	ASMTL	ETNK1	GAMT	SLC5A7	CDO1	BBOX1	TGFB2
STEROID_HORMONE_RECEPTOR_SIGNALING_PATHWAY	http://www.broadinstitute.org/gsea/msigdb/cards/STEROID_HORMONE_RECEPTOR_SIGNALING_PATHWAY	MED12	MED24	IGF1	MED14	ARID1A	MED13	ESR2	RBFOX2	DAXX	CALCOCO1	PPARGC1B	MED4	MED30	YWHAH	MED16	MED17	UBR5	THRAP3	DDX54	MED1
CELLULAR_RESPONSE_TO_EXTRACELLULAR_STIMULUS	http://www.broadinstitute.org/gsea/msigdb/cards/CELLULAR_RESPONSE_TO_EXTRACELLULAR_STIMULUS	SREBF1	PPP1R9B	CHMP1A	CDKN1A	CDKN2B	NUAK2	ALB	FADS1	TP53	PCSK9	CARTPT	ASNS
POSITIVE_REGULATION_OF_PROTEIN_SECRETION	http://www.broadinstitute.org/gsea/msigdb/cards/POSITIVE_REGULATION_OF_PROTEIN_SECRETION	CRTAM	ACHE	CARD8	NOD2	CADM1	INS	ANG	PYCARD	GLMN	PYDC1	NLRP3	NLRP2
REGULATION_OF_MITOTIC_CELL_CYCLE	http://www.broadinstitute.org/gsea/msigdb/cards/REGULATION_OF_MITOTIC_CELL_CYCLE	CDC6	SIK1	SPHK1	SMAD3	AFAP1L2	ASNS	BIRC5	RCC1	CDC25C	CDK2	TGFB1	CHMP1A	CDKN2A	TMEM8B	BTG3	CDC123	MYO16	FBXO5	FOXC1	CDK10	APBB2	APBB1	DLG1
RIBONUCLEOTIDE_METABOLIC_PROCESS	http://www.broadinstitute.org/gsea/msigdb/cards/RIBONUCLEOTIDE_METABOLIC_PROCESS	CMPK1	ADSS	CTPS	FIGNL1	NUDT5	C16orf7	OLA1	ACLY	AK5	AMPD3	UMPS	ADK	ENTPD4	CTNS	GUK1	NDUFS1
BIOPOLYMER_MODIFICATION	http://www.broadinstitute.org/gsea/msigdb/cards/BIOPOLYMER_MODIFICATION	PPP2R5C	MYLIP	BTK	MAP3K6	ISG15	MAP3K9	ILK	MAP3K8	TLK1	TLK2	OGT	MAP2K6	PTPRJ	IKBKAP	MCRS1	PTPRM	BRAF	ROCK1	ROCK2	KIAA1804	PTPRH	PTPRR	PTPRT	PTPRU	KAT5	PTPRO	MARK4	MARK1	MARK2	PPP1CA	EIF2AK1	MAPK6	BACE2	MAPK4	F2	MAPK3	UBL4A	MAPK8	EIF2AK3	EIF2AK4	GGCX	PPP2R3B	PPP2R3A	ERBB3	ERBB2	DUSP10	DUSP12	IL17A	DUSP13	NAA50	TNKS	DNMT3B	MGAT4B	DNMT3A	MGAT4A	TGFBR1	PHB	EPM2A	NIM1	TAOK3	DUSP22	PCNP	MOGS	CDC42BPG	STRADA	UBA3	CDC42BPA	TNK1	PARP3	SMURF1	PARP4	TNK2	PARP1	PARP2	CDC42BPB	SEPHS1	LDLR	NUAK2	TSG101	CUZD1	PMVK	LATS1	LATS2	POMGNT1	MSRA	ATF7IP	SRPK2	LYN	MMP15	SRPK1	CCND1	MAST1	CARD14	MAST2	SIK2	CCND3	PPEF2	CCND2	PPEF1	IL12A	CAND1	TXK	USP25	DOLPP1	NSD1	NNAT	GPAA1	MKNK2	ABI3	MKNK1	ABI2	ABI1	MTMR3	NAGPA	SNRK	PTK2B	PPP2CA	MPDU1	PPP2CB	PCSK9	MTMR7	USP33	PCSK5	PPP1R17	IL3	IL5	TRIM23	NAE1	QPCT	RPS6KA5	CCL11	ATRX	DUSP5	DUSP4	DUSP3	RPS6KA4	DUSP2	NAA15	LARGE	CSNK1D	CSNK1E	GSK3B	WHSC1L1	ARAF	DPM1	NLRP12	DPM2	DPM3	DUSP9	LRP2	DUSP8	DUSP6	SIK1	PRPF4B	ZAK	STK38	STK36	TSPAN7	TSPAN8	MIPEP	TGFB1	FNTB	FNTA	CSNK2A1	B3GALNT1	ATG7	ST3GAL6	TDGF1	RPN1	RPN2	INSR	FBXO22	MATK	EGFR	BCL10	TWF1	RET	IL29	MYO3A	PTPRN2	HDAC10	HDAC11	IL20	EP300	RNF139	TESK2	UBA52	FBXO11	PHKA2	STK16	PAM	CCL2	FGR	STK11	STK10	UBE2V1	ST8SIA3	UBE2V2	ST8SIA2	MAPKAPK2	PNP	RABGGTA	ECE2	FBXW7	METTL1	PTK6	FBXW2	DYRK3	TRAF7	DYRK2	TRAF6	STK19	LIPT1	B4GALT7	HELLS	SDF2	NR4A3	TAF1	AIPL1	EHMT1	MOB1B	SMG1	ICMT	ATG3	FURIN	GLYCTK	NMT2	IKBKE	NMT1	PLK4	PLK3	TSC1	ST8SIA4	DYRK1B	DYRK1A	ABL1	MERTK	ABL2	HDAC6	ALG1	ALG2	UCHL1	PRDX4	PINK1	ALG5	ALG6	DPH3	FES	ALG8	PRMT1	NDUFS4	PRMT2	PRMT7	PKN3	PRMT8	CLCF1	PRMT5	LOXL2	MAN2B1	LOXL1	IP6K3	PPP2R1A	SGK1	MAN1A2	SGK3	LIMK1	PKN2	CDK9	PKN1	PADI4	NEK11	PPM1G	PPM1D	CHRM3	CHRM1	LCK	ERN1	DDB2	CDK2AP1	ERN2	UBB	AGER	PPM1M	CARM1	TM4SF4	PPP2R2A	TM4SF5	ACVR1	GALNT2	GALNT1	HS3ST5	GALNT7	APH1A	ADAMTS13	GALNT6	APH1B	BRSK2	PPM1B	BRSK1	STUB1	IGF1R	PRSS3	A4GNT	NSUN2	DCLK1	KDM4A	RNF144B	NF2	PDF	VHL	HCK	CBL	ANXA1	RAF1	MAN1C1	NCSTN	ICK	TSSK1A	JAK2	JAK3	DZIP3	B3GALT5	B3GALT4	AURKC	PTPN22	RNF217	PTPN21	AURKA	PRKG2	PRKG1	SLC35A1	PRKX	PRKY	PLOD2	WWP2	WWP1	WNK4	COL4A3BP	PLOD3	TRAK1	PSENEN	GTPBP4	BCR	PIM1	WNK1	CDK12	WNK3	WNK2	PIM2	PPARGC1A	CD37	UHRF2	CAMK4	HUWE1	CAMK1	SRP72	AMFR	NEK4	KAT2A	NEK6	FBXL2	TPST1	GCNT4	TPST2	GCNT3	KEL	STK17B	STRADB	PXK	STK17A	UHMK1	EPHB2	VRK1	VRK2	GAD1	GCNT1	BMP4	PLAT	LCMT1	PTPN18	FBXO2	CREBBP	PTPN14	PTPN13	OXSR1	PTPN12	ADPRH	EPHA5	CBLC	EPHA8	ALG12	ADAR	GRK1	GYPC	ACVRL1	FASTK	CCNT1	DMAP1	PTEN	ART1	SENP7	CAMKK2	ART3	PARN	PDPK1	SIK3	CTBP1	ADAM10	PSEN1	PSEN2	MAP3K10	MAP3K13	CTDP1	MAP3K12	SERP1	MAP3K11	USP7	PPP6C	FUT9	FUT8	ATG12	FUT7	FUT6	FUT5	NFS1	STT3B	CDK16	SUMO1	SET	STT3A	CHM	THG1L	GATAD2A	FUT4	PCMT1	FUT1	PRKAA1	PRKAA2	FUT2	QSOX1	CDK17	FYB	AGA	CSNK1A1	PTPRZ1	HCLS1	MEX3B	STAT1	TP53RK	COG3	MAPK12	COG7	MAPK15	PTCH1	PPP2R4	RBM14	COG2	LOR	MYOD1	TUSC3	UBQLN3	SAE1	APOBEC3G	PRKCB	TTN	APOBEC3F	IL31RA	DMPK	PRKACB	LOX	KAT8	KAT6B	KAT6A	CSNK1G2	PICK1	FUT10	SOCS1	CDKL3	STK4	CDKL5	STK3	TPTE	MAP4K3	MAP4K4	MAP4K5	CDKL1	RIPK3	DSP	RIPK4	CSNK1G3	CSTA	ERC1	KALRN	PPP5C	PPME1	SSH1	ITLN1	SSH2	MAP4K2	MAP4K1	ITGB2	NEDD8	ANAPC11	NAA10	IRAK3	NHP2	B3GNT5	PTPLA	LMTK2	RNF11	ERO1L	UBE2D1	IVL	STK38L	PGGT1B	GAL3ST1	RNF14	PTPN7	PTPN6	P4HB	PTPN9	PTPN3	PTPN2	PTPN5	UST	PTPN4	BMX	SSB	BRCA1	AKTIP	ULK1	DNMT1	PHEX	UBE2E2	MYLK	UBE2E1	IL22RA2	METAP1	METAP2	PRKAG1	TIMM50	AKT1	FOS	ACVR1B	PIGK	PAK2	PIGF	PIGG	NAA16	PIGH	POMT1	PIGB	PIGC	PAK1	CSK	CHUK	AKT3	AKT2	VCPIP1	PIGA	IRAK2	CCDC88A	PIGZ	PIGY	CCDC88C	PIGV	PRKCI	PIGU	PIGT	PRKCH	MINK1	CHST4	PIGS	PRKCG	CHST5	PRKCE	DAPK2	ALK	UBE2C	DAPK3	PRKCD	PIGO	DAPK1	TYK2	PRKD1	UBE2N	MAGT1	EVPL	CD80	SBF1	HIPK3	CD81	MDM2	PRKD3	ING5	ING4	PRKCZ	FRK	PPP4R2	PRKDC	HAT1	UBE3C	TRIB2	TRIB1	GLRX2	ERCC8	MAP3K3	CDK11A	MAP3K2	CDK11B	TGM3	CAMK2B	SCG5	TGM5	YES1	CAMK2A	PTPRB	PTPRC	ERG	PTPRD	LIPA	LTK	PTPRE	B3GALT2	METAP1D	UBE4B	SIRT4	SIRT5	SIRT6	PARK2	SIRT1	GSG2	SIRT2	SIRT3	GMFB	SPRR1A	GMFG	SPRR1B	KAT2B	TSSK2	TSSK4	LIPC	BMPR1B	IGFBP3	TSSK3	POFUT1	LIPE	TSSK6	BMPR1A	F2R
TRANSPORT	http://www.broadinstitute.org/gsea/msigdb/cards/TRANSPORT	USE1	ITSN1	RAE1	VPS4B	VPS4A	KIF5B	SCN2B	KIF5A	PDPN	VPS45	SCN2A	MYH7	MYH6	MYH9	GLTP	NPC1	NPC2	RYR3	F2	RYR1	MYBBP1A	GC	ORAI1	KIF4A	SCN1B	NFKBIE	MTX2	RER1	ARF6	CACNB3	CACNB4	BCL2L1	ARFGEF2	ARFGEF1	SLC29A1	PEA15	SLC29A2	INS	DUSP16	CKLF	RAC1	KIF3B	NXF5	ATP11B	HBA2	VDAC2	VDAC3	VDAC1	GH1	TONSL	STRADA	LASP1	RERE	KCNAB3	HTATIP2	LDLR	SLC20A1	KCNAB1	SLC20A2	AP2S1	BNIP3	NMUR1	NMUR2	SLC22A4	ANP32A	SLC22A3	SLC22A6	SLC22A5	KDELR1	SLC22A2	SLC22A1	KDELR2	AVP	AR	SLC22A7	PGAP1	SLC22A8	SLC3A2	TP53	PI4KB	SLC3A1	CLIC1	ELMO1	LRPAP1	CLIC3	CLIC5	LRMP	NUP107	SNAP29	AMPH	SORBS1	DDX19B	PKD2	EXOC5	SNAP23	SYNRG	SNAP25	UPF2	SLC8A1	UPF1	STAB2	TRAPPC10	CDH13	STAB1	GSK3B	RAB22A	LRP8	LRP2	YKT6	LRP3	NCBP2	ATOX1	TGFB1	PACSIN3	MCM3AP	STAP1	SLC33A1	BAIAP3	STIM2	STIM1	VAMP3	ABCA8	RAB7A	CCL3	ADORA2A	CCL8	ABCA2	ABCA1	CCL5	ABCA4	ABCA3	SLCO2A1	SCN9A	ABCB8	CUBN	MYO1E	ICMT	ABCB1	ABCB7	ABCB6	ABCB4	ATP7A	P2RX1	PTTG1IP	SLC13A4	ATP7B	SLC1A4	SLC1A5	SLC1A2	SLC1A3	SLC1A6	SLC1A7	SCN7A	SLC43A1	SLC1A1	SLC7A10	TIMM23	KIF1C	KIF1A	KIF1B	EPN1	PKDREJ	SRSF10	HRH3	SLC35B2	FCN2	SLC35B4	FCN1	CCS	SCNN1G	APPBP2	MFSD10	SCN5A	SCNN1A	SCNN1D	CBL	NOX1	SCRN1	GCK	BAX	SCN4B	FAF1	SCN4A	RAB3GAP2	SLC35A1	VPS33B	SLC35A2	SLC35A3	RAB1A	PICALM	GBF1	APOE	WNK4	LCAT	APOF	CEP290	RAB26	CD3G	ABCB11	WNK1	C16orf7	VTI1B	OPTN	AP4M1	VTI1A	ERP44	TMX1	KRT18	PPBP	ATP2C1	PEX26	RAB14	RAB13	CHKA	XK	RABEPK	MYO9B	CALR	RIMS1	CD74	AHSG	SLC11A2	STX12	STX18	STX16	TMED10	SLC31A2	SLC31A1	HIP1	MDFI	HNRNPA1	RABEP1	ATP2A3	ATP2A1	GOSR2	GOSR1	GHSR	CLTCL1	CLCN4	ARSB	GJA8	PPARA	KCNJ15	ATP6V0E1	PPARD	KCNJ10	KCNIP2	GJA4	KCNJ12	HVCN1	SLC26A2	GLI3	KCNJ11	SEC62	FXN	GOLGA5	GOLGA4	COX17	SPACA3	STX1A	RPGR	SLC26A4	KCNA10	GRM4	SLC26A3	ZDHHC17	PTGDS	RAB5A	STEAP2	RAB3A	BET1	AZU1	PEX19	FCGR1A	BCL2	PEX16	BCL3	PEX14	BCL6	PEX13	CD24	PEX12	PEX10	APBA1	RAB2A	FYB	NLGN1	GJB1	GABARAP	GJB2	SLC16A3	COG3	SLC16A2	SLC16A5	YWHAH	SLC16A4	SLC16A7	COG7	SLC16A6	RAB35	SLC16A8	CD14	COG2	KIF20A	SEPT5	SLC22A16	TSPO	SNCAIP	SLC22A13	SLC22A12	SLC22A14	EIF5A	GDNF	AIP	GATA2	SLC16A1	SLC25A22	NUP133	PICK1	ERP29	TCN2	TCN1	RPAIN	AKAP7	AKAP3	FXYD1	FXYD3	CAV1	SNX2	SNX1	SNX4	SNX3	LMAN1	FOLR3	FOLR2	ALB	FOLR1	PLIN3	NPM1	ARL6IP5	SPTBN4	LIN7A	SLC25A12	CORO1C	SLC25A11	SLC25A14	PPIH	SLC4A11	SLC25A13	SLC25A10	SPTBN2	SLC25A15	RSC1A1	SLC25A17	SLC5A1	SORL1	IPO5	ACTR1A	YRDC	RANBP2	TPR	ZW10	RALBP1	PRKCI	ARHGAP27	NLRP3	MFN2	GHRH	SCIN	ARCN1	TOM1	GHRL	COPE	CPLX2	CPLX1	TNF	NUP160	SLC37A4	AKAP9	NPTX1	CEP57	TAP2	SCG5	NEFL	SLC39A2	AGFG1	SLC39A1	GLRB	MON2	ATXN1	SH3BP4	MAP1S	HPX	SLC18A2	TRPC4AP	MAPK8IP3	SLC18A3	SLC18A1	MAPK8IP1	CSN2	LTBP2	MXI1	SSR1	KCNK7	KCNK6	KCNK5	TLK1	RPL11	CLCA2	OPA1	CLCA1	CLCA4	CRYAA	CRYAB	NOP58	COLEC12	ERGIC1	ERGIC2	ERGIC3	UXT	RPS19	ZNF238	RTP3	RTP4	HFE	PPT1	KCNJ2	KCNJ3	ATP6V0B	KCNJ1	ATP6V0C	ADRB3	ARAP3	SLC28A2	SEC23IP	SLC28A1	KCNK1	TINAGL1	KCNK3	KCNK4	KCNJ5	KCNJ4	KCNJ6	TRPS1	CD209	SYTL4	SYTL2	SYTL1	KCNK17	KCNH1	MSR1	PDIA3	FAM3D	GLRA1	FAM3B	GLRA2	SYNJ1	AP3S2	COPB2	SLC23A1	AP1S1	SLC23A2	COPB1	TAMM41	TRPV5	CETP	KCNG2	SCN10A	STX6	CLN3	STX5	FLNA	NUP205	SCN11A	KCNH2	KCNH3	KCNH4	EEA1	NAGPA	NUP214	KCNE1	KCNE2	PPP1R10	SELS	PLN	NLRP12	KCNF1	CTNS	SSR2	DNM1	BARD1	KCNC1	SLC44A1	KCNC4	SLC44A2	KCNC3	XPO6	AP1G1	ATP6AP1	SLC7A8	TNFSF14	SLC7A9	MIPEP	SLC7A4	SLC7A5	SLC7A6	SLC7A7	SLC2A8	APOA4	APOA2	SLC2A5	APOA1	SLC2A4	SLC2A3	SLC2A2	DDX25	SLC2A1	FLVCR1	KCND3	NUDT4	HNRNPA2B1	SLC34A1	SLC34A3	SLC34A2	DDX39A	COPG2	SLC40A1	LRPPRC	STX8	STX7	KCNA2	KCNA1	KCNA4	KCNA3	KCNA6	KCNA5	DOCK1	APOC3	DOPEY2	DOPEY1	HCN4	ANGPTL3	MRC1	HCN2	PRAF2	CACNA2D1	SMG6	SMG5	KCNB2	SMG7	SMG1	SNAPIN	TRNT1	TSC1	VCP	SLC7A2	TSC2	XPO7	TRIP6	CACNA1D	MYH10	SEC24B	PEX6	PEX3	PEX7	AKR1C4	PEX1	ZFYVE16	NPC1L1	RHOB	AKR1C1	SEC23A	TRPM3	SGK1	ATP6V1H	M6PR	TRPM2	ATP6V1F	ADRB2	ATG4D	ATG4C	ATG4B	ATG4A	IGF2R	SEC23B	STON2	NUP98	STON1	AP1M2	CDH1	SEC63	SLCO1A2	AP3M1	SEC22A	SEC22B	SEC22C	HBB	TCIRG1	PLP2	PSAP	NF1	CADPS	SLCO1B3	SLCO1B1	SLC14A1	GGA1	SLC14A2	SYT1	PDLIM7	AQP9	AQP8	AQP5	AQP4	AQP7	AQP6	AQP1	ADORA1	AQP2	GOT2	HOOK2	BAK1	HOMER3	TRAK1	CHRNA7	KIF13B	CLNS1A	TRPA1	CLEC4M	NNT	RHCG	TBRG1	KCNMB3	KCNMB4	STRADB	CDC37	UHMK1	KCNMB1	KCNMB2	SERINC1	TRAM1	TRPC1	TRPC4	TRPC3	TRPC6	TRPC5	SMAD3	ARFIP1	ABCG1	ABCG2	CBLB	NPY	CHRNB4	SRSF12	BET1L	LGTN	CHRNB1	CLEC7A	SLC46A1	ABCF2	SLC16A10	TIMM17A	TIMM17B	ASGR1	EDNRA	ZFYVE9	AP3B2	SLC25A3	SLC25A1	TOMM34	AP3B1	DYNC1I1	SLC25A4	SLC25A5	RPH3AL	LDLRAP1	ATP6V1C1	ANKRD27	CHMP1A	TOMM20	TOMM22	SLC27A4	GULP1	SLC19A1	BEST1	SQSTM1	ABCD2	ABCD3	AP3D1	ABCD4	CHP	CYTH1	CYTH2	CYTH3	ATP1A4	KCNV1	ABCC9	ATP6V1E1	ABCC3	HBQ1	ABCC1	ABCC2	ABCC8	ABCC5	ABCC6	NRBP1	SLC6A2	LMAN2L	SLC6A3	SLC6A4	CSPG5	AGXT	KLHL2	STARD3	SLC4A2	SLC4A1	SCAMP1	SCAMP3	SCAMP2	MYO6	LRP1B	NUPL2	TRAT1	PKD2L1	TNNT2	LYST	CARTPT	KALRN	MYL6	SRI	SLC38A3	DERL2	DERL1	NAPG	ITLN1	COPZ1	CTSA	NAPA	ENSA	KCNS3	KCNS1	SFTPD	SLC30A5	SCARB1	CKAP5	CPNE6	MALT1	UCP1	NFKBIL1	UCP3	UCP2	RHOT1	CPNE1	RHOT2	CPNE3	ASNA1	HPS4	TTPA	AKT1	KCNQ4	KCNQ3	SLN	CCT8L2	NECAP2	NCKIPSD	KCNQ2	KPNB1	KCNQ1	KHDRBS1	RAMP3	RAMP2	TM9SF2	HSP90AA1	TIMM44	KPNA6	KPNA5	KPNA4	KPNA3	KPNA2	KPNA1	SCARF1	MYL6B	SYN3	TNPO1	RHAG	SLC17A7	KCNN4	SLC17A5	SLC17A3	SLC6A7	KCNN1	SLC17A4	KCNN3	SLC17A1	SLC17A2	F2R
CELLULAR_LIPID_CATABOLIC_PROCESS	http://www.broadinstitute.org/gsea/msigdb/cards/CELLULAR_LIPID_CATABOLIC_PROCESS	HSD17B11	HACL1	PPARA	PPARD	ECH1	HSD17B14	ECHS1	PPT1	HADHB	APOA5	HSD17B6	BDH2	CPT1B	STS	ACADM	CYP46A1	ALDH5A1	ACADS	PLA2G15	PNPLA3	CPT1A	HAO1	ACADVL	CEL	YWHAH	GLA	PRDX6	HAO2	UGT2B4	PLA2G4C	NEU3	PLA2G4B	AKR1D1	SMPD4	SMPD3
EPIDERMIS_DEVELOPMENT	http://www.broadinstitute.org/gsea/msigdb/cards/EPIDERMIS_DEVELOPMENT	ASPRV1	PPARD	FGF7	BTD	S100A7	FST	CRABP2	CDSN	SPINK5	TGFB2	GLI1	PLOD1	CTGF	ALOX12B	KRT85	KRT83	DHCR24	STS	FLOT2	UGCG	FOXN1	KRT13	KRT10	WAS	SCEL	IL20	PTHLH	NME2	EVPL	KRT17	KRTAP5-9	ATP2C1	KRT16	KRT15	KRT14	DSP	LAMC2	COL1A1	EMP1	RBP2	HOXB13	ALDH3A2	KRT9	DCT	LAMB3	COL17A1	COL7A1	KRT5	POU2F3	KRT1	KRT2	TGM3	CALML5	TGM5	ERCC3	ERCC2	KLK7	KLK5	KRT31	GJB5	KRT34	COL5A2	KRT32	LAMA3	ATP2A2	CASP14	SPRR1A	SPRR1B	BNC1	PTCH2	FABP5
REGULATION_OF_RESPONSE_TO_STIMULUS	http://www.broadinstitute.org/gsea/msigdb/cards/REGULATION_OF_RESPONSE_TO_STIMULUS	CADM1	BCAR1	IL28RA	APOBEC3G	SPINK5	APOBEC3F	TLR8	TGFB2	CFHR1	MAP3K7	CHRNA7	IFNK	CRTAM	POLH	IL29	SLA2	PRKCG	NFAM1	NCR1	TRAT1	SLIT2	THY1	IL20	UBE2N	TARBP2	LAT2	EREG	PTGDS	IL12A	CARTPT	GHRL	IL12B	TRAF2	MBL2	UBE2V1	UBE2V2	CX3CL1	AHSG	TNFRSF1A	KRT1	C2	TRAF6	SCG2	IL4	PTPRC	KLK8	IL8	CEBPG	MALT1	FOXP3	CD1D	LEP	CDH13	NPY	FYN	EEF1E1	IKBKG	CD79A	GHSR
REGULATION_OF_MAP_KINASE_ACTIVITY	http://www.broadinstitute.org/gsea/msigdb/cards/REGULATION_OF_MAP_KINASE_ACTIVITY	ZAK	MBIP	TLR6	DAXX	PDCD4	MAP3K6	MAP3K5	MDFIC	CXCR4	MAP3K9	TDGF1	SPRED2	TGFA	CHRNA7	SHC1	PAK1	GNG3	SPRED1	S1PR2	FGF2	EGFR	DBNL	C5AR1	PIK3CB	MADD	KIAA1804	PKN1	PROK2	GRM4	ADRB2	MAP4K5	PLCE1	LAX1	HIPK3	CD81	MAP3K10	GHRL	MAP3K11	ADORA2B	PTPLAD1	ERBB2	C5	FPR1	MAP4K1	TRIB3	TRIB2	TRIB1	MAP3K2	DUSP16	ADRA2A	ADRA2C	CD24	EGF	MDFI	GPS1	NF1	DUSP22	TPD52L1	SOD1	GPS2	DUSP2	RGS3	EPGN	RGS4	DUSP9	DUSP8	DUSP6
NEGATIVE_REGULATION_OF_TRANSCRIPTION	http://www.broadinstitute.org/gsea/msigdb/cards/NEGATIVE_REGULATION_OF_TRANSCRIPTION	FST	RBFOX2	ZNF254	TCEAL1	TGFB1	EPC1	SIN3A	WWP1	ZNF396	SUPT5H	KAT8	TWIST2	KAT6B	TWIST1	KAT6A	ZNF593	KDM5B	ZHX1	MECP2	ZHX2	ZNF189	ZHX3	NR0B2	NR0B1	CSDA	FOXN3	PA2G4	TIMELESS	ZNF238	SMARCE1	PIAS4	TGIF1	PRDM1	SUDS3	EID1	HMGB1	EID2	GCLC	SNX6	ELK3	VPS72	NR1H2	VDR	MEIS2	HEXIM2	HEXIM1	DRAP1	BCOR	RUNX2	TCF25	NKX2-5	HELLS	ZNF423	NKRF	MDFI	DMBX1	HMGB1P10	BMP2	CREBZF	KLF12	KLF10	PHB	KLF11	SMAD4	RYBP	SMAD3	SMAD2	SNW1	FOXP3	UBP1	UIMC1	BRCA1	HDAC5	NR1I2	SMARCC2	JAZF1	DNMT1	RFX3	RBPJ	HDAC8	KLF4	E2F1	ZBTB32	PPARD	RSF1	ARID4A	E2F6	DEDD	NR6A1	SPI1	TP63	ZNF202	CTCF	PAWR	ZEB1	GLI2	HSBP1	DAXX	ZNF345	PDCD4	MEN1	ZNF350	GFI1B	ZNF148	PCGF6	ATP8B1	POU4F2	NRG1	NFX1	ZNF281	ATF7IP	KHDRBS1	LDB1	ARID5B	SLA2	ARID5A	NDUFA13	TLE1	RB1	FOSB	NRIP1	MXD4	CHMP1A	EREG	BPTF	ZNF136	ERN2	RIPPLY1	MDM2	MDM4	CUX1	COMMD7	NSD1	ZFP161	ING4	GLIS3	ZMYND11	BCLAF1	TNF	GLIS2	GLIS1	PML	ZBTB16	ZNF177	ZNF174	CALCA	ORC2	SUMO1	LANCL2	POU2F1	GATAD2A	PEX14	BCL3	PER1	BCL6	SUPT4H1	ENO1	FOXD3	TBX3	VHL	TBX2	ZNF24	TRIM27	SIRT4	CENPF	TNP1	SIRT5	ILF3	PHF12	CBY1	SNAI2	SIRT1	SIRT2	STAT3	ATXN1	ZNF157	ID2	ID1	YAF2	DR1	IRF7	IRF8	ARHGAP35	IRF2	PHF21A	ID4	ID3	CIR1
HOMEOSTATIC_PROCESS	http://www.broadinstitute.org/gsea/msigdb/cards/HOMEOSTATIC_PROCESS	SLC9A7	MPV17	CD52	BAK1	AGTR1	APP	APOE	LCAT	CHRNA7	CHRNA1	CDH23	FTL	CLRN1	C5AR1	PPARGC1A	THY1	CCR9	CCR8	ERP44	NPC1	CCR7	RPS19	CCR6	NPC2	CCR5	RHCG	ATP2C1	CCR4	CCR3	CCR2	STC1	IQCB1	KCNMB3	KCNMB4	CLCN3	HFE	PPT1	BDKRB1	BCL2L1	BDKRB2	CALR	KCNMB2	NPHP3	PCDH15	RPS6	ABCG1	CD55	ETS1	AVPR1B	AVPR1A	GRK1	SLC9A1	CCKAR	MCHR1	HNF1A	GLRA1	USH1G	SPI1	ZNF675	BNIP3	DFNB31	EDNRA	GPX1	FXN	SAA1	NMUR2	TRPV4	CETP	XCR1	MYC	USH2A	CLN3	AIFM3	CCKBR	LYN	GPR98	INHBA	PROK2	NPPB	USH1C	CLN5	CLN6	CLDN16	TFR2	CCR1	CCL23	BCL2	PCSK9	CD24	IL6	OPRL1	IL7	HCLS1	ATP1A3	ATP1A4	NPR1	CCL19	ATP1A1	ATP1A2	SOD1	CCL15	SELS	TMPRSS3	CCL11	CCL13	CCL14	LARGE	MT2A	NARFL	MC4R	CP	BARD1	GNA15	CASR	ATOX1	F2RL1	FOXO3	CXCL12	APOA4	APOA2	APOA1	SLC2A4	GALR2	APOA5	RGN	S1PR3	SLC4A1	ACIN1	BUD31	LPAR2	LPAR3	S1PR4	BCL10	DDIT3	SLC34A3	PLCE1	EP300	HIF1A	GYLTL1B	CARTPT	SLC40A1	GLP1R	SRI	CCL1	C3AR1	DRD1	CCL3	CAV1	CCL2	DERL1	GCLC	CYSLTR1	ABCA2	ABCA1	ATP6V1B1	CCL5	FTH1	CCL7	P2RY4	P2RY2	SFTPD	SLC30A5	DYRK3	ANGPTL3	MAFB	ATP7A	GCM2	SLC4A11	CXCL13	RHOT1	RHOT2	CACNA1C	XCL1	CACNA1A	IFI6	ATP7B	CXCR3	AKT1	ACVR1B	ALAS2	TPP1	CXCR4	NDUFS1	AKR1C1	KNG1	LDB1	CDK6	ACVR2A	TARBP2	LCK	GHRL	TAC1	EGLN2	EGLN1	GLRX2	CALCA	CALCB	PTPRC	SLC12A4	CEBPG	NF1	MTL5	RHAG	RDH12	GCK	HPX	BAX
SODIUM_ION_TRANSPORT	http://www.broadinstitute.org/gsea/msigdb/cards/SODIUM_ION_TRANSPORT	SLC8A1	SGK1	SCN1B	SCN2B	SCN2A	ATP1A4	SLC34A3	TRAPPC10	SLC4A11	SLC17A3	SLC17A4	SLC17A2	SCN9A	SCN4B	SCN11A	SCN7A	SCNN1G	SCN5A	SCNN1A	SCNN1D	SCN4A	SCN10A
POSITIVE_REGULATION_OF_DNA_METABOLIC_PROCESS	http://www.broadinstitute.org/gsea/msigdb/cards/POSITIVE_REGULATION_OF_DNA_METABOLIC_PROCESS	IL4	UBE2N	EREG	CEBPG	TNFSF13	PRKCG	GLI2	PPARGC1A	TGFB1	GLI1	RAD51
VASCULATURE_DEVELOPMENT	http://www.broadinstitute.org/gsea/msigdb/cards/VASCULATURE_DEVELOPMENT	ACVRL1	HTATIP2	IL18	TNFSF12	FOXO4	SPINK5	CANX	SHH	TGFB2	CUL7	ANG	ROBO4	ERAP1	RHOB	CHRNA7	EGFL7	PDPN	MYH9	NCL	THY1	PROK2	SERPINF1	BTG1	VEGFA	FOXC2	NPPB	ATPIF1	EMCN	RNH1	PML	PF4	AGGF1	IL17F	EGF	ANGPTL3	RUNX1	RASA1	C1GALT1	ANGPTL4	SCG2	COL4A3	COL4A2	CCM2	IL8	SPHK1	NF1	NPR1	TNNI3	PLG	CDH13	EPGN	STAB1	NOTCH4	GLMN	AMOT
CELLULAR_HOMEOSTASIS	http://www.broadinstitute.org/gsea/msigdb/cards/CELLULAR_HOMEOSTASIS	GNA15	CASR	ATOX1	F2RL1	CD52	CXCL12	AGTR1	BAK1	APP	GALR2	RGN	CHRNA7	S1PR3	SLC4A1	BUD31	CHRNA1	LPAR2	LPAR3	FTL	CDH23	S1PR4	CLRN1	C5AR1	DDIT3	SLC34A3	THY1	CCR9	CCR8	ERP44	CCR7	PLCE1	CCR6	GYLTL1B	CCR5	RHCG	ATP2C1	CCR4	CCR3	CCR2	CARTPT	STC1	SLC40A1	GLP1R	CCL1	SRI	IQCB1	KCNMB3	C3AR1	KCNMB4	CCL3	CLCN3	DRD1	GCLC	CCL2	CYSLTR1	HFE	PPT1	BDKRB1	BCL2L1	BDKRB2	CALR	CCL5	CCL7	FTH1	KCNMB2	NPHP3	P2RY4	P2RY2	SLC30A5	PCDH15	ATP7A	CD55	GCM2	SLC4A11	CXCL13	AVPR1B	AVPR1A	RHOT1	RHOT2	XCL1	CACNA1C	CACNA1A	IFI6	ATP7B	GRK1	MCHR1	CCKAR	GLRA1	USH1G	BNIP3	CXCR3	EDNRA	GPX1	FXN	CXCR4	SAA1	NMUR2	TRPV4	XCR1	MYC	NDUFS1	USH2A	KNG1	CLN3	AIFM3	CCKBR	GPR98	PROK2	LCK	GHRL	USH1C	CLN5	CLN6	CLDN16	TFR2	CCR1	EGLN2	TAC1	GLRX2	CALCA	CALCB	CCL23	BCL2	CD24	PTPRC	OPRL1	SLC12A4	ATP1A3	CCL19	MTL5	ATP1A4	ATP1A1	ATP1A2	SOD1	CCL15	RHAG	SELS	TMPRSS3	CCL11	RDH12	CCL13	CCL14	LARGE	HPX	BAX	MT2A	CP
STRIATED_MUSCLE_CONTRACTION_GO_0006941	http://www.broadinstitute.org/gsea/msigdb/cards/STRIATED_MUSCLE_CONTRACTION_GO_0006941	ALDOA	SRI	MYL2	MYBPC3	PGAM2	TTN	MYBPH	ATP2A1	GAA	SMPX	MYOM1	KBTBD10	CASQ2	DTNA
GLYCOPROTEIN_BIOSYNTHETIC_PROCESS	http://www.broadinstitute.org/gsea/msigdb/cards/GLYCOPROTEIN_BIOSYNTHETIC_PROCESS	GYPC	TUSC3	LDLR	ALG1	B3GALT5	ALG2	B3GALT4	ALG5	TSPAN7	ALG6	TSPAN8	ALG8	POMGNT1	B3GALNT1	POMT1	TRAK1	RPN1	OGT	TNIP1	MAN1A2	FUT10	ALK	CD37	MAGT1	BACE2	DOLPP1	TM4SF4	SERP1	TM4SF5	GCNT4	GALNT2	GCNT3	GALNT1	FUT9	FUT8	GALNT7	FUT7	GALNT6	KEL	FUT6	FUT5	ST8SIA3	ST8SIA2	NECAB3	STT3B	IL17A	STT3A	B3GNT5	MPDU1	FUT4	FUT1	FUT2	A4GNT	GCNT1	GAL3ST1	SDF2	MGAT4B	MGAT4A	LIPA	B3GALT2	MAN1C1	COG3	MOGS	COG7	LARGE	ST8SIA4	DPM1	DPM2	DPM3	LRP2	LIPC	POFUT1	ALG12	COG2
ICOSANOID_METABOLIC_PROCESS	http://www.broadinstitute.org/gsea/msigdb/cards/ICOSANOID_METABOLIC_PROCESS	PTGES3	CYP2J2	PRG3	FADS1	PTGS1	CD74	MIF	AKR1C3	CYP4F8	TNFRSF1A	AKR1C2	PTGDS	PTGES	CYP4F3	LTA4H	CYP4F2	HPGD
PHOSPHOINOSITIDE_BIOSYNTHETIC_PROCESS	http://www.broadinstitute.org/gsea/msigdb/cards/PHOSPHOINOSITIDE_BIOSYNTHETIC_PROCESS	PIGZ	IMPA1	PIGY	PIK3C2A	PIGV	PI4KA	GPAA1	PIGU	PIGT	PIGS	PI4KB	PIGO	PIGK	PIGF	PIGG	PIGH	CD81	PI4K2A	DPM1	PIGB	DPM2	PIGC	DPM3	PIGA
SECRETION	http://www.broadinstitute.org/gsea/msigdb/cards/SECRETION	SEPT5	SYT1	SLC22A16	NRBP1	SLC22A18	SNCAIP	AQP9	LTBP2	CADM1	LMAN2L	AQP5	USE1	AQP4	AQP7	AQP6	AQP1	TPD52	AQP3	IL11	SCTR	AQP2	NLRC4	APOA2	APOA1	GBF1	KCNK5	RAB26	GUCA2B	DNAJC1	SCAMP1	CRTAM	SCAMP3	MYO6	SCAMP2	BAIAP3	SLC34A1	VTI1B	OPTN	ERGIC1	ERGIC2	ERGIC3	ERP44	TMX1	COPG2	KRT18	BACE2	RAB14	CARTPT	VAMP3	UNC13B	AKAP3	KCNMB4	ACHE	CCL3	ARFGAP3	PPY	STX7	NAPG	ADORA2B	COPZ1	RER1	CCL8	RABEPK	NAPA	ABCA1	PYDC1	ATP6V1B1	CCL5	ARFGEF2	LMAN1	RIMS1	ARFGEF1	KCNJ1	LIF	STX18	INS	STX16	CKLF	TMED10	DOPEY2	DOPEY1	SRGN	NPHP1	CARD8	CIDEA	SNAPIN	ARFIP1	FOXP3	LIN7A	CEL	SYTL4	GLMN	GOSR2	GOSR1	GHSR	CLCN5	COPA	FAM3D	TACR2	FAM3B	DPH3	PDIA4	CANX	COPB2	NOD2	NMUR1	ANG	COPB1	NMUR2	AP3B2	SLC22A4	SLC22A2	ZW10	KNG1	STX1A	RPH3AL	GRHPR	INHA	NLRP3	NLRP2	INHBB	OSM	KIF1C	SLC26A3	INHBA	GRM4	GHRH	SCIN	GHRL	NPPB	ARL4D	STEAP2	IFT88	COPE	PKDREJ	SNAP29	CLDN16	VIP	AVPR2	RAB3A	CPLX2	CPLX1	CLCNKA	BET1	CLCNKB	HRH3	SYN3	PYCARD	SEC22A	NFAT5	SEC22B	SEC22C	SCG5	SCNN1G	SNAP23	EXOC5	SCNN1B	SNAP25	SCNN1A	SCG2	RAB2A	GUCA1B	SERGEF	TBX3	NLGN1	SCRN1	NPR1	MON2	CADPS	COG3	GCK	COG7	NPHS2	NPHS1	NLRP12	ATP6V0A4	YKT6	COG2
DNA_REPLICATION	http://www.broadinstitute.org/gsea/msigdb/cards/DNA_REPLICATION	DBF4	PRIM1	IGHMBP2	MUTYH	CDKN2D	PRIM2	PMS2	KAT7	PMS1	RBMS1	MCM3AP	GTPBP4	POLE	RAD9A	POLB	RNASEH2A	ORC1	RFC3	RPAIN	RFC4	RFC1	TBRG1	RAD17	ENPP7	ACHE	HMGB2	MRE11A	TIPIN	POLE2	POLE3	EGF	S100A11	ATR	POLD4	POLD1	POLD2	ABL1	KCTD13	DUT	NBN	NAP1L1	MLH1	TERF2IP	GLI2	PMS2P1	CDT1	GLI1	MCM7	ORC4	DKC1	NT5M	POLG2	CDC6	CCDC88A	REV1	NOL8	PRKCG	MCM2	MCM3	MCM5	RAD50	CDK2	PURA	RAD51	EREG	CDK2AP1	ORC5	PTMS	REV3L	NUP98	WRNIP1	POLA1	KIN	POT1	RPA4	RPA3	RPA1	TFAM	RPA2	TYMP	ORC2	SET	CDC45	TSPYL2	KRT7	TINF2	TERF2	EXO1	MSH6	UPF1	MSH3	NF2	MSH2	MSH5	GMNN	NASP	IGF1	SPHAR	TP73	NAE1	ORC3	REPIN1
APOPTOTIC_MITOCHONDRIAL_CHANGES	http://www.broadinstitute.org/gsea/msigdb/cards/APOPTOTIC_MITOCHONDRIAL_CHANGES	BID	BAK1	GPX1	DNM1L	CDKN2A	BBC3	BAX	PMAIP1	SFN	BCL2L1	IFI6
POSITIVE_REGULATION_OF_CELLULAR_COMPONENT_ORGANIZATION_AND_BIOGENESIS	http://www.broadinstitute.org/gsea/msigdb/cards/POSITIVE_REGULATION_OF_CELLULAR_COMPONENT_ORGANIZATION_AND_BIOGENESIS	KATNB1	EIF5A	ARF6	PPT1	AHSG	AZU1	GATA2	CDC42	SORBS3	CDC42EP2	CDC42EP1	ROBO1	MAPT	SFTPD	ARAP1	DAZL	ROBO2	CDC42EP4	ARHGEF10L	EIF2B5	CDC42EP5	SPACA3	DAZ1	NF2	CBL	LDLRAP1	PPARGC1A	BOLL	SLIT2	UBE2N	AMIGO1	NCK2	TPPP	NCK1	GHRL	FAF1
GENERATION_OF_A_SIGNAL_INVOLVED_IN_CELL_CELL_SIGNALING	http://www.broadinstitute.org/gsea/msigdb/cards/GENERATION_OF_A_SIGNAL_INVOLVED_IN_CELL_CELL_SIGNALING	SEPT5	RAB3A	SYT1	KCNMB4	SNCAIP	FAM3D	FAM3B	RIMS1	IL11	LIF	HRH3	SYN3	SCG5	SNAP25	STX1A	TBX3	BAIAP3	NLGN1	SNAPIN	INHA	INHBB	OSM	GRM4	INHBA	GCK	GHRH	CARTPT	GHRL	GHSR
CELL_CELL_ADHESION	http://www.broadinstitute.org/gsea/msigdb/cards/CELL_CELL_ADHESION	CLDN8	CLDN7	CADM3	MPZL2	CLDN9	ACVRL1	CADM1	CLDN4	CLDN3	CLDN6	LMO4	CLDN5	CDSN	PTEN	APOA4	REG3A	CD47	CDKN2A	CD93	ROBO1	ROBO2	COL11A1	ALX1	DLG1	SYK	EGFR	BCL10	GTPBP4	VANGL2	MGP	CD164	CERCAM	CTNNA3	THY1	AMIGO1	CD84	AMIGO2	NCAM2	AMIGO3	SIRPG	CD34	ATP2C1	NPTN	CLDN1	CLDN2	CNTN4	CLDN16	CLDN17	CLDN18	EMCN	CDK5R1	TNF	CLDN19	PKHD1	NINJ2	CLDN10	ITGB2	CRNN	CLDN11	CX3CL1	CLDN12	ITGB1	CDH5	CLDN14	CLDN15	CALCA	ANXA9	PVRL1	TRO	PVRL3	PVRL2	B4GALNT2	PKD1	RASA1	BMP1	NF2	COL13A1	NLGN1	LGALS7	CLDN22	CELSR1	CLDN20	CLDN23	CDH13	CD209	CYFIP2
NEGATIVE_REGULATION_OF_CELL_PROLIFERATION	http://www.broadinstitute.org/gsea/msigdb/cards/NEGATIVE_REGULATION_OF_CELL_PROLIFERATION	RARRES3	RARRES1	CNOT8	AIF1	TNFSF15	FOXO4	MXI1	TGFB2	MAGED1	CUL2	CUL5	CDKN2A	CDKN2B	CDKN2C	CDKN2D	IL1B	ODZ1	CUL1	IL1A	GTPBP4	CGRRF1	IL29	SSTR4	PTHLH	SSTR5	SSTR2	NME2	SIRPG	SSTR3	ADAMTS8	NME1	SSTR1	ALOX15B	CD33	TBRG1	MNT	ADAMTS1	ATPIF1	TGFB1I1	EMP3	EIF2AK2	ENPP7	LST1	IFITM1	UMOD	CHEK1	SESN1	FTH1	NPM1	PRKRA	BAI1	SFTPD	AIMP1	GML	B4GALT7	RUNX3	COL18A1	TP53I11	GNRH1	KLF10	KLF11	S100A11	BRCA2	FOXP3	GAS8	RERG	CDKN1C	NOTCH2	TSC1	NUP62	ETS1	FABP3	MYO16	HGS	GLMN	ADRA1A	UTP20	LDOC1	FABP7	SST	PRKRIR	KLF4	FABP6	OPRM1	DLEC1	ACVRL1	IGFBP7	IGFBP6	BAP1	PAWR	PTEN	WARS	BNIPL	CGREF1	ANG	CCL3L3	CDK10	DLG5	CDC6	CTBP1	CTBP2	RBBP4	CDK6	CD164	MXD4	OSM	MFN2	NCK2	TNFRSF9	PPM1D	BTG2	EREG	BTG1	BTG4	SCIN	BTG3	MDM2	GHRL	MDM4	TM4SF4	CXCL1	ING5	ING4	FRK	NDN	TNFRSF8	ABI1	POU1F1	DEC1	CCL23	SPEG	KRT4	GPNMB	QSOX1	FGFBP1	ING1	APC	SCG2	NOX4	COL4A3	IL6	PDS5B	NF2	IL8	VHL	TBX5	NF1	CDKN3	PLG	CDH13	CUL4A	EEF1E1	ATP8A2	KAT2B	TOB2	TOB1
POSITIVE_REGULATION_OF_LYMPHOCYTE_ACTIVATION	http://www.broadinstitute.org/gsea/msigdb/cards/POSITIVE_REGULATION_OF_LYMPHOCYTE_ACTIVATION	IL4	PTPRC	IL7	CD3E	IL18	CD276	TNFSF13	SOCS5	IL21	TGFB1	SART1	THY1	CD47	NCK2	SIRPG	NCK1	LCK	IL12A	ZAP70	IL12B	CD24	EBI3	ICOSLG	CD28
DNA_DAMAGE_RESPONSESIGNAL_TRANSDUCTION	http://www.broadinstitute.org/gsea/msigdb/cards/DNA_DAMAGE_RESPONSESIGNAL_TRANSDUCTION	NBN	ZAK	HUS1	PML	CHEK1	SFN	BRSK1	CHEK2	TRIAP1	PCBP4	BCL3	DYRK2	GML	CCNA2	ATRIP	MYO6	AIFM1	RINT1	CIDEB	TP53	CIDEA	RAD9A	IFI16	ATR	FOXN3	TP73	NEK11	BRCA1	NAE1	C16orf5	RAD1	EEF1E1	SMC1A	ABL1	RAD17
EMBRYONIC_MORPHOGENESIS	http://www.broadinstitute.org/gsea/msigdb/cards/EMBRYONIC_MORPHOGENESIS	BCL10	TBX3	TBX5	LMO4	VANGL2	FTO	DSCAML1	TBX1	MBNL1	CELSR1	SOD1	GLI2	ZIC1	TINAG	SHH	CEP290	PTCH1
NLS_BEARING_SUBSTRATE_IMPORT_INTO_NUCLEUS	http://www.broadinstitute.org/gsea/msigdb/cards/NLS_BEARING_SUBSTRATE_IMPORT_INTO_NUCLEUS	FYB	CBLB	TRPS1	IPO5	KPNA6	KPNA5	KPNA4	NCKIPSD	KPNA3	KPNA2	KPNB1	RERE	KPNA1
DIGESTION	http://www.broadinstitute.org/gsea/msigdb/cards/DIGESTION	COPA	CCKAR	PPY	LDLR	SLC15A1	CELA3A	PGC	PPYR1	VIPR1	SCTR	APOA4	AKR1C2	ACSL1	CYP39A1	GALR1	PRSS2	PRSS3	GALR2	TFF2	NPC1L1	TFF3	AMY2B	HTR3A	NMU	AKR1C1	CTRL	MUC2	CCKBR	CAPN9	PPARGC1A	CEL	SSTR2	BAAT	SSTR1	AKR1B10	MLNR	CTSE	MEP1A	MEP1B	PYY	FABP2	AMY1B	SST	AKR1D1
COFACTOR_TRANSPORT	http://www.broadinstitute.org/gsea/msigdb/cards/COFACTOR_TRANSPORT	SLC22A16	FOLR3	FOLR2	PDPN	HPX	FOLR1	SLC22A4	PPT1	SLC22A5	SLC19A1	SLC46A1
NEGATIVE_REGULATION_OF_TRANSCRIPTION_FROM_RNA_POLYMERASE_II_PROMOTER	http://www.broadinstitute.org/gsea/msigdb/cards/NEGATIVE_REGULATION_OF_TRANSCRIPTION_FROM_RNA_POLYMERASE_II_PROMOTER	E2F1	ZBTB32	PPARD	E2F6	FST	NR6A1	SPI1	ZNF202	CTCF	ZEB1	PAWR	HSBP1	GLI2	ZNF345	TCEAL1	ZNF254	MEN1	EPC1	GFI1B	ZNF148	POU4F2	SUPT5H	NFX1	TWIST1	ZNF281	ZNF593	SLA2	MECP2	ZNF189	RB1	NR0B2	FOSB	CSDA	MXD4	NRIP1	ZNF238	BPTF	ZNF136	MDM2	TGIF1	MDM4	PRDM1	CUX1	NSD1	ZFP161	HMGB1	ZMYND11	EID1	GLIS3	GLIS1	ZNF177	VPS72	ZNF174	ORC2	MEIS2	HEXIM2	HEXIM1	DRAP1	BCL6	SUPT4H1	NKX2-5	TCF25	ENO1	FOXD3	MDFI	HMGB1P10	KLF12	VHL	KLF10	KLF11	RYBP	TRIM27	SMAD3	SNAI2	STAT3	ZNF157	IRF7	DR1	IRF8	JAZF1	IRF2	PHF21A	DNMT1	HDAC8
REGULATION_OF_CATALYTIC_ACTIVITY	http://www.broadinstitute.org/gsea/msigdb/cards/REGULATION_OF_CATALYTIC_ACTIVITY	ALS2	XRCC4	RAB3GAP2	ADORA3	ADCY7	EDN2	RAB3GAP1	MAP3K7	MAP3K6	MAP3K5	MAP3K4	DIRAS3	MAP3K9	PSENEN	CHRNA7	GNG3	ANAPC2	DBNL	GTPBP4	C5AR1	PIK3CB	KIAA1804	THY1	BCL2L10	CRHR1	IFNB1	PPP6R3	CCR2	F2	ATPIF1	ACR	TAB1	CDK5R1	CDK5R2	GNAI3	GNAI2	PTPLAD1	ERBB2	CHEK1	STRADB	CDC37	ADCYAP1	SERINC2	ADRB3	SERINC5	HEXIM2	HEXIM1	SERINC1	DUSP16	FBXO5	DIABLO	ARAP1	HIP1	MDFI	TAOK2	MAP2K3	SMAD3	DUSP22	TPD52L1	CBLC	STRADA	RGS3	RGS4	AVPR1B	AVPR1A	CCNT2	CCNT1	PTEN	LATS1	DAXX	LATS2	CAMKK2	EDNRA	CCNE2	EDNRB	GPX1	NMUR1	NMUR2	TGFA	CAP1	FGF2	SERTAD1	DHCR24	CDC6	CCNK	AIFM3	CCKBR	TP53	HERC5	ECSIT	CARD10	GTF2H1	PROK2	GRM4	NCK2	CCND1	GRM3	GRM2	PSEN1	EREG	CCND3	GNAQ	CCND2	LAX1	GRM8	GRM7	PSEN2	GADD45G	GIPR	MAP3K10	CAND1	GNAS	GADD45B	GADD45A	MAP3K13	ZER1	MAP3K11	AVPR2	PARD3	C5	FPR1	BCCIP	SFN	AZU1	CD24	CAP2	BIRC5	CRIPAK	CDKN3	SOD1	STAT1	MNAT1	DUSP2	P2RY11	GLA	EPGN	ADAP1	IFT57	PPP2R4	DUSP9	DUSP8	DUSP6	GNA15	ZAK	C13orf15	TNFSF15	PKMYT1	MBIP	PMAIP1	TLR6	GHRHR	APOA2	NLRC4	CDKN2A	CASP8AP2	GALR1	CDKN2B	MDFIC	CDKN2C	GALR3	CDKN2D	APOA5	TDGF1	SPRED2	RGN	BUD31	SPRED1	S1PR2	LPAR2	S1PR4	EGFR	RBL2	MADD	RBL1	PICK1	HBXIP	TNNT2	MAP4K5	PLCE1	CARTPT	GLP1R	FGD2	TRAF2	FGD1	ADORA2B	DRD5	MAP4K1	APOC2	CCNG1	PYDC1	MTCH1	ADRA2A	ADRA2C	TRAF7	TRAF6	FGD5	EGF	ANGPTL3	FGD6	FGD4	ANGPTL4	CARD8	PIF1	MALT1	ATP7A	CDKN1C	NOSIP	VCP	TSC1	BBC3	LTB4R2	ABL1	ABL2	DNAJB6	IFI6	GABBR1	GABBR2	PDCD4	CASP9	PAK2	CXCR4	ANG	CDK5RAP3	SHC1	PAK1	CDK5RAP1	PLCB2	IRAK1	CCDC88A	RALBP1	CYCS	ARHGAP27	PKN1	CDK7	RB1	NLRP3	NLRP2	UBE2N	TARBP2	ADRB2	ADRB1	CHRM1	HIPK3	CD81	LCK	ERN1	GHRL	PRKD3	GAP43	CALCR	CKS1B	APH1A	TRIB3	TRIB2	TRIB1	CALCA	MOAP1	TSPYL2	MAP3K2	CD4	PPAP2A	APC	GPS1	COL4A3	PTPRC	FOXL2	NF1	CDC25C	CDC25A	GPS2	NCSTN	PRLR	BAX	CKS2	APAF1	F2R
NUCLEOTIDE_BIOSYNTHETIC_PROCESS	http://www.broadinstitute.org/gsea/msigdb/cards/NUCLEOTIDE_BIOSYNTHETIC_PROCESS	CMPK1	ME1	ADSS	ADCY7	CTPS	ADORA2A	C16orf7	AK5	ABCA1	HPRT1	PPAT	TYMS	UMPS	UCN2	ADM	GRM8	OXER1	ADK	PDZD3	GUK1
GLIOGENESIS	http://www.broadinstitute.org/gsea/msigdb/cards/GLIOGENESIS	AZU1	NF2	NF1	CDK6	EIF2B2	SOD1	EIF2B1	EIF2B3	EIF2B4	SLIT2	EIF2B5
NUCLEOTIDE_SUGAR_METABOLIC_PROCESS	http://www.broadinstitute.org/gsea/msigdb/cards/NUCLEOTIDE_SUGAR_METABOLIC_PROCESS	UAP1	GMDS	CSGALNACT1	B4GALNT2	UGDH	TSTA3	PMM2	EXTL2	SLC35A3	UGP2
LIPOPROTEIN_BIOSYNTHETIC_PROCESS	http://www.broadinstitute.org/gsea/msigdb/cards/LIPOPROTEIN_BIOSYNTHETIC_PROCESS	GPAA1	FNTB	PIGK	APOA2	FNTA	APOA1	PIGF	PIGG	PIGH	ATG7	CHM	PIGB	PIGC	PGGT1B	PIGA	AIPL1	PIGZ	PIGY	PIGV	PIGU	PIGT	PIGS	PIGO	DPM1	DPM2	DPM3
DNA_DAMAGE_RESPONSESIGNAL_TRANSDUCTION_RESULTING_IN_INDUCTION_OF_APOPTOSIS	http://www.broadinstitute.org/gsea/msigdb/cards/DNA_DAMAGE_RESPONSESIGNAL_TRANSDUCTION_RESULTING_IN_INDUCTION_OF_APOPTOSIS	AIFM1	PML	CIDEB	TP53	CIDEA	IFI16	SFN	CHEK2	BRCA1	TP73	C16orf5	PCBP4	BCL3	DYRK2	ABL1
VESICLE_LOCALIZATION	http://www.broadinstitute.org/gsea/msigdb/cards/VESICLE_LOCALIZATION	SNAP29	SEPT5	STX5	MYO1A	SHROOM2	AP1M2	NLGN1	LRMP	TMED10	SNAP23	YKT6
ADAPTIVE_IMMUNE_RESPONSE	http://www.broadinstitute.org/gsea/msigdb/cards/ADAPTIVE_IMMUNE_RESPONSE	TRAF2	CADM1	IL18	TNFSF13	TLR8	IL10	CD74	TGFB1	MAP3K7	C2	TRAF6	EBI3	IL4	PTPRC	BCL10	CRTAM	SLA2	IL27	MALT1	SOCS5	FOXP3	IL18BP	CD40LG	IL12A	IL12B
ANTI_APOPTOSIS	http://www.broadinstitute.org/gsea/msigdb/cards/ANTI_APOPTOSIS	SNCA	CBX4	FOXO1	TNFSF18	CIAPIN1	GDNF	CDKN2D	TPT1	FAS	DDAH2	API5	IL1A	OPA1	BRAF	CRYAA	SOCS2	CRYAB	SOCS3	RELA	BCL2A1	HRK	HBXIP	BCL2L10	NME5	TMX1	CD40LG	TXNDC5	TNFAIP8	HSPB1	ERC1	MYO18A	TNFRSF6B	HMGB1	CCL2	GCLC	MCL1	BCL2L2	HSPA1B	BCL2L1	PEA15	AKT1S1	NPM1	GLO1	ARHGDIA	CFLAR	BECN1	SPHK1	TAX1BP1	BFAR	NOTCH2	HDAC3	RNF7	HDAC1	SFRP1	IFI6	RTN4	IER3	HTATIP2	BNIP3	NFKB1	PRDX2	TRIAP1	GPX1	BAG4	BAG1	PAX7	DHCR24	NOL3	CDK1	PROK2	SERPINB9	BNIP1	PSEN1	BNIP2	TNFRSF10D	HIPK3	CFL1	SERPINB2	AVEN	FAIM3	NAIP	SEMA4D	GSTP1	ALOX12	PRKCZ	YWHAZ	TNF	RTKN	IGF1R	SH3GLB1	BCL2	TNFRSF18	DAD1	AATF	CD27	RASA1	CD28	HSPA9	PIK3R2	IL3	IL2RB	TBX3	ANXA1	BIRC6	BIRC5	XIAP	BIRC3	ANXA5	ANXA4	CDH13	SON	HSP90B1	BAX	BNIP3L	BRE	MPO	TIAF1	IL2
MAINTENANCE_OF_CELLULAR_PROTEIN_LOCALIZATION	http://www.broadinstitute.org/gsea/msigdb/cards/MAINTENANCE_OF_CELLULAR_PROTEIN_LOCALIZATION	MDFI	TONSL	TAF3	PDIA3	PDIA2	NFKBIE	SUPT7L	TOPORS	FAF1	MXI1	NFKBIL1
INTRACELLULAR_RECEPTOR_MEDIATED_SIGNALING_PATHWAY	http://www.broadinstitute.org/gsea/msigdb/cards/INTRACELLULAR_RECEPTOR_MEDIATED_SIGNALING_PATHWAY	SLA2	MED12	IGF1	MED24	MED14	ARID1A	MED13	ESR2	RBFOX2	DAXX	CALCOCO1	PPARGC1B	MED4	YWHAH	MED30	MED16	UBR5	MED17	THRAP3	DDX54	MED1
NEGATIVE_REGULATION_OF_MAP_KINASE_ACTIVITY	http://www.broadinstitute.org/gsea/msigdb/cards/NEGATIVE_REGULATION_OF_MAP_KINASE_ACTIVITY	GPS1	NF1	DUSP22	MBIP	PDCD4	GPS2	DUSP2	LAX1	RGS3	HIPK3	RGS4	DUSP16	SPRED2	SPRED1	DUSP9	DUSP8	DUSP6
DNA_DAMAGE_CHECKPOINT	http://www.broadinstitute.org/gsea/msigdb/cards/DNA_DAMAGE_CHECKPOINT	NBN	ZAK	HUS1	RINT1	PML	RAD9A	CHEK1	CHEK2	ATR	BRSK1	NEK11	FOXN3	NAE1	RAD1	TRIAP1	PCBP4	GML	CCNA2	ATRIP	RAD17
REGULATION_OF_CYCLIN_DEPENDENT_PROTEIN_KINASE_ACTIVITY	http://www.broadinstitute.org/gsea/msigdb/cards/REGULATION_OF_CYCLIN_DEPENDENT_PROTEIN_KINASE_ACTIVITY	CCNT2	CKS1B	CDK5R1	CDK5R2	C13orf15	CCNT1	PKMYT1	BCCIP	CHEK1	CCNG1	LATS1	PTEN	CDC37	LATS2	CCNE2	CDKN2A	CDKN2B	DIRAS3	HEXIM2	HEXIM1	CDKN2C	CDKN2D	CDK5RAP3	CDK5RAP1	SERTAD1	APC	CDC6	ANAPC2	CCNK	GTPBP4	HERC5	CDK7	CDC25C	CDKN3	CDC25A	GTF2H1	CDKN1C	MNAT1	CCND1	CCND3	CCND2	CKS2	GADD45A
GOLGI_VESICLE_TRANSPORT	http://www.broadinstitute.org/gsea/msigdb/cards/GOLGI_VESICLE_TRANSPORT	NRBP1	STX7	NAPG	LMAN2L	COPZ1	USE1	BET1	RER1	NAPA	LMAN1	COPB2	GBF1	STX18	COPB1	STX16	SEC22A	AP3B2	SEC22B	TMED10	SEC22C	DOPEY2	SNAP23	EXOC5	DOPEY1	GOLGA5	ZW10	SCAMP1	RAB2A	SCAMP3	SCAMP2	OPTN	ERGIC1	ERGIC2	MON2	ERGIC3	COG3	KIF1C	COPG2	TMX1	KRT18	COG7	RAB14	GOSR2	GOSR1	STEAP2	YKT6	COPE	COG2
PEPTIDYL_TYROSINE_PHOSPHORYLATION	http://www.broadinstitute.org/gsea/msigdb/cards/PEPTIDYL_TYROSINE_PHOSPHORYLATION	ABI3	ABI2	ABI1	ITGB2	IL31RA	CLCF1	TDGF1	EGFR	IL3	IL5	IL29	LYN	NF2	HCLS1	SOCS1	STAT1	IL20	CD80	DYRK1A	F2	CD81	IL12A	TNK2	ABL1	ABL2	IL22RA2	F2R
NEGATIVE_REGULATION_OF_SECRETION	http://www.broadinstitute.org/gsea/msigdb/cards/NEGATIVE_REGULATION_OF_SECRETION	SERGEF	FAM3D	CIDEA	DPH3	FOXP3	IL11	OSM	LIF	INHBB	APOA2	APOA1	NLRP12	SRGN
PROTEIN_PROCESSING	http://www.broadinstitute.org/gsea/msigdb/cards/PROTEIN_PROCESSING	METAP2	PPP2R5C	CUZD1	MIPEP	TTN	CAMKK2	AKT1	PAK2	MAP3K9	PSENEN	PAK1	INSR	MYO3A	KIAA1804	CDK12	STK4	CDKL5	EIF2AK1	PSEN1	PSEN2	MAP3K10	EIF2AK3	MAP3K13	MAP3K12	MAP3K11	APH1A	ADAMTS13	APH1B	UHMK1	IGF1R	ECE2	MAP3K3	PRSS3	LMTK2	PCSK9	SCG5	PCSK5	TAF1	MEX3B	TAOK3	MOB1B	SMG1	FURIN	NCSTN	MAPK15	DYRK1A	NLRP12	TNK1	PTCH1
OXYGEN_AND_REACTIVE_OXYGEN_SPECIES_METABOLIC_PROCESS	http://www.broadinstitute.org/gsea/msigdb/cards/OXYGEN_AND_REACTIVE_OXYGEN_SPECIES_METABOLIC_PROCESS	NOX4	ME3	NOX5	PRG3	DRD5	PREX1	BNIP3	NDUFA13	SOD1	SOD2	NOS2	APOA4	NDUFS4	GPX3	AOX1	SFTPD	CCS	NDUFS3	NDUFS1	MT3
PROTEIN_COMPLEX_ASSEMBLY	http://www.broadinstitute.org/gsea/msigdb/cards/PROTEIN_COMPLEX_ASSEMBLY	SYT1	OXA1L	OCLN	CAPZA2	TSPAN4	CAPZA1	SLC7A9	CD2AP	SLC7A6	VCL	TAPBP	SLC7A7	PICALM	APOE	KIFAP3	SH3BGR	FAS	INSR	SYK	BCL10	IKBKAP	GJD3	DARS	SCUBE3	CD3E	SCUBE1	TAZ	MATN1	PICK1	ACTN2	CD40	PPARGC1A	ADRM1	ATPIF1	VAMP3	LAMC1	AMFR	SEPT7	EIF2AK3	SURF1	SEPT9	STK16	TRAF1	TRAF2	EID2	DAG1	HFE	ANLN	RIMS1	SRC	LLGL1	CD74	PXN	CDC42EP2	UPK1A	CDA	AGRN	PARD6B	MLL	TGFBR1	CREBBP	SMAD4	EPRS	SMAD3	MALT1	SEPT11	LIN7A	PPIH	MYH11	CHAF1A	CHAF1B	TLN1	COX11	WASF3	TLN2	COX10	GJA1	TP63	SKAP2	GJA4	GJA5	NDUFS7	CDC42	NDUFS5	RANBP9	NOD2	NOD1	NDUFS4	NUBP1	ZFYVE9	GPX3	GOPC	NDUFS8	IL1RAP	TRPV5	DLG4	COX18	FANCA	AKR1C1	ZW10	FANCC	COX15	PPP2R1A	IRAK1	APCS	ALDH5A1	CCDC88C	VIL1	TP53	SLC9A3R1	NLRP3	SLC9A3R2	HMGA1	WAS	THEG	RAD51	STOM	ADRB2	NUP205	TPPP	MDM2	WASL	MDM4	KPNA3	MAP3K11	FMOD	PARD3	REPS2	APC2	TCAP	NFS1	PML	AASS	HCFC1	HPRT1	CLDN14	SF3B3	GJC1	CD9	IGF1R	LPXN	CCT6B	DGKD	PTK2B	TGM3	PEX14	PEX13	WIPF1	APBA1	APC	SCO1	GEMIN5	IL2RB	MUC20	BCS1L	TUBGCP2	MIS12	VWF	MNAT1	TJP1	TMEM48	PRLR	BAX	MAPK8IP2	TCEB2	PTCH2	FAF1
CELLULAR_LIPID_METABOLIC_PROCESS	http://www.broadinstitute.org/gsea/msigdb/cards/CELLULAR_LIPID_METABOLIC_PROCESS	ALDH8A1	CYP3A5	RARRES2	SGMS2	GBGT1	PTGS1	SGMS1	SHH	AGPS	LCAT	APOF	PLA1A	NSMAF	APOM	WWOX	SGPL1	UGCG	PPARGC1A	NPC1	NPC2	PITPNM3	ALOX15B	HSD11B2	PLA2G2E	PLA2G2D	HSD17B11	HACL1	ENPP7	ACADSB	HSD17B14	TFCP2L1	PPT1	PDSS1	CD74	PDSS2	HADHB	PLAA	SERINC2	SERINC5	LPCAT1	SERINC1	PEMT	NR1H4	CYP46A1	SPHK1	MCAT	FDXR	ABCG1	APOL2	CYP7B1	CEL	NR1I2	MLYCD	IDI1	PLA2G4C	PLA2G4B	BMP6	PPARA	PPARD	CYP2J2	PTEN	ASAH1	ASAH2	ST6GALNAC6	AGPAT6	CYP39A1	ST6GALNAC4	PTGES	GPX4	GNPAT	CETP	AGPAT2	AGPAT1	DHCR24	CLN3	STS	PRG3	PIK3C2A	PI4KA	LGALS13	PI4KB	HAO1	ADM	PTGDS	HAO2	PLA2G6	SLC27A6	PLA2G3	CLN8	SLC27A2	SLC27A5	PLA2G5	CLN6	ALOX12	DEGS1	HSD3B1	ECH1	HSD3B7	GPAA1	MIF	DGKE	DHCR7	ABCD2	HSD17B6	CERK	NSDHL	SOAT1	IL4	CPT1B	SOAT2	PNLIPRP2	FADS1	FADS2	DGKK	SOD1	CPT1A	GBA2	YWHAH	GLA	LARGE	DPM1	DPM2	DPM3	HPGD	NR5A1	TSPO	CERS5	STARD3	APOA1	APOA5	ST3GAL6	SPTLC1	TAZ	PLA2G15	NR0B2	NR0B1	PNPLA3	ECI2	CHPT1	PNPLA8	PLCE1	AKR1B10	PI4K2A	MVK	NEU3	CROT	CNBP	HDLBP	CELA3A	CELA3B	ST8SIA1	APOC2	ST8SIA3	B3GNT5	APOC3	SCARB1	PCYT1B	B4GALT4	CYP19A1	LPL	FDPS	SMG1	BRCA1	BCO2	BAAT	FAAH	CERS1	ST8SIA5	ACOX2	PTGES3	IMPA1	ALG1	CYP11B2	ACOT2	SULT2B1	ACOT1	PIP5K1A	ACOT4	MSMO1	PEX7	ACOX3	ACOT9	AKR1C3	IP6K1	PIGK	AKR1C2	AKR1C4	PIGF	ANG	PIGG	PIGH	PIGB	ACOT12	PIGC	NPC1L1	PCYT2	PLCB2	IP6K3	AKR1C1	PIGA	IP6K2	ACADM	PIGZ	PIGY	SULT2A1	CYP11A1	ACADS	ALDH5A1	PIGV	ADIPOR2	PIGU	DHRS9	ADIPOR1	PIGT	PIGS	UGT1A1	PIGO	ACADVL	DHRS2	UGT2B17	DHRS3	DGAT1	DGAT2	PRDX6	CD81	UGT2B11	UGT2B15	AKR1D1	PGS1	ECHS1	STUB1	TNFRSF1A	ETNK1	BDH2	PLCD1	PPAP2A	PIK3R1	B4GALNT1	MBTPS2	PSAP	OXSM	RDH12	CYP4F8	CYP4A11	RDH11	GLYAT	UGT2B4	CYP4F3	LTA4H	CYP4F2	SMPD4	SCP2	SMPD3	SMPD2	RETSAT
REGULATION_OF_CELL_MORPHOGENESIS	http://www.broadinstitute.org/gsea/msigdb/cards/REGULATION_OF_CELL_MORPHOGENESIS	FGD2	FGD1	TAOK2	MYH9	CDC42	CDC42EP2	CDC42EP1	ARAP1	ARAP3	FGD5	CDC42EP4	FGD6	FGD4	CDC42EP5
DEFENSE_RESPONSE_TO_BACTERIUM	http://www.broadinstitute.org/gsea/msigdb/cards/DEFENSE_RESPONSE_TO_BACTERIUM	LALBA	S100A7	PGLYRP1	TLR3	DEFB127	TLR6	NOS2	AZU1	CFP	NLRC4	NOD2	NOD1	PGLYRP4	PGLYRP2	PGLYRP3	DEFB118	SPN	SPACA3	DEFB103A	CAMP	STAB2	WFDC12	STAB1	IL12A	DMBT1
VESICLE_MEDIATED_TRANSPORT	http://www.broadinstitute.org/gsea/msigdb/cards/VESICLE_MEDIATED_TRANSPORT	SYT1	PDLIM7	USE1	ITSN1	VPS33B	ADORA1	RAB1A	HOOK2	PICALM	GBF1	VPS4B	VPS4A	RAB26	VTI1B	COLEC12	AP4M1	OPTN	ERGIC1	ERGIC2	VTI1A	ERGIC3	TMX1	KRT18	RAB14	RAB13	RABEPK	HFE	RER1	ARF6	PPT1	ARFGEF2	RIMS1	ARFGEF1	AHSG	ADRB3	STX18	STX16	RAC1	TMED10	ARAP3	HIP1	TINAGL1	RABEP1	SYTL4	BET1L	GOSR2	SYTL2	CLEC7A	GOSR1	SYTL1	CLTCL1	MSR1	LDLR	AP2S1	SYNJ1	ASGR1	COPB2	AP1S1	FXN	COPB1	AP3B2	GOLGA5	GOLGA4	STX6	STX5	CLN3	SPACA3	RPH3AL	PI4KB	LDLRAP1	LRPAP1	ELMO1	ANKRD27	CHMP1A	RAB5A	LRMP	STEAP2	SNAP29	GULP1	BET1	EEA1	AMPH	AZU1	SQSTM1	FCGR1A	SNAP23	CD24	EXOC5	RAB2A	CYTH1	CYTH2	CYTH3	NLGN1	STAB2	COG3	CDH13	COG7	STAB1	RAB35	RAB22A	LRP8	LRP2	LRP3	YKT6	CD14	DNM1	KIF20A	COG2	SEPT5	NRBP1	LMAN2L	GATA2	PACSIN3	SCAMP1	SCAMP3	MYO6	SCAMP2	LRP1B	COPG2	LYST	VAMP3	AKAP3	KALRN	RAB7A	CCL3	STX7	NAPG	ADORA2A	COPZ1	SNX2	CCL8	SNX1	SNX4	NAPA	ABCA1	SNX3	LMAN1	CCL5	DOCK1	FOLR1	PLIN3	SFTPD	DOPEY2	DOPEY1	MRC1	CPNE6	SPTBN4	LIN7A	CORO1C	TSC2	SPTBN2	CPNE1	CPNE3	SEC24B	SORL1	ACTR1A	ZFYVE16	NECAP2	RHOB	ZW10	RAMP3	SEC23A	RAMP2	PRKCI	ATP6V1H	ARHGAP27	M6PR	KIF1C	ADRB2	IGF2R	SCIN	TOM1	SEC23B	COPE	PKDREJ	EPN1	STON2	CPLX2	CPLX1	STON1	AP1M2	SCARF1	FCN2	FCN1	SEC22A	SEC22B	SEC22C	CBL	SCRN1	MON2	CADPS	SH3BP4	MAPK8IP3	MAPK8IP1
DOUBLE_STRAND_BREAK_REPAIR	http://www.broadinstitute.org/gsea/msigdb/cards/DOUBLE_STRAND_BREAK_REPAIR	XRCC4	NBN	MRE11A	XRCC6	POLA1	UBE2V2	LIG4	RAD52	SOD1	KAT5	BRCA1	RAD50	XRCC6BP1	RAD51	SETX	UBE2N	RAD21	VCP	RAD54B	NHEJ1	ERCC4	FEN1	CIB1
PROTEIN_METABOLIC_PROCESS	http://www.broadinstitute.org/gsea/msigdb/cards/PROTEIN_METABOLIC_PROCESS	OXA1L	AURKAIP1	PPP2R5C	USE1	RCE1	MYLIP	BTK	MAP3K6	ISG15	MAP3K9	ILK	MAP3K8	OGT	IKBKAP	MCRS1	BRAF	MYH9	MARK4	MARK1	SARS2	MARK2	PPP1CA	EIF2AK1	MAPK6	TMPRSS11E	BACE2	MAPK4	MAPK3	F2	BACE1	MAPK8	EIF2AK3	EIF2AK4	PPP2R3B	PPP2R3A	PABPC4	DUSP10	DUSP12	ARF6	ARIH1	IL17A	DUSP13	INS	UPK1A	KLKB1	RAC1	IL17F	NAA50	PAIP2	PAIP1	EPM2A	TAOK3	DUSP22	UBE2L3	SEPT11	MOGS	STRADA	CDC42BPG	CDC42BPA	PARP3	SMURF2	PARP4	SMURF1	PARP1	PARP2	CDC42BPB	NUAK2	LDLR	TSG101	UBE2G1	UBE2G2	TP63	CUZD1	EIF2A	PMVK	MMP24	YBX2	LNPEP	MMP20	IL1RAP	EEF2K	APCS	MTERF	MRPL3	LYN	TP53	EIF1B	MMP15	CCT6A	MMP14	MMP13	WAS	MMP12	TTF2	LRPAP1	MMP11	INHBB	INHBA	EIF4A3	MMP10	CARD14	SIK2	PPEF2	EREG	PPEF1	TRNAU1AP	EIF4A2	MTRF1	IL12A	MGEA5	TXK	IL12B	USP25	DOLPP1	FMOD	APC2	NNAT	ABI3	MKNK2	ABI2	MKNK1	ABI1	NECAB3	SF3B3	PET112	MTMR3	CCT6B	SNRK	MPDU1	MARS2	DAZL	C2	USP33	MTMR7	PPP1R17	IL4	IL3	DAZ1	IL6	UPF1	IL5	IL9	ETF1	TRIM23	QPCT	DUSP5	DUSP4	DUSP3	DUSP2	CSNK1D	CSNK1E	GSK3B	WHSC1L1	ARAF	DUSP9	LRP2	DUSP8	DUSP6	PRPF4B	IL18	IDE	HBS1L	CXCL12	TGFB1	IL10	FNTB	FNTA	CSNK2A1	ATG7	TDGF1	DNAJC7	FBXO22	SAMD4A	DNAJC1	EBI3	BCL10	MYO3A	IL29	IL27	PTPRN2	IL20	EP300	RNF139	TESK2	VAMP3	STMN1	FBXO11	PHKA2	CCL2	UBE2V1	ST8SIA3	UBE2V2	ST8SIA2	MAPKAPK2	RABGGTA	TTC1	FBXW7	PTK6	DNAJA1	FBXW2	AIMP1	DNAJA3	SDF2	EHMT1	MOB1B	ICMT	ATG3	FURIN	NMT2	ATF6	IKBKE	NMT1	DYRK1B	ST8SIA4	DYRK1A	DNAJB2	ABL1	ABL2	DNAJB6	HDAC6	PREX1	PINK1	SKAP2	CASP5	CASP6	WARS	CASP3	PRMT1	PRMT2	CASP4	MAZ	PKN3	PRMT7	PRMT8	PRMT5	CASP7	CASP8	CASP1	NRG1	MAN2B1	CASP2	ARL2	PPP2R1A	PKN2	TBCE	PKN1	NEK11	TBCA	TBCD	TBCC	DDB2	ERN1	ERN2	MAPRE1	UBB	AGER	WASL	TM4SF4	PPP2R2A	TM4SF5	FKBP9	HS3ST5	FKBP6	FKBP5	FKBP4	BRSK2	EGLN2	BRSK1	STUB1	PAIP2B	CD9	PRSS2	PRSS3	KDM4A	DCLK1	OLR1	CEBPG	CBL	RAF1	BCS1L	XPNPEP1	NCSTN	ICK	MMP23B	BAX	FAF1	ELANE	DZIP3	AURKC	AURKA	CCT3	PRKG2	SLC35A1	PRKG1	PRKX	PRKY	PICALM	WWP2	APOE	WNK4	WWP1	KIFAP3	EIF1AX	ERAP1	PSENEN	ANAPC2	GTPBP4	BCR	GJD3	ANAPC5	CD3E	MATN1	ANAPC4	CDK12	WNK1	UBR3	WNK3	CD40	WNK2	PPARGC1A	GLCE	ERP44	CD37	CAMK4	UBR5	CAMK1	FBXL4	AMFR	FBXL6	KAT2A	EXT1	NEK4	NEK6	FBXL2	TPST1	TPST2	FARS2	KEL	STK17B	MME	STK17A	RIMS1	CD74	EPHB2	VRK1	ACE	STX12	VRK2	FBXO6	FBXO3	FBXO7	PLAT	MLL	FBXO2	OXSR1	CCT7	EPHA5	CCT4	RPL18A	EPHA8	SUPT16H	GHSR	CHAF1A	CHAF1B	ALG12	PLAU	GRK1	COX11	ACVRL1	COX10	GJA1	GJA4	GJA5	PTEN	ART1	SENP7	ART3	PDPK1	CHST12	CHST11	GPX3	CHST14	CHST13	COX18	FANCA	COX15	FANCC	CTBP1	PRG3	UFD1L	VIL1	APTX	RAD51	SIGIRR	BLMH	SENP1	FARSB	MAP3K10	RPS4Y1	CTDP1	MAP3K13	MAP3K12	SERP1	MAP3K11	PREP	PPP6C	PARD3	FUT9	ATG12	FUT8	FUT7	FUT6	FUT5	EDEM1	GJC1	AZU1	STT3B	CDK16	LPXN	STT3A	BCL3	FUT4	PEX14	PRKAA1	FUT1	PEX13	FUT2	PRKAA2	CDK17	APBA1	CD28	AGA	CSNK1A1	FYB	HCLS1	MSRB2	MSRB3	COG3	TP53RK	COG7	CAPG	PPP2R4	PTCH1	PTCH2	APBB1	COG2	MYOD1	OCLN	MMP9	MMP8	MMP7	EIF5A	SAE1	PRKCB	TTN	MMP3	MMP2	MMP1	TAPBP	AIP	PRKACB	KAT8	KAT6B	KAT6A	ENDOU	CSNK1G2	PICK1	ERP29	NAPSA	NAPSB	CLPX	DSP	CSNK1G3	CSTA	ERC1	SEPT7	PPP5C	SEPT9	CELA3A	SSH1	SSH2	KATNB1	NEDD8	ITGB2	LMAN1	KARS	NAA10	EIF3C	IRAK3	EIF3D	UBE2D3	EIF3A	UBE2D2	EIF3B	EIF3G	EIF3H	EIF3E	EIF3F	LMTK2	EIF3I	EIF3J	UBE2D1	STK38L	GAL3ST1	PGGT1B	P4HB	EEF1A1	MRPS24	BMX	FOXP3	BRCA1	LIN7A	EIF4B	PPIH	ULK1	PPIA	EIF4H	GLMN	SPCS1	PHEX	UBE2E2	IL22RA2	UBE2E1	SEPX1	METAP1	METAP2	PRKAG1	RANBP9	ANG	MKKS	TNIP1	CHUK	VCPIP1	ZW10	IRAK2	IRAK1	UBE2A	PRKCI	CHST3	PRKCH	UBE2I	PRKCG	CHST4	CHST5	UBE2H	MRPS7	PRKCE	UBE2C	ALK	NLRP3	UBE2B	PRKCD	TYK2	UBE2N	PRKD1	EVPL	CHST7	CD80	UBE2K	CHST9	CD81	CHST8	GHRL	MDM2	DHPS	MDM4	PRKD3	PRKCZ	FRK	MBL2	PPP4R2	UBE3A	TNFRSF8	PRKDC	HCFC1	HAT1	UBE3C	TRIB2	TRIB1	ERCC8	MAP3K3	MAP3K2	CDK11A	CDK11B	TGM3	CAMK2B	SCG5	HS6ST1	TGM5	YES1	CAMK2A	SCO1	APC	GEMIN5	IL2RB	UBE4A	METAP1D	UBE4B	SIRT4	SIRT5	SIRT6	PARK2	TUBGCP2	SIRT1	SIRT2	SIRT3	VWF	TMEM48	PRLR	MAPK8IP2	IRF4	BMPR1B	POFUT1	IGFBP3	BMPR1A	RPL18	RPL19	RPL14	RPL13	LTBP4	RP2	PGC	RPL15	SH3BGR	RPL11	TLK1	FAS	TLK2	MAP2K6	SYK	PTPRJ	YARS	PTPRM	ROCK1	ROCK2	PTPRH	KIAA1804	PTPRR	EIF2S3	PTPRT	PTPRU	KAT5	PTPRO	ST13	ADAMTS9	RPS19	RPS17	ST14	UBL4A	RPS12	RPS10	ATPIF1	RPS11	SURF1	WFDC2	ADAMTS5	ADAMTS4	GGCX	ERBB3	ERBB2	HFE	PPT1	MTIF2	MTIF3	RPS27	CDC42EP2	TNKS	CDC42EP5	MGAT4B	MGAT4A	NPLOC4	TGFBR1	PHB	NIM1	RPS9	PCNP	RPS5	UBA3	HGS	C9orf3	TNK1	PAPPA2	TNK2	DPP3	SGSH	LIMA1	SEPHS1	PDIA2	PDIA6	PDIA5	LATS1	LATS2	CFHR1	NOD2	MSRA	POMGNT1	NOD1	NUBP1	MAPT	TRPV5	CETP	CSGALNACT2	SRPK2	CLN3	ARHGEF2	PEPD	NDUFA13	SRPK1	NCK2	CCND1	MAST1	MAST2	CCND3	RPL41	CCND2	NCK1	NUP205	PFDN4	RPL3L	CAND1	RUVBL2	TMSB4Y	NSD1	CLN6	TUFM	REPS2	NACA	GPAA1	RPL35	PML	RPL37	RPL38	RPL39	PCSK2	PCSK1	RPL30	NAGPA	DGKD	PTK2B	RPL31	PPP2CA	RPL34	PITRM1	PPP2CB	PCSK9	WIPF1	PCSK6	HGFAC	PCSK5	RASA1	RPL26	TNP1	RPL24	TMPRSS6	CAPN3	RPL28	SELS	RPL29	NAE1	RPS6KA5	CCL11	MNAT1	RPS6KA4	LARGE	NAA15	RPL22	RPL21	TCEB2	DPM1	HSPA4L	NLRP12	DPM2	DPM3	SIK1	STK38	ZAK	ATP6AP2	CAPZA2	STK36	BTRC	TSPAN4	EIF5	CAPZA1	TNFSF15	TSPAN7	RPS6KB2	SLC7A9	TSPAN8	MIPEP	SLC7A6	SLC7A7	VCL	APOA4	APOA2	APOA1	DDX25	B3GALNT1	ST3GAL6	RPN1	CPA2	CPA3	EIF1	RPN2	CPA1	INSR	MATK	EGFR	RET	TWF1	TAZ	HDAC10	ACTN2	HDAC11	SMARCE1	HSPB1	UBA52	STK16	TRAF1	TRAF2	PAM	ACHE	EID2	FGR	STK11	STK10	ANLN	TIMP1	UGGT1	ECE2	RPL7	RPL6	RPL9	RPL8	RPL3	HSPE1	DYRK3	RPL5	DYRK2	RPL7A	TRAF7	RPL4	TRAF6	STK19	ANGPTL3	LIPT1	B4GALT7	NR4A3	TAF1	AIPL1	SMG1	RPL23A	GLYCTK	HSPBP1	LCN1	PLK4	PLK3	TSC1	VCP	CDKN2AIP	MYH11	MERTK	CPB2	ASPRV1	CORIN	NDST1	ALG1	ALG2	UCHL1	PEX6	PRDX4	DPH1	ALG5	ALG6	DPH3	ALG8	RPS2	FES	RPS3	NDUFS7	CDC42	NDUFS5	ALAS2	NDUFS4	RPS3A	CLCF1	NDUFS8	DLG4	NPC1L1	LOXL2	LOXL1	AKR1C1	IP6K3	SGK1	SGK3	MAN1A2	LIMK1	CDK9	MID1IP1	PADI4	SLC9A3R1	SLC9A3R2	HMGA1	PPM1G	PPM1D	ADRB2	ATG4D	ATG4C	CHRM3	ATG4B	ATG4A	CHRM1	LCK	CDK2AP1	PPM1M	CARM1	ACVR1	GALNT2	GALNT1	APH1A	GALNT7	TCAP	GALNT6	ADAMTS13	APH1B	NFYC	PPM1B	NGLY1	IGF1R	A1CF	REN	TOR1A	A4GNT	RNF144B	NF2	PDF	VHL	HCK	ASMT	ANXA1	MAN1C1	TSSK1A	TSFM	JAK2	JAK3	MBTPS1	SYT1	EIF2C1	MRPL41	B3GALT5	B3GALT4	RNF217	PTPN22	PTPN21	CD2AP	SHH	HTRA2	PLOD2	COL4A3BP	PLOD3	HRSP12	TRAK1	CFD	EIF2B2	EIF2B3	EIF2B4	EIF2B5	MRPL52	MRPL51	CSGALNACT1	AARS	PIM1	PIM2	BOLL	UHRF2	HUWE1	RARS	TBRG1	LAMC1	SRP72	HS3ST3B1	GCNT4	GCNT3	DAG1	IGF2BP2	STRADB	PXK	PIN4	UHMK1	PXN	CDA	MRPL55	ZMPSTE24	AGRN	GAD1	GCNT1	BMP4	LCMT1	BMP1	PTPN18	CREBBP	PTPN14	SMAD4	EPRS	CDC23	PTPN13	SMAD3	CDC20	ABCG1	PTPN12	ADPRH	CBLC	AHSA1	ABCF1	GYPC	SPG7	WASF3	KIAA0368	COPS5	WASF1	FASTK	CCNT1	CAMKK2	BAG5	BAG4	ZFYVE9	BAG2	SIK3	ADAM10	ASTL	THEG	PSEN1	PSEN2	SIAH1	SIAH2	PMPCA	USP7	SHFM1	RPL27A	NFS1	AASS	HPRT1	SUFU	CLDN14	MRPL10	SUMO1	LECT1	SET	SQSTM1	CHM	SEPSECS	PCMT1	QSOX1	RRBP1	PTPRZ1	MEX3B	STAT1	EIF2B1	MIS12	MRPL23	TJP1	PSMD14	MAPK12	MAPK15	RBM14	LOR	TUSC3	TLR1	TLR3	TLR4	UBQLN3	TLR6	TLR7	TLR8	TLR9	IL31RA	DMPK	SEP15	LOX	SPN	MTOR	DARS	SCUBE3	SCUBE1	SOCS1	FUT10	CDKL3	STK4	TRAT1	CDKL5	STK3	TPTE	MAP4K3	MAP4K4	ADRM1	MAP4K5	CDKL1	RIPK3	PGCP	RIPK4	KALRN	FZR1	DERL2	SYVN1	DERL1	PPME1	ITLN1	MAP4K2	MAP4K1	ANAPC10	ANAPC11	LLGL1	SRC	B3GNT5	CTRC	PTPLA	SFTPD	RNF11	CLASP1	ERO1L	IVL	SRGN	RNF14	CTRL	PTPN7	PTPN6	PARD6B	PTPN9	PTPN3	PTPN2	UST	PTPN5	PTPN4	CD276	MALT1	PSMC5	PSMC4	AKTIP	MYLK	D2HGDH	TLN1	TLN2	HPS4	TIMM50	AKT1	PIGK	ACVR1B	PIGF	PAK2	HPSE	PIGG	GSN	NAA16	TPP1	TPP2	PIGH	POMT1	GOPC	PIGB	PIGC	PAK1	CSK	LTB	AKT3	AKT2	PIGA	CTSZ	HSP90AA1	PIGZ	CCDC88A	PIGY	ALDH5A1	CCDC88C	PIGV	PIGU	MINK1	PIGT	PIGS	CTSS	INHA	DAPK2	DAPK3	PIGO	DAPK1	STOM	EIF4G2	CTSK	EIF4G3	MAGT1	SBF1	TPPP	HIPK3	CTSO	CTSB	KPNA3	CTSH	CTSG	CTSF	ING5	ING4	SCARF1	CPZ	GLRX2	SPRR2C	KRT7	KRT1	PTPRB	PTPRC	ERG	PTPRD	TNXB	LTK	LIPA	PTPRE	B3GALT2	MUC20	ISOC2	CENPJ	GSG2	GMFB	GMFG	SPRR1A	L2HGDH	SPRR1B	TSSK2	KAT2B	TSSK4	LIPC	TSSK3	TSSK6	LIPE	F2R
NEGATIVE_REGULATION_OF_CYTOKINE_BIOSYNTHETIC_PROCESS	http://www.broadinstitute.org/gsea/msigdb/cards/NEGATIVE_REGULATION_OF_CYTOKINE_BIOSYNTHETIC_PROCESS	INHBB	INHBA	IL6	SFTPD	NLRP12	BCL3	GHRL	INHA	FOXP3	ELANE	GHSR	SIGIRR
GLYCEROPHOSPHOLIPID_METABOLIC_PROCESS	http://www.broadinstitute.org/gsea/msigdb/cards/GLYCEROPHOSPHOLIPID_METABOLIC_PROCESS	IMPA1	GPAA1	PIP5K1A	PTEN	IP6K1	PIGK	SERINC2	SERINC5	APOA1	PIGF	PIGG	PIGH	LCAT	SERINC1	PEMT	PIGB	PLA1A	PIGC	CETP	PCYT1B	IP6K3	AGPAT2	PIK3R1	PIGA	IP6K2	AGPAT1	PIGZ	PIGY	PIK3C2A	PIGV	TAZ	PIGU	PI4KA	SMG1	PIGT	PIGS	PI4KB	PIGO	PITPNM3	CD81	PI4K2A	DPM1	DPM2	DPM3	PLA2G4C	PLA2G4B
CELLULAR_MACROMOLECULE_CATABOLIC_PROCESS	http://www.broadinstitute.org/gsea/msigdb/cards/CELLULAR_MACROMOLECULE_CATABOLIC_PROCESS	GNPDA1	BTRC	PGD	HNRNPD	RNASEH1	RNF217	ISG20	MIOX	CPA2	FBXO22	ANAPC2	ANAPC5	ANAPC4	UBR3	RNASEH2A	GNS	PGLS	UHRF2	UBR5	MGAM	FBXL4	AMFR	XRN2	ALDOA	FZR1	DERL2	DERL1	SYVN1	ALDOB	PFKFB1	PABPC4	ANAPC10	NEDD8	HSPA1B	CHIT1	ARIH1	UBE2D3	UBE2D2	RNF11	UBE2D1	FBXO7	NPLOC4	SMG6	SMG5	GUSB	SMG7	CDC23	SMG1	CDC20	PCNP	UBE2L3	PSMC5	VCP	POP1	SMURF2	SMURF1	UBE2E1	KIAA0368	TSG101	UBE2G1	UBE2G2	AUH	TREH	ZFP36	ABCE1	UBE2A	PFKL	UFD1L	UBE2I	PFKM	UBE2H	HYAL4	UBE2C	UBE2B	UBE2K	GAA	ERN2	UBB	SIAH2	UBE3A	HK1	TKTL1	EDEM1	STUB1	SQSTM1	RNASET2	ECD	USP33	RNF144B	UPF2	RNASE2	RNASE3	UBE4A	UBE4B	RNASE6	PARK2	SELS	GAPDHS	GBA3	GBA2	PSMD14	GSPT1	PPP1R8	PYGB
MRNA_SPLICE_SITE_SELECTION	http://www.broadinstitute.org/gsea/msigdb/cards/MRNA_SPLICE_SITE_SELECTION	SRSF10	CELF1	SF1	SRSF1	SF3A2	SF3A1	SF3A3	SRSF6	SRSF5	SFSWAP	SRSF9	SRSF12	SLU7
EXOCYTOSIS	http://www.broadinstitute.org/gsea/msigdb/cards/EXOCYTOSIS	SNAP29	SEPT5	SYT1	CCL3	CPLX2	CPLX1	RABEPK	CCL8	ARFGEF2	CCL5	RIMS1	ARFGEF1	RAB26	NLGN1	SCRN1	RPH3AL	VTI1B	LIN7A	CADPS	SCIN	SYTL4	VAMP3	YKT6	PKDREJ	AKAP3
SECOND_MESSENGER_MEDIATED_SIGNALING	http://www.broadinstitute.org/gsea/msigdb/cards/SECOND_MESSENGER_MEDIATED_SIGNALING	F2RL3	GNA15	ADORA3	ADCY7	EDN2	LHCGR	VIPR1	GHRHR	BTK	AGTR1	HTR1B	PTGIR	GALR1	MC1R	LTB4R	GALR3	GALR2	RGN	PRKACB	GLP2R	BUD31	HTR1D	LPAR2	LPAR3	HTR1F	S1PR4	HTR1E	EGFR	C5AR1	NUDT4	PICK1	HTR4	TRAT1	SSTR4	CRHR1	PTHLH	SSTR5	CRHR2	SSTR2	LAT2	PLCE1	SSTR3	SSTR1	HTR7	CCR3	CCR2	MC2R	HTR6	GLP1R	ACR	DRD1	CCL2	GNAI3	ADORA2B	GNAI2	DRD2	DRD5	ADCYAP1	ADRB3	P2RY6	P2RY4	CNR1	P2RY2	PLCH1	CNR2	P2RY1	ADRA2A	TBL3	SPHK1	HOMER1	LAT	RGS1	NPY	AVPR1B	LTB4R2	MTNR1B	ADRA1B	AVPR1A	GRK5	CORT	ADRA1D	MTNR1A	OPRM1	MCHR1	CCKAR	TACR1	WASF2	GABBR1	GABBR2	CAMKK2	EDNRA	EDNRB	NDUFS4	ANG	NMUR1	NMUR2	PTH1R	MC5R	CAP1	CALCRL	XCR1	PLCB2	PTGER4	CCKBR	SLA2	GRM5	GRM4	GRM3	CHRM5	ADRB2	GRM2	ADRB1	GNAQ	GRM8	CHRM2	GHRH	CHRM1	GRM7	GIPR	GNAS	TSHR	PTAFR	GAP43	PRKD3	PIKFYVE	CALCR	AVPR2	PARD3	OPRK1	NPY2R	CCR1	FPR1	GCGR	GPR3	CALCA	AZU1	HRH1	HRH3	HRH2	MC3R	PPAP2A	CAP2	IL8	OPRL1	NF1	NPY1R	CXCR2	CDH13	P2RY11	MC4R	HTR2B	NMBR	OPRD1
G_PROTEIN_SIGNALING_COUPLED_TO_CYCLIC_NUCLEOTIDE_SECOND_MESSENGER	http://www.broadinstitute.org/gsea/msigdb/cards/G_PROTEIN_SIGNALING_COUPLED_TO_CYCLIC_NUCLEOTIDE_SECOND_MESSENGER	ADORA3	ADCY7	LHCGR	VIPR1	GHRHR	PTGIR	HTR1B	GALR1	MC1R	GALR3	GALR2	GLP2R	PRKACB	HTR1D	LPAR3	HTR1F	HTR1E	HTR4	CRHR1	PTHLH	SSTR4	CRHR2	SSTR5	SSTR2	SSTR3	SSTR1	HTR7	CCR3	CCR2	HTR6	MC2R	GLP1R	ACR	DRD1	GNAI3	CCL2	GNAI2	ADORA2B	DRD2	DRD5	ADCYAP1	ADRB3	CNR1	CNR2	ADRA2A	TBL3	RGS1	NPY	LTB4R2	ADRA1B	MTNR1B	GRK5	CORT	ADRA1D	MTNR1A	OPRM1	MCHR1	WASF2	GABBR1	GABBR2	EDNRA	EDNRB	PTH1R	MC5R	CALCRL	CAP1	XCR1	PTGER4	GRM4	CHRM5	GRM3	ADRB2	GRM2	ADRB1	GRM8	GHRH	CHRM2	GRM7	GIPR	GNAS	TSHR	CALCR	AVPR2	NPY2R	OPRK1	CCR1	FPR1	GCGR	GPR3	CALCA	HRH3	HRH2	MC3R	CAP2	OPRL1	NF1	NPY1R	P2RY11	MC4R	OPRD1
REGULATION_OF_GENE_EXPRESSION_EPIGENETIC	http://www.broadinstitute.org/gsea/msigdb/cards/REGULATION_OF_GENE_EXPRESSION_EPIGENETIC	SLC50A1	DICER1	DMAP1	GPX1	EPC1	FOS	DGCR8	DIRAS3	SMARCD1	GATAD2A	H2AFY	DNMT3B	HELLS	ATF7IP	DNMT3A	CREBZF	PICK1	TRIM27	SIRT4	SIRT5	TNP1	ARID1A	IGF2	HMGA1	SIRT1	ATRX	HDAC5	H2AFY2	GLMN	DNMT1
REGULATION_OF_INTRACELLULAR_TRANSPORT	http://www.broadinstitute.org/gsea/msigdb/cards/REGULATION_OF_INTRACELLULAR_TRANSPORT	NCBP2	NFKBIE	TNFSF14	CDH1	ABCA2	MXI1	UHMK1	TGFB1	BCL3	MDFI	KHDRBS1	NUDT4	CRYAA	CRYAB	NF1	SMAD3	NLRP3	NFKBIL1	FLNA	TONSL	GSK3B	NLRP12	FAF1	TRIP6	BARD1
SMOOTH_MUSCLE_CONTRACTION_GO_0006939	http://www.broadinstitute.org/gsea/msigdb/cards/SMOOTH_MUSCLE_CONTRACTION_GO_0006939	KNG1	PROK2	PLCE1	SMTN	NMUR1	KCNB2	SPHK1	MYH11	ADRA1A	CNN1	SOD1	NMU
SKELETAL_MUSCLE_DEVELOPMENT	http://www.broadinstitute.org/gsea/msigdb/cards/SKELETAL_MUSCLE_DEVELOPMENT	MYL6	KCNH1	MYOD1	MYEF2	CACNB2	TTN	MYL6B	CHRNA1	BOC	IFRD1	COL4A4	BMP4	MYF6	FOXL2	TBX3	ACTA1	TAZ	MYF5	NRD1	MYOZ1	MBNL1	CSRP3	KRT19	NOTCH1	MAPK12	SVIL	MYH11	CACNA1H	UBB	ADAM12	IGFBP3
ENDOSOME_TRANSPORT	http://www.broadinstitute.org/gsea/msigdb/cards/ENDOSOME_TRANSPORT	STX5	EEA1	ABCA1	TINAGL1	M6PR	VTI1A	MON2	ANKRD27	ADRB2	SQSTM1	ZFYVE16	RAB35	LYST	STX16	VPS4B	RAB14	TOM1	RHOB	BET1L	DOPEY2	DOPEY1	GOSR1	YKT6
PROTEIN_AMINO_ACID_ADP_RIBOSYLATION	http://www.broadinstitute.org/gsea/msigdb/cards/PROTEIN_AMINO_ACID_ADP_RIBOSYLATION	ART3	SIRT4	SIRT5	SIRT6	PARP3	PARP1	SIRT1	PARP2	ART1	SIRT3
BONE_REMODELING	http://www.broadinstitute.org/gsea/msigdb/cards/BONE_REMODELING	OSTF1	ACHE	CASR	STATH	ZNF675	ATP6V1B1	GLI2	GLI1	AHSG	CALCA	DSPP	TPP1	RUNX2	TWIST2	SRGN	BMP4	KL	IL7	COL13A1	DMP1	NF1	MGP	CDK6	SPARC	ANKH	MC4R	CARTPT	ATP6V0A4	ACVR1
REGULATION_OF_CELLULAR_COMPONENT_SIZE	http://www.broadinstitute.org/gsea/msigdb/cards/REGULATION_OF_CELLULAR_COMPONENT_SIZE	ALS2	LIMA1	ARF6	CXCL12	LATS1	NEBL	NCK2	CDC42EP2	GSN	NCK1	CAPG	TMSB4Y	RASA1	CDC42EP5
PEPTIDYL_AMINO_ACID_MODIFICATION	http://www.broadinstitute.org/gsea/msigdb/cards/PEPTIDYL_AMINO_ACID_MODIFICATION	METAP1	TUSC3	METAP2	DPH3	IL31RA	AKT1	PRMT7	PRMT8	CLCF1	NAA16	PRMT5	TDGF1	RPN1	EGFR	LYN	IL29	SOCS1	STK4	IL20	MAGT1	EP300	CD80	HIPK3	CD81	F2	IL12A	MAP3K12	TPST1	TPST2	ABI3	MAP4K1	ABI2	ITGB2	ABI1	UHMK1	NAA10	STT3B	STT3A	NAA50	TNKS	IVL	IL3	P4HB	IL5	NF2	PDF	METAP1D	HCLS1	CREBBP	SMG1	STAT1	NAA15	GSK3B	DYRK1A	DPM1	DPM2	DPM3	KAT2B	TNK2	ABL1	ABL2	IL22RA2	F2R
EMBRYONIC_DEVELOPMENT	http://www.broadinstitute.org/gsea/msigdb/cards/EMBRYONIC_DEVELOPMENT	BMI1	FGF8	LMO4	ARNT2	GLI2	ZIC1	LSR	SHH	TGFB2	RIPPLY2	TDGF1	CEP290	BCL10	NANOG	ADAM10	NKX2-6	VANGL2	PTPRR	UBR3	MBNL1	CDK5	SLIT2	SCEL	EYA2	NCOA6	RIPPLY1	EGFL8	KIAA1217	TNFAIP1	CDK5R1	DSCAML1	TRIM15	T	NPM2	RASA1	MDFI	NAT8	MLL	TBX3	NASP	TBX5	SMAD5	FTO	SMAD2	TBX1	SMAD1	CELSR1	RICTOR	SOD1	RACGAP1	TINAG	NOTCH4	PBX1	PTCH1	PBX3	NR5A2	KLF4	PBX4
POSITIVE_REGULATION_OF_CYTOSKELETON_ORGANIZATION_AND_BIOGENESIS	http://www.broadinstitute.org/gsea/msigdb/cards/POSITIVE_REGULATION_OF_CYTOSKELETON_ORGANIZATION_AND_BIOGENESIS	NCK2	SORBS3	CDC42EP2	NF2	NCK1	MAPT	KATNB1	ARF6	ARHGEF10L	CDC42EP5
PROTEIN_AMINO_ACID_O_LINKED_GLYCOSYLATION	http://www.broadinstitute.org/gsea/msigdb/cards/PROTEIN_AMINO_ACID_O_LINKED_GLYCOSYLATION	GALNT2	GYPC	GCNT4	GCNT3	GALNT1	LDLR	GALNT7	GALNT6	POMGNT1	POMT1	TRAK1	DPM1	DPM2	DPM3	OGT	A4GNT	POFUT1	GCNT1
REGULATION_OF_SMALL_GTPASE_MEDIATED_SIGNAL_TRANSDUCTION	http://www.broadinstitute.org/gsea/msigdb/cards/REGULATION_OF_SMALL_GTPASE_MEDIATED_SIGNAL_TRANSDUCTION	FGD2	ALS2	FGD1	RALBP1	NF1	ARHGAP27	ARF6	DMPK	MFN2	NOTCH2	PLCE1	CDC42BPG	TSC1	RASGRP4	RAC1	CDC42BPA	ABRA	ARAP1	ARAP3	FGD5	FGD6	CDC42BPB	FGD4
CELL_PROLIFERATION_GO_0008283	http://www.broadinstitute.org/gsea/msigdb/cards/CELL_PROLIFERATION_GO_0008283	IL9R	AIF1	OSMR	PGF	BTC	CLK1	MXI1	SSR1	ISG20	CUL3	MAGED1	CUL2	CUL5	CDCA7	HTR1A	CUL1	NAA35	SYK	CRTAM	CGRRF1	SKP2	MARK4	SSTR4	SSTR5	SIRPG	SSTR2	NME2	SSTR3	ADAMTS8	SERPINF1	NME1	SSTR1	ADAMTS1	ATPIF1	MST1R	EIF2AK2	MCTS1	ERBB4	ERBB2	RPS27	SLC29A2	CDC123	CKLF	PEMT	MTCP1	NUDC	MKI67	KLF10	TGFBR1	KLF11	TGFBR2	SPHK1	DUSP22	GAS8	GAS6	RERG	PCNA	HGS	AREG	OPRM1	FGF6	FGF5	FGF7	ELF4	ELF5	NAP1L1	BNIPL	EVI5	CREG1	MYC	SERTAD1	FGF4	CDC7	CDC6	ARHGEF2	ARHGEF1	LYN	TPX2	TP53	IL6R	MXD1	MXD4	LRPAP1	CIAO1	NCK2	EREG	NAB2	NCK1	TXN	IL12B	EIF5A2	ALOX12	CSF3	ZMYND11	TBC1D8	CSF1	POLA1	ABI1	PSPHP1	CCL23	PTK2B	MAS1	BUB1	BUB3	IL4	IL3	IL6	IL8	IL7	IL9	TRIM27	IGF1	APPL1	APPL2	CLEC11A	PLG	CAPN1	CDH13	MNAT1	CCL14	LRP1	EPGN	BNC1	ZNF259	IL2	LRP5	BMP10	LMO1	CNOT8	IL18	JAG2	TNFSF15	TNFSF13	IL15	ENPEP	TNFSF12	RBFOX2	IL11	CXCL10	TGFB2	DAB2	CDKN2A	CDKN2B	CDKN2C	CDKN2D	TDGF1	TGFBI	IL15RA	IL1B	S1PR3	S1PR2	EBI3	IL1A	MATK	EGFR	BST2	IL29	IL27	NRD1	IL21	PA2G4	TCFL5	TIMELESS	ACHE	EID2	IFITM1	SIPA1	BMPR2	UBE2V2	SESN1	TIMP1	IL12RB2	IL12RB1	PRKRA	ADRA2A	AIMP1	B4GALT7	HELLS	DNAJA2	TFDP1	FSCN1	CDKN1C	EPS15	CDKN1A	LAMP3	TSC1	S100B	PLK1	ADRA1B	FABP3	MYO16	ADRA1A	FABP7	ADRA1D	FABP6	E2F1	CDC14A	BAP1	PAWR	FES	PRDX1	GPC4	WARS	KIF2C	NDUFS4	DKC1	PRMT5	DLG5	E4F1	FOSL1	RHOG	DLG1	KIF15	CDK9	CDK6	CDK7	RPS4X	CDK4	CDK5	CDK2	CDK3	HOXC10	PPM1D	CHRM5	CHRM4	CHRM3	TNFSF13B	CHRM1	MAPRE2	MAPRE1	TSHR	TM4SF4	VIP	NDN	CTF1	NDP	KITLG	DEC1	TRAIP	IGF1R	TSPAN31	GPNMB	FIGF	NOX4	TCIRG1	COL4A3	KLK8	TNFSF4	FLT1	NF2	PDF	VHL	FLT3	FLT4	NF1	RAF1	CDC25C	TNFSF9	CDC25A	TNFSF8	CDC25B	GCG	CUL4A	ELANE	RARRES3	RARRES1	CADM1	EDN1	CDC16	CD47	DDX11	GAB1	INSIG1	CHRNA7	RAPGEF3	GTPBP4	CAPNS1	CD3E	PIM1	TBRG4	VTI1B	PIM2	DCTN2	VEGFB	UHRF1	UHRF2	PRDM4	ALOX15B	CD40LG	TACSTD2	KRT16	UBR5	CD33	VEGFA	TBRG1	MNT	PDGFRA	LAMC1	TGFB1I1	BIN1	ENPP7	CDK5R1	ELN	CHEK1	CD70	EPHB4	CD74	MYT2	LIF	TAL1	AGGF1	BAI1	LAMB1	COL18A1	CRIP1	SRA1	S100A11	SLAMF1	CDC27	NOTCH2	LAMA1	NPY	NUP62	EPS8	ETS1	TCF19	IL5RA	PYY	UTP20	PDZK1	PRKRIR	KLF4	DLEC1	PPARD	NRP1	ACVRL1	LY86	BCAR1	ZEB1	GLI2	PTEN	FLT3LG	GLI1	GPX1	CGREF1	BLZF1	TNFRSF11A	GFI1B	CCL3L3	TGFA	CYR61	CTBP1	CTBP2	RBBP4	CCKBR	PRG4	CD160	ARTN	CD164	RBBP7	CTNNBIP1	PROK2	MAP3K11	CXCL1	MIA	BCAT1	USP8	CXCL5	PRTN3	EHF	SFN	NAMPT	PDAP1	MIF	ZFP36L2	SPEG	CD24	QSOX1	CD28	PDS5B	TBX3	TBX2	TBX5	NASP	HCLS1	FZD3	CDKN3	EEF1E1	PTCH1	TOB2	TOB1	TUSC2	FGF18	STIL	TSPO	PDGFA	DTYMK	FGF10	EIF5A	TTK	VIPR1	FOXO4	IL31RA	REG3A	MS4A2	GLP2R	IFRD2	ODZ1	LGI1	GNL3	TNFRSF17	PTHLH	C6orf108	FGFR1OP	EMP3	EMP2	EMP1	DERL2	LST1	TIPIN	HDGF	UMOD	FTH1	REG1B	REG1A	CSE1L	NPM1	SFTPD	GML	RUNX3	CSF1R	TP53I11	GNRH1	CD276	BRCA2	FOXP3	BRCA1	CD274	GLMN	CD79A	LDOC1	SST	BMI1	INSL4	IGFBP7	NR6A1	IGFBP6	CBFA2T3	CBFA2T2	ANG	CDK10	PRL	MT3	KHDRBS1	NANOG	CCDC88A	EGR4	INHA	NOP2	MFN2	OSM	PRKD1	SPDYA	TNFRSF9	CD86	BTG2	BTG1	BTG4	SCIN	CD81	BTG3	MDM2	GHRL	BUB1B	DHPS	MDM4	ICOSLG	ING5	ING4	FRK	CKS1B	TSPY1	TNFRSF8	SPOCK1	POU1F1	TRIB1	CALCA	RASGRP4	CDK11B	PTN	KRT2	POU3F2	CDK13	KRT4	ING1	FGFBP1	THPO	SCG2	APC	STAMBP	PTPRC	ERF	ERG	IL2RA	RACGAP1	CXCR2	ATP8A2	CKS2	IRF2	KAT2B	MPL	CHRNA10	IGFBP4
REGULATION_OF_BLOOD_PRESSURE	http://www.broadinstitute.org/gsea/msigdb/cards/REGULATION_OF_BLOOD_PRESSURE	UTS2	ACVRL1	PTGS2	CORIN	ATP6AP2	CYP11B2	PTGS1	BRS3	NPR2	SOD1	GCGR	CALCA	CHGA	RENBP	ACE	AGTR2	REN	AGT	CARTPT	ERAP2	GNB3	NPPA
ESTABLISHMENT_AND_OR_MAINTENANCE_OF_CELL_POLARITY	http://www.broadinstitute.org/gsea/msigdb/cards/ESTABLISHMENT_AND_OR_MAINTENANCE_OF_CELL_POLARITY	PARD6B	PARD3	CD3G	CAP2	BRSK2	PRKCI	CCL4	MARK2	SFRP5	CDC42	WNT1	ANK1	CRB1	MAP7	CAP1	CLASP2	SPN	CDC42BPB	DLG1
NUCLEOTIDE_EXCISION_REPAIR	http://www.broadinstitute.org/gsea/msigdb/cards/NUCLEOTIDE_EXCISION_REPAIR	POLL	MMS19	RAD23B	DDB1	RAD23A	TP53	BRCA2	LIG4	XAB2	ERCC8	ATXN3	ERCC5	ERCC6	XPC	DDB2	ERCC3	NTHL1	ERCC4	ERCC1	ERCC2
NEGATIVE_REGULATION_OF_RNA_METABOLIC_PROCESS	http://www.broadinstitute.org/gsea/msigdb/cards/NEGATIVE_REGULATION_OF_RNA_METABOLIC_PROCESS	FST	TCEAL1	ZNF254	EPC1	SIN3A	ZNF396	SUPT5H	TWIST2	TWIST1	ZNF593	KDM5B	ZHX1	ZHX2	MECP2	ZNF189	ZHX3	NR0B2	CSDA	NR0B1	FOXN3	PA2G4	ZNF238	SMARCE1	TGIF1	PRDM1	EID1	HMGB1	VPS72	MEIS2	HEXIM2	DRAP1	HEXIM1	BCOR	NKX2-5	TCF25	HELLS	MDFI	HMGB1P10	BMP2	KLF12	KLF10	KLF11	RYBP	SMAD4	SMAD3	SMAD2	FOXP3	HDAC5	SMARCC2	JAZF1	SRSF12	DNMT1	RBPJ	HDAC8	KLF4	E2F1	ZBTB32	PPARD	RSF1	ARID4A	E2F6	NR6A1	SPI1	TP63	ZNF202	CTCF	ZEB1	PAWR	GLI2	HSBP1	DAXX	ZNF345	MEN1	GFI1B	ZNF148	POU4F2	NFX1	ZNF281	ATF7IP	LDB1	ARID5B	SLA2	ARID5A	NDUFA13	RB1	FOSB	MXD4	NRIP1	CHMP1A	BPTF	ZNF136	RIPPLY1	MDM2	MDM4	CUX1	NSD1	ZFP161	SRSF10	GLIS3	ZMYND11	ING4	GLIS1	ZBTB16	ZNF177	ZNF174	ORC2	GATAD2A	PEX14	BCL6	SUPT4H1	FOXD3	ENO1	TBX3	VHL	TBX2	TRIM27	SIRT4	TNP1	SIRT5	ILF3	CBY1	PHF12	SNAI2	SIRT1	STAT3	ZNF157	IRF7	DR1	IRF8	IRF2	PHF21A	CIR1
NEGATIVE_REGULATION_OF_DNA_REPLICATION	http://www.broadinstitute.org/gsea/msigdb/cards/NEGATIVE_REGULATION_OF_DNA_REPLICATION	CDC6	GTPBP4	ENPP7	NF2	GMNN	S100A11	TIPIN	RAD9A	ATR	CDT1	TSPYL2	CDC45	RAD17
REGULATION_OF_ENDOCYTOSIS	http://www.broadinstitute.org/gsea/msigdb/cards/REGULATION_OF_ENDOCYTOSIS	STON2	SPACA3	STON1	AP2S1	CBL	ARF6	PPT1	LDLRAP1	AHSG	AZU1	CDH13	GATA2	PACSIN3	ZFYVE16	RAC1	SFTPD
IMMUNE_SYSTEM_PROCESS	http://www.broadinstitute.org/gsea/msigdb/cards/IMMUNE_SYSTEM_PROCESS	AQP9	CADM1	IL6ST	HDAC7	TPD52	SART1	MAP3K7	CD47	LTB4R	SEMA7A	ERAP2	IFNK	SYK	GTPBP1	IKBKAP	CRTAM	C5AR1	CD3D	CD3E	LIG1	NCF4	LIG3	COLEC12	GEM	MYH9	THY1	CRHR1	CCR9	CCR8	LILRB2	SIRPG	CCR6	RPS19	CCR5	CCR4	CD34	CD40LG	CCR2	MADCAM1	IL1R2	CNIH	HLA-DRB3	FCGRT	CD74	IL17A	IL17B	INS	CKLF	ZAP70	BLNK	ST6GAL1	TCF7	MLL	NOTCH2	RGS1	ETS1	NOTCH4	CLEC7A	TCF12	TM7SF4	IL27RA	ELF4	BCAR1	LY86	IL28RA	SPI1	BNIP3	ZNF675	ZEB1	SPINK5	CFHR1	HAMP	IL4	SAA1	IL4R	CEACAM8	SEMA3C	DPP8	FCGR3A	FCGR3B	DPP4	SPACA3	LYN	PRG3	GZMA	CMKLR1	NFAM1	IL6R	CD164	WAS	INHBA	NCK2	IL18BP	EREG	LAX1	NCK1	IL12A	LRMP	SEMA4D	IL12B	NHEJ1	RAB3D	OPRK1	CCR1	CSF1	GPR65	ZBTB16	IL7R	CCL27	MLF1	CCL26	AZU1	CCL24	CCL25	CCL22	CCL23	SNRK	CCL20	CCL21	IL10RB	XBP1	BCL2	FCGR1A	DEFB118	CD22	CCBP2	CD24	C2	CD28	LY75	FYB	IL6	IL8	IL7	HCLS1	CTLA4	CCL19	TBX1	SOD1	TRIM22	CCL18	CD1D	PRELID1	FCGR2B	FYN	BNIP3L	ATP6V0A2	IL2	IL16	IL18	MMP9	JAG2	VTN	TLR4	TNFSF13	APOBEC3G	FOXO3	IL15	VIPR1	APOBEC3F	TLR7	CXCL12	TLR8	IL10	TGFB1	TGFB2	TAPBP	IL31RA	APOA4	APOA2	APOA1	NLRC3	GPR44	MS4A1	MS4A2	ACIN1	ODZ1	KAT8	EBI3	KAT6A	GPR183	S1PR4	CIITA	BCL10	POU2AF1	BST2	IL29	BST1	IL27	TAZ	YTHDF2	TNFRSF14	SOCS5	IL21	TRAT1	IGSF6	LAT2	CST7	MNX1	CARTPT	KIR2DL1	DEFA1	KIR2DL3	TNFAIP1	GBP2	TRAF2	CCL2	LST1	IFITM2	IFITM3	MAP4K2	MAP4K1	IL32	ITGB2	CX3CL1	DEFB127	CCL5	PYDC1	CCL4	FTH1	MIA3	DOCK2	PRKRA	CNR2	SFTPD	AIMP1	DYRK3	TRAF6	RUNX1	DEFB1	HELLS	DEFB4A	ARHGDIB	MAFB	CD276	MALT1	FOXP3	AIM2	HDAC5	LAT	HDAC4	FCAR	CXCL13	CD274	IKBKG	RFX1	GLMN	CD79B	CD79A	HDAC9	IFI6	PREX1	PAX5	SKAP1	PDCD1	MBP	AKT1	CD97	CD96	CDC42	ACVR1B	ALAS2	CXCR4	LTF	NFIL3	PRL	APLN	CHUK	KIRREL3	CCRL1	IK	SIT1	PTGER4	SLA2	LDB1	CHST4	CDK6	IFI16	INHA	CTSS	NCR1	CTSW	UBE2N	TARBP2	ACVR2A	CD83	CD86	C1QBP	LCK	SCIN	NCOA6	CTSE	CTSC	TREM1	TREM2	PTAFR	CTSG	ICOSLG	LCP2	PSMB10	MBL2	RAG1	RSAD2	PF4	TNFRSF4	CALCA	HRH2	RASGRP4	FCN2	POU2F2	FCN1	CD2	KRT1	CD4	IL2RG	MR1	SCG2	CD7	SECTM1	PTPRC	IL2RA	CEBPB	CEBPG	DEFB103A	MAL	CXCR2	GPI	SP2	IRF8	ANXA11	OPRD1	DMBT1
TRANSFORMING_GROWTH_FACTOR_BETA_RECEPTOR_SIGNALING_PATHWAY	http://www.broadinstitute.org/gsea/msigdb/cards/TRANSFORMING_GROWTH_FACTOR_BETA_RECEPTOR_SIGNALING_PATHWAY	FMOD	EID2	ACVRL1	LTBP2	SNX6	GDF5	STUB1	TGFB1	CITED2	FOXH1	MAP3K7	PEG10	FNTA	CDKN2B	ZFYVE9	LEFTY2	IL17F	GDF9	SMAD7	TGFBR1	KLF10	SMAD4	CIDEA	SMAD3	SMAD2	LEFTY1	CDKN1C	HIPK2	GDF10	TGFBR3	TGFBRAP1	GDF15	ENG	HPGD	ACVR1	BMPR1A
ANATOMICAL_STRUCTURE_DEVELOPMENT	http://www.broadinstitute.org/gsea/msigdb/cards/ANATOMICAL_STRUCTURE_DEVELOPMENT	MEF2C	MEF2B	HRAS	MEF2A	GDA	BTD	PPP2R5D	RORB	MYLIP	SART1	BTK	CUL7	SH3GL3	BRAF	PDPN	LIG1	MYH3	UGCG	LIG3	EOMES	MYH7	MYH6	MYH9	MARK4	PROX1	THY1	MARK2	DOC2A	SERPINF1	TAGLN	FOXG1	ZNF384	SHOX	PMP22	EIF2AK3	SH3GL2	SH3GL1	OSTF1	AMTN	SERF1B	CACNB2	ARF6	T	ATN1	RAC3	KAL1	UPK1A	RAC1	UPK1B	IL17F	ZAP70	SPP2	MOBP	TAOK2	CYP46A1	NTF3	UPK3A	SERPINI1	SMURF1	MAB21L1	MAB21L2	CDC42BPB	FGF5	NEURL	FGF8	FGF7	HTATIP2	ELF3	EZH1	TCOF1	SPI1	SCRG1	NMUR2	FGF1	FGF2	FGF3	GHR	LYN	EGFL7	ZNF141	WAS	INHBA	EREG	LRMP	FOXC2	FOXC1	IL12B	SCML2	CSF1	SCML1	NNAT	TRIM13	TRIM15	COL7A1	SNRK	PKD2	PKD1	PAPSS1	PHLDA3	PAPSS2	C1GALT1	PPP1R17	WNT8B	IL4	MYF6	IL3	IL8	LMX1B	LZTR1	IL7	MYF5	NTNG1	NTNG2	IGF1	IGF2	PHYH	CDH13	MEF2D	ACCN1	EPGN	STAB1	BNC1	FOXE1	AMOT	WNT7A	IL2	MPZL2	GRIK1	IL18	LMO4	TGFB3	PDX1	LRRC4C	NR2E1	TGFB1	IL10	TGFB2	CXCL10	TDGF1	S1PR3	BCL10	STMN3	IL27	BAIAP2	ENC1	MGP	NRD1	BICD1	IL20	EP300	TIMELESS	MNX1	TFAP2B	VAMP5	TFAP2A	NFE2L1	SMARCA1	EDA	SNTG2	FGD2	FGD1	CCL2	ADORA2A	ST8SIA2	MDK	CCL4	NR2C2	TEAD4	PCDHA10	PCDHA11	RPL10A	EGF	FGD5	FGD6	UPK2	FGD4	FKTN	CCM2	FSCN2	MEA1	JRKL	P2RX5	HDAC5	HDAC4	LYVE1	S100B	ST8SIA4	DYRK1A	MYO16	FABP1	SCN8A	HDAC9	FABP7	FABP5	IER3	CELF3	PAX6	PAX5	PAX4	PAX3	PAX2	PAX1	MBP	SPRY2	PCDH1	RNF103	PAX7	PAX8	TIE1	CNTN6	IFI16	HOXC11	HOXC13	GAA	CNTN4	UBB	NRGN	CASQ2	RAG1	BRSK2	APLP1	COL9A1	CD9	COL9A2	AVIL	CD4	CALML5	DKKL1	DCLK1	NOX4	EBP	SECTM1	KLK7	KLK8	KL	CEBPG	KLK5	MAL	COL5A3	FRZB	COL5A2	BAX	GDF11	GDF10	NELL1	FST	LHCGR	UTRN	HIRA	TPD52	MOG	ATP2B2	DSPP	ATXN10	APOE	COL12A1	CEP290	ERAP1	RAB26	COL10A1	MATN3	CD3G	CD3D	VANGL2	KRT13	KRT10	SCEL	FARP2	HES1	KRT19	KRT18	RND1	KRT17	ATP2C1	KRT16	KRT15	KRT14	VEGFA	NPTN	LRCH4	EXT1	EXT2	PNMA1	DEAF1	IQCB1	CDK5R1	KEL	RBP2	HOXB13	EPHB4	EPHB1	EPHB2	AHSG	SEMA5A	TCF21	CRMP1	LHX1	LHX3	SMA4	LHX6	MAML3	OLFM1	BLNK	COL18A1	IKZF3	MLL	IKZF1	HPCAL4	FTO	KRT31	CELSR1	KRT34	KRT35	KRT32	NCKAP1	DLX2	ATP2A2	DLX6	ETS1	DLX5	ETS2	GHSR	TCF12	CLTCL1	TCF15	KLF4	NRP2	PCDHA6	PCDHA7	PPARD	PCDHA8	ACVRL1	ARSE	NRP1	PCDHA2	PCDHA3	PCDHA4	MYBPC3	PCDHA5	PCDHA1	GLI2	KCNIP2	PTEN	SPINK5	CANX	GLI1	AES	GNPAT	MKX	SEMA3B	CAP1	PCDHB9	PCDHB5	UFD1L	PCDHB6	PCDHB3	PCDHB4	PCDHB2	ARTN	NFAM1	AMIGO1	PROK2	SEMA4F	NPPB	CXCL1	PARD3	ETV7	RAB3D	TH	ZBTB16	AZU1	LY6H	APBA2	VWC2	APBA1	CAP2	JARID2	HCLS1	NLGN1	NPR1	GJB5	NPR3	SNAI2	SOD1	GJB1	CD1D	YWHAG	YWHAH	SVIL	PHGDH	NHLH2	PTCH1	PTCH2	ATP6V0A4	NHLH1	TMEM176B	VLDLR	MYOD1	NRTN	CASR	MMP9	FOXO3	FOXO4	TTN	GDNF	GHRHR	PRKACG	WNT1	PROP1	GATA6	ROBO1	GATA3	GATA4	ROBO4	PDGFC	ROBO2	KRT85	LGI1	KAT8	IFRD1	KRT83	KAT6A	LBX1	PICK1	FOXN1	MLXIPL	CBLN1	CST6	LSAMP	OPHN1	DSP	NRSN1	EMP1	FGFR1	FGFR3	SSH1	NEDD8	GREM1	PCDHAC2	PCDHAC1	ITGAX	HTT	BMX	ITGA2	FOXP2	SALL1	ITGA7	GLMN	CYFIP1	CD79A	SCMH1	CHRD	POU6F1	AEBP1	POU6F2	DGCR2	ANG	DGCR6	MKKS	POU4F2	POU4F1	SRD5A2	MKL2	SHC3	BOC	CHUK	KIRREL3	ALX1	PRKCI	DMRT1	DMRT2	DNAI2	ALK	FSHR	EYA3	EYA4	EYA1	EYA2	EVPL	KRTAP5-9	BPTF	SCIN	ITGB1BP2	GHRL	UTP3	KRT6A	KRT6B	UBE3A	MTM1	NPTX1	COMP	POU2F3	TGM3	TGM5	ERCC3	CRIM1	SCG2	ERCC2	ZBTB7B	GLRB	FOXL2	PARK2	SIRT2	ATXN3	MAP1S	BMPR1B	IGFBP3	IGFBP4	HCCS	ALS2	HOXD13	L1CAM	HDAC7	CITED2	FLI1	CTGF	SYK	PHOX2B	PITPNM1	NME2	MSX1	RPS19	TRAPPC4	ATPIF1	TRAPPC2	ADAMTS4	ODAM	NAGLU	EMCN	ERBB2	MYEF2	PPT1	HESX1	NPHP3	MUSK	CDC42EP2	CDC42EP1	ARAP1	ARAP3	CDC42EP4	CDC42EP5	DMBX1	DVL2	DVL3	KLF10	PCNT	SPHK1	MSTN	TNNI3	PCDH18	DVL1	SHOX2	TRPS1	MAP7	TLL1	RTN4	KCNH1	LIMA1	HNF1B	ZNF675	RTN1	DGCR14	DFNB31	DYNLL1	MAPT	USH2A	STS	ARHGEF2	STX2	ACTA1	CMKLR1	PTF1A	TLE3	TLE1	TLE2	GPR98	FLNA	NAB2	KIAA1217	RAPGEFL1	CLN8	NHEJ1	CLN5	PCDHB15	FHL3	PML	PCDHB14	PCDHB13	PCDHB12	ITM2B	PCDHB11	PCDHB10	PCDHB16	COL6A3	PCDHB17	CSDE1	MAS1	PCSK9	ERVW-1	HSD17B3	RASA1	SIM1	SIM2	CES1P1	CAPN3	PLG	RPS6KA6	RPS6KA3	LARGE	ADAP2	HBEGF	MPPED2	CTNS	PES1	NR5A2	GFRA3	NR5A1	BMP10	CHERP	HMGCR	JAG2	TNFSF13	TNFSF12	ZIC1	ZIC2	VCL	NRCAM	ANK1	GPR45	APOA5	UNC5C	SPON2	BPNT1	MATK	RET	TAZ	SIX3	DLL3	SIX2	VAX2	ACTN2	SIX6	GPR56	SIX1	COL1A2	COL1A1	SLC40A1	ACHE	DRD2	MRAS	CNTFR	EXTL1	ECE2	CRB1	DYRK3	ANGPTL3	ANGPTL4	ADAM23	NEUROG1	WHSC1	NEUROG3	ANKH	NDUFV2	MYH11	CACNA1H	ADAM22	ASPRV1	CORIN	DUOX2	DUOX1	PRDX1	GPC4	CDC42	TRIM3	ALAS2	GPC3	NDUFS4	HEY1	PCP4	HEY2	DLG4	RHOB	DLG1	LIMK1	OTX2	CDK6	MBNL1	NCL	CDK5	CHRM3	NCOA4	CHRM2	CHRM1	LCK	NCOA6	ACVR1	IRX4	ABLIM1	NDP	CTF1	RNH1	TSHB	PF4	DCN	ALDH3A2	DCT	MSX2	COL17A1	DNER	PAFAH1B3	PAFAH1B1	FBN2	DCX	COL4A4	COL4A3	PLP1	COL4A2	NF2	ALPK3	COL13A1	HCK	NF1	FBN1	DPYSL5	DPYSL4	DPYSL3	RCAN1	DPYSL2	RCAN3	ANXA2	HEYL	SMPD1	JAK2	APAF1	FEZ2	FEZ1	DMBT1	MRPL40	NOG	CDX1	S100A7	SNCA	AQP4	POSTN	CD2AP	ADORA1	SHH	BDNF	PLOD1	CHRNA4	CHRNA7	CHRNA1	PITX3	EIF2B2	EIF2B3	TWIST2	PITX1	EIF2B4	EIF2B5	TWIST1	PITX2	EFNB3	NKX2-6	MDGA1	MDGA2	EFNB2	C4orf6	TBR1	PRELP	CD40LG	EFNA5	LAMC2	LAMC1	KCNMB4	HOXA13	HOXA11	ELN	ITGA11	IGF2BP2	IGF2BP3	TAGLN3	KCNMB2	MYT2	LAMB3	AGGF1	BAI1	AGRN	LAMB1	IL1RAPL2	EMD	NKX2-2	BMP4	BMP2	BMP1	TRPC5	ARFIP2	SMAD2	MYOZ1	EN1	MCAM	CSRP3	NKX6-1	SFRP5	NOTCH3	LAMA2	NOTCH2	NOTCH1	LAMA3	SFRP1	NOTCH4	TMOD2	ENG	LHB	GYPC	TM7SF4	SPG7	CDSN	TNFRSF11B	ALOX12B	COL11A1	DNAJC19	DHCR24	CYR61	TBX10	FLOT2	RBM45	SLIT1	SLIT2	SLIT3	VCX3A	SGCG	ROD1	SGCD	SIAH1	SGCE	ADAM12	SGCA	TBX19	SGCB	SHROOM1	SHROOM2	SHROOM3	SHROOM4	STATH	EHF	COL2A1	SUFU	MLF1	SPEG	UGT8	LECT2	THBS4	FZD9	TBX6	NAT8	TBX3	PTPRZ1	NASP	TBX5	TBX4	AFF2	TBX1	FZD2	FZD5	EIF2B1	STAT3	DKK3	COL19A1	MAPK12	CLEC3B	CLEC3A	DRP2	NEUROD2	PBX1	PBX3	CIT	PBX4	FGF19	FGF18	FGF14	WFS1	FGF17	FGF16	ARNT2	CRABP2	FGF11	FGF10	FGF13	CSPG5	FGF12	ANKRD7	IL31RA	GSTM3	ACIN1	ODZ1	SPN	DSCAM	SOCS5	MEPE	NR0B1	STK4	TIMM8A	NUMBL	PTHLH	PLCE1	GYLTL1B	CARTPT	KALRN	PRPS1	MYL6	SRI	WNT5A	LST1	GCLC	SOX3	ONECUT2	NINJ2	MAP4K2	MAP4K1	DSCAML1	NINJ1	ATP6V1B1	GCLM	SOX8	HOXA4	B3GNT5	SFTPD	CLASP2	RUNX1	RUNX2	SFTPB	SRGN	MEST	PARD6B	EVC	MAFB	CPNE6	DMP1	GSC2	TINAG	GCM2	GCM1	HOXB5	LSR	CRX	GSS	ACVR1B	POU5F1	TPP1	PTH1R	SOX15	KCNQ2	PRL	SOX10	EGR3	CCDC88A	EGR2	SOX13	ALDH5A1	NRXN3	SOX14	SOX11	LDB1	NRXN1	INHA	ACVR2A	SMTN	NRL	BTG1	BTG4	WNT11	NAIP	GSTP1	CPM	RTN4RL1	SPOCK1	POU1F1	CALCA	KRT9	NPAS1	NPAS2	UTP11L	HAND1	KRT5	MYL6B	RASGRP4	HAND2	PTH	MSI1	KRT1	PTN	POU3F3	KRT2	KRT3	RTN4RL2	KRT4	PTS	MYOC	PTPRC	DTX1	PLAC1	CENPF	CBY1	SPARC	RACGAP1	WNT2B	GMFB	PSPN	SPRR1A	CASP14	KCNN3	SPRR1B	F2R
REGULATION_OF_T_CELL_PROLIFERATION	http://www.broadinstitute.org/gsea/msigdb/cards/REGULATION_OF_T_CELL_PROLIFERATION	IL4	PTPRC	CD3E	IL18	IL27	CD276	IL21	NCK2	NCK1	SFTPD	GLMN	IL12B	CD24	EBI3	ICOSLG	CD28
RNA_SPLICINGVIA_TRANSESTERIFICATION_REACTIONS	http://www.broadinstitute.org/gsea/msigdb/cards/RNA_SPLICINGVIA_TRANSESTERIFICATION_REACTIONS	SRSF10	CRNKL1	TRA2A	CWC15	SNRPD1	SNRPD2	SRSF6	SRSF5	DHX38	SFSWAP	SRSF9	USP39	DBR1	TRA2B	GEMIN8	SCAF11	DDX20	GEMIN6	GEMIN7	GEMIN5	PRPF31	SRPK2	CELF1	SF1	SNW1	SF3A2	SRSF1	SF3A1	SF3A3	DDX39A	SRSF12	SLU7	PHF5A	GEMIN2	TXNL4A
DNA_RECOMBINATION	http://www.broadinstitute.org/gsea/msigdb/cards/DNA_RECOMBINATION	XRCC5	SMARCAD1	HMGB1	RAD51C	XRCC3	BLM	MRE11A	RAG1	TNFSF13	CHEK1	UBE2V2	SPO11	IL7R	SYCP1	TGFB1	RPA1	IGHMBP2	RAD21	RAD51B	SETMAR	RAD51D	ERCC4	ERCC1	IL4	EXO1	MSH5	LIG1	MSH4	LIG3	TSN	RAD52	RAD54L	RAD50	BRCA1	ATM	RAD51	ATRX	UBE2N	REC8	RPAIN	CD40LG	TEP1	RUVBL2	RAD54B	DMC1	KPNA2	KPNA1
CELL_MATRIX_ADHESION	http://www.broadinstitute.org/gsea/msigdb/cards/CELL_MATRIX_ADHESION	PPFIA2	ACVRL1	PPFIA1	ITGA11	ITGA10	PTEN	COL17A1	CDKN2A	SORBS1	TMEM8B	FXC1	PKD2	PKD1	ANGPTL3	THBS3	RASA1	PARVG	NF2	TAOK2	COL13A1	NF1	ACTN1	ITGA2	ACTN2	CDK6	ITGA3	ACTN3	ECM2	THY1	CDH13	LYVE1	TSC1	FBLN5	ITGB1BP1	ITGA7	TESK2	SGCE	ADAM15
PEPTIDYL_TYROSINE_MODIFICATION	http://www.broadinstitute.org/gsea/msigdb/cards/PEPTIDYL_TYROSINE_MODIFICATION	TPST1	TPST2	ABI3	ABI2	ABI1	ITGB2	IL31RA	CLCF1	TDGF1	EGFR	IL3	IL5	IL29	LYN	NF2	HCLS1	SOCS1	STAT1	IL20	CD80	CD81	DYRK1A	F2	IL12A	TNK2	ABL1	ABL2	F2R	IL22RA2
T_CELL_ACTIVATION	http://www.broadinstitute.org/gsea/msigdb/cards/T_CELL_ACTIVATION	CADM1	ELF4	IL18	JAG2	SPINK5	SART1	CD47	NLRC3	INS	CD2	ZAP70	SFTPD	CD4	CD24	EBI3	CD28	CD7	IL4	PTPRC	CRTAM	SIT1	CD3D	CD3E	IL7	SLA2	IL27	CD276	SOCS5	FOXP3	IL21	THY1	CD1D	LAT	NCK2	SIRPG	LAX1	NCK1	LCK	GLMN	IL12B	CLEC7A	NHEJ1	ICOSLG	IL2
G1_PHASE	http://www.broadinstitute.org/gsea/msigdb/cards/G1_PHASE	E2F1	TAF1	CDC6	CDC23	TBRG4	CDK6	RB1	FOXO4	CDC25C	CDK2	CDKN1C	PRUNE2	GFI1B	CDK10	MAP3K11
CYTOKINE_BIOSYNTHETIC_PROCESS	http://www.broadinstitute.org/gsea/msigdb/cards/CYTOKINE_BIOSYNTHETIC_PROCESS	IL18	TLR1	TLR3	TNFRSF8	TLR4	TLR6	TLR7	TLR8	TLR9	AZU1	APOA2	NOD1	IL17F	SFTPD	BCL3	LTB	EBI3	SPN	CD28	IL4	BCL10	IL6	PRG3	IL27	CEBPG	IL9	CD276	INHA	FOXP3	SIGIRR	INHBB	INHBA	MAST2	EREG	NLRP12	GLMN	GHRL	IL12B	IRF4	ELANE	GHSR
POSITIVE_REGULATION_OF_EPITHELIAL_CELL_PROLIFERATION	http://www.broadinstitute.org/gsea/msigdb/cards/POSITIVE_REGULATION_OF_EPITHELIAL_CELL_PROLIFERATION	EGFR	LAMA1	NME2	NME1	EPGN	ERBB2	TGFA	FGF10	LAMC1	LAMB1
ER_TO_GOLGI_VESICLE_MEDIATED_TRANSPORT	http://www.broadinstitute.org/gsea/msigdb/cards/ER_TO_GOLGI_VESICLE_MEDIATED_TRANSPORT	RAB2A	NRBP1	LMAN2L	BET1	USE1	LMAN1	ERGIC1	ERGIC2	ERGIC3	COG3	TMX1	STX18	SEC22A	SEC22B	GOSR2	SEC22C	YKT6	ZW10
HISTONE_MODIFICATION	http://www.broadinstitute.org/gsea/msigdb/cards/HISTONE_MODIFICATION	EHMT1	PHB	CREBBP	HDAC10	HDAC11	PPARGC1A	KAT5	SIRT2	RPS6KA5	UBE2N	SET	HUWE1	PRMT7	PRMT8	WHSC1L1	CARM1	RBM14	NSD1	KAT8	KDM4A	KAT6B	MAP3K12	KAT6A	HDAC6
TRANSCRIPTION	http://www.broadinstitute.org/gsea/msigdb/cards/TRANSCRIPTION	SLC2A4RG	XRCC6	MED24	HOXD13	MED23	RORB	REST	MED21	MED20	ZNF254	CITED1	CITED2	EPC1	TAF5L	FOXF1	MED26	MED27	FOXF2	PQBP1	VPS4B	ZNF396	PATZ1	IKBKAP	ZNF45	PCBD2	RREB1	KDM5B	RXRA	KDM5A	ZHX1	MED12	MECP2	ZHX2	ZHX3	MED14	MED13	HNF4G	KAT5	NME2	ZNF238	PTRF	HNF4A	MED16	MED17	SMARCAL1	SHOX	TGIF1	MYBBP1A	TRAPPC2	ZNHIT3	CRTC1	ZNF76	NFKBIB	MYEF2	XAB2	VPS72	FOXH1	HEXIM2	HEXIM1	PIR	ZNF74	TCF4	VEZF1	TCF3	ARHGEF10L	DMBX1	TCF7	UTF1	KLF12	KLF13	TGFBR1	MAP2K3	PHB	KLF10	KLF11	ESRRG	MSTN	TFCP2	C19orf2	USF1	TRPS1	MZF1	PARP1	TAF1C	HLF	ELF1	HNF1B	TAF1A	ELF2	HNF1A	HTATIP2	ELF3	ELF4	ELF5	EZH2	SPI1	TP63	ZNF345	DAXX	YBX1	YBX2	ZNF350	NOD2	RRN3	ZNF148	HSF2	CREG1	ZNF146	BRD7	SPIB	HSF4	MYC	BRD8	TAF1L	BATF3	ATF7IP	ZNF281	MTERF	BRF1	ZNF282	GMEB2	PTF1A	GTF2H4	TP53	NDUFA13	TLE1	FOSB	ZNF143	TTF2	FLNA	JMY	ARHGEF11	GTF2H1	MXD4	MYCN	CIAO1	CARD11	INHBA	EREG	PFDN5	ZNF136	RUVBL1	NSD1	CLOCK	ZMYND11	ZNF274	CREM	PML	ZNF367	NUFIP1	ZNF35	ZNF177	ZNF174	TADA2A	PER1	LIMD1	SUPT4H1	TRIP11	FOXD3	TRIP13	ZNF263	IL4	MYF6	LMX1B	TRIM29	MYF5	TRIM28	TRIM27	ZNF24	TNP1	ELAVL2	TRIM24	PHF12	TRIM22	TP73	ATRX	RPS6KA5	MNAT1	ZNF157	TADA3	RPS6KA4	NAA15	PPBPL2	RBAK	TCEB2	FOXE1	NARFL	TCEB3	PHF5A	TCEB1	NR5A2	FOXE3	NR5A1	MMS19	LMO4	STK36	TBP	NR2E3	RBFOX2	TCEAL1	CBFB	TGFB1	GTF2E1	GTF2E2	CDKN2A	NLRC3	SMARCD2	MDFIC	SMARCD3	SMARCD1	SCRT1	BCL10	ZNF593	POU2AF1	IL29	RELA	HDAC10	ARID1A	CSDA	JUNB	DDIT3	PA2G4	HIF1A	EP300	SMARCE1	TIMELESS	TCFL5	TFAP2B	MNX1	SMARCA5	TFAP2A	EDF1	NFE2L1	TFAP2C	NFE2L2	NFE2L3	SMARCA1	EDA	SMARCA2	HMGB1	EID1	EID2	CNBP	HMGB2	CCRN4L	LITAF	UBE2V1	ABCA2	PYDC1	NR2C2	CXXC1	VDR	TROVE2	TCERG1	MEIS2	SMARCB1	RPL6	SNF8	TEAD4	JUND	TAF9	HELLS	ZNF423	TFDP1	TAF2	TRIP4	EPAS1	CREBZF	TAF5	TAF8	NEUROG1	BRIP1	UIMC1	ATF6	HDAC5	HDAC4	ATF5	ATF4	NRF1	HDAC2	GTF2F1	DYRK1B	SMARCC1	PRKAR1A	ATF7	SMARCC2	GTF2F2	HIVEP3	ABL1	IKBKB	HDAC8	E2F1	E2F2	E2F3	RSF1	FOSL2	ARID4A	E2F6	DEDD	PAX5	DEK	ZNF202	CTCF	PAX3	PAWR	PRDX3	PAX2	PTMA	PAX1	TMF1	FEV	MAX	MAZ	PAX8	LRRFIP1	NRG1	NFIL3	FOSL1	NFX1	PTGER3	SLA2	ARID5B	ARID5A	CDK9	RB1	ESR2	CDK7	HMGA2	HMGA1	PRPF6	TARBP1	TARBP2	NCOA6	ERN2	ZFPM2	UBB	JMJD1C	CARM1	ACVR1	BCLAF1	NFYC	NFYB	EGLN1	NFYA	NR3C1	IVNS1ABP	CALCOCO1	HIC1	TSC22D1	TFAM	RGMB	ORC2	TSC22D3	ECD	CHD2	GTF3C6	CEBPZ	CHD1	NFATC4	NFATC2	GTF3C2	NFATC3	GTF3C4	CHD4	CHD3	NFATC1	CEBPA	MAF	CEBPB	CEBPD	VHL	NFRKB	CEBPG	CREB5	DRG1	PWP1	MED30	ID2	DBP	ID1	ID4	ID3	CDX2	FST	HIRA	PTTG1	SIN3A	WWP1	TRAK1	ABRA	RARB	IFNK	SUPT5H	TWIST2	PITX2	TWIST1	YY1	NKX2-8	TAF6L	PPARGC1A	PPARGC1B	UHRF1	PIAS4	MTF1	PRDM4	ABT1	MNT	TGFBRAP1	PRDM1	TGFB1I1	KAT2A	SUDS3	DEAF1	ELL	AFAP1L2	CALR	PLAGL1	NR1H2	DRAP1	HTATSF1	MAML3	DUX1	BCOR	TCF25	NKX2-5	MDFI	NKRF	KLF5	HMGB1P10	IKZF3	BMP2	KLF7	MLL	KLF9	SUB1	MAML1	MAML2	CREBBP	SMAD4	RYBP	SMAD3	SMAD2	PMF1	UBP1	NOTCH2	POLRMT	NR1I2	NUP62	RNF4	TCEB3B	NOTCH4	JAZF1	SUPT16H	TCF19	BMP7	RBPJ	TCF12	ENG	ZFHX3	NCOR1	KLF4	TCF15	BMP6	CCNT2	COPS2	PPARA	ZBTB32	GTF3A	PPARD	ACVRL1	COPS5	TBX22	TBX21	PPARG	CCNT1	NFKB1	ZEB1	NFKB2	HSBP1	GLI2	CAMKK2	GLI1	KCNIP3	ZBTB38	BLZF1	GFI1B	ASH2L	NR2F2	MSL3	SNAPC5	CCNK	SNAPC2	TBX10	POLR1E	ZNF354A	CCNH	SNAPC4	SNAPC3	POLR1C	NFAM1	GTF2B	MBD1	SCAP	SIGIRR	RBBP8	MED6	CTNNBIP1	MED7	MED4	CHMP1A	GTF2I	ASH1L	RIPPLY1	SRCAP	MAP3K13	TBX19	MED1	POLR2H	POLR2G	ETV7	POLR2F	NMI	POLR2E	POLR2L	POLR2K	POLR2J	POLR2I	EHF	ZBTB16	POLR2D	POLR2C	POLR2B	SUFU	MLF1	SUMO1	MRPL12	SQSTM1	NR1D2	LANCL2	GATAD2A	MLLT1	BCL3	ETV1	PEX14	HSF2BP	BCL6	MLLT6	POLR3G	POLR3H	POLR3K	TBX3	TBX2	HCLS1	TBX5	AFF4	ILF3	POLR3C	STAT1	SNAI2	STAT3	STAT2	SOD2	PREB	YWHAH	UBTF	ILF2	YAF2	NEUROD2	PHF21A	PBX1	PBX3	RBM14	APBB2	APBB1	CIR1	PBX4	HNRNPAB	MYOD1	THRA	ARNT2	CRABP2	FOXO1	APOBEC3G	FOXO3	FOXO4	APOBEC3F	GATA1	HOXC6	GATA2	ATOH1	GATA6	TARDBP	GATA3	GATA4	HOXC5	TFB2M	KAT7	KAT8	KAT6B	GABPB2	KAT6A	MYO6	FOXN1	ZNF189	ARNTL	NR0B2	NR0B1	ELL3	TRERF1	FOXN3	AHR	ELL2	ADRM1	IGSF1	TIAL1	ERC1	PPP5C	GCLC	TFAP4	SNX6	SOX5	ELK1	ELK3	NPM1	NKX3-2	BTF3	SKIL	RUNX1	ATF6B	RUNX2	RNF14	RUNX3	CREBL2	SREBF1	MAFF	NFE2	SAP18	RNPS1	SNW1	GSC2	FOXP3	BRCA1	SREBF2	PPIE	PSMC5	GCM1	DNMT1	RFX3	MAFA	SOX21	POU6F2	NR6A1	FOXK2	BUD31	PDCD4	FUBP1	MEN1	FOS	ACVR1B	FUBP3	ANG	POU5F1	NAA16	PCGF6	ATP8B1	POU4F2	SOX18	POU4F1	MKL2	ALX1	EGR1	KHDRBS1	ELP4	ELP3	NANOG	ELP2	SP100	LDB1	SOX12	NLRP3	UBN1	MSC	NRIP1	UBE2N	CD3EAP	PRKCQ	ACVR2B	BPTF	ZMIZ2	NRL	MDM2	MDM4	COMMD7	CUX1	ZFP161	SUPT3H	GLIS3	ING4	TNF	ING2	GLIS2	GLIS1	HCFC1	HCFC2	NFIX	POU1F1	TCF7L2	CALCA	TNFRSF1A	NPAS2	ERCC6	HAND1	HAND2	POU2F3	POU2F2	PYCARD	NFAT5	POU2F1	GFI1	ERCC3	APEX1	CAMK2A	ENO1	ERCC2	ERF	DTX1	SOX30	SIRT4	SIRT5	EDA2R	CENPF	CBY1	SIRT1	SIRT2	PSMG4	ATXN1	IRF9	SP1	SP2	IRF7	SP3	DR1	SP4	THRAP3	IRF8	ARHGAP35	IRF1	IRF2	IRF3	IRF4	NFIC	TSSK4	CRK
POSITIVE_REGULATION_OF_CELLULAR_METABOLIC_PROCESS	http://www.broadinstitute.org/gsea/msigdb/cards/POSITIVE_REGULATION_OF_CELLULAR_METABOLIC_PROCESS	AURKAIP1	XRCC6	RORB	MED21	CITED2	EPC1	FOXF1	FOXF2	SUPT5H	EIF2B5	PCBD2	RXRA	KDM5A	MED12	MED14	MED13	PPARGC1A	BOLL	PPARGC1B	HNF4A	MED17	CRTC1	ARF6	AFAP1L2	FOXH1	PLAGL1	CDC42EP2	MAML3	TCF4	TCF3	ARHGEF10L	CDC42EP5	BMP4	UTF1	MAML1	MAP2K3	MAML2	CREBBP	ESRRG	MSTN	SMAD3	SMAD2	NUP62	NOTCH4	TNK2	BMP7	BMP6	PPARA	HNF1B	ELF1	ACVRL1	HNF1A	ELF4	SPI1	TP63	GLI2	GLI1	CAMKK2	ZBTB38	MAPT	ATF7IP	PRG3	LYN	CCNH	TP53	SCAP	GTF2H1	RAD51	ARHGEF11	MED6	NCK2	INHBA	CARD14	CCND1	EREG	CCND3	CCND2	NCK1	IL12A	IL12B	NSD1	CLOCK	MED1	CLN6	NUFIP1	EHF	HPRT1	AZU1	MRPL12	SQSTM1	BCL3	DAZL	SUPT4H1	FOXD3	CD28	IL4	IL3	DAZ1	IL6	IL5	TBX5	HCLS1	IL9	TRIM28	ILF3	TP73	GAPDHS	MNAT1	YWHAH	NAA15	ILF2	YAF2	FOXE1	PPP2R4	PHF5A	RBM14	MMS19	HNRNPAB	NCBP1	TLR1	ARNT2	FOXO1	EIF5A	TLR3	TNFSF13	TLR4	FOXO3	TLR6	TLR7	TGFB1	TLR8	TLR9	IL31RA	APOA2	MDFIC	SMARCD3	ATG7	TDGF1	SMARCD1	GATA4	KAT8	SAMD4A	SPN	EBI3	KAT6B	KAT6A	EGFR	BCL10	MYO6	IL29	IL27	ARID1A	ARNTL	ELL3	TRERF1	IL20	HIF1A	TFAP2B	SMARCA1	ITLN1	KATNB1	ELK1	ABCA1	DYRK2	EGF	RUNX1	UBE2D1	ZNF423	EPAS1	TAF8	CD276	FOXP3	BRCA1	ATF6	ATF4	AKTIP	SMARCC1	DYRK1B	SMARCC2	HIVEP3	GLMN	HSP90AB1	RSF1	CTCF	CLCF1	ANG	TPP1	NAA16	PAX8	MKL2	LTB	EGR1	HSP90AA1	PRKCG	CDK7	HMGA1	PRPF6	NRIP1	UBE2N	BPTF	CD80	ZMIZ2	TPPP	NCOA6	CD81	UBB	ACVR1	GLIS3	GLIS2	GLIS1	TNFRSF8	ARPP19	STUB1	TNFRSF1A	RGMB	NPAS2	ERCC6	NFATC2	ERCC3	ERCC2	DEFB103A	CEBPG	CREB5	PSMG4	SP1	GCK	THRAP3	IRF4	ELANE
LEARNING_AND_OR_MEMORY	http://www.broadinstitute.org/gsea/msigdb/cards/LEARNING_AND_OR_MEMORY	KLK8	ADCY8	CRHBP	NF1	S100B	APOE	FYN	GALR3	GALR2	CRH	DLG4	ACSL4	IL1RAPL1	VLDLR
S_PHASE_OF_MITOTIC_CELL_CYCLE	http://www.broadinstitute.org/gsea/msigdb/cards/S_PHASE_OF_MITOTIC_CELL_CYCLE	CHMP1A	DDX11	POLD1	CDK2AP1	POLA1	MYO16	APBB2	RCC1	ABL1	APBB1
POSITIVE_REGULATION_OF_BIOLOGICAL_PROCESS	http://www.broadinstitute.org/gsea/msigdb/cards/POSITIVE_REGULATION_OF_BIOLOGICAL_PROCESS	RPL17	AURKAIP1	PGF	BTC	XRCC6	RORB	MED21	SART1	CITED2	BTK	SSR1	CUL3	MAP3K7	CUL2	EPC1	CUL5	MAP3K5	HTR1A	FOXF1	FOXF2	FAS	CUL1	CRTAM	PCBD2	PDPN	RXRA	KDM5A	MED12	MED14	MED13	MARK4	BCL2L11	THY1	MAPK1	SIRPG	NME2	SSTR3	RPS19	NME3	SERPINF1	HNF4A	NME1	IFNB1	MED17	MST1R	MCTS1	UNC13B	ORAI1	CRTC1	ERBB2	ARF6	PPT1	FOXH1	ADRB3	IFNA2	CDC42EP2	CDC42EP1	INS	RAC1	CDC123	ZAP70	DIABLO	ARAP1	TCF4	CDC42EP4	TCF3	ARHGEF10L	CDC42EP5	UTF1	TAOK2	MAP2K3	TGFBR1	SPHK1	TGFBR2	TAOK3	ESRRG	MSTN	APOL3	EI24	TNK2	HNF1B	ELF1	HNF1A	HTATIP2	FGF7	SLC20A1	ELF4	SPI1	NAP1L1	TP63	BNIP3	DAXX	CFHR1	NOD2	NOD1	MAPT	TICAM1	TICAM2	TMEM101	MYC	SERTAD1	FGF4	CDC7	ATF7IP	AIFM3	AIFM2	LYN	AIFM1	TP53	NDUFA13	FLNA	ARHGEF11	GTF2H1	JMY	INHBB	CIAO1	NCK2	CARD11	INHBA	CCND1	CARD14	CCND3	BNIP1	EREG	CCND2	NCK1	RIPK1	IL12A	IL12B	EEF1D	NSD1	CLOCK	ALOX12	CLN6	CSF3	TBC1D8	CSF1	PML	TRIM13	NUFIP1	SORBS3	PTK2B	PPP2CA	PLEKHG5	PCSK9	DAZL	C2	SUPT4H1	FOXD3	IL4	IL3	DAZ1	IL6	IL5	IL8	IL7	IL9	TRIM28	IGF1	CLEC11A	PLG	TP73	CAPN1	CDH13	MNAT1	CCL14	NAA15	EPGN	GSK3B	BNC1	BNIP3L	FOXE1	MC4R	NLRP12	AMOT	PHF5A	HTR2B	IL2	LRP5	BARD1	MMS19	NCBP2	NCBP1	SLC44A2	ZAK	ATP6AP2	GRIK2	IL18	TSPAN6	TNFSF14	TNFSF13	IL15	TNFSF12	CRADD	TGFB1	CXCL10	IL11	TGFB2	APOA2	NLRC4	CDKN2A	CDKN2B	MIER1	ADIG	SMARCD3	MDFIC	CDKN2C	TIA1	ATG7	TDGF1	SMARCD1	APOA5	ZNF443	S1PR3	DAP	BUD31	S1PR2	EBI3	SAMD4A	GPR89A	MATK	EGFR	BCL10	NUDT2	IL29	ACTN4	BST2	GOLT1B	IL27	RELA	STIM1	FADD	ARID1A	IL21	IL20	HIF1A	MIB2	TFAP2B	SMARCA1	TRAF2	ACHE	LITAF	ADAMTSL4	UBE2V1	ABCA1	CXXC5	CX3CL1	PYDC1	TIMP1	IL12RB2	PRUNE2	MIA3	IL12RB1	ADRA2A	TRAF7	DYRK2	TRAF6	EGF	ANGPTL3	TRAF5	ZNF423	TRAF3	DNAJA2	ANGPTL4	EPAS1	TAF8	TRADD	CDKN1C	ATF6	TRAF3IP2	IKBKE	ATF4	CDKN1A	TNFSF10	CDKN1B	TSC1	PLK2	CDKN2AIP	SMARCC1	DYRK1B	IKBKG	SMARCC2	HIVEP3	ABL1	TRIP6	ADRA1D	RSF1	DEDD	CTCF	MUL1	CDC42	CASP6	CASP3	CASP4	NDUFS4	CLCF1	RPS3A	HMOX1	CASP8	PAX8	RHOA	RHOB	RHOC	NDUFS3	CASP1	FOSL1	RHOG	IP6K2	PPP2R1A	SLA2	NUSAP1	CDK6	CDK7	IFI16	CDK4	CDK5	HMGA1	CDK2	PRPF6	HOXC10	TARBP2	ADRB2	TNFSF13B	CHRM1	LCK	NCOA6	ERN1	ERN2	UBB	TSHR	ACVR1	DPF2	DCC	VIP	MAVS	BCLAF1	CTF1	PPM1A	EGLN2	ASNS	CDH1	TRAIP	STUB1	DPF1	IGF1R	TMED4	RGMB	REL	SLC35B2	PRSS2	TSPAN31	CD2	NFATC2	FIGF	COL4A4	TCIRG1	SECTM1	COL4A3	TNFSF4	FLT1	PDF	NF2	KL	FLT3	CEBPG	FLT4	NF1	CBL	CREB5	CDC25B	TNFSF8	GCK	CUL4A	BAX	FAF1	ELANE	CADM1	VAPA	VAPB	FST	EDN1	ADORA1	BAK1	CD47	MYD88	DDX11	APOE	IFNG	ABRA	CHRNA7	IFNK	SUPT5H	EIF2B5	CAPNS1	CD3E	TBRG4	CD40	PPARGC1A	BOLL	PPARGC1B	C16orf5	VEGFB	CD38	CD40LG	ALOX15B	ATP2C1	VOPP1	VEGFA	NPTN	LAMC1	NEK6	SIVA1	LALBA	CDK5R1	STK17B	AFAP1L2	CD70	CHEK2	STK17A	TAB2	AHSG	LIF	PLAGL1	AGGF1	MAML3	LAMB1	BMP4	TP53BP2	LGALS1	MAML1	CREBBP	MAML2	CIDEB	NDFIP1	SMAD3	NDFIP2	CIDEA	SMAD2	TPD52L1	ECM1	SLAMF1	LGALS9	CIDEC	LAMA1	NOTCH2	RNF7	NPY	NUP62	ETS1	ATP2A1	NOTCH4	IKBIP	GHSR	BMP7	BMP6	PPARA	ACVRL1	NRP1	BCAR1	FASTK	PPARG	GJA1	GLI2	PTEN	GLI1	ZBTB38	CANT1	FLT3LG	CAMKK2	TNFRSF11A	SAA1	TGFA	TOP2A	DEDD2	SPACA3	LTBR	PRG3	CCKBR	CCNH	LGALS12	NFAM1	WLS	LDLRAP1	SLIT2	SCAP	RAD51	MED6	AMIGO1	GRM4	PROK2	ZDHHC17	TNFRSF10B	ZDHHC13	MAP3K10	MED1	BID	CXCL5	PRTN3	TFG	FKBP1A	EHF	SFN	HPRT1	NAMPT	AZU1	MRPL12	SQSTM1	VWC2	BCL3	BCL6	CC2D1A	CD24	CD27	CD28	TBX3	TBX2	HCLS1	TBX5	ILF3	BIRC5	SOD1	BIRC2	CD1D	GAPDHS	YWHAH	ILF2	FYN	YAF2	EEF1E1	BIK	PPP2R4	RBM14	HNRNPAB	FGF18	PDGFA	TBK1	TLR1	ARNT2	TLR2	FGF10	EIF5A	FOXO1	TTK	TLR3	TLR4	FOXO3	PMAIP1	TLR6	VIPR1	TLR7	TLR8	TLR9	IL31RA	SMNDC1	GATA2	TMEM9B	CASP8AP2	ROBO1	GATA4	ROBO2	GLP2R	ACIN1	MX1	KAT8	KAT6B	SPN	KAT6A	MYO6	HRK	SOCS5	ARNTL	ELL3	STK4	TRERF1	TRAT1	STK3	PTHLH	TRIM38	LAT2	FGFR1OP	TIAL1	RIPK3	CARTPT	RIPK2	PPP5C	DERL2	SLC50A1	ITLN1	KATNB1	TIPIN	RRAGA	ELK1	REG1A	NPM2	MTCH1	SFTPD	RUNX1	UBE2D1	RUNX3	CFLAR	CARD8	CARD9	HTT	CD276	MALT1	FOXP3	BRCA1	AKTIP	BBC3	GLMN	CD79A	PDCD5	SST	PDCD6	PDCD7	DAP3	HSP90AB1	BMI1	HPS4	FASLG	SHISA5	ACVR1B	TPP1	BOK	NAA16	PCBP4	ANG	MKL2	LTB	BOC	LTA	PIGA	PRKCA	EGR1	HSP90AA1	PIGY	EGR4	NOL8	PRKCG	INHA	UBE2C	DAPK2	PRKCE	NLRP3	DAPK3	NCR1	ECT2	NOP2	NLRP2	NRIP1	DAPK1	UBE2N	SPDYA	ACVR2A	TNFRSF9	ACVR2B	CD86	CD80	BPTF	BTG1	ZMIZ2	GHRH	TPPP	CD81	SCIN	HIPK2	GHRL	DHPS	ICOSLG	MBL2	GLIS3	TNFRSF25	GLIS2	GLIS1	TNFRSF8	HCFC1	ARPP19	CALCA	TNFRSF1A	UTP11L	NPAS2	ERCC6	MAP3K3	RASGRP4	PTH	KRT1	PYCARD	TGM2	PTN	CDK13	POU3F2	ERCC3	SCG2	ERCC2	STAMBP	PTPRC	DEFB103A	EDA2R	SAP30BP	PSMG4	CASP10	CXCR2	SP1	THRAP3	PPP1R13B	IRF4	BMPR1B	IGFBP3	F2R
RESPONSE_TO_EXTERNAL_STIMULUS	http://www.broadinstitute.org/gsea/msigdb/cards/RESPONSE_TO_EXTERNAL_STIMULUS	RP1	HRAS	ADORA3	S100A8	AIF1	S100A9	HDAC7	ADORA1	CTGF	LTB4R	SERPINE1	CHRNA7	OGT	SYK	F12	F11R	L3MBTL4	PLD1	C5AR1	F10	STC2	PIK3CB	VPS45	F8	F9	F7	CD40	PLAUR	SAG	CCR9	MAPK1	PITPNM1	CCR8	SSTR2	CCR7	CCR6	CD36	RPS19	EIF2AK1	CCR5	F5	HNF4A	SSTR1	CD40LG	CCR4	CCR3	CX3CR1	CCR2	F2	TFPI	STC1	PLA2G2E	PLA2G2D	GGCX	TPST1	DCBLD2	GNAI2	ENPP1	PABPC4	HOXB13	AFAP1L2	AHSG	F13B	IL17C	IFNA2	KAL1	RAC1	CKLF	BLNK	PLAT	UNC119	TRPC3	MAP2K1	AGER	S100A12	APOL3	TULP4	NPY	CD59	FPR2	PARP4	GHSR	PLAU	GRK1	ABCF1	CCKAR	FGF7	ACVRL1	GLRA1	ELF3	NUAK2	PPARG	NFKB1	CFHR1	NOD2	NOD1	SAA1	IL1RAP	CCL3L3	TRPV4	XCR1	FGF2	APCS	CMKLR1	LYZ	TP53	WAS	SLIT2	SIGIRR	INHBB	INHBA	PROK2	ALOX15	CHMP1A	KLRG1	EREG	ADM	GNAQ	GRM6	GIPR	SPRR3	PLA2G7	CXCL1	SHROOM2	SHROOM3	NMI	CXCL5	CCR1	CXCL2	C5	CXCL9	FPR1	GPR68	CXCL6	CCL28	GCGR	CCL27	CCL26	MAGI2-IT1	CCL24	CCL25	CCL22	CCL23	CCL20	MEFV	IL10RB	CCL21	ALOX5AP	PCSK9	PER1	CCBP2	C2	PTX3	LECT2	IL4	LY75	IL5	IL8	FADS1	IL9	CCL19	CYP4F11	SOD1	CCL16	TMPRSS6	CCL15	PLG	CCL18	CCL17	CD1D	CCL11	RPS6KA5	ORM1	CDH13	CCL13	MAPK14	AOX1	SELE	ORM2	OPN4	F2RL2	F2RL3	F13A1	GNA12	PGLYRP1	IL13	NR2E3	CXCL11	MMRN1	CXCL12	TGFB1	IL10	TGFB2	CXCL10	GP9	NLRC4	PGLYRP4	CDKN2B	CDKN2D	PGLYRP2	PGLYRP3	APOA5	RALA	S1PR3	SPN	IL1A	RELA	CDO1	IL20	TNFAIP6	THBD	RIPK2	CARTPT	NFE2L1	DEFA1	CCL1	C3AR1	CCL3	ACHE	CCL2	ADORA2A	CCL8	ITGB2	ENSA	ITGB3	CX3CL1	OPN1SW	ABCA4	CCL5	LMAN1	MDK	CCL4	CCL7	PDE6B	DOCK2	MIA3	ALB	SFTPD	AIMP1	ENTPD1	DEFB1	DEFB4A	SREBF1	ITGA2	HDAC5	HDAC4	CDKN1A	LYVE1	CXCL14	CXCL13	LTB4R2	CACNA1F	XCL1	HDAC9	SST	RHO	TACR1	CRP	PRDX5	CXCR3	CD97	CCRL2	FOS	CXCR4	AOAH	MGLL	LBP	FOSL1	NFX1	CCRL1	IRAK2	KNG1	IL18RAP	RALBP1	CHST2	INHA	NLRP3	PROC	GHRL	PROS1	GAP43	PTAFR	AOC3	MBL2	RTN4RL1	ASNS	PF4	TNFRSF1A	HRH1	RASGRP4	KRT1	NFATC4	GP1BA	RTN4RL2	NFATC3	SCG2	NOX4	KLK8	GLRB	CEBPB	RNASE2	NFRKB	NF1	ANXA1	C4BPB	LEP	VWF	PPP1R9B	CXCR2	CYBB	PDC	F2R
MITOTIC_SPINDLE_ORGANIZATION_AND_BIOGENESIS	http://www.broadinstitute.org/gsea/msigdb/cards/MITOTIC_SPINDLE_ORGANIZATION_AND_BIOGENESIS	KIF23	KIF11	PRC1	RAN	TTK	STMN1	SMC1A	RCC1	SUN2	SMC3
AMINE_METABOLIC_PROCESS	http://www.broadinstitute.org/gsea/msigdb/cards/AMINE_METABOLIC_PROCESS	GNPDA1	CHIA	SNCAIP	B3GALT6	SLC7A8	SLC7A9	GGT1	SLC7A4	SLC7A5	SLC7A6	IDO1	SLC35A3	BBOX1	GLDC	SLC7A7	TGFB2	FAH	GOT2	ASPA	GOT1	ST3GAL2	PLOD1	SCLY	MAT1A	ASMTL	SULT1A1	ST3GAL6	SULT1A2	DDAH2	DDAH1	NANP	ALDH6A1	YARS	GATM	DARS	CSGALNACT1	AARS	QDPR	GGT5	CDO1	GLCE	SARS2	GNS	PYCR1	COLQ	SULT1B1	HAS1	RARS	EXT1	EXT2	GCNT2	GCLC	GNE	GLUD2	FARS2	GLUD1	PAH	ASL	NAGK	GCLM	EXTL2	KARS	CHIT1	OAZ2	B3GNT8	ARG1	GAD2	OAZ1	ASRGL1	ALDH4A1	GCSH	AIMP1	GAD1	B4GALT7	P4HB	UAP1	GUSB	SPHK1	SLC6A14	HGD	ATF4	BAAT	DIO2	SLC7A2	DIO1	FPGS	SLC25A15	BCKDK	AMT	GSS	WARS	MCCC2	MSRA	TYR	XYLT1	HDC	CHST12	CHST11	GSTZ1	CHST13	HPD	PEPD	PRG3	ALDH5A1	CHST2	CHST3	CHST4	CHST5	SLC3A1	HYAL4	DDO	CHST1	CHST7	SDS	CHST6	DHPS	SMS	AOC3	CLN6	BCAT1	ALDH18A1	GALNT5	UGDH	NFS1	HPRT1	DCT	GLS2	MTHFR	B4GALNT2	ETNK1	MARS2	SULT1C2	PTS	BCKDHA	BCKDHB	ADI1	LARGE	SLC6A6	MAT2B	GAMT	SLC5A7
INACTIVATION_OF_MAPK_ACTIVITY	http://www.broadinstitute.org/gsea/msigdb/cards/INACTIVATION_OF_MAPK_ACTIVITY	GPS1	DUSP22	MBIP	GPS2	DUSP2	RGS3	LAX1	RGS4	DUSP16	SPRED2	SPRED1	DUSP9	DUSP8	DUSP6
CERAMIDE_METABOLIC_PROCESS	http://www.broadinstitute.org/gsea/msigdb/cards/CERAMIDE_METABOLIC_PROCESS	CLN3	SGPL1	CERS1	UGCG	CERK	NSMAF	CERS5	NEU3	ASAH1	CLN6	ASAH2
WOUND_HEALING	http://www.broadinstitute.org/gsea/msigdb/cards/WOUND_HEALING	F2RL2	F2RL3	ACVRL1	F13A1	GNA12	MMRN1	TGFB2	GP9	SERPINE1	APOA5	KNG1	F12	L3MBTL4	F10	F8	F9	F7	WAS	PROC	CD36	THBD	EREG	HNF4A	F5	GNAQ	CD40LG	F2	TFPI	SPRR3	PROS1	GGCX	DCBLD2	RTN4RL1	ADORA2A	PABPC4	PF4	ITGB3	LMAN1	MAGI2-IT1	F13B	MIA3	GP1BA	RTN4RL2	ENTPD1	PLAT	KLK8	NF1	ITGA2	C4BPB	TMPRSS6	PLG	VWF	CD59	F2R
REGULATION_OF_NEUROGENESIS	http://www.broadinstitute.org/gsea/msigdb/cards/REGULATION_OF_NEUROGENESIS	RTN4	KLK8	NF1	LRRC4C	SLIT2	THY1	AMIGO1	YWHAH	SERPINF1	ROBO1	APOE	MAPT	NPTN	ROBO2
TRANSCRIPTION_INITIATION_FROM_RNA_POLYMERASE_II_PROMOTER	http://www.broadinstitute.org/gsea/msigdb/cards/TRANSCRIPTION_INITIATION_FROM_RNA_POLYMERASE_II_PROMOTER	E2F2	E2F3	MED24	TBP	MED23	GTF2E1	GTF2E2	MAZ	MED26	MED27	TAF2	TAF5	MED12	CDK9	MED14	MED13	CDK7	PPARGC1A	MED7	MED4	MED30	MED16	GTF2I	GTF2F1	MED17	GTF2F2	THRAP3	NCOA6	MED1
CARBOHYDRATE_METABOLIC_PROCESS	http://www.broadinstitute.org/gsea/msigdb/cards/CARBOHYDRATE_METABOLIC_PROCESS	CHIA	GNPDA1	B3GALT6	PGD	SLC35A1	CNOT7	SLC35A2	PDHB	SLC35A3	SLC2A8	SLC2A5	ST3GAL2	SLC2A4	ST3GAL5	SLC2A2	MIOX	ST3GAL6	AKR7A2	INSR	NANP	IDUA	IRS2	CSGALNACT1	FBP1	FBP2	PPARGC1A	GLCE	DHDH	GNS	MGAT1	PGLS	NNT	HAS1	MGAM	HAS3	NEU3	EXT1	EXT2	HS3ST3B1	ALDOA	PHKA2	ME1	LALBA	GCNT4	ME3	GCNT2	TALDO1	GNE	ALDOC	ALDOB	PFKFB1	ST8SIA1	ST8SIA3	ST8SIA2	NAGK	EXTL2	CHIT1	ADRB3	B3GNT8	GAD2	INS	IL17F	IDH1	GYS2	DYRK2	TFF1	SPAM1	B4GALT7	GAD1	FH	B4GALT1	ST6GAL1	UAP1	ST6GAL2	GUSB	EPM2A	GALT	IDH3B	B3GAT2	B3GAT1	ATF4	SLC25A10	ST8SIA4	ST8SIA5	ALDH2	CHST15	FPGT	SGSH	SLC5A2	NDST1	ALG1	MAN1B1	PTEN	ACOT4	ACN9	ST6GALNAC6	SHPK	XYLT1	HPSE	CHST12	POMT1	CHST11	CHST14	CHST13	TREH	CSGALNACT2	SPACA3	ACO2	PFKL	ACO1	CHST2	CHST3	CHST4	PFKM	CHST5	HYAL4	PIGQ	PMM2	CHST1	G6PD	CHST7	CHST6	CHST9	CHST8	GAA	AMY1B	UGP2	XYLB	CLN6	HS3ST5	FUT9	FUT8	GALNT7	GALNT5	FUT5	UGDH	HK1	ARPP19	TKTL1	GALK1	NAGPA	LECT1	AKR1A1	MPDU1	ECD	FUT3	B4GALNT2	FUT4	HS6ST1	FUT1	TSTA3	FUT2	A4GNT	B4GALNT1	PDK1	PDK2	GMDS	PDK3	PDK4	BRS3	ACLY	GYG2	GAPDHS	GBA3	SDHA	SDHB	GBA2	PYGM	GCK	GLA	LARGE	GFPT1	GSK3B	SDHC	AKR1B1	GFPT2	SDHD	IPPK	COG2	PYGB
COAGULATION	http://www.broadinstitute.org/gsea/msigdb/cards/COAGULATION	F2RL2	GGCX	F2RL3	HS3ST5	ADORA2A	F13A1	GNA12	PABPC4	PF4	ITGB3	MMRN1	LMAN1	MAGI2-IT1	GP9	F13B	SERPINE1	GP1BA	ENTPD1	KNG1	PLAT	F12	L3MBTL4	F10	F8	ITGA2	F9	C4BPB	F7	TMPRSS6	WAS	PLG	PROC	VWF	CD36	THBD	GNAQ	F5	HNF4A	CD40LG	CD59	F2	TFPI	PROS1	F2R
BODY_FLUID_SECRETION	http://www.broadinstitute.org/gsea/msigdb/cards/BODY_FLUID_SECRETION	GUCA1B	KNG1	VIP	COPA	CEL	SLC22A4	SLC34A1	NPR1	NPPB	SLC22A2
MACROMOLECULAR_COMPLEX_DISASSEMBLY	http://www.broadinstitute.org/gsea/msigdb/cards/MACROMOLECULAR_COMPLEX_DISASSEMBLY	UPF1	MTERF	TNP1	ETF1	MTIF3	HMGA1	TTF2	IRAK3	SET	MAZ	SMARCE1	MTRF1	HRSP12	SUPT16H	NRG1
RESPONSE_TO_UV	http://www.broadinstitute.org/gsea/msigdb/cards/RESPONSE_TO_UV	BRSK1	ERCC8	GPX1	ERCC5	ERCC6	MC1R	CDKN2D	BCL3	SERPINB13	ERCC3	ERCC4	IVL	FEN1	ERCC2	REV1	RELA	UBE4B	GTF2H2	RPAIN	POLD1	DDB2	IL12A	MAPK8	SCARA3	IL12B	ELANE
RESPIRATORY_GASEOUS_EXCHANGE	http://www.broadinstitute.org/gsea/msigdb/cards/RESPIRATORY_GASEOUS_EXCHANGE	COX11	CYSLTR1	ELN	CFTR	BPGM	COX5B	EDNRA	UCP3	PPBPL2	HNMT	TMPRSS11D	CSF2RB	SFTPB	COX15
NEGATIVE_REGULATION_OF_BINDING	http://www.broadinstitute.org/gsea/msigdb/cards/NEGATIVE_REGULATION_OF_BINDING	MDFI	GTPBP4	RSF1	CEBPG	EGLN1	FOXP3	NLRP3	PYDC1	FLNA	SIGIRR	SUMO1	CDKN2A	ID2	ID1	NARFL	PEX14	ID3	COMMD7
NEGATIVE_REGULATION_OF_METABOLIC_PROCESS	http://www.broadinstitute.org/gsea/msigdb/cards/NEGATIVE_REGULATION_OF_METABOLIC_PROCESS	FST	ZNF254	EPC1	SIN3A	WWP1	ZNF396	SUPT5H	TWIST2	TWIST1	GTPBP4	KDM5B	ZHX1	ZHX2	MECP2	ZHX3	RAD9A	EIF2AK1	PIAS4	ZNF238	BACE2	TGIF1	PRDM1	EIF2AK3	SUDS3	ENPP7	VPS72	NR1H2	HEXIM2	INS	DRAP1	HEXIM1	CDA	BCOR	TCF25	NKX2-5	MDFI	NKRF	DMBX1	HMGB1P10	BMP2	KLF12	PAIP2	PHB	KLF10	KLF11	RYBP	SMAD4	S100A11	CIDEA	SMAD3	SMAD2	ATR	UBP1	NR1I2	JAZF1	SRSF12	RBPJ	GHSR	KLF4	ZBTB32	LIMA1	PPARD	SPI1	TP63	ZEB1	TERF2IP	HSBP1	GLI2	ZNF345	DAXX	CDT1	ZNF350	GFI1B	ZNF148	ZNF281	ATF7IP	CDC6	ARHGEF2	PRG3	NDUFA13	TLE1	FOSB	MXD4	SIGIRR	INHBB	EIF4A3	INHBA	CHMP1A	EREG	GRM8	ZNF136	RIPPLY1	TMSB4Y	NSD1	ZMYND11	PML	ZBTB16	ZNF177	ZNF174	SUMO1	SET	CDC45	LANCL2	GATAD2A	PER1	BCL3	PEX14	BCL6	SUPT4H1	FOXD3	IL6	TBX3	TBX2	GMNN	ZNF24	TRIM27	TNP1	ILF3	PHF12	SOD1	SNAI2	STAT3	ZNF157	GLA	YAF2	CAPG	NLRP12	PHF21A	PPP2R4	APBB1	CIR1	RBFOX2	TCEAL1	IL10	TGFB1	APOA2	CDKN2A	CDKN2B	CDKN2C	CDKN2D	KAT8	KAT6B	DNAJC1	KAT6A	ZNF593	SOCS1	ZNF189	NR0B2	CSDA	NR0B1	FOXN3	TRAT1	PA2G4	SMARCE1	TIMELESS	RAD17	HMGB1	EID1	EID2	GCLC	SNX6	TIPIN	KATNB1	ELK3	TIMP1	VDR	MEIS2	SFTPD	CLASP1	RUNX2	HELLS	ZNF423	CREBZF	SNW1	FOXP3	FURIN	UIMC1	BRCA1	HDAC5	CDKN1A	CDKN1B	TSC1	SMARCC2	DNMT1	RFX3	PDZD3	HDAC8	E2F1	RSF1	ARID4A	E2F6	DEDD	NR6A1	ZNF202	CTCF	PAWR	PDCD4	MEN1	CDC42	GSN	PCGF6	ATP8B1	POU4F2	NRG1	NFX1	KHDRBS1	LDB1	ARID5B	SLA2	ARID5A	PRKCG	MID1IP1	RB1	INHA	NRIP1	BPTF	ERN2	GHRL	MDM2	MDM4	MAPRE1	CUX1	COMMD7	ZFP161	SRSF10	GLIS3	ING4	BCLAF1	TNF	GLIS2	GLIS1	PAIP2B	CALCA	ORC2	TSPYL2	POU2F1	ERCC4	ERCC1	TERF2	APC	ENO1	NF2	VHL	SIRT4	CENPF	SIRT5	CBY1	SIRT1	SIRT2	ATXN1	GCK	ID2	ID1	DR1	IRF7	IRF8	ARHGAP35	IRF2	ID4	ID3	ELANE	IGFBP3
PHOSPHOLIPID_METABOLIC_PROCESS	http://www.broadinstitute.org/gsea/msigdb/cards/PHOSPHOLIPID_METABOLIC_PROCESS	IMPA1	SGMS2	SGMS1	PIP5K1A	PTEN	IP6K1	PIGK	APOA1	PIGF	PIGG	LCAT	GPX4	PIGH	PIGB	PIGC	PLA1A	CETP	PCYT2	PLCB2	IP6K3	AGPAT2	AGPAT1	IP6K2	PIGA	CLN3	PIGZ	PIGY	PIK3C2A	TAZ	PIGV	PI4KA	PIGU	LGALS13	PIGT	PIGS	PI4KB	CHPT1	PIGO	PITPNM3	PRDX6	CD81	PI4K2A	PLA2G6	PLA2G2E	PLA2G3	PLA2G2D	CLN8	PLA2G5	PGS1	ENPP7	GPAA1	APOC2	PLAA	SERINC2	SERINC5	LPCAT1	DGKE	SERINC1	PEMT	ETNK1	PLCD1	PCYT1B	PIK3R1	LPL	FADS1	SMG1	DPM1	DPM2	DPM3	PLA2G4C	PLA2G4B	SMPD4	SMPD3	SMPD2
RESPONSE_TO_IONIZING_RADIATION	http://www.broadinstitute.org/gsea/msigdb/cards/RESPONSE_TO_IONIZING_RADIATION	XRCC4	BRCC3	IKBIP	PML	TOPBP1	BRSK1	LIG4	XRRA1	NHEJ1	ATM
POSITIVE_REGULATION_OF_JNK_ACTIVITY	http://www.broadinstitute.org/gsea/msigdb/cards/POSITIVE_REGULATION_OF_JNK_ACTIVITY	MDFI	DBNL	ZAK	KIAA1804	PTPLAD1	MAP4K1	PKN1	TLR6	DAXX	MAP3K6	MAP4K5	MAP3K5	MAP3K2	MDFIC	MAP3K9	MAP3K10	PAK1	MAP3K11
REGULATION_OF_JAK_STAT_CASCADE	http://www.broadinstitute.org/gsea/msigdb/cards/REGULATION_OF_JAK_STAT_CASCADE	LYN	IL29	NF2	CLCF1	HCLS1	SOCS1	IL12A	PIGU	HGS	IL22RA2	IL31RA	IL20
TRANSITION_METAL_ION_TRANSPORT	http://www.broadinstitute.org/gsea/msigdb/cards/TRANSITION_METAL_ION_TRANSPORT	ATP7A	SLC11A2	ATOX1	SLC30A5	HFE	CCS	SLC31A2	SLC40A1	SLC31A1	COX17	SLC39A2	ATP7B
NEUROGENESIS	http://www.broadinstitute.org/gsea/msigdb/cards/NEUROGENESIS	RTN4	ALS2	NRP2	NRTN	NRP1	POU6F2	LRRC4C	GLI2	PAX2	KCNIP2	RTN1	GDNF	SHH	TGFB2	NRCAM	ATP2B2	ROBO1	APOE	MAPT	SEMA3B	ROBO2	POU4F1	UNC5C	SPON2	EIF2B2	EIF2B3	EIF2B4	EIF2B5	NRXN3	BAIAP2	LDB1	MDGA1	OTX2	PICK1	MDGA2	ARTN	CDK6	NRXN1	SLIT1	CDK5	SLIT2	THY1	FARP2	AMIGO1	RND1	SERPINF1	SEMA4F	BTG4	NPTN	TRAPPC4	OPHN1	GHRL	CNTN4	SIAH1	UBB	SMARCA1	CLN5	CDK5R1	PARD3	LST1	RTN4RL1	BRSK2	PPT1	AZU1	KAL1	BAI1	KRT2	VWC2	PCSK9	RTN4RL2	AGRN	LAMB1	PARD6B	KLK8	LMX1B	NF2	DTX1	NF1	DPYSL5	NTNG1	NLGN1	NTNG2	SOD1	RACGAP1	EIF2B1	YWHAG	YWHAH	S100B	MAP1S	CYFIP1	CIT	FEZ2	FEZ1
RESPONSE_TO_RADIATION	http://www.broadinstitute.org/gsea/msigdb/cards/RESPONSE_TO_RADIATION	XRCC4	RP1	ZAK	COPS3	NR2E3	GPX1	MC1R	CDKN2D	BRCC3	REV1	FECH	RELA	TOPBP1	LIG4	XRRA1	GTF2H2	SAG	PITPNM1	PNKP	PPM1D	RPAIN	GRM6	IL12A	DDB2	MAPK8	IL12B	DYNLRB1	NHEJ1	CLOCK	PML	OPN1SW	BRSK1	ABCA4	PDE6B	ERCC8	ERCC5	ERCC6	BCL3	SERPINB13	ERCC3	ERCC4	IVL	FEN1	ERCC2	UNC119	TRPC3	NF1	UBE4B	ATM	CCL11	POLD1	IKBIP	PDC	SCARA3	CACNA1F	ELANE	SMC1A	OPN4	GRK1	RHO
[truncated: 140,709 more chars]
