# Supplementary material for: Extensive rewiring of epithelial-stromal co-expression networks in breast cancer
Source: Genome Biol. 2015 Jun 19;16(1):128. doi: 10.1186/s13059-015-0675-4 (PMC4471934; doi:10.1186/s13059-015-0675-4)
Supplement: Additional file 7: — Genesets used in the functional geneset enrichment analyses. This zip directory contains four files, c2.cp.kegg.v4.0.symbols.gmt, c5.bp.v4.symbols.gmt, CellTypeSpecificSignatures.txt, and PrognosticSignatures.txt, which contain genesets for the KEGG biological pathways, GO biological processes, cell type-specific signatures, and breast cancer prognostic signatures, respectively. [file 13059_2015_675_MOESM7_ESM.zip › GeneSets/PrognosticSignatures.txt]

Gene	Abba 2005 (ER)	Alexe 2007 (lymphocytic genes)	Ascierto 2012 (immune 349 genes)	Ayers 2004 (pCR elevated)	Beck 2009 (CSF1 macrophage)	Bertucci 2006 (ductal vs medullary)	Bianchini 2010 (22 genes)	Biocarta IL12	Biocarta IL13	Biocarta IL2	Biocarta IL4	Bos 2009 (brain met cell line)	Bos 2009 (brain met human)	Carter 2006 (CIN 25)	Carter 2006 (CIN 70)	Chang 2004 (CSR)	Chanrion 2008 (Tamoxifen 36 genes)	Cheang 2008 (TN prognostic predictor)	Choi 2010 (quintuple negative)	Coutant 2011 (ER- 30 genes)	Coutant 2011 (ER+ 39 genes)	Dai 2005 (cell proliferation)	Dairkee 2007 (oxidative stress)	Der 1998 (interferon induced)	Finak 2008 (SDPP)	Filipits 2011 (ER+/HER2- PCR 11 genes)	Galon 2006 (immune suppression)	Galon 2006 (immunogenes)	Galon 2006 (inflammation)	Galon 2006 (Th1 adaptive immunity)	Glinsky 2005 (poor prognosis)	Goldrath (immune memory)	Habermann 2009 (genomic instability)	RBHallett 2012 (basal 14 genes)	Hannemann 2006 (invasiveness)	Hess 2006 (pCR chemotherapy)	Hu 2009 (distant met VEGF)	Juul 2010 (Paclitaxel response)	Kang 2003 (bone met)	KEGG Antigen Processing and Presentation	Khoury 2010 (Trastuzumab resistance)	Khoury 2010 (HER2 untreated)	Korkola 2007 (21 genes)	Landemaine 2008 (lung met associated)	Landemaine 2008 (lung met predictor)	Li 2009 (chemotherapy 24 genes)	Lin 2010 (basal chemo 23 genes)	Liu 2007 (IGS)	Liu 2012 (HER2 TICS 17 genes)
A2M		x
A4GALT
AA528243																																														x
AA742697
AARS																				x																							x
AATK
AB028990																																														x
ABAT
ABCA1
ABCA12																							x
ABCA3	x					x
ABCA6
ABCA8
ABCA9
ABCB1		x																																													x
ABCB10
ABCB11		x
ABCB1A																																x
ABCB4
ABCB8
ABCC3																	x																						x
ABCC4						x
ABCC5
ABCC6			x
ABCD1
ABCD3	x
ABCD4		x
ABCG1
ABCG2																							x
ABHD14B																x																																x
ABHD3
ABHD4
ABHD6
ABLIM1
ABLIM3
ABO
ABP1		x
ABR
ABTB1
ABTB2
AC079061.1
ACACB
ACADSB	x
ACAP1			x
ACAT1
ACAT2																				x
ACBD3		x
ACCS																x
ACIN1																x							x
ACLY				x
ACO1																																															x
ACOT11
ACOT7
ACOX1
ACOX2																				x																						x
ACSBG1
ACSL1
ACSL3						x										x
ACSL5		x				x
ACSS2																x
ACTA2						x
ACTB
ACTC1
ACTG1
ACTG2						x																													x
ACTL6A															x	x
ACTN1		x				x
ACTR1A
ACTR3																					x
ACTR3B
ACVR1		x				x
ACVRL1		x
ACY1
ACYP1
ADAM10
ADAM12						x																	x
ADAM15
ADAM17
ADAM19												x
ADAM20			x
ADAM28		x
ADAM30		x
ADAM33
ADAM8		x				x						x
ADAM9																								x
ADAMDEC1		x
ADAMTS1												x				x																							x
ADAMTS12
ADAMTS14
ADAMTS3
ADAMTS7																							x
ADAMTS9
ADAR																								x
ADC
ADCK1
ADCK4
ADCY1
ADCY3
ADCY4
ADCY6
ADCY7					x
ADCY9												x
ADD2
ADD3																x
ADFP
ADH1B
ADI1																							x
ADIPOR1
ADK
ADM																									x												x
ADORA2A						x																																			x
ADORA2B																							x
ADORA3
ADRA2A																									x
ADRB2
ADRBK1																							x
ADRBK2						x
AEBP1
AEN
AF269087
AFF3
AFG3L2
AFP
AFTIPHILIN
AGAP1
AGAP4
AGER		x
AGL
AGPAT2						x
AGPAT5																							x
AGPS																																																x
AGR2	x											x
AGTRAP
AHCTF1
AHCYL1
AHI1
AHNAK
AHSG
AHSP
AI057637																																														x
AI435828
AI810764
AI826437
AI918032																																														x
AI922323
AI961235
AI990465
AIDA																																																x
AIF1		x	x
AIF1L
AIFM2
AIG1	x
AIM1																																																x
AIM2		x	x			x
AIP																							x
AK000345
AK2
AK5												x
AKAP1
AKAP12
AKAP2
AKAP8		x
AKAP9
AKR1A1																							x
AKR1B1		x
AKR1C1												x
AKR1C13																																x
AKR1C2												x
AKR1C3																																									x
AKR7A3																																									x
AKT1											x
AKTIP
AL080170
AL136877																																														x
AL137162																																														x
AL355392
AL360204
AL512727
AL523310																																														x
AL731683.1
ALAD
ALAS2
ALB																																										x
ALCAM	x																						x
ALDH1A1		x
ALDH1A3												x
ALDH2
ALDH3A1
ALDH3A2																							x
ALDH4A1
ALDH5A1
ALDH6A1
ALDH7A1																							x
ALDOA
ALDOAP2
ALDOB		x																																	x
ALG1
ALG10B
ALG2																																																x
ALKBH1																																																x
ALKBH7																x							x
ALOX12
ALOX15
ALOX15B
ALOX5AP		x			x							x
ALPL
ALPPL2
ALS2
ALS2CR16
ALS4		x
AMACR
AMD1
AMDHD1																							x
AMFR																																				x
AMH
AMHR2
AMICA1
AMID						x
AMMECR1																																																x
AMN1
AMPD1		x
AMPD3		x			x
AMSH-LP						x
AMY1A
AMY2A
ANG		x
ANGPT1
ANGPT2		x
ANGPTL4		x										x	x																			x					x
ANK																																x
ANK1		x
ANK2																							x
ANK3																															x
ANKHD1
ANKRD1																							x
ANKRD12																x
ANKRD13C																																																x
ANKRD20A1
ANKRD22						x
ANKRD25						x
ANKRD29
ANKRD30A
ANKRD33
ANKRD36B
ANKRD47																							x
ANKRD50
ANKRD57
ANKRD9
ANKS1A
ANO1
ANP32A
ANP32B
ANP32C																																		x
ANP32E																																												x	x
ANPEP
ANTXR2																																x
ANXA11
ANXA2
ANXA2P1
ANXA2P3
ANXA3
ANXA4			x
ANXA5
ANXA7						x
ANXA8				x
ANXA8L1
ANXA9	x
AOAH		x	x
AOC3						x
AOP5
AOX1																																							x
AP1G2
AP1M2
AP1S2
AP2A2
AP2B1
AP2S1
AP3M2																								x
AP4B1																							x
APBA2		x
APBB1IP
APBB2
APC2																																			x
APEG1						x
APG10L
APH-1A				x
API5
APLP2																																																x
APM2	x
APOA1
APOBEC3A		x
APOBEC3B																							x
APOBEC3C		x
APOBEC3F		x
APOBEC3G			x
APOC1					x
APOC4		x
APOD																x
APOE		x	x	x	x	x
APOL1		x
APOL2		x
APOL3		x	x
APOL5		x
APOO																x
APP																x
APPL																																			x
APPL2												x
APS																							x
AQP1						x																													x
AQP12A			x
AQP2
AQP3
AQP9																																x
AR	x
ARAF1
ARAP1
ARAP3
ARD1A																							x	x
ARF1																																			x
ARFIP1
ARFIP2																							x
ARG1
ARG2
ARHGAP1		x
ARHGAP12																x
ARHGAP15		x			x
ARHGAP17
ARHGAP18
ARHGAP19
ARHGAP21
ARHGAP24
ARHGAP25		x	x
ARHGAP26
ARHGAP27
ARHGAP28		x
ARHGAP29
ARHGAP4		x
ARHGAP6
ARHGAP8
ARHGAP9			x
ARHGDIB												x
ARHGDIG
ARHGEF1		x
ARHGEF10																																							x
ARHGEF15
ARHGEF18		x
ARHGEF3																x
ARHGEF4																							x
ARHGEF5												x
ARHGEF6		x
ARHGEF9																							x
ARID1A
ARID3A																								x
ARID4A
ARID5A		x
ARID5B																x
ARIH2
ARL11
ARL3
ARL4		x
ARL4C
ARL6IP6
ARL7		x																																	x
ARL8A			x
ARMC8
ARMCX1
ARMCX3																x
ARNT2
ARNTL
ARNTL2						x
ARPC1A												x											x
ARPC3																							x
ARPC4																							x
ARPC5																																																x
ARRB2		x			x
ARRDC1
ARRDC3
ARRDC4
ARSA
ARSD
ARSI																							x
ART4
ARTN
ARTS-1						x
ARV1
ASAH1	x
ASAHL
ASAM																							x
ASAP1
ASAP2
ASB1												x
ASB13
ASB16			x
ASB6
ASB8																							x
ASB9
ASCL2																																									x
ASCL3		x
ASF1A																				x
ASF1B															x		x
ASGR1
ASGR2
ASH2L
ASMTL												x
ASNS
ASPHD2
ASPM																	x			x	x
ASPN		x															x
ASPSCR1
ASRGL1												x
ASS1
ATAD1
ATAD2															x
ATAD5
ATBF1
ATF1																							x
ATF5				x
ATF7IP2		x
ATG16L2
ATG2A
ATG4A
ATG7																							x
ATIC																																																x
ATL1
ATOH8
ATP10A																							x
ATP11A
ATP13A1		x
ATP13A3																																																x
ATP1B2
ATP2A1		x
ATP2B4												x
ATP2C1
ATP5C1																							x
ATP5D																							x
ATP5G2																							x
ATP5G3																							x
ATP5H																							x
ATP5J2																							x
ATP6V0A1																x
ATP6V0B																								x
ATP6V0D1																							x
ATP6V1C2
ATP6V1F
ATP7B																																																	x
ATP8A1		x				x
ATP8B1
ATP8B2
ATP9B
ATRN
ATXN3																																																x
AU156421
AURKA							x								x						x
AURKB							x								x		x																					x											x
AUTS2																	x
AVEN
AVPI1
AW242997
AW299538
AXIN2																x
AXOT
AZGP1	x																									x
B2M		x	x		x																																			x
B3GALT3																							x
B3GNT5																							x
B3GNT8
B3GNTL1
B4GALT1
B4GALT2
B4GALT5
B4GALT6												x	x
B9D1
B9D2
BAALC
BACH2
BAG1																								x																						x
BAG2
BAG3																																x
BAGE3
BAGE4
BAGE5
BAI2	x
BAK1
BAMBI
BANK1		x
BANP
BASP1
BAT3																																			x
BAT5
BATF		x
BATF3
BAX																							x
BAZ1A
BAZ1B												x
BAZ2B
BBAP						x
BBC3	x															x
BBS1
BBS2			x
BBS4																																				x
BC001651
BC004504
BCAM
BCAR1
BCAR3
BCAS1
BCAS4		x
BCAT2																							x
BCCIP																x
BCDIN3D																																																x
BCHE
BCKDH A																																			x
BCKDHA																							x
BCL10
BCL11A
BCL11B		x
BCL2	x																																															x
BCL2A1		x
BCL2L14
BCL3																																							x
BCL6																x
BCL7C
BCL9																							x
BCMP11
BCO2
BCOR																							x
BDH		x
BDH2																x																																x
BDKRB2
BECN1																																				x
BEND7
BENE
BEST1
BET1																							x
BET1L		x																					x
BEX1
BEX2																																									x
BEX5																																																x
BF055311																																														x
BF245284
BG271923
BGN						x
BHLHB2	x	x
BHLHE40																x
BHMT2			x
BIC						x
BICD1
BIK
BIN1		x										x
BIN2		x
BIN3		x
BIRC3		x				x
BIRC4BP		x
BIRC5																						x				x		x
BIRC7
Bles03																							x
BLK
BLM																						x
BLNK
BLR1		x
BLVRB
BLZF1
BM039
BMD39																						x
BMI 1																																			x
BMP2
BMP4												x
BMP7
BMPR1B	x
BMS1L
BMS1P4			x
BMX
BMYC																																x
BNC2
BNIP3		x
BNIPL																							x
BOC						x
BOK
BOLA2
BPI
BRAF
BRAP
BRCA2																x																											x
BRD8
BRDG1		x
BRE		x
BRF2												x
BRIP1																x
BRP44
BRP44L
BRRN1
BRSK2		x
BRUNOL6																							x
BRWD1																							x
BSG																																			x
BSPRY																							x
BST2																								x
BTAF1
BTD																						x
BTF3	x																						x
BTF3L2
BTG1			x																					x
BTG2	x
BTG3																																				x
BTK		x			x																		x
BTLA
BTN1A1		x
BTN2A1		x
BTN2A2		x
BTN3A1		x	x			x
BTN3A2		x
BTN3A3		x				x
BTNL3		x
BTNL8
BTNL9
BTRC
BUB1							x														x	x									x
BUB1B							x													x	x																	x
BUB3						x
BUBR1
BUCS1
BYSL
BZRAP1
C10orf10																x
C10ORF10
C10orf116																																							x
C10ORF116
C10orf117						x
C10orf118
C10orf119						x
C10orf12																							x
C10orf128
C10orf18
C10orf26																x
C10orf3						x
C10orf33
C10orf47
C10orf56						x
C10ORF56
C10orf61
C10orf7
C10orf81
C10orf86						x
C10orf97
C11orf17																																																x
C11ORF21		x
C11orf24																x
C11orf31
C11orf32																																							x
C11orf41
C11orf51
C11orf54
C11orf57
C11orf60
C11orf63
C11orf75
C11orf80
C11orf9																							x
C12orf10																							x
C12orf11
C12orf24																x
C12orf29																							x
C12orf35
C12orf39
C12orf4						x
C12orf48
C12orf59
C13orf1																x
C13orf12
C13orf15												x																											x
C13orf18					x
C13ORF18		x
C13orf27																x
C13orf9
C14orf1																							x
C14orf101
C14orf111
C14orf117	x
C14orf122																							x
C14orf133																							x
C14orf138
C14orf139																																							x
C14orf149
C14orf153																							x
C14ORF159		x
C14orf168	x
C14orf172
C14orf21
C14orf4																							x
C14orf45			x
C14orf49
C14orf58
C14ORF58																																					x
C14orf73
C14orf92
C15orf29
C15ORF34		x
C15orf39
C15orf53
C16orf33																																																x
C16orf34
C16orf35																							x
C16orf54
C16orf57
C16orf61																x																														x
C16orf72
C16orf73
C16orf74
C16orf80
C16orf89
C17orf100
C17orf103																x
C17orf49
C17orf58																x
C17orf62																							x
C17orf68
C17orf71																																																x
C17orf81
C17orf91												x
C17orf99
C18orf1	x
C18orf10
C18orf22
C18orf23
C18orf24																x
C18orf34
C18orf54																							x
C18orf56
C19orf22																							x
C19orf33
C19orf35			x
C19orf48																x
C19orf51
C19orf6
C19orf63
C19orf66																x
C1orf115
C1orf116
C1ORF116
C1ORF139		x
C1orf150
C1orf162
C1orf163																																																x
C1orf165
C1orf174
C1orf179
C1orf183
C1orf198																x
C1orf21	x																						x
C1orf210																																												x
C1orf26
C1orf34
C1orf37																							x
C1ORF38		x
C1orf54					x
C1orf56
C1orf6
C1orf63																																																x
C1orf66
C1orf74
C1ORF9		x
C1QA		x	x
C1QB		x	x																																														x
C1QC			x
C1QDC1
C1QTNF3			x
C1QTNF6			x
C1R		x
C1RL						x										x
C1S		x				x										x								x
C2		x
C20orf103	x
C20orf108						x										x
C20orf111
C20orf121
C20orf129																							x
C20orf14
C20orf160
C20orf161						x
C20orf18
C20ORF19
C20orf194						x
C20orf20																							x
C20orf23
C20orf24														x	x
C20orf27																							x
C20orf32						x
C20orf43
C20orf46
C20orf54
C20orf82
C21orf25						x
C21orf34																									x
C21orf57
C21orf70																							x
C21orf86																																																x
C21orf91																																												x
C21ORF91		x
C21ORF96		x
C22orf13
C22orf24
C22orf39			x
C22orf8
C22orf9
C2CD2
C2F						x
C2orf3
C2orf4																							x
C2orf60			x																																													x
C2orf88
C3		x
C3AR1		x			x
C3ORF14																																									x
C3orf26																x
C3orf34
C3orf37																							x
C3orf52
C3orf54
C3orf57
C3orf59
C3orf62
C4A	x
C4B	x
C4BPB
C4orf13
C4orf14																							x
C4orf18																x
C4orf32																																																x
C4orf34																x
C4orf7																																																x
C4orf9																							x
C5
C5AR1
C5orf13
C5ORF13
C5orf19
C5orf20			x
C5orf21												x
C5orf23
C5orf3
C5orf30
C5orf32
C5orf36
C5orf4																x
C5orf41																x
C6orf105
C6ORF105
C6orf108
C6orf129
C6orf141
C6orf150						x																	x
C6orf166																																			x
C6orf168																									x
C6orf173
C6orf188
C6orf190
C6ORF192																																										x
C6orf199
C6orf211
C6orf223
C6orf29
C6ORF32		x
C6ORF47		x
C6ORF48		x
C6orf56						x
C6orf79
C6orf97
C7
C7orf10
C7ORF23		x
C7orf25																																																x
C7ORF28B		x
C7orf36																																																x
C7orf55
C7orf58																x
C7orf59
C7orf6
C7orf63
C8orf13
C8orf72																							x
C9orf100
C9orf116
C9orf150
C9ORF152																																									x
C9orf19																							x
C9orf25
C9orf3
C9orf30
C9orf45
C9orf46						x
C9orf5
C9orf64																																																x
C9orf72						x
C9orf82																																			x
C9orf89						x
C9orf91
CA1
CA12																							x													x
CA2
CA4
CA8
CA9
CABIN1
CACHD1
CACNA1H
CACNA2D2	x
CACNA2D3
CACNA2D4
CACNG1
CACNG4
CACNG6
CACYBP
CADM1
CADM3
CALB2																																												x
CALCOCO1																x
CALD1						x																	x
CALM2																										x
CALM3
CALML4
CALML5
CALR																																								x
CAMK1		x
CAMK1D
CAMK1G																																										x
CAMK2B
CAMK2D
CAMK2G
CaMKIINalpha	x
CAMLG																x
CAMP
CAMSAP1
CAMSAP1L1		x
CAND1
CANT1
CANX																																								x
CAP2
CAPN1																							x
CAPN11
CAPN2		x				x
CAPN3
CAPN5						x
CAPRIN2
CAPZB																							x
CARD10
CARD11
CARD16			x
CARD8		x
CARM1
CART
CASC3																																										x
CASK												x
CASP1		x	x		x							x
CASP10						x
CASP4		x										x
CASP5
CASP6
CASP8																																																x
CASS4
CAT
CAV1						x						x
CAV2																																							x
CBFB
CBR3																							x
CBR4		x
CBS						x																																			x
CBWD1
CBX1																x
CBX3
CBX5
CBX7		x
CC2D1B																							x
CCBE1																							x
CCDC108			x
CCDC126
CCDC132
CCDC146
CCDC15
CCDC25																							x
CCDC34
CCDC43																																																x
CCDC68																																							x
CCDC69
CCDC74B
CCDC88C
CCDC9		x
CCDC92
CCDC93
CCL13		x
CCL14
CCL17
CCL18		x
CCL19		x																																	x
CCL2		x			x																		x
CCL20												x
CCL21			x
CCL22
CCL23		x	x
CCL3
CCL3L1
CCL3L3
CCL4
CCL4L1
CCL4L2
CCL5		x			x
CCL8		x
CCM2
CCNA2																				x																													x
CCNB1															x																x																		x
CCNB2														x	x		x					x
CCND1	x
CCND2		x
CCND3		x
CCNDBP1
CCNE1
CCNE2																						x
CCNG2	x															x
CCNJL
CCNL1
CCNL2				x												x
CCNY																																																x
CCPG1																x
CCR1		x
CCR2		x	x																																														x
CCR3
CCR4
CCR5		x						x
CCR6		x
CCR7		x	x
CCRL2					x
CCS																							x
CCT5														x	x	x
CCT6A																				x
CD109
CD14		x
CD160		x																														x
CD163		x			x
CD180		x																																															x
CD19		x	x
CD1B
CD1C
CD1D		x
CD1E		x
CD2		x	x
CD200
CD209		x
CD22		x
CD24
CD244		x
CD247			x																						x			x		x
CD248
CD27
CD276																											x	x
CD28		x	x
CD300C
CD300LG
CD302
CD33		x			x																		x
CD34
CD36
CD37		x
CD38		x				x
CD3D		x						x																																			x
CD3E		x						x
CD3G		x						x
CD3Z		x						x
CD4																											x	x												x
CD40		x
CD40LG
CD44
CD46																x
CD47		x
CD48		x	x		x																				x
CD52		x			x																				x
CD53		x	x		x
CD55																																x
CD59																																																x
CD6		x
CD68
CD69		x
CD7		x
CD70
CD72		x																																															x
CD74		x	x																																					x									x
CD79A		x	x																																							x
CD79B		x
CD80		x
CD81						x
CD82																x
CD83		x
CD84		x			x
CD86		x			x
CD8A		x	x		x																				x			x		x										x
CD8B																																								x
CD8B1		x
CD93
CD96		x
CD97		x	x		x
CD99												x
CDA
CDADC1
CDC123																																																x
CDC14B																x
CDC16
CDC2							x							x	x		x			x	x																	x
CDC20															x					x	x
CDC25A
CDC25B																							x
CDC25C																							x
CDC2L5
CDC34																							x
CDC42BPA
CDC42EP1
CDC42EP2
CDC42EP3
CDC42EP4
CDC45L														x	x							x
CDC6															x
CDC7							x													x
CDCA2
CDCA3						x									x
CDCA4																x
CDCA5
CDCA7
CDCA7L
CDCA8															x
CDCP1						x
CDH1																																			x
CDH11
CDH12
CDH13																							x
CDH2
CDH3																																												x
CDIPT		x
CDK2																x
CDK2AP1
CDK4
CDKN1A																x
CDKN1C																x
CDKN2A																																	x
CDKN2B
CDKN2C																							x
CDKN2D		x
CDKN3
cDNA DKFZp762M127																																	x
CDON
CDR2																							x
CDS1		x
CDS2
CDSN																							x
CDT1												x
CDV1
CDYL
CEACAM1																												x
CEACAM3
CEACAM6																																									x	x
CEACAM7																							x
CEBPA
CEBPB
CEBPD						x						x																																				x
CEBPE
CECR1		x			x
CELA2A
CELSR1
CELSR2	x
CELSR3
CENPA						x																x
CENPE
CENPF																				x
CENPI
CENPJ																x
CENPN																x
CENPO																x
CENPV
CENTA2																							x
CENTB1		x
CENTB2																							x
CENTD1												x
CEP152
CEP170L
CEP290
CEP350																																																x
CEP55															x						x
CEP57
CEP63
CEP78																x
CERCAM			x
CES1																															x
CES2																							x
CFB																x
CFD																																										x
CFDP1
CFHL2		x
CFL2
CFLAR
CG018																																															x	x
CGB		x
CGI-111	x
CHAD	x
CHAF1B																																																	x
CHCHD1						x
CHCHD7																																x
CHCHD8		x																					x
CHD8
CHEK1							x									x				x
CHEK2
ChGn																																							x
CHIC2
CHIT1		x
CHMP2A
CHMP4B																							x
CHN1
CHODL																																												x
CHORDC1
CHPT1																																x																x
CHRD																							x
CHRDL1
CHRM3																																												x
CHRNB2																								x
CHST11
CHST12
CHST15
CHST2		x
CHST3
CHST7
CHSY1
CIAPIN1
CIB1																							x
CIITA																																								x
CILP2
CIR1
CIRBP																																																x
CITED2
CITED4																																																x
CKAP1
CKAP5															x
CKB
CKIP-1		x
CKLF																x
CKMT1A																							x
CKMT1B
CKS2															x								x																		x
CKTSF1B1																																											x
CLASP2
CLC
CLCA2																							x
CLCN3
CLCN6																x
CLCN7
CLDN1
CLDN23
CLDN4												x
CLDN5
CLDN8																																																	x
CLEC10A		x
CLEC1A
CLEC1B
CLEC2D		x
CLEC3B
CLEC4A		x
CLEC4E
CLEC4GP1
CLEC6A
CLEC7A		x
CLECSF12						x
CLIC2		x														x
CLIC3
CLIC4
CLIC5
CLK1
CLK4
CLN8
CLNS1A
CLPB																							x
CLPP																							x
CLSTN2
CLSTN3
CLTB																							x
CLTC																																																x
CLU												x																											x
CMAH																							x
CMAS															x
CMBL
CMKLR1		x
CML66
CMTM2
CMTM4																							x
CMTM5
CMTM8
CNFN
CNIH3
CNIH4																																																x
CNKSR1
CNKSR3
CNN2			x			x
CNOT2
CNOT4																																																x
CNP
CNPY4
CNRIP1
CNTNAP1		x														x
CNTNAP2																																									x
CNTNAP3
CNTNAP3B																							x
CNTNAP5			x
CNTROB																							x
COBLL1
COG3																																			x
COG7
COL10A1		x
COL11A1		x
COL12A1
COL13A1												x	x										x
COL14A1
COL16A1																								x
COL17A1
COL18A1												x
COL1A1
COL1A2
COL24A1
COL2A1
COL3A1
COL4A1		x
COL4A2
COL4A3		x
COL4A3BP																																						x
COL4A4
COL5A1												x																											x
COL5A2
COL6A1
COL6A6
COL7A1																							x
COL8A1						x
COLEC12
COLQ
COMMD9
COMP			x
COPB
COPB2																																																x
COPG2
COPS2
COPS4																							x
COPS6																x
COPS7A			x
COPS8		x				x
COPZ1
COPZ2						x						x
COQ2																x
COQ4
COQ9
CORO1A		x			x																		x
CORO1C																x
COTL1		x														x
COX17																x								x
COX4I1
COX4NB
COX5A																							x
COX6C
CPA3
CPAMD8
CPB1
CPD
CPEB2
CPLX1
CPM
CPNE5
CPNE8
CPOX
CPPED1
CPS1
CPT1B
CPVL		x			x							x																														x
CPXM
CPXM1
CPZ
CR1			x
CR1L																							x
CR2
CRADD												x																											x
CREB1																																								x
CREB3
CREB3L1
CREB5			x
CREBBP	x
CREBL2
CREM				x
CRIM1	x																x
CRIP1
CRIP2	x											x
CRIPT
CRISP2
CRK
CRLF1
CRMP1
CRNKL1
CROT	x
CRSP2
CRTAM		x	x
CRTAP																x
CRYBB2
CSAD
CSAG2
CSDA						x																	x
CSF1												x				x
CSF1R		x			x
CSF2RA		x
CSF2RB		x
CSF3												x	x
CSF3R
CSK		x
CSNK1A1	x	x
CSNK1G3
CSNK2A1										x																																						x
CSNK2A2
CSPG2
CSPG6
CSRNP1
CSRP1		x
CSRP3																								x
CST1												x
CST3		x														x
CST6
CST7		x	x									x
CSTA
CSTF1																																																x
CTA-216E10.6
CTAG1B
CTAG2
CTAGE5																							x
CTBS
CTDSPL		x										x
CTGF												x																											x
CTLA
CTLA4		x	x
CTNNA3		x
CTNND2						x																														x
CTNS																x
CTPS															x
CTSB												x																											x	x
CTSC		x	x		x							x
CTSF			x													x
CTSG		x
CTSH		x
CTSL					x
CTSL1																																								x
CTSL2
CTSS		x			x	x																																		x
CTSW		x																														x
CTSZ
CTTNBP2
CTXN1
CUGBP2		x			x							x											x
CUL2						x
CUL4B
CUZD1		x
CWC25
CX3CL1																																							x
CX3CR1						x
CXADR
CXCL1																							x
CXCL10		x	x
CXCL11		x	x
CXCL12
CXCL13		x
CXCL14																									x
CXCL2																							x																									x
CXCL6																							x
CXCL9		x	x
CXCR1
CXCR2
CXCR3		x						x
CXCR4		x			x																																		x							x
CXCR6		x
CXORF21		x
CXorf23
CXorf36
CXorf37
CXorf9
CXX1		x
CXXC1																																			x
CYB5A
CYB5D2
CYB5R1	x
CYB5R4
CYBA		x				x
CYBASC3
CYBB		x	x		x
CYBRD1	x															x
CYC1																																			x
CYFIP1		x
CYFIP2		x	x
CYHR1
CYLD		x
CYLN2
CYorf15B
CYP11A1		x
CYP1B1																																							x
CYP27A1																x
CYP27B1
CYP27C1
CYP2B6
CYP2B7P1
CYP2S1			x
CYP4F11
CYP4F12
CYP4V2																																																x
CYP4V3																																x
CYP4X1
CYP51A1
CYR61
CYTH4
CYTL1
CYYR1
D38553
DAAM1						x						x
DAB2												x
DAB2IP
DACH	x
DACH1
DACT1																							x
DACT3
DAD1
DAF2																																x
DAGLA
DAP3																							x
DAPK1					x		x
DAPK2
DAPK3																																			x
DARC
DAZAP1						x
DBC1
DBF4
DBI																							x
DBN1		x
DBNDD1																x
DBNDD2
DBR1																																																x
DCAF6
DCAKD
DCAMKL2																							x
DCBLD1																																																x
DCBLD2																x
DCC			x
DCC1
DCD6																						x
DCI																																x
DCK																x																									x
DCLK1
DCLRE1B																x
DCN																							x
DCP2																							x
DCTD	x
DCTN2
DCUN1D4																																																x
DCUN1D5
DD96				x
DDAH1						x
DDEF2
DDIT3
DDIT4																																					x
DDOST																							x
DDR1																																							x
DDR2						x
DDT																							x
DDX10																																							x
DDX17																								x
DDX21																								x
DDX31
DDX39
DDX41																							x
DDX50						x
DDX51
DDX56
DDX58
DDX60L																x
DEAF1
DEDD2
DEF6		x																					x
DEF8
DEFA1
DEFA4
DENND1C		x
DENND2A
DENND2C
DENND3
DEPDC1
DEPDC6
DET1
DFFA																							x
DFNA5
DGAT1																							x
DGAT2
DGCR2
DGCR6L																							x
DGCR8
DGKA		x
DGKG
DHCR7															x											x
DHFR																x
DHRS1																							x
DHRS11
DHRS2
DHRS4																																											x					x
DHRS4L2
DHRSX
DHX16		x
DHX32		x
DHX34	x					x
DHX58
DIAPH3
DIRAS3
DISC1		x
DIXDC1
DJ742C192																						x
DKC1															x
DKFZp434B227						x
DKFZP434C1		x
DKFZP434C171						x
DKFZP434L0
DKFZP564D172	x
DKFZP564J157						x
DKFZP586A0		x
DKFZp586C0721						x
DKFZP586J0619
DKFZp686E10196
DKFZp761I2123						x
DKFZp762E1																						x
DKFZp762E1312																					x
DKFZp762K2
DKK1
DKK3		x
DLC1						x																																	x
DLEU1																x
DLEU2												x				x
DLG3	x
DLG7
DLGAP1
DLGAP5
DLK1
DLX2
DMN
DMXL2
DNAH			x
DNAH3		x
DNAJA4
DNAJB1																																																x
DNAJB4
DNAJC12
DNAJC13																																																x
DNAJC16
DNAJC22
DNAJC25
DNAJC3
DNAJC5G			x
DNAJC6																							x
DNAJC9						x
DNALI1
DNASE1L3		x
DND1
DNM1																x
DNM1L
DNM3
DNMT1		x																					x
DNMT3A																																																x
DNMT3B
DOCK1
DOCK10		x
DOCK2		x			x
DOCK5
DOCK9																																x
DOK1		x
DOK2		x	x
DOK4
DOK5
DONSON																				x
DOT1L
DP1L1	x
DPCD
DPEP2		x
DPEP3
DPF2																																																x
DPM3
DPP3
DPP4
DPP6	x
DPP7																x
DPPA4
DPT
DPYD
DPYSL2																x
DRAM
DRAP1																							x
DRCTNNB1A
DRE1
DRG1																							x
DRP2		x
DSC2																																												x	x
DSCC1
DSCR1						x
DSG3
DST		x
DSTN																																		x
DTD1
DTL
DTNA												x
DTNB		x
DTWD2																							x
DTX2
DTX3L
DTYMK
DUFD1
DUS2L																							x
DUSP1												x																											x
DUSP10																																																x
DUSP22																x
DUSP3
DUSP4	x
DUSP6																																			x
DUT																x
DYNC1I1																							x
DYNC1LI1																							x
DYNC1LI2																							x
DYNLT1																x
DYRK1A
DYRK3
DYSF
DYX1C1
E2-EPF																						x
E2F1																						x
E2F2
E2F3																																				x
E2F4
E2F5						x
E2F8																																							x
EAF2
EBF
EBF1
EBF3
EBF4
EBI2		x
EBI3		x
EBNA1BP2																x
EBP																							x
EBPL																							x
ECE1
ECE1|N/A
ECE2
ECGF1						x
ECHDC2																x																																x
ECHS1																							x
ECM1	x
ECOP																																																x
ECSCR
ECT2															x
EDAR
EDEM1			x
EDG1
EDG3
EDG4
EDG5
EDG6		x
EDG8		x
EDIL3												x											x
EDN1												x
EDN2						x
EDNRA						x						x
EDNRB
EED		x
EEF1A2	x
EEF1E1																x
EEF2K																							x
EEPD1
EFCAB4A																																																x
EFEMP1				x
EFHA1																							x
EFHC1		x
EFHC2
EFHD1																							x
EFHD2		x
EFNA1		x
EFNA2
EFNA3						x
EFNA5																							x
EFNB1		x
EFR3A			x
EGF
EGFR							x											x	x
EGLN1
EGLN3		x
EGR1
EHBP1		x
EHD3
EHD4																							x
EID2B
EIF1
EIF2AK2																								x
EIF2B1																								x
EIF2C4
EIF2S2
EIF3A																								x
EIF3B
EIF3E																								x
EIF3S4																							x
EIF4A1
EIF4B																							x
EIF4E2																																																x
EIF4E3																x
EIF4EBP1																x
EIF4EBP2
EIF4G1																x																			x
ELA2A		x
ELAC1																																												x
ELANE
ELAVL1															x
ELAVL2
ELAVL4												x
ELF2
ELF3																																			x
ELK1										x
ELL		x				x
ELL2																																																x
ELL3
ELMO1		x																																													x
ELMO3
ELOF1																							x
ELOVL2
ELOVL5
ELOVL7
ELP4																																																x
EMB			x
EMCN
EMD																							x
EME2
EMG1
EMILIN1
EMILIN2
EML2
EMP1																																																x
EMP2	x															x							x
EMP3		x
EMR1
EMR2
EMR3
EN1
ENC1
ENDOD1
ENDOGL1																																							x
ENO1																x
ENOSF1
ENOX1
ENPEP		x
ENPP1						x
ENPP2
ENPP3
ENPP4												x
ENPP5
ENTPD1		x																																													x
ENTPD3												x
ENTPD5
ENTPD7
EO1X
EOMES																																x
EP300
EP400																							x
EPAS1
EPB41						x
EPB41L3
EPB41L4B		x
EPB42				x
EPC2
EPCAM
EPHA1
EPHA2
EPHA3						x
EPHA4
EPHB1																x
EPHB2		x
EPHB3							x
EPHX1
EPHX2
EPN2																							x
EPN3																																									x
EPOR		x
EPS8L2
EPSTI1			x
ERAP1
ERBB2																		x	x																							x
ERBB3
ERBB4																																				x												x
EREG
ERF																							x																								x
ERGIC1
ERI2
ERICH1			x
ERLIN1																x
ERMAP
ERN1																																																x
ERO1L
ERO1LB						x
ERRFI1																x							x
ESAM
ESM1		x
ESPL1														x	x
ESPN
ESR1	x																	x	x																											x
ESRRAP
ESRRG
EST (88935)																																	x
ESYT2																x
ETAA1																																																x
ETNK1																																																x
ETS1																																																x
ETS2												x
ETV1																x
ETV2
ETV5								x
ETV6						x
ETV7						x
EVA1
EVC		x
EVI2A					x
EVI2B		x	x		x
EVL	x
EXO1
EXOC2																																									x
EXOC3L2
EXOC6
EXOC7
EXOSC7
EXOSC8																x
EXPH5
EXT1
EXT2
EXTL2						x
EZH1
EZH2															x
EZR																x
F10																x
F11R
F13A1																																			x
F13B		x
F2R																																x
F2RL1
F2RL2																									x
F2RL3		x
F3																x
F8
FA2H
FAAH				x
FABP3																x
FABP4
FABP5																																					x
FADD
FADS1																x
FADS2																x
FAH
FAIM
FAIM3		x																					x
FAM101B
FAM105A
FAM108C1			x
FAM110C
FAM112B
FAM113B
FAM117A
FAM126B
FAM129A
FAM129C
FAM12B
FAM134B
FAM13C
FAM152A
FAM160B1																																																x
FAM162B
FAM167A																x
FAM171A1
FAM171B																x
FAM172A																																																x
FAM173A			x
FAM174A
FAM178B
FAM179B
FAM188B
FAM189A2
FAM20A
FAM20B												x
FAM20C
FAM21B		x
FAM23A
FAM26B												x																											x
FAM26F
FAM3A																							x
FAM3C
FAM46A
FAM46C																																										x
FAM49A		x
FAM49B
FAM53B		x
FAM53C																																																x
[truncated: 4,537 more rows]
[truncated: 76 more columns]
