# Supplementary material for: Extensive rewiring of epithelial-stromal co-expression networks in breast cancer
Source: Genome Biol. 2015 Jun 19;16(1):128. doi: 10.1186/s13059-015-0675-4 (PMC4471934; doi:10.1186/s13059-015-0675-4)
Supplement: Additional file 8: — SANTA functional network enrichment analysis results. This file contains the functional network enrichment analysis results. Each row indicates a geneset, and the columns contain results for each network connotation Each cell in the matrix is the adjusted p-value (FDR) for the row’s geneset in the column’s network. The genesets derive from four collections: breast cancer prognostic signatures (BRCA_PROG_SIG) [74], a collected set of cell type-specific signatures (CELL_TYPE_SPEC), Gene Ontology biological processes (GO_BP) [72], and KEGG biological pathways (KEGG) [73]. [file 13059_2015_675_MOESM8_ESM.csv]

Gene Set	TYPE	Normal Breast (Epithelial-Stromal)	ER-positive (Epithelial-Stromal)	ER-negative (Epithelial-Stromal)	Normal Breast (Epithelial-Epithelial)	ER-positive (Epithelial-Epithelial)	ER-negative (Epithelial-Epithelial)
Vanvliet 2008 (127 genes)	BRCA_PROG_SIG	0.9784838	4.03E-16	0.006170694	0.98482921	0.006834307	0.954286763
Sotiriou 2006 (GGI)	BRCA_PROG_SIG	0.968446959	1.41E-12	4.16E-10	0.98482921	3.70E-25	0.99288741
Carter 2006 (CIN 70)	BRCA_PROG_SIG	0.966614399	6.71E-07	3.06E-13	0.98482921	7.86E-19	0.587130325
Coutant 2011 (ER+ 39 genes)	BRCA_PROG_SIG	0.936667652	1.45E-05	0.002071894	0.98482921	2.99E-11	0.99288741
Rody 2009 (interferon)	BRCA_PROG_SIG	0.968446959	1.45E-05	0.002902164	1	5.46E-07	8.82E-13
Ascierto 2012 (immune 349 genes)	BRCA_PROG_SIG	0.966614399	1.45E-05	1	0.98482921	0.448829651	0.99288741
KEGG_RIBOSOME	KEGG	0.00068324	2.32E-05	0.791653796	2.01E-17	3.62E-08	0.99288741
Rody 2009 (199 genes)	BRCA_PROG_SIG	0.966614399	0.000245908	0.056467718	0.98482921	1.33E-15	0.28100228
ER+ predictor	BRCA_PROG_SIG	0.966614399	0.0002945	0.001516675	0.801315952	9.42E-07	0.99288741
UNFOLDED_PROTEIN_RESPONSE	GO_BP	0.966614399	0.0002945	1	0.98482921	0.95682381	0.91809351
ER- predictor	BRCA_PROG_SIG	0.966614399	0.000378031	0.573741801	0.805060402	0.192698757	0.99288741
Teschendorff 2006 (t52)	BRCA_PROG_SIG	0.872882772	0.000456475	4.16E-06	0.986005804	0.0021917	0.418973208
Sansregret 2011 (instability)	BRCA_PROG_SIG	0.966614399	0.000583563	0.033530625	0.98482921	0.400515425	0.99288741
X18397753_WONG_2008_CORE_EMBRYONIC_STEM_CELL_MODULE	CELL_TYPE_SPEC	0.966614399	0.000720263	3.06E-13	0.98482921	0.013558568	0.949689743
MITOSIS	GO_BP	0.966614399	0.000863867	0.000210969	0.98482921	0.038539626	0.99288741
Teschendorff 2006 (t17)	BRCA_PROG_SIG	0.957392242	0.001214813	0.036242571	0.98482921	1.59E-06	0.598221179
ER+/HER2- predictor	BRCA_PROG_SIG	0.966614399	0.002563882	0.033530625	0.98482921	6.69E-09	0.99288741
CAMP_MEDIATED_SIGNALING	GO_BP	0.306791295	0.0032395	0.864058401	0.22210559	0.0858567	0.023037127
Rody 2009 (STAT1)	BRCA_PROG_SIG	0.966614399	0.0047678	0.022118477	0.746033494	2.47E-11	0.002618346
Carter 2006 (CIN 25)	BRCA_PROG_SIG	0.966614399	0.005200029	1.63E-05	0.98482921	3.50E-15	0.99288741
HER2- predictor	BRCA_PROG_SIG	0.966614399	0.005200029	0.00291427	0.822080684	1.94E-05	0.189000471
KEGG_NEUROACTIVE_LIGAND_RECEPTOR_INTERACTION	KEGG	0.399173816	0.006507326	0.115261586	0.018718212	7.98E-05	2.43E-12
CYCLIC_NUCLEOTIDE_MEDIATED_SIGNALING	GO_BP	0.60520064	0.00724301	0.417763624	0.006194317	0.171343514	0.003858729
CELL_CYCLE_GO_0007049	GO_BP	0.966614399	0.007968728	0.000747637	0.98482921	0.007263904	0.99288741
G_PROTEIN_SIGNALING_COUPLED_TO_CYCLIC_NUCLEOTIDE_SECOND_MESSENGER	GO_BP	0.526848748	0.008213346	0.428128705	0.002028778	0.029416998	0.03534151
ER-/HER2+ predictor	BRCA_PROG_SIG	0.966614399	0.009373119	1	1	0.95682381	0.99288741
CELL_DIVISION	GO_BP	0.968446959	0.011514383	0.262838394	0.714789159	0.020934101	0.000103195
DNA_DEPENDENT_DNA_REPLICATION	GO_BP	0.966614399	0.013698294	0.854597079	0.98482921	0.780348557	0.99288741
Chanrion 2008 (Tamoxifen 36 genes)	BRCA_PROG_SIG	0.526932024	0.013698294	1	0.98482921	0.194559506	0.954286763
IMMUNE_SYSTEM_PROCESS	GO_BP	0.966614399	0.013698294	1	0.98482921	0.796325585	0.99288741
Unstratified predictor	BRCA_PROG_SIG	0.966614399	0.014923892	0.000608353	0.98482921	1.30E-07	0.954286763
Alexe 2007 (lymphocytic genes)	BRCA_PROG_SIG	0.953256425	0.015988258	1	0.448602426	0.95682381	0.99288741
M_PHASE_OF_MITOTIC_CELL_CYCLE	GO_BP	0.966614399	0.018505737	0.04028714	0.98482921	0.016539578	0.99288741
X16282442_BEHBOD_2006_MAMMARY_SIDE_POPULATION	CELL_TYPE_SPEC	0.966614399	0.020596791	0.04680103	0.98482921	0.000165862	0.99288741
Dai 2005 (cell proliferation)	BRCA_PROG_SIG	0.858589018	0.020596791	0.105408802	0.042802086	0.000208415	0.001344857
CELL_CYCLE_PROCESS	GO_BP	0.839467348	0.023040633	0.06953965	0.98482921	0.010112854	0.99288741
M_PHASE	GO_BP	0.920119924	0.043949111	0.192582175	0.98482921	0.0009652	0.99288741
CELL_CYCLE_PHASE	GO_BP	0.936667652	0.047871409	0.264161494	0.98482921	0.045258185	0.99288741
X18414401_BECK__2008__FIBROMATOSIS	CELL_TYPE_SPEC	0.878139032	0.048120666	1	0.793515518	6.56E-83	8.82E-13
G_PROTEIN_SIGNALING_COUPLED_TO_CAMP_NUCLEOTIDE_SECOND_MESSENGER	GO_BP	0.221813126	0.048821356	0.573741801	0.476158981	0.019582865	0.046534478
MITOTIC_CELL_CYCLE	GO_BP	0.920119924	0.05078599	0.000363217	0.98482921	0.068460229	0.99288741
KEGG_DNA_REPLICATION	KEGG	0.966614399	0.05078599	0.000416831	0.98482921	0.315647392	0.99288741
Martin 2008 (22 genes)	BRCA_PROG_SIG	0.966614399	0.05078599	0.036594298	0.98482921	0.236958664	0.53745162
Der 1998 (interferon induced)	BRCA_PROG_SIG	0.742811901	0.05078599	0.810093634	0.98482921	0.053858988	0.99288741
G_PROTEIN_SIGNALING_ADENYLATE_CYCLASE_INHIBITING_PATHWAY	GO_BP	0.953256425	0.069066716	1	0.992470148	0.95682381	0.418973208
KEGG_CELL_CYCLE	KEGG	1	0.070135298	0.00249147	0.3645083	0.08679554	0.99288741
Finak 2008 (SDPP)	BRCA_PROG_SIG	0.969755793	0.070135298	0.345960234	0.98482921	0.037602803	0.99288741
BIOGENIC_AMINE_METABOLIC_PROCESS	GO_BP	0.966614399	0.070135298	0.974069926	0.98482921	0.95682381	0.99288741
Rody 2011 (TN good prognosis)	BRCA_PROG_SIG	0.966614399	0.072741837	0.277970324	0.98482921	0.767439033	0.708511792
CARBOHYDRATE_TRANSPORT	GO_BP	0.968167323	0.08070789	1	0.98482921	0.928588828	0.99288741
NEUROGENESIS	GO_BP	0.966614399	0.089768289	1	0.98482921	0.95682381	0.99288741
Landemaine 2008 (lung met predictor)	BRCA_PROG_SIG	0.609454962	0.094632433	1	1	0.95682381	0.722042549
NERVOUS_SYSTEM_DEVELOPMENT	GO_BP	0.953256425	0.106630804	1	0.98482921	0.451719567	0.368393954
IMMUNE_RESPONSE	GO_BP	0.966614399	0.110341907	1	0.98482921	0.95682381	0.99288741
REGULATION_OF_NEURON_APOPTOSIS	GO_BP	0.966614399	0.114686182	1	0.98482921	0.95682381	0.99288741
GLUTAMATE_SIGNALING_PATHWAY	GO_BP	0.966614399	0.119923682	1	0.037261931	0.427989782	0.99288741
NEUTRAL_AMINO_ACID_TRANSPORT	GO_BP	0.897648961	0.129927551	1	0.98482921	0.95682381	0.99288741
CHROMOSOME_SEGREGATION	GO_BP	0.886233455	0.14613667	0.027106448	0.98482921	0.95682381	0.99288741
ANATOMICAL_STRUCTURE_DEVELOPMENT	GO_BP	0.931578109	0.14613667	1	0.98482921	0.818283163	0.184588602
GLIOGENESIS	GO_BP	0.966614399	0.152935107	0.604633842	0.795067545	0.95682381	1
KEGG_AUTOIMMUNE_THYROID_DISEASE	KEGG	0.753433048	0.157582257	0.178621002	0.683651798	0.815113108	0.99288741
NEGATIVE_REGULATION_OF_DNA_REPLICATION	GO_BP	0.966614399	0.157582257	1	0.793515518	0.732865574	0.99288741
CYTOSKELETON_ORGANIZATION_AND_BIOGENESIS	GO_BP	0.966614399	0.159043145	1	0.15155829	0.95682381	0.99288741
Coutant 2011 (ER- 30 genes)	BRCA_PROG_SIG	0.966816767	0.164076389	6.79E-05	0.98482921	0.040858589	0.99288741
NEGATIVE_REGULATION_OF_PROTEIN_METABOLIC_PROCESS	GO_BP	0.966614399	0.164076389	1	0.98482921	0.616772719	0.99288741
NEURON_DIFFERENTIATION	GO_BP	0.966614399	0.167232093	1	0.98482921	0.95682381	0.99288741
G_PROTEIN_SIGNALING_ADENYLATE_CYCLASE_ACTIVATING_PATHWAY	GO_BP	0.243984124	0.170988083	0.247914272	0.98482921	0.119735719	0.129725753
West 2011 (lymphocyte 8 genes)	BRCA_PROG_SIG	0.942579728	0.170988083	0.96968988	0.813512984	0.471599426	0.722042549
REGULATION_OF_CELL_PROLIFERATION	GO_BP	0.90705619	0.170988083	1	0.98482921	0.95682381	0.99288741
KEGG_OLFACTORY_TRANSDUCTION	KEGG	0.261976502	0.173922648	0.032932275	0.353074117	0.197308286	3.45E-06
Tosolini 2001 (A1 Th1 cytotoxic)	BRCA_PROG_SIG	0.476616256	0.173922648	0.521237791	1	0.923517878	0.380277397
REGULATION_OF_MYELOID_CELL_DIFFERENTIATION	GO_BP	0.897648961	0.173922648	1	0.98482921	0.95682381	0.99288741
NEGATIVE_REGULATION_OF_CELL_PROLIFERATION	GO_BP	0.908966187	0.173922648	1	0.626507339	0.968196519	0.99288741
NEGATIVE_REGULATION_OF_TRANSLATION	GO_BP	0.936667652	0.173922648	1	0.784701748	0.95682381	0.99288741
NUCLEOTIDE_BIOSYNTHETIC_PROCESS	GO_BP	0.953256425	0.173922648	1	1	0.867316251	0.99288741
NEGATIVE_REGULATION_OF_MULTICELLULAR_ORGANISMAL_PROCESS	GO_BP	0.966614399	0.173922648	1	0.98482921	0.62283844	0.99288741
X18397753_WONG_2008_HUMAN_EMBRYONIC_STEM_CELL_MODULE	CELL_TYPE_SPEC	0.98896213	0.181819812	4.27E-08	0.990999045	0.244901703	0.99288741
her2E predictor	BRCA_PROG_SIG	0.081245613	0.181819812	1	0.98482921	0.843095339	0.99288741
DNA_INTEGRITY_CHECKPOINT	GO_BP	0.966614399	0.181819812	1	0.98482921	0.182304854	0.99288741
CYTOKINESIS	GO_BP	0.966614399	0.194718924	0.37381039	0.801315952	0.038539626	0.016090409
KEGG_HOMOLOGOUS_RECOMBINATION	KEGG	0.966614399	0.198158215	1	0.98482921	0.888950261	0.99288741
KEGG_OOCYTE_MEIOSIS	KEGG	0.776097085	0.213913149	1	0.807882549	0.397069757	0.99288741
G_PROTEIN_COUPLED_RECEPTOR_PROTEIN_SIGNALING_PATHWAY	GO_BP	0.400227271	0.218911104	0.154425214	0.19449365	9.27E-05	0.016090409
lumB predictor	BRCA_PROG_SIG	0.966614399	0.219017799	0.279373273	0.98482921	7.81E-06	0.99288741
normL predictor	BRCA_PROG_SIG	0.87451412	0.225922287	1	0.974481694	0.95682381	0.99288741
REGULATION_OF_ACTIN_POLYMERIZATION_AND_OR_DEPOLYMERIZATION	GO_BP	0.921214209	0.2277643	1	0.813512984	0.834800055	0.99288741
UBIQUITIN_CYCLE	GO_BP	0.541131918	0.228482213	0.156820795	0.98482921	0.95682381	0.678592704
SISTER_CHROMATID_SEGREGATION	GO_BP	0.243659125	0.229643202	0.078981344	0.98482921	0.348031955	0.99288741
NEGATIVE_REGULATION_OF_DNA_BINDING	GO_BP	0.966614399	0.229912079	0.980377872	0.98482921	0.95682381	0.99288741
NEGATIVE_REGULATION_OF_CELLULAR_PROCESS	GO_BP	0.966614399	0.229912079	1	0.98482921	0.95682381	0.99288741
CELLULAR_PROTEIN_COMPLEX_ASSEMBLY	GO_BP	0.970662519	0.243067187	1	0.98482921	0.95682381	0.523682749
S_PHASE	GO_BP	0.957891178	0.244459956	0.797528269	0.98482921	0.95682381	0.99288741
NEGATIVE_REGULATION_OF_CYTOKINE_BIOSYNTHETIC_PROCESS	GO_BP	0.966614399	0.24569848	1	0.899896061	0.95682381	1
INFLAMMATORY_RESPONSE	GO_BP	1	0.24569848	1	0.120598692	0.95682381	1
LYSOSOMAL_TRANSPORT	GO_BP	0.966614399	0.249200469	1	0.98482921	0.95682381	1
Tosolini 2001 (C2 T regulatory Th2)	BRCA_PROG_SIG	0.585357115	0.262382431	1	0.805513151	0.95682381	0.99288741
INTERACTION_WITH_HOST	GO_BP	0.979558581	0.262659255	0.721311063	0.98482921	0.95682381	0.474730339
X21131600_CAMP_2010_UP_IN_SUM149ANDRMF	CELL_TYPE_SPEC	0.847041575	0.26542452	1	0.98482921	0.95682381	0.99288741
EPITHELIAL_CELL_DIFFERENTIATION	GO_BP	0.966614399	0.269017334	0.247914272	0.761400335	0.020968533	0.189000471
MYELOID_CELL_DIFFERENTIATION	GO_BP	0.966614399	0.269017334	0.417763624	0.98482921	0.950064643	0.99288741
DNA_REPLICATION	GO_BP	0.966614399	0.269017334	0.445555066	0.988882764	0.544246007	1
NEURON_DEVELOPMENT	GO_BP	0.966614399	0.269017334	1	0.98482921	0.95682381	0.99288741
PHAGOCYTOSIS	GO_BP	0.968446959	0.269017334	1	0.98482921	0.95682381	0.99288741
RESPONSE_TO_STRESS	GO_BP	0.997668771	0.269017334	1	0.98482921	0.95682381	1
KEGG_PRIMARY_IMMUNODEFICIENCY	KEGG	0.878139032	0.269462339	0.789805103	0.98482921	0.95682381	0.99288741
DNA_REPLICATION_INITIATION	GO_BP	0.96729759	0.271090351	1	0.80403226	0.95682381	0.341797502
KEGG_MISMATCH_REPAIR	KEGG	0.966614399	0.274072782	0.00249147	0.98482921	0.95682381	0.99288741
NEGATIVE_REGULATION_OF_CELLULAR_BIOSYNTHETIC_PROCESS	GO_BP	0.897648961	0.274072782	1	0.935751832	0.94710695	0.99288741
G1_PHASE	GO_BP	0.956084575	0.275514963	1	0.98482921	0.226573469	0.587130325
MICROTUBULE_ORGANIZING_CENTER_ORGANIZATION_AND_BIOGENESIS	GO_BP	0.966614399	0.275839345	0.48776444	0.80013841	0.381433687	0.99288741
MEIOSIS_I	GO_BP	0.966614399	0.278030876	0.491208146	0.98482921	0.757194668	0.99288741
Beck 2009 (CSF1 macrophage)	BRCA_PROG_SIG	1	0.278030876	0.72339607	0.138204559	0.020546717	3.12E-11
CELL_CYCLE_ARREST_GO_0007050	GO_BP	0.980439237	0.282190192	1	0.98482921	0.95682381	0.99288741
ACTIN_FILAMENT_BASED_PROCESS	GO_BP	0.664724957	0.288536189	1	0.01198453	0.95682381	0.99288741
basalL predictor	BRCA_PROG_SIG	0.858589018	0.28933995	1	0.98482921	0.271383956	0.99288741
CELL_CELL_SIGNALING	GO_BP	0.482933873	0.289411903	0.297690627	0.885727587	0.009766013	0.782718215
RESPONSE_TO_TOXIN	GO_BP	0.297358428	0.290539916	0.373426448	0.805513151	0.95682381	0.99288741
MESODERM_DEVELOPMENT	GO_BP	0.966614399	0.291884967	0.247914272	0.98482921	0.95682381	0.99288741
DNA_METABOLIC_PROCESS	GO_BP	0.972113052	0.291884967	0.266327306	0.98482921	0.95682381	0.99288741
CELL_SURFACE_RECEPTOR_LINKED_SIGNAL_TRANSDUCTION_GO_0007166	GO_BP	0.847916973	0.291884967	0.649410312	0.082537852	0.055937427	0.018914507
KEGG_CALCIUM_SIGNALING_PATHWAY	KEGG	0.1961899	0.291884967	1	0.98482921	0.206883944	0.005889819
Glinsky 2005 (poor prognosis)	BRCA_PROG_SIG	0.941282006	0.294761989	1	1	0.068460229	0.99288741
ACTIN_FILAMENT_ORGANIZATION	GO_BP	0.528180684	0.296480124	1	0.98482921	0.95682381	1
PROTEIN_POLYMERIZATION	GO_BP	0.528180684	0.296480124	1	0.275800035	0.95682381	1
N_TERMINAL_PROTEIN_AMINO_ACID_MODIFICATION	GO_BP	0.966614399	0.296480124	1	1	0.963968633	1
KEGG_TRYPTOPHAN_METABOLISM	KEGG	0.731017251	0.298074211	1	0.974481694	0.95682381	0.782718215
Nimeus-malmstrom 2008 (local recurrence)	BRCA_PROG_SIG	0.966614399	0.298831652	0.655941193	0.002028778	0.501479605	0.99288741
Bertucci 2006 (ductal vs medullary)	BRCA_PROG_SIG	0.966614399	0.298831652	1	0.98482921	0.95682381	1
DEFENSE_RESPONSE	GO_BP	0.972113052	0.298831652	1	0.252107221	0.709762881	1
REGULATION_OF_SMALL_GTPASE_MEDIATED_SIGNAL_TRANSDUCTION	GO_BP	0.966614399	0.299342731	1	0.98482921	0.50059845	1
KEGG_EPITHELIAL_CELL_SIGNALING_IN_HELICOBACTER_PYLORI_INFECTION	KEGG	0.966816767	0.299662077	1	0.98482921	0.969947871	0.99288741
CHROMOSOME_CONDENSATION	GO_BP	0.734623166	0.300044391	0.086466147	1	0.95682381	0.954286763
ACTIN_FILAMENT_POLYMERIZATION	GO_BP	0.956469499	0.30141351	0.105408802	0.879186973	0.95682381	1
MITOTIC_SISTER_CHROMATID_SEGREGATION	GO_BP	0.157869838	0.30141351	0.156161506	0.98482921	0.22646388	0.99288741
CELLULAR_CARBOHYDRATE_CATABOLIC_PROCESS	GO_BP	0.039025569	0.30141351	0.163949887	0.98482921	0.038978842	0.885659872
ANATOMICAL_STRUCTURE_FORMATION	GO_BP	0.966614399	0.30141351	0.560220745	0.98482921	0.843095339	0.765198178
CALCIUM_INDEPENDENT_CELL_CELL_ADHESION	GO_BP	0.966614399	0.30141351	0.604633842	0.727452279	0.915910377	0.99288741
SMOOTH_MUSCLE_CONTRACTION_GO_0006939	GO_BP	0.966614399	0.30141351	0.690286895	0.98482921	0.360778048	0.876208421
REGULATION_OF_MOLECULAR_FUNCTION	GO_BP	0.966614399	0.30141351	0.785758255	0.98482921	0.331721624	0.99288741
NEGATIVE_REGULATION_OF_BIOSYNTHETIC_PROCESS	GO_BP	0.920119924	0.30141351	1	0.956891426	0.880638212	0.99288741
Rody 2009 (MHC II)	BRCA_PROG_SIG	0.941282006	0.30141351	1	0.829926384	0.95682381	0.722042549
MACROMOLECULAR_COMPLEX_ASSEMBLY	GO_BP	0.966614399	0.30141351	1	0.986005804	0.95682381	0.99288741
VACUOLAR_TRANSPORT	GO_BP	0.966614399	0.30141351	1	0.98482921	0.95682381	1
RESPONSE_TO_WOUNDING	GO_BP	0.969755793	0.30141351	1	0.524365392	0.95682381	1
NEGATIVE_REGULATION_OF_IMMUNE_SYSTEM_PROCESS	GO_BP	0.878139032	0.303715128	1	0.98482921	0.95682381	0.99288741
KEGG_TASTE_TRANSDUCTION	KEGG	0.223716643	0.30747454	0.772549345	0.98482921	0.223521931	0.99288741
ORGAN_MORPHOGENESIS	GO_BP	0.878139032	0.308493638	1	0.98482921	0.95682381	0.046534478
KEGG_WNT_SIGNALING_PATHWAY	KEGG	0.416302449	0.312356282	1	0.98482921	0.964179203	0.99288741
CYTOSKELETON_DEPENDENT_INTRACELLULAR_TRANSPORT	GO_BP	0.969755793	0.312356282	1	0.98482921	0.880638212	0.99288741
NEGATIVE_REGULATION_OF_CELL_ADHESION	GO_BP	0.966614399	0.315049864	0.370472804	0.98482921	0.95682381	0.99288741
RESPONSE_TO_DNA_DAMAGE_STIMULUS	GO_BP	1	0.315581324	0.764507625	0.98714369	0.95682381	0.99288741
POSITIVE_REGULATION_OF_CYTOSKELETON_ORGANIZATION_AND_BIOGENESIS	GO_BP	0.450706247	0.316695504	0.496126563	0.98482921	0.95682381	1
KEGG_AXON_GUIDANCE	KEGG	0.482833342	0.316773578	1	0.98482921	0.95682381	1
Tosolini 2001 (B3 Th2)	BRCA_PROG_SIG	0.966614399	0.316773578	1	1	0.808948422	0.99288741
CARBOHYDRATE_CATABOLIC_PROCESS	GO_BP	0.063137217	0.317239945	0.521237791	0.98482921	0.209492862	0.341797502
RESPONSE_TO_VIRUS	GO_BP	0.776097085	0.317573478	1	0.98482921	0.197308286	0.99288741
Rody 2009 (immunoglobulin gamma)	BRCA_PROG_SIG	0.966614399	0.322903523	1	1	1	1
S_PHASE_OF_MITOTIC_CELL_CYCLE	GO_BP	0.966614399	0.327532379	0.706578443	0.98482921	0.329131933	0.99288741
REGULATION_OF_CELLULAR_COMPONENT_SIZE	GO_BP	0.83593455	0.327532379	1	0.956891426	0.510738514	0.99288741
ADENYLATE_CYCLASE_ACTIVATION	GO_BP	0.356636269	0.328131959	0.683165546	0.98482921	0.001827492	0.722042549
Rody 2009 (hemopoietic cell kinase)	BRCA_PROG_SIG	0.966614399	0.331912695	0.616342753	0.98482921	0.053441576	9.93E-13
TRANSMISSION_OF_NERVE_IMPULSE	GO_BP	0.063137217	0.340920661	0.067336886	0.306749735	0.049077069	0.002906126
TRANSLATION	GO_BP	0.243984124	0.34632027	1	0.00010225	0.140226773	1
KEGG_VIBRIO_CHOLERAE_INFECTION	KEGG	0.87809746	0.34632027	1	0.98482921	0.968196519	0.99288741
DNA_REPAIR	GO_BP	0.983326411	0.34632027	1	1	0.95682381	0.99288741
PROTEIN_MODIFICATION_BY_SMALL_PROTEIN_CONJUGATION	GO_BP	0.64110093	0.349519026	0.067846309	0.98482921	0.776265867	0.415025806
NEGATIVE_REGULATION_OF_BINDING	GO_BP	0.966614399	0.349519026	0.328196779	0.98482921	0.726306235	0.949689743
REGULATION_OF_CELL_SHAPE	GO_BP	0.770514742	0.351671762	1	0.98482921	1	1
LIPID_BIOSYNTHETIC_PROCESS	GO_BP	0.941282006	0.351671762	1	0.986005804	0.95682381	0.99288741
Bianchini 2010 (22 genes)	BRCA_PROG_SIG	0.776097085	0.353309735	0.002658914	0.98482921	0.932888842	0.949689743
NEURON_APOPTOSIS	GO_BP	0.968446959	0.353309735	1	0.98482921	0.95682381	0.99288741
KEGG_STEROID_BIOSYNTHESIS	KEGG	0.261976502	0.353364564	0.919018012	0.98482921	0.95682381	0.99288741
VASCULATURE_DEVELOPMENT	GO_BP	0.966614399	0.357325491	1	0.98482921	0.888351311	0.312960003
BODY_FLUID_SECRETION	GO_BP	0.966614399	0.357329599	0.446388791	0.98482921	0.106701493	0.28100228
NEUROPEPTIDE_SIGNALING_PATHWAY	GO_BP	0.02655801	0.357329599	1	0.752940184	0.114796835	0.99288741
CELLULAR_COMPONENT_ASSEMBLY	GO_BP	0.966614399	0.35796398	1	1	0.95682381	0.418973208
KEGG_CHEMOKINE_SIGNALING_PATHWAY	KEGG	0.232067633	0.361001792	1	0.935751832	0.95682381	1
Landemaine 2008 (lung met associated)	BRCA_PROG_SIG	0.482833342	0.361001792	1	1	0.95682381	0.086667455
REGULATION_OF_CELL_MORPHOGENESIS	GO_BP	0.966614399	0.361001792	1	0.98482921	1	1
CELLULAR_MACROMOLECULE_CATABOLIC_PROCESS	GO_BP	0.506401588	0.36809254	0.250645083	0.98482921	0.079600319	0.99288741
REGULATION_OF_CELL_CYCLE	GO_BP	0.966614399	0.36809254	0.393061203	0.98482921	0.348031955	1
Ursini-Siegel 2010 (immune 43 genes)	BRCA_PROG_SIG	0.664199758	0.36809254	0.665788792	0.986005804	0.798540201	0.99288741
CENTROSOME_ORGANIZATION_AND_BIOGENESIS	GO_BP	0.966614399	0.36809254	0.683957558	0.813512984	0.381433687	0.99288741
NEGATIVE_REGULATION_OF_MYELOID_CELL_DIFFERENTIATION	GO_BP	0.966614399	0.36809254	0.756110611	0.98482921	0.95682381	1
REGULATION_OF_CATALYTIC_ACTIVITY	GO_BP	0.966614399	0.36809254	0.924767643	0.993769472	0.429622329	0.99288741
RECEPTOR_MEDIATED_ENDOCYTOSIS	GO_BP	0.159978337	0.36809254	1	0.98482921	0.95682381	0.901949043
CALCIUM_ION_TRANSPORT	GO_BP	0.278176595	0.36809254	1	0.98482921	0.95682381	0.99288741
CELL_SUBSTRATE_ADHESION	GO_BP	0.966614399	0.36809254	1	0.784701748	0.69613134	0.262307583
RESPIRATORY_GASEOUS_EXCHANGE	GO_BP	0.966614399	0.36809254	1	0.98482921	0.95682381	0.99288741
KEGG_DRUG_METABOLISM_OTHER_ENZYMES	KEGG	0.78810285	0.37443952	1	0.305965678	0.798540201	0.765198178
GENERATION_OF_NEURONS	GO_BP	0.966614399	0.382842562	1	0.98482921	0.95682381	0.99288741
RNA_EXPORT_FROM_NUCLEUS	GO_BP	0.966614399	0.383878562	0.086558985	0.98482921	0.95682381	1
KEGG_FOLATE_BIOSYNTHESIS	KEGG	0.966614399	0.383878562	0.40778389	0.760996668	0.95682381	0.99288741
SENSORY_PERCEPTION_OF_TASTE	GO_BP	0.289325386	0.383878562	0.603072051	0.98482921	0.95682381	0.625861455
ACTIN_CYTOSKELETON_ORGANIZATION_AND_BIOGENESIS	GO_BP	0.742811901	0.383878562	1	7.11E-05	0.95682381	0.99288741
CELLULAR_MONOVALENT_INORGANIC_CATION_HOMEOSTASIS	GO_BP	0.956084575	0.383878562	1	0.813512984	0.95682381	0.99288741
KEGG_PYRIMIDINE_METABOLISM	KEGG	0.966614399	0.389343321	0.909568532	0.98482921	0.695562386	0.994285002
NEGATIVE_REGULATION_OF_PROGRAMMED_CELL_DEATH	GO_BP	0.75032196	0.390501193	0.247933936	0.98482921	0.95682381	0.99288741
KEGG_VALINE_LEUCINE_AND_ISOLEUCINE_BIOSYNTHESIS	KEGG	0.966614399	0.393489045	0.501834054	0.98482921	0.456960445	0.99288741
REGULATION_OF_MITOSIS	GO_BP	0.966614399	0.395361685	0.623833758	0.98482921	0.050866297	0.99288741
KEGG_DORSO_VENTRAL_AXIS_FORMATION	KEGG	0.966614399	0.397264348	1	0.98482921	0.95682381	0.99288741
MYELOID_LEUKOCYTE_DIFFERENTIATION	GO_BP	0.966614399	0.398407904	0.870970673	0.683651798	0.95682381	0.99288741
TYROSINE_PHOSPHORYLATION_OF_STAT_PROTEIN	GO_BP	0.406588793	0.399360611	1	0.98482921	0.302993781	0.653760913
GLYCEROPHOSPHOLIPID_METABOLIC_PROCESS	GO_BP	0.966614399	0.399360611	1	0.98482921	0.95682381	0.99288741
Paik 2004 (OncotypeDX)	BRCA_PROG_SIG	0.966614399	0.403109131	0.439465401	0.763972432	0.785453342	0.99288741
NEGATIVE_REGULATION_OF_TRANSCRIPTION_FACTOR_ACTIVITY	GO_BP	0.966614399	0.403109131	0.958546592	1	0.95682381	0.99288741
REGULATION_OF_CYTOSKELETON_ORGANIZATION_AND_BIOGENESIS	GO_BP	0.731017251	0.403109131	1	0.860958638	0.726306235	0.99288741
CENTRAL_NERVOUS_SYSTEM_DEVELOPMENT	GO_BP	0.968446959	0.403109131	1	0.793515518	0.95682381	0.929720143
ANTI_APOPTOSIS	GO_BP	0.78810285	0.409412543	0.191922726	0.98482921	0.95682381	0.99288741
BEHAVIOR	GO_BP	0.593206171	0.409412543	0.635642646	0.98482921	0.462362063	0.722042549
ANDROGEN_RECEPTOR_SIGNALING_PATHWAY	GO_BP	0.936667652	0.409412543	1	0.115549084	0.939283093	0.99288741
RESPONSE_TO_ENDOGENOUS_STIMULUS	GO_BP	0.968446959	0.413471382	1	0.98714369	0.95682381	1
MRNA_SPLICE_SITE_SELECTION	GO_BP	0.837510698	0.421142277	1	0.793515518	0.95682381	0.99288741
CYCLIC_NUCLEOTIDE_METABOLIC_PROCESS	GO_BP	0.968446959	0.421142277	1	1	0.95682381	0.765198178
REGULATION_OF_PROTEIN_POLYMERIZATION	GO_BP	0.835679011	0.42132763	0.155115441	0.070440545	0.95682381	1
AGING	GO_BP	0.837510698	0.42132763	1	0.902362887	0.654072857	1
XENOBIOTIC_METABOLIC_PROCESS	GO_BP	0.438019625	0.421433875	1	0.98482921	0.923517878	0.99288741
TISSUE_MORPHOGENESIS	GO_BP	0.966614399	0.423847858	1	0.98482921	0.129497504	0.99288741
KEGG_CARDIAC_MUSCLE_CONTRACTION	KEGG	0.968446959	0.427103237	0.604633842	0.721543439	0.000230131	0.095055892
CELL_MATRIX_ADHESION	GO_BP	0.966614399	0.429265262	1	0.683651798	0.95682381	0.475279585
ENDOTHELIAL_CELL_MIGRATION	GO_BP	0.966614399	0.434248882	0.264161494	0.98482921	0.95682381	0.99288741
EXCRETION	GO_BP	0.966614399	0.434248882	0.706578443	0.98482921	0.930221915	0.954286763
NEURITE_DEVELOPMENT	GO_BP	0.966614399	0.434248882	1	0.98482921	0.975640473	0.99288741
SECOND_MESSENGER_MEDIATED_SIGNALING	GO_BP	0.966614399	0.434706081	0.373054354	0.138204559	0.101697364	0.057942024
Hannemann 2006 (invasiveness)	BRCA_PROG_SIG	0.564493111	0.444802597	0.278766632	0.98482921	0.401045407	0.99288741
CELL_CYCLE_CHECKPOINT_GO_0000075	GO_BP	0.968446959	0.444802597	0.393061203	0.98482921	0.136273733	0.018914507
PIGMENT_BIOSYNTHETIC_PROCESS	GO_BP	0.966614399	0.444802597	0.48655612	0.98482921	0.95682381	0.99288741
Filipits 2011 (ER+/HER2- PCR 11 genes)	BRCA_PROG_SIG	0.674894713	0.444802597	1	0.98482921	0.041966464	0.952108288
ANATOMICAL_STRUCTURE_MORPHOGENESIS	GO_BP	0.878139032	0.444802597	1	0.992470148	0.934250089	0.414859951
POSITIVE_REGULATION_OF_CELLULAR_COMPONENT_ORGANIZATION_AND_BIOGENESIS	GO_BP	0.957891178	0.444802597	1	0.305965678	0.440284606	1
CELLULAR_BIOSYNTHETIC_PROCESS	GO_BP	0.482833342	0.447521108	0.936416503	0.034908801	0.337118303	1
KEGG_LIMONENE_AND_PINENE_DEGRADATION	KEGG	0.966614399	0.447521108	1	1	0.95682381	1
G1_PHASE_OF_MITOTIC_CELL_CYCLE	GO_BP	0.966614399	0.461741823	1	0.98482921	0.111868419	0.598221179
ACTIN_FILAMENT_BUNDLE_FORMATION	GO_BP	0.966614399	0.472944683	1	1	0.958668851	1
NEGATIVE_REGULATION_OF_INTRACELLULAR_TRANSPORT	GO_BP	0.243984124	0.474131586	1	0.98482921	0.427989782	0.99288741
PROTEIN_UBIQUITINATION	GO_BP	0.679572234	0.474437678	0.151902287	0.98482921	0.810042292	0.125771628
REGULATION_OF_RAS_PROTEIN_SIGNAL_TRANSDUCTION	GO_BP	0.966614399	0.476002528	1	0.98714369	0.423985913	1
MICROTUBULE_BASED_MOVEMENT	GO_BP	0.969659776	0.476002528	1	1	0.95682381	0.99288741
REGULATION_OF_CYCLIN_DEPENDENT_PROTEIN_KINASE_ACTIVITY	GO_BP	0.920119924	0.484712671	0.27971079	0.795067545	0.045258185	0.99288741
REGULATION_OF_DNA_REPLICATION	GO_BP	0.825768985	0.484712671	1	0.945249496	0.510775683	0.99288741
CYTOPLASM_ORGANIZATION_AND_BIOGENESIS	GO_BP	0.931578109	0.489146043	1	0.98482921	0.95682381	0.99288741
NEGATIVE_REGULATION_OF_APOPTOSIS	GO_BP	0.897648961	0.489409054	0.417763624	0.98482921	0.96608502	0.99288741
X19228925_WATKINS_2009_CD8_CYTOTOXICT_MARKERS	CELL_TYPE_SPEC	0.78810285	0.489409054	1	0.98482921	2.92E-05	0.99288741
RESPONSE_TO_XENOBIOTIC_STIMULUS	GO_BP	0.708951602	0.489723813	1	0.98482921	0.623943131	0.99288741
X11493461_NAKAJIMA_MAST_CELL	CELL_TYPE_SPEC	0.966614399	0.496264181	1	0.930507969	0.95682381	0.99288741
MICROTUBULE_BASED_PROCESS	GO_BP	0.966614399	0.496264181	1	0.98482921	0.48183195	0.895730826
GLAND_DEVELOPMENT	GO_BP	0.966614399	0.497086897	0.499365808	0.98482921	0.95682381	0.99288741
APOPTOTIC_PROGRAM	GO_BP	0.776097085	0.497086897	1	0.98482921	0.95682381	0.99288741
REGULATION_OF_ACTIN_FILAMENT_LENGTH	GO_BP	0.941282006	0.498652164	1	0.793515518	0.404167518	0.99288741
X17204602_ASSOU_2007_EMBRYONIC_STEM_META_CLUSTER	CELL_TYPE_SPEC	0.968446959	0.504679535	0.491864708	0.98482921	0.316508097	0.99288741
REGULATION_OF_PROGRAMMED_CELL_DEATH	GO_BP	0.966614399	0.504679535	0.784099091	0.98482921	0.95682381	0.99288741
DI___TRI_VALENT_INORGANIC_CATION_TRANSPORT	GO_BP	0.115129014	0.504679535	1	0.98482921	0.95682381	0.99288741
POSITIVE_REGULATION_OF_CATALYTIC_ACTIVITY	GO_BP	0.679572234	0.504679535	1	1	0.780348557	0.084431825
PYRIMIDINE_NUCLEOTIDE_METABOLIC_PROCESS	GO_BP	0.966614399	0.504679535	1	1	0.95682381	0.99288741
SYSTEM_DEVELOPMENT	GO_BP	0.966614399	0.507829827	1	0.98482921	0.95682381	0.569659315
ACTIN_POLYMERIZATION_AND_OR_DEPOLYMERIZATION	GO_BP	0.688115629	0.509562527	1	0.792782518	0.95682381	0.99288741
REGULATION_OF_DEVELOPMENTAL_PROCESS	GO_BP	0.938210597	0.514435479	1	0.98482921	0.95682381	0.99288741
Galon 2006 (immunogenes)	BRCA_PROG_SIG	0.867067671	0.514703216	1	0.98482921	0.95682381	0.99288741
NEGATIVE_REGULATION_OF_CELLULAR_PROTEIN_METABOLIC_PROCESS	GO_BP	0.87451412	0.514703216	1	0.98482921	0.47948208	0.99288741
ANGIOGENESIS	GO_BP	0.966614399	0.514703216	1	0.98482921	0.95682381	0.551249401
DNA_DAMAGE_CHECKPOINT	GO_BP	0.966614399	0.514703216	1	0.948390937	0.438088378	0.99288741
PROTEIN_COMPLEX_ASSEMBLY	GO_BP	0.966614399	0.514703216	1	0.98482921	0.958815917	0.270372063
ER_TO_GOLGI_VESICLE_MEDIATED_TRANSPORT	GO_BP	0.969659776	0.528524705	1	0.98482921	0.360778048	0.99288741
KEGG_LYSOSOME	KEGG	0.966614399	0.528646877	0.72824978	0.792782518	0.95682381	0.784934244
KEGG_CYTOSOLIC_DNA_SENSING_PATHWAY	KEGG	0.679572234	0.528646877	1	0.921833274	0.698663944	0.99288741
REPRODUCTIVE_PROCESS	GO_BP	0.966614399	0.537189855	0.105408802	0.98482921	0.136273733	4.13E-09
CELLULAR_RESPONSE_TO_STIMULUS	GO_BP	0.083892291	0.537189855	0.51037178	0.98482921	0.930221915	0.99288741
Kang 2003 (bone met)	BRCA_PROG_SIG	0.83593455	0.537189855	1	0.763972432	0.958736459	0.99288741
AMINE_TRANSPORT	GO_BP	0.966614399	0.539514957	1	0.98482921	0.726306235	0.99288741
CELLULAR_RESPONSE_TO_STRESS	GO_BP	0.482833342	0.554435663	0.784099091	0.98482921	0.95682381	0.99288741
KEGG_INTESTINAL_IMMUNE_NETWORK_FOR_IGA_PRODUCTION	KEGG	0.886448716	0.554435663	0.95899414	0.98482921	0.95682381	0.125771628
AXON_GUIDANCE	GO_BP	0.966614399	0.554435663	1	0.935751832	0.95682381	0.99288741
LOCOMOTORY_BEHAVIOR	GO_BP	0.966614399	0.554435663	1	0.98482921	0.561862656	0.99288741
CELLULAR_PROTEIN_CATABOLIC_PROCESS	GO_BP	0.966614399	0.563771324	0.925886005	1	0.236410371	0.99288741
KEGG_HUNTINGTONS_DISEASE	KEGG	0.901611285	0.574220291	1.35E-05	0.98482921	0.014677072	0.28100228
PEPTIDE_METABOLIC_PROCESS	GO_BP	0.393285733	0.574220291	1	1	0.95682381	0.99288741
Goldrath (immune memory)	BRCA_PROG_SIG	0.966614399	0.576919412	0.854758988	0.98482921	0.95682381	0.99288741
Watkins 2009 (CD8 cytotoxic T)	BRCA_PROG_SIG	0.859815442	0.576919412	1	0.98482921	0.153711956	0.99288741
Sabatier 2011 (basalL MBC)	BRCA_PROG_SIG	0.966614399	0.576919412	1	0.98482921	0.958815917	1
REGULATION_OF_NEUROTRANSMITTER_LEVELS	GO_BP	0.966614399	0.576919412	1	0.98482921	0.154962374	0.99288741
REGULATION_OF_BINDING	GO_BP	0.966614399	0.579325963	0.665788792	0.98482921	0.448315855	0.04384996
ER-/her2E predictor	BRCA_PROG_SIG	0.966614399	0.579325963	1	0.638674016	0.337118303	0.99288741
NEGATIVE_REGULATION_OF_BIOLOGICAL_PROCESS	GO_BP	0.966614399	0.580542834	1	0.813512984	0.95682381	0.99288741
REGULATION_OF_DNA_BINDING	GO_BP	0.966614399	0.590661785	0.847772528	0.98482921	0.704508827	0.368393954
Juul 2010 (Paclitaxel response)	BRCA_PROG_SIG	0.966614399	0.599990081	0.39435087	1	0.779956593	1
ER-/basalL predictor	BRCA_PROG_SIG	0.957077611	0.599990081	1	0.805513151	0.563090414	0.99288741
NUCLEOTIDE_METABOLIC_PROCESS	GO_BP	0.776097085	0.600624201	1	0.98482921	0.564728466	0.99288741
LIPOPROTEIN_METABOLIC_PROCESS	GO_BP	0.966614399	0.600624201	1	0.98482921	0.76891656	0.805361461
GLUCOSE_CATABOLIC_PROCESS	GO_BP	0.223716643	0.602556637	0.784099091	0.705138177	0.314001186	0.99288741
KEGG_BASE_EXCISION_REPAIR	KEGG	0.966614399	0.602556637	0.784099091	0.98482921	0.95682381	0.99288741
RESPONSE_TO_BIOTIC_STIMULUS	GO_BP	0.753442267	0.602556637	1	0.98482921	0.151808818	0.996934034
REGULATION_OF_PH	GO_BP	0.966614399	0.602556637	1	0.792782518	0.95682381	0.99288741
RESPONSE_TO_EXTERNAL_STIMULUS	GO_BP	0.968446959	0.602556637	1	0.638674016	0.932888842	0.99288741
NEGATIVE_REGULATION_OF_DEVELOPMENTAL_PROCESS	GO_BP	0.938210597	0.60898527	0.640646761	0.98482921	0.95682381	0.99288741
KEGG_HEDGEHOG_SIGNALING_PATHWAY	KEGG	0.528180684	0.60898527	1	0.228654057	0.798540201	0.99288741
APOPTOSIS_GO	GO_BP	0.966614399	0.60898527	1	0.98482921	0.95682381	0.99288741
KEGG_TERPENOID_BACKBONE_BIOSYNTHESIS	KEGG	0.966614399	0.60898527	1	0.98482921	0.226573469	0.846752752
INTERPHASE_OF_MITOTIC_CELL_CYCLE	GO_BP	0.937127229	0.609103965	0.509532145	0.813512984	0.95682381	0.99288741
PIGMENT_METABOLIC_PROCESS	GO_BP	0.966614399	0.609103965	0.512246109	0.98482921	0.95682381	0.99288741
KEGG_OXIDATIVE_PHOSPHORYLATION	KEGG	0.966614399	0.616607694	0.023458773	0.342535685	0.020934101	0.706733545
DOUBLE_STRAND_BREAK_REPAIR	GO_BP	0.837510698	0.618757779	1	0.98482921	0.95682381	0.99288741
REPRODUCTION	GO_BP	0.727470152	0.619776377	0.262838394	0.98482921	0.182304854	1.12E-07
CELLULAR_DEFENSE_RESPONSE	GO_BP	0.966614399	0.621885075	0.022199957	0.19449365	0.401045407	0.99288741
KEGG_RNA_POLYMERASE	KEGG	0.966614399	0.623843558	0.00249147	0.98482921	0.401045407	0.99288741
RESPONSE_TO_OTHER_ORGANISM	GO_BP	0.506401588	0.62700291	1	0.98482921	0.352720346	0.99288741
PERIPHERAL_NERVOUS_SYSTEM_DEVELOPMENT	GO_BP	0.953256425	0.630053088	1	0.98482921	0.95682381	0.339456741
STEROID_BIOSYNTHETIC_PROCESS	GO_BP	0.776097085	0.638773128	0.779519401	0.98482921	0.95682381	0.99288741
ENDOTHELIAL_CELL_PROLIFERATION	GO_BP	0.966614399	0.638980654	1	0.98482921	0.95682381	0.057128904
INTERPHASE	GO_BP	0.6098786	0.641403982	0.854758988	0.98482921	0.95682381	0.99288741
KEGG_NOD_LIKE_RECEPTOR_SIGNALING_PATHWAY	KEGG	0.931578109	0.651427282	1	0.04457292	0.95682381	0.99288741
PROTEOLYSIS	GO_BP	0.969755793	0.658400684	0.706578443	0.378292307	0.95682381	0.99288741
KEGG_RIG_I_LIKE_RECEPTOR_SIGNALING_PATHWAY	KEGG	0.482833342	0.658400684	1	0.638674016	0.749260095	0.99288741
CELL_DEVELOPMENT	GO_BP	0.956523479	0.661311361	0.721311063	0.98482921	0.95682381	0.99288741
REGULATION_OF_TRANSCRIPTION_FACTOR_ACTIVITY	GO_BP	0.966614399	0.669385427	0.643308613	0.98482921	0.95682381	0.418973208
NEGATIVE_REGULATION_OF_DNA_METABOLIC_PROCESS	GO_BP	0.87451412	0.669385427	1	0.822080684	0.456960445	0.765198178
LIPOPROTEIN_BIOSYNTHETIC_PROCESS	GO_BP	0.966614399	0.669385427	1	0.98482921	0.95682381	0.99288741
MICROTUBULE_CYTOSKELETON_ORGANIZATION_AND_BIOGENESIS	GO_BP	0.966614399	0.669385427	1	0.98482921	0.146847649	0.949689743
KEGG_PATHOGENIC_ESCHERICHIA_COLI_INFECTION	KEGG	0.966614399	0.669385427	1	0.98482921	0.956063248	0.99288741
REGULATION_OF_RHO_GTPASE_ACTIVITY	GO_BP	0.966614399	0.672643647	0.04028714	1	0.424007416	1
MUSCLE_DEVELOPMENT	GO_BP	0.876538046	0.672643647	1	0.805513151	0.95682381	0.290692238
Galon 2006 (Th1 adaptive immunity)	BRCA_PROG_SIG	0.966614399	0.673375772	0.854758988	1	0.95682381	0.415025806
TRIACYLGLYCEROL_METABOLIC_PROCESS	GO_BP	0.416302449	0.673375772	1	0.98482921	1	0.99288741
CASPASE_ACTIVATION	GO_BP	0.731017251	0.67574389	0.640646761	0.801315952	0.95682381	0.99288741
REGULATION_OF_HYDROLASE_ACTIVITY	GO_BP	0.787492688	0.682095202	0.933452754	0.98482921	0.95682381	0.99288741
REGULATION_OF_CELL_CELL_ADHESION	GO_BP	0.903098893	0.686111147	0.491864708	0.619126726	0.95682381	0.99288741
KEGG_ADHERENS_JUNCTION	KEGG	0.966614399	0.686111147	0.51037178	0.98482921	0.95682381	0.99288741
Rody 2009 (lymphocyte specific kinase)	BRCA_PROG_SIG	0.40892065	0.687370907	0.640646761	0.98482921	1.57E-19	0.176684518
REGULATION_OF_TRANSLATION	GO_BP	0.935619681	0.688246985	1	0.98482921	0.000338086	0.99288741
X21625507_LUCIANI_2011	CELL_TYPE_SPEC	0.966614399	0.688246985	1	0.98482921	0.780348557	0.490130041
VESICLE_MEDIATED_TRANSPORT	GO_BP	0.966614399	0.688246985	1	0.059155862	0.95682381	0.99288741
ACTIVATION_OF_PROTEIN_KINASE_ACTIVITY	GO_BP	0.966614399	0.69426387	0.625943431	0.98482921	0.95682381	0.99288741
DNA_RECOMBINATION	GO_BP	0.936667652	0.701560988	0.610313921	0.98482921	0.95682381	0.99288741
KEGG_VASOPRESSIN_REGULATED_WATER_REABSORPTION	KEGG	0.878139032	0.701560988	0.791653796	0.98482921	0.95682381	0.99288741
POSITIVE_REGULATION_OF_DEVELOPMENTAL_PROCESS	GO_BP	0.931578109	0.702335673	1	0.98482921	0.95682381	0.99288741
MORPHOGENESIS_OF_AN_EPITHELIUM	GO_BP	0.966614399	0.7048879	0.089831416	0.814761871	0.003647299	0.06543404
SYNAPTIC_TRANSMISSION	GO_BP	0.247093029	0.7048879	0.264161494	0.033016143	0.138758563	0.011450906
NUCLEOTIDE_EXCISION_REPAIR	GO_BP	0.966614399	0.7048879	1	0.98482921	0.95682381	0.99288741
REGULATION_OF_RHO_PROTEIN_SIGNAL_TRANSDUCTION	GO_BP	0.966614399	0.708882606	1	1	0.151808818	1
RESPONSE_TO_HORMONE_STIMULUS	GO_BP	0.321643476	0.712293792	1	0.98482921	0.95682381	0.99288741
lumA predictor	BRCA_PROG_SIG	0.966614399	0.712324257	0.591772692	0.98482921	0.95682381	0.99288741
COFACTOR_BIOSYNTHETIC_PROCESS	GO_BP	0.966614399	0.712324257	1	0.683651798	0.95682381	0.99288741
ORGANELLE_ORGANIZATION_AND_BIOGENESIS	GO_BP	0.556177792	0.71306985	1	0.98482921	0.95682381	0.99288741
EMBRYONIC_DEVELOPMENT	GO_BP	0.966614399	0.729331699	0.735750867	0.98482921	0.95682381	0.99288741
REGULATION_OF_BODY_FLUID_LEVELS	GO_BP	0.966614399	0.731630637	1	0.98482921	0.696145606	0.99288741
Vanlaere 2008 (IBC signature)	BRCA_PROG_SIG	0.966614399	0.737886676	1	0.98482921	0.464125555	0.99288741
HEMOPOIESIS	GO_BP	0.966614399	0.739742573	0.665788792	0.98482921	0.302993781	0.99288741
RESPONSE_TO_ORGANIC_SUBSTANCE	GO_BP	0.770514742	0.749090906	1	0.98482921	0.95682381	0.765198178
PROTEIN_CATABOLIC_PROCESS	GO_BP	0.966614399	0.755679123	0.870182212	0.763972432	0.119735719	0.99288741
ACTIVATION_OF_JNK_ACTIVITY	GO_BP	0.966614399	0.755679123	1	0.98482921	0.95682381	0.99288741
GLYCEROPHOSPHOLIPID_BIOSYNTHETIC_PROCESS	GO_BP	0.966614399	0.755679123	1	0.98482921	0.95682381	0.99288741
PHOSPHOINOSITIDE_METABOLIC_PROCESS	GO_BP	0.966614399	0.755679123	1	0.98482921	0.95682381	0.99288741
MONOVALENT_INORGANIC_CATION_HOMEOSTASIS	GO_BP	0.948392385	0.75656197	1	0.710947971	0.95682381	0.99288741
X21131600_CAMP_2010_BASAL	CELL_TYPE_SPEC	0.966614399	0.760385735	1	0.98482921	0.95682381	0.99288741
MEIOTIC_RECOMBINATION	GO_BP	0.968167323	0.760533786	0.629617085	0.98482921	0.95682381	0.805361461
REGULATION_OF_NUCLEOCYTOPLASMIC_TRANSPORT	GO_BP	0.966614399	0.760533786	1	0.98482921	0.295431049	0.99288741
Bos 2009 (brain met human)	BRCA_PROG_SIG	0.486329839	0.764189079	1	0.98482921	0.95682381	0.99288741
NEGATIVE_REGULATION_OF_PHOSPHATE_METABOLIC_PROCESS	GO_BP	0.679572234	0.764189079	1	0.98482921	0.95682381	0.425396386
MITOTIC_CELL_CYCLE_CHECKPOINT	GO_BP	0.966614399	0.764189079	1	0.98482921	0.69613134	0.704899697
MONOCARBOXYLIC_ACID_TRANSPORT	GO_BP	0.966614399	0.764189079	1	0.506064378	0.95682381	1
PROTEIN_TARGETING_TO_MITOCHONDRION	GO_BP	0.966614399	0.766071265	0.784099091	0.98482921	1	0.99288741
KEGG_GLYCEROPHOSPHOLIPID_METABOLISM	KEGG	0.362955133	0.766071265	1	0.98482921	0.95682381	0.99288741
SUPEROXIDE_METABOLIC_PROCESS	GO_BP	0.966614399	0.766071265	1	0.98482921	0.580640064	1
REGULATION_OF_GTPASE_ACTIVITY	GO_BP	0.776097085	0.768551062	2.45E-06	0.98482921	0.155670303	0.99288741
Vantveer 2002 (MammaPrint)	BRCA_PROG_SIG	0.966614399	0.76894863	0.665788792	0.390694756	0.358763984	0.853521112
KEGG_ANTIGEN_PROCESSING_AND_PRESENTATION	KEGG	0.966614399	0.773378928	1	0.00261516	0.147950603	0.99288741
INDUCTION_OF_APOPTOSIS_BY_EXTRACELLULAR_SIGNALS	GO_BP	0.970662519	0.773378928	1	0.98482921	0.880638212	0.722042549
VIRAL_REPRODUCTIVE_PROCESS	GO_BP	0.970662519	0.776252295	0.651269563	0.98482921	0.95682381	0.059366027
SKELETAL_MUSCLE_DEVELOPMENT	GO_BP	0.742811901	0.776252295	0.924767643	0.98482921	0.438088378	0.99288741
Ayers 2004 (pCR elevated)	BRCA_PROG_SIG	0.152680068	0.776252295	1	0.98482921	0.958815917	0.99288741
MULTI_ORGANISM_PROCESS	GO_BP	0.528180684	0.776252295	1	0.993769472	0.502134583	0.99288741
REGULATION_OF_ANGIOGENESIS	GO_BP	0.921214209	0.776252295	1	0.98482921	0.628897187	0.008049947
REGULATION_OF_HOMEOSTATIC_PROCESS	GO_BP	0.931578109	0.776252295	1	0.003127055	0.95682381	0.99288741
REGULATION_OF_CELLULAR_PH	GO_BP	0.933798695	0.776252295	1	0.837361293	0.95682381	1
INTERLEUKIN_8_PRODUCTION	GO_BP	0.966614399	0.776252295	1	0.805513151	0.197308286	0.99288741
KEGG_BETA_ALANINE_METABOLISM	KEGG	0.966614399	0.776252295	1	0.98482921	0.95682381	0.99288741
RESPONSE_TO_HYPOXIA	GO_BP	0.966614399	0.77773551	1	0.98482921	0.95682381	0.99288741
KEGG_AMYOTROPHIC_LATERAL_SCLEROSIS_ALS	KEGG	0.966614399	0.77773551	1	0.98482921	0.95682381	0.99288741
REGULATION_OF_RAS_GTPASE_ACTIVITY	GO_BP	0.966614399	0.782399895	0.067336886	1	0.427989782	1
DEVELOPMENTAL_MATURATION	GO_BP	0.061268797	0.785956761	0.281756583	0.98482921	0.892882179	0.99288741
MACROMOLECULE_CATABOLIC_PROCESS	GO_BP	0.966614399	0.802445993	0.312612685	0.98482921	0.25652464	0.99288741
Saal 2007 (PTEN pathway)	BRCA_PROG_SIG	0.966614399	0.80379332	5.18E-05	0.98482921	0.491477901	0.99288741
CELLULAR_MORPHOGENESIS_DURING_DIFFERENTIATION	GO_BP	0.966614399	0.804209783	1	0.805060402	1	0.99288741
NUCLEOTIDE_SUGAR_METABOLIC_PROCESS	GO_BP	0.966614399	0.804209783	1	0.98482921	0.95682381	0.99288741
KEGG_ASTHMA	KEGG	0.716415022	0.805337966	0.391955179	0.98482921	0.95682381	0.99288741
PROTEIN_PROCESSING	GO_BP	0.956084575	0.805337966	0.783625607	0.98482921	0.854069755	0.99288741
ORGAN_DEVELOPMENT	GO_BP	0.966614399	0.805337966	0.924767643	0.921833274	0.95682381	0.99288741
REGULATION_OF_APOPTOSIS	GO_BP	0.966614399	0.805337966	0.935162429	0.98482921	0.95682381	1
AXONOGENESIS	GO_BP	0.966614399	0.805337966	1	0.98482921	0.95682381	0.99288741
CYTOKINE_AND_CHEMOKINE_MEDIATED_SIGNALING_PATHWAY	GO_BP	0.859815442	0.807907592	1	0.98482921	0.95682381	0.779778923
DNA_PACKAGING	GO_BP	0.966614399	0.809327176	0.467675823	0.860528234	0.787652918	0.99288741
AMINO_ACID_TRANSPORT	GO_BP	0.760416777	0.81562135	1	0.98482921	0.445841349	0.99288741
VIRAL_INFECTIOUS_CYCLE	GO_BP	0.966614399	0.818580116	0.587944114	0.98482921	0.95682381	0.547562354
Dairkee 2007 (oxidative stress)	BRCA_PROG_SIG	0.968446959	0.823579831	0.19779186	0.98482921	0.704508827	0.99288741
HER2+ predictor	BRCA_PROG_SIG	0.966614399	0.823579831	0.262838394	0.98482921	0.95682381	0.99288741
HOMEOSTASIS_OF_NUMBER_OF_CELLS	GO_BP	0.935619681	0.823579831	0.345960234	0.805513151	0.110301513	0.99288741
X19228925_WATKINS_2009_CD14_MONOCYTE_MARKERS	CELL_TYPE_SPEC	0.966614399	0.823579831	1	0.98482921	0.95682381	0.99288741
REGULATION_OF_PROTEIN_KINASE_ACTIVITY	GO_BP	0.966614399	0.823579831	1	0.98482921	0.95682381	0.99288741
Naderi 2006 (70 genes)	BRCA_PROG_SIG	0.115129014	0.824640244	0.13447459	0.98482921	0.074046257	0.99288741
PHOSPHOINOSITIDE_BIOSYNTHETIC_PROCESS	GO_BP	0.966614399	0.829871547	1	0.98482921	0.95682381	0.99288741
X19228925_WATKINS_2009_CD56_NK_MARKERS	CELL_TYPE_SPEC	0.966614399	0.830034285	0.65028346	0.986005804	0.95682381	0.750801685
NUCLEOBASENUCLEOSIDENUCLEOTIDE_AND_NUCLEIC_ACID_TRANSPORT	GO_BP	0.921214209	0.831250164	0.427350069	0.98482921	0.95682381	0.99288741
SYSTEM_PROCESS	GO_BP	0.042738488	0.831250164	0.446388791	0.98482921	0.040858589	0.005889819
POSITIVE_REGULATION_OF_HYDROLASE_ACTIVITY	GO_BP	0.502507753	0.831250164	1	0.98482921	0.95682381	0.666477619
Minn 2005 (lung met 95 genes)	BRCA_PROG_SIG	0.528588729	0.831250164	1	0.805513151	0.95682381	0.166880268
REGULATION_OF_JNK_ACTIVITY	GO_BP	0.90705619	0.831250164	1	0.98482921	0.95682381	0.913267672
Tosolini 2001 (B1 Th2)	BRCA_PROG_SIG	0.966614399	0.831250164	1	0.98482921	1	1
ER+/basalL predictor	BRCA_PROG_SIG	0.87451412	0.83389681	0.604633842	1	0.95682381	0.99288741
KEGG_PORPHYRIN_AND_CHLOROPHYLL_METABOLISM	KEGG	0.792573004	0.83389681	0.784099091	0.98482921	0.95682381	0.28100228
KEGG_PRION_DISEASES	KEGG	0.715573752	0.83389681	1	0.956891426	0.95682381	0.99288741
FEMALE_PREGNANCY	GO_BP	0.776097085	0.83389681	1	0.98482921	0.386329257	0.136505933
REGULATION_OF_RESPONSE_TO_EXTERNAL_STIMULUS	GO_BP	0.966614399	0.83389681	1	0.98482921	0.95682381	0.99288741
VIRAL_REPRODUCTION	GO_BP	0.968699372	0.83389681	1	0.98482921	0.95682381	0.103870783
MEMBRANE_ORGANIZATION_AND_BIOGENESIS	GO_BP	0.966614399	0.839880503	1	0.98482921	0.958736459	0.99288741
PROTEIN_METABOLIC_PROCESS	GO_BP	0.966614399	0.846502101	1	0.98482921	0.95682381	0.99288741
REGULATION_OF_ENDOTHELIAL_CELL_PROLIFERATION	GO_BP	0.966614399	0.846502101	1	0.98482921	0.95682381	0.766617555
REGULATION_OF_MUSCLE_CONTRACTION	GO_BP	0.966614399	0.846502101	1	0.916489779	0.824220961	0.265418284
REGULATION_OF_MITOTIC_CELL_CYCLE	GO_BP	0.966614399	0.852345314	0.029365716	0.282333228	0.95682381	0.99288741
CELLULAR_CATABOLIC_PROCESS	GO_BP	0.247093029	0.852345314	1	0.991372147	0.785346923	0.99288741
BIOSYNTHETIC_PROCESS	GO_BP	0.688115629	0.852345314	1	0.683651798	0.25652464	1
X24068959_RAJARAM_2013	CELL_TYPE_SPEC	0.966614399	0.852345314	1	0.98482921	0.074431479	1
INTERCELLULAR_JUNCTION_ASSEMBLY_AND_MAINTENANCE	GO_BP	0.966614399	0.852345314	1	0.98482921	0.95682381	0.99288741
PROTEIN_AMINO_ACID_LIPIDATION	GO_BP	0.966614399	0.852345314	1	0.98482921	0.95682381	0.99288741
REGULATION_OF_TRANSFERASE_ACTIVITY	GO_BP	0.966614399	0.852345314	1	0.98482921	0.944687853	0.99288741
X11279020_LENAOUR_DENDRITIC_CELL_MATURATION	CELL_TYPE_SPEC	0.243659125	0.852976074	1	1	0.964179203	0.99288741
KEGG_DILATED_CARDIOMYOPATHY	KEGG	0.897648961	0.852976074	1	0.98482921	0.628897187	0.023037127
MULTICELLULAR_ORGANISMAL_DEVELOPMENT	GO_BP	0.966614399	0.852976074	1	0.98482921	0.95682381	0.418973208
NUCLEAR_EXPORT	GO_BP	0.966614399	0.852976074	1	0.98482921	0.95682381	1
KEGG_VALINE_LEUCINE_AND_ISOLEUCINE_DEGRADATION	KEGG	0.966614399	0.852976074	1	0.98482921	0.825171333	0.99288741
KEGG Antigen Processing and Presentation	BRCA_PROG_SIG	0.966614399	0.856967068	1	0.109798404	0.068460229	0.99288741
ACTIN_FILAMENT_BASED_MOVEMENT	GO_BP	0.966614399	0.858683521	1	0.98482921	1	1
KEGG_AMINOACYL_TRNA_BIOSYNTHESIS	KEGG	0.966614399	0.859093802	0.721311063	0.98482921	0.95682381	0.99288741
Cheang 2008 (TN prognostic predictor)	BRCA_PROG_SIG	0.33493139	0.862663498	0.48776444	0.792782518	0.00527132	0.418973208
PROTEIN_AUTOPROCESSING	GO_BP	0.920119924	0.862663498	0.884938566	0.98482921	0.466883063	0.99288741
KEGG_CELL_ADHESION_MOLECULES_CAMS	KEGG	0.837510698	0.862663498	1	0.98482921	0.456960445	0.99288741
X11779835_HOFFMANN_IMMATURE_TO_MATURE_B_LYMPHOCYTE	CELL_TYPE_SPEC	0.966614399	0.862663498	1	0.178473306	0.95682381	0.99288741
KEGG_PROPANOATE_METABOLISM	KEGG	0.969755793	0.862663498	1	0.98482921	0.23869023	0.415025806
KEGG_PARKINSONS_DISEASE	KEGG	0.825768985	0.870274152	0.005762334	0.088999684	0.000222511	0.99288741
AMINO_ACID_DERIVATIVE_BIOSYNTHETIC_PROCESS	GO_BP	0.966614399	0.870274152	0.442287196	0.986005804	0.261331035	0.99288741
AMINO_ACID_DERIVATIVE_METABOLIC_PROCESS	GO_BP	0.966614399	0.870274152	0.769913633	0.990999045	0.95682381	0.99288741
SECRETION	GO_BP	0.966614399	0.870274152	0.924767643	0.98482921	0.564728466	0.99288741
PHOSPHOLIPID_METABOLIC_PROCESS	GO_BP	0.942579728	0.870274152	1	0.98482921	0.738871589	0.99288741
BLOOD_COAGULATION	GO_BP	0.982891111	0.870274152	1	0.98482921	0.95682381	0.99288741
Taube 2010 (EMT)	BRCA_PROG_SIG	0.953256425	0.870298521	1	0.98482921	0.878513499	0.99288741
REGULATION_OF_HEART_CONTRACTION	GO_BP	0.878139032	0.870688226	1	0.98482921	0.861964389	0.99288741
NEGATIVE_REGULATION_OF_CATALYTIC_ACTIVITY	GO_BP	0.966614399	0.873491135	1	0.98482921	0.95682381	0.99288741
Watkins 2009 (CD14 monocyte)	BRCA_PROG_SIG	0.966614399	0.875461449	1	0.98482921	0.95682381	0.99288741
BONE_REMODELING	GO_BP	0.966614399	0.877209643	1	0.98482921	0.314001186	0.885659872
CARBOXYLIC_ACID_TRANSPORT	GO_BP	0.482833342	0.877243468	1	0.98482921	0.564728466	0.99288741
X17899370_BREAST_SINGER08	CELL_TYPE_SPEC	0.825768985	0.880515698	1	0.98482921	0.314001186	0.876208421
KEGG_ALZHEIMERS_DISEASE	KEGG	0.942579728	0.882218553	0.301175652	0.860958638	0.034192628	0.99288741
TRANSMEMBRANE_RECEPTOR_PROTEIN_SERINE_THREONINE_KINASE_SIGNALING_PATHWAY	GO_BP	0.679572234	0.882218553	1	0.008656617	0.048704133	0.765198178
X19228925_WATKINS_2009_CD19_BCELL_MARKERS	CELL_TYPE_SPEC	0.731017251	0.882218553	1	0.98482921	0.95682381	0.99288741
APOPTOTIC_MITOCHONDRIAL_CHANGES	GO_BP	0.966614399	0.882218553	1	0.684644115	0.95682381	0.99288741
KEGG_ASCORBATE_AND_ALDARATE_METABOLISM	KEGG	0.966614399	0.882218553	1	0.98482921	0.95682381	0.99288741
HUMORAL_IMMUNE_RESPONSE	GO_BP	0.968446959	0.882218553	1	0.380039107	0.95682381	0.99288741
KEGG_GLYOXYLATE_AND_DICARBOXYLATE_METABOLISM	KEGG	0.399173816	0.886511716	1	0.829926384	0.95682381	0.99288741
REGULATION_OF_CELL_GROWTH	GO_BP	0.605106106	0.886511716	1	0.98482921	0.95682381	0.954286763
RESPONSE_TO_IONIZING_RADIATION	GO_BP	0.897648961	0.886511716	1	0.98482921	1	1
REGULATION_OF_ORGANELLE_ORGANIZATION_AND_BIOGENESIS	GO_BP	0.362825763	0.891230249	1	0.98482921	0.854069755	0.99288741
GENERATION_OF_A_SIGNAL_INVOLVED_IN_CELL_CELL_SIGNALING	GO_BP	0.679572234	0.893934704	1	0.98482921	0.95682381	0.99288741
REGULATION_OF_CELL_ADHESION	GO_BP	0.966614399	0.895081125	0.279373273	0.98482921	0.95682381	0.99288741
FATTY_ACID_BIOSYNTHETIC_PROCESS	GO_BP	0.453958442	0.895081125	0.556695916	0.98482921	0.958736459	0.99288741
PROTEIN_AMINO_ACID_AUTOPHOSPHORYLATION	GO_BP	0.731017251	0.895081125	0.894512384	0.98482921	0.654072857	0.99288741
AMINE_CATABOLIC_PROCESS	GO_BP	0.776097085	0.895081125	1	0.98482921	0.95682381	0.99288741
POSITIVE_REGULATION_OF_JNK_ACTIVITY	GO_BP	0.956469499	0.895081125	1	0.98482921	0.95682381	0.78095536
BRAIN_DEVELOPMENT	GO_BP	0.966614399	0.895081125	1	0.460917631	0.95682381	0.99288741
NEUROLOGICAL_SYSTEM_PROCESS	GO_BP	0.33493139	0.899571305	0.067846309	0.591147421	0.018541552	0.014590024
KEGG_P53_SIGNALING_PATHWAY	KEGG	0.941282006	0.899571305	0.417763624	0.98482921	0.401045407	0.99288741
KEGG_PROTEASOME	KEGG	0.966614399	0.900618101	0.115261586	0.98482921	0.206429172	1
KEGG_STARCH_AND_SUCROSE_METABOLISM	KEGG	0.634262081	0.900618101	0.784099091	0.98482921	0.785453342	0.005955052
KEGG_PROGESTERONE_MEDIATED_OOCYTE_MATURATION	KEGG	0.966614399	0.900618101	0.905027992	0.148099338	0.197308286	0.99288741
KEGG_CITRATE_CYCLE_TCA_CYCLE	KEGG	0.87451412	0.900618101	1	0.98482921	0.196037019	0.99288741
STRIATED_MUSCLE_DEVELOPMENT	GO_BP	0.966614399	0.900618101	1	0.966182175	0.436119833	0.765198178
HEMOSTASIS	GO_BP	0.968446959	0.900618101	1	0.98482921	0.95682381	0.99288741
COAGULATION	GO_BP	0.969755793	0.900618101	1	0.98482921	0.95682381	0.99288741
Teschendorff 2007 (immune response)	BRCA_PROG_SIG	0.436054363	0.901365585	0.665788792	1	1	0.99288741
PROTEIN_RNA_COMPLEX_ASSEMBLY	GO_BP	0.799514433	0.901365585	1	0.98482921	0.037405785	0.91809351
X19847259_TRIMBOLI_2009_PTEN_NULL_FIBROBLASTS	CELL_TYPE_SPEC	0.966614399	0.902697445	0.447542605	0.98482921	0.780348557	0.605352317
NEGATIVE_REGULATION_OF_ANGIOGENESIS	GO_BP	0.966614399	0.902697445	1	0.98482921	0.885065272	0.047738258
NITROGEN_COMPOUND_CATABOLIC_PROCESS	GO_BP	0.556177792	0.905316815	1	0.98482921	0.95682381	0.99288741
INSULIN_RECEPTOR_SIGNALING_PATHWAY	GO_BP	0.966614399	0.905316815	1	0.98482921	0.580640064	0.722042549
ENDOSOME_TRANSPORT	GO_BP	0.474930916	0.908210588	1	1	0.95682381	0.99288741
HEMOPOIETIC_OR_LYMPHOID_ORGAN_DEVELOPMENT	GO_BP	0.931578109	0.909253985	0.491864708	0.98482921	0.333491843	0.99288741
Choi 2010 (quintuple negative)	BRCA_PROG_SIG	0.528588729	0.909253985	0.551094836	0.793515518	0.001827492	0.422785717
SPLICEOSOME_ASSEMBLY	GO_BP	0.966614399	0.909253985	0.813120081	0.98482921	0.95682381	0.99288741
DEVELOPMENT_OF_PRIMARY_SEXUAL_CHARACTERISTICS	GO_BP	0.966614399	0.909253985	0.847976747	0.98482921	0.95682381	0.99288741
PROGRAMMED_CELL_DEATH	GO_BP	0.966614399	0.909253985	0.990851352	0.98482921	0.95682381	0.99288741
CELL_PROJECTION_BIOGENESIS	GO_BP	0.966614399	0.909253985	1	0.805513151	0.95682381	0.949689743
NEGATIVE_REGULATION_OF_CELL_CYCLE	GO_BP	0.966614399	0.909253985	1	0.149263027	0.95682381	1
Symmans 2010 (ER related)	BRCA_PROG_SIG	0.985026828	0.912004424	1	0.98482921	0.95682381	0.99288741
IMMUNE_SYSTEM_DEVELOPMENT	GO_BP	0.79115466	0.912465956	0.41674967	0.98482921	0.456960445	0.99288741
CELL_FATE_COMMITMENT	GO_BP	0.966816767	0.912465956	0.681396434	0.98482921	0.411303094	0.99288741
Schmidt 2011 (humoral immune)	BRCA_PROG_SIG	0.221813126	0.912465956	1	1	1	1
POSITIVE_REGULATION_OF_TRANSFERASE_ACTIVITY	GO_BP	0.87451412	0.912465956	1	0.98482921	0.95682381	0.99288741
CYTOKINE_METABOLIC_PROCESS	GO_BP	0.897648961	0.912465956	1	0.98482921	0.352720346	0.99288741
POSITIVE_REGULATION_OF_CELL_MIGRATION	GO_BP	0.966614399	0.912465956	1	1	0.95682381	0.99288741
REGULATION_OF_INTRACELLULAR_TRANSPORT	GO_BP	0.966614399	0.912465956	1	0.98482921	0.053858988	0.99288741
MALE_GONAD_DEVELOPMENT	GO_BP	0.968446959	0.913259958	1	0.98482921	0.95682381	0.99288741
KEGG_PENTOSE_PHOSPHATE_PATHWAY	KEGG	0.243659125	0.916930434	0.146757192	0.98482921	0.679371793	0.653760913
CELL_MATURATION	GO_BP	0.243984124	0.916930434	0.19779186	0.98482921	0.95682381	0.99288741
STEROID_HORMONE_RECEPTOR_SIGNALING_PATHWAY	GO_BP	0.931578109	0.916930434	0.784099091	0.006469938	0.299284259	0.99288741
KEGG_LONG_TERM_POTENTIATION	KEGG	0.39906532	0.916930434	1	0.01198453	0.95682381	0.282528014
PHOSPHOLIPASE_C_ACTIVATION	GO_BP	0.453958442	0.916930434	1	0.975281425	0.95682381	0.765198178
INTERLEUKIN_8_BIOSYNTHETIC_PROCESS	GO_BP	0.657109351	0.916930434	1	0.714789159	0.654072857	0.91809351
RESPONSE_TO_CARBOHYDRATE_STIMULUS	GO_BP	0.688115629	0.916930434	1	1	0.42232664	0.99288741
MEIOTIC_CELL_CYCLE	GO_BP	0.941282006	0.916930434	1	0.425263185	0.709696395	0.99288741
CELLULAR_PROTEIN_METABOLIC_PROCESS	GO_BP	0.966614399	0.916930434	1	0.713870768	0.95682381	1
DEFENSE_RESPONSE_TO_VIRUS	GO_BP	0.966614399	0.916930434	1	0.823852662	0.95682381	0.722042549
PROTEIN_POLYUBIQUITINATION	GO_BP	0.966614399	0.916930434	1	1	0.95682381	0.99288741
N_ACETYLGLUCOSAMINE_METABOLIC_PROCESS	GO_BP	0.967744591	0.916930434	1	0.805513151	0.510775683	0.99288741
ORGANIC_ACID_TRANSPORT	GO_BP	0.680247026	0.917198698	1	0.98482921	0.664324167	0.99288741
ORGANELLE_LOCALIZATION	GO_BP	0.966614399	0.92337562	0.417763624	0.98482921	0.010112854	0.678592704
SECRETORY_PATHWAY	GO_BP	0.98896213	0.92462908	1	0.98482921	0.909617339	0.99288741
REGULATION_OF_HORMONE_SECRETION	GO_BP	0.78810285	0.933486175	0.604633842	0.98714369	0.95682381	0.99288741
REGULATION_OF_TRANSPORT	GO_BP	0.986110792	0.933808734	1	0.619126726	0.867752766	0.875295091
RESPONSE_TO_DRUG	GO_BP	0.968446959	0.935962474	0.438155017	0.98482921	0.95682381	1
EPIDERMIS_DEVELOPMENT	GO_BP	0.908966187	0.935962474	0.550090926	0.619126726	0.95682381	0.99288741
KEGG_NUCLEOTIDE_EXCISION_REPAIR	KEGG	0.994100522	0.935962474	0.797528269	0.98482921	0.95682381	0.99288741
KEGG_ALPHA_LINOLENIC_ACID_METABOLISM	KEGG	0.391109104	0.935962474	1	0.220146256	0.927775393	0.997362405
SIGNAL_TRANSDUCTION	GO_BP	0.482933873	0.935962474	1	0.220146256	0.647236155	0.833862634
KEGG_T_CELL_RECEPTOR_SIGNALING_PATHWAY	KEGG	0.966614399	0.935962474	1	0.98482921	0.95682381	0.99288741
ACTIVATION_OF_IMMUNE_RESPONSE	GO_BP	0.968699372	0.935962474	1	0.98482921	0.95682381	0.99288741
SEXUAL_REPRODUCTION	GO_BP	0.157869838	0.939053484	0.143122066	0.98482921	0.048704133	1.84E-05
SECONDARY_METABOLIC_PROCESS	GO_BP	0.966614399	0.939053484	0.35089389	0.98482921	0.95682381	0.99288741
RHO_PROTEIN_SIGNAL_TRANSDUCTION	GO_BP	0.966614399	0.941218569	1	0.98482921	0.95682381	0.99288741
SMALL_GTPASE_MEDIATED_SIGNAL_TRANSDUCTION	GO_BP	0.87707119	0.945829386	1	0.98482921	0.968196519	1
KEGG_TOLL_LIKE_RECEPTOR_SIGNALING_PATHWAY	KEGG	0.310369017	0.947950559	1	0.588338811	0.95682381	0.99288741
EXTRACELLULAR_STRUCTURE_ORGANIZATION_AND_BIOGENESIS	GO_BP	0.201084108	0.949485766	0.779519401	0.98482921	0.580640064	0.99288741
REGULATION_OF_PROTEIN_STABILITY	GO_BP	0.966614399	0.950843339	0.115261586	1	0.787652918	0.273673564
LEUKOCYTE_CHEMOTAXIS	GO_BP	0.406588793	0.950843339	1	0.98482921	0.95682381	0.604436643
INTRACELLULAR_SIGNALING_CASCADE	GO_BP	0.78810285	0.950843339	1	0.326977488	0.95682381	0.99288741
RESPONSE_TO_CHEMICAL_STIMULUS	GO_BP	0.916625156	0.950843339	1	0.98482921	0.325137186	1
REGULATED_SECRETORY_PATHWAY	GO_BP	0.947424303	0.950843339	1	0.98482921	0.63068002	0.99288741
MEMBRANE_LIPID_METABOLIC_PROCESS	GO_BP	0.948392385	0.950843339	1	0.98482921	0.95682381	0.99288741
Liu 2007 (IGS)	BRCA_PROG_SIG	0.966614399	0.950843339	1	0.98482921	0.958736459	0.954286763
COENZYME_BIOSYNTHETIC_PROCESS	GO_BP	0.966614399	0.950843339	1	1	0.95682381	1
GLUCOSAMINE_METABOLIC_PROCESS	GO_BP	0.966614399	0.950843339	1	0.816175075	0.298323941	0.99288741
NUCLEOSOME_ASSEMBLY	GO_BP	0.966614399	0.950843339	1	0.98482921	0.95682381	0.99288741
JAK_STAT_CASCADE	GO_BP	0.53234435	0.957259342	1	0.805513151	0.595891093	0.99288741
POSITIVE_REGULATION_OF_TRANSLATION	GO_BP	0.87451412	0.957259342	1	0.98482921	0.169457156	0.99288741
SPINDLE_ORGANIZATION_AND_BIOGENESIS	GO_BP	0.966614399	0.958003721	0.098241426	1	0.800369827	0.99288741
POSITIVE_REGULATION_OF_DNA_BINDING	GO_BP	0.966614399	0.958003721	0.255766963	0.98482921	0.95682381	0.341797502
BIOPOLYMER_CATABOLIC_PROCESS	GO_BP	0.966614399	0.958003721	0.264161494	0.98482921	0.95682381	0.99288741
POSITIVE_REGULATION_OF_BINDING	GO_BP	0.957891178	0.958003721	0.629617085	0.98482921	0.780348557	0.521537547
INTRACELLULAR_RECEPTOR_MEDIATED_SIGNALING_PATHWAY	GO_BP	0.948392385	0.958003721	0.852115534	0.06182638	0.319513103	0.99288741
POSITIVE_REGULATION_OF_CASPASE_ACTIVITY	GO_BP	0.966614399	0.958003721	0.925886005	0.792782518	0.95682381	0.885659872
KEGG_ECM_RECEPTOR_INTERACTION	KEGG	0.261976502	0.958003721	1	0.185870206	0.017276612	1.47E-06
Minn 2005 (lung met 54 genes)	BRCA_PROG_SIG	0.3309821	0.958003721	1	0.98482921	0.95682381	0.827330174
KEGG_LEISHMANIA_INFECTION	KEGG	0.342017142	0.958003721	1	0.98482921	0.95682381	0.82095962
CATABOLIC_PROCESS	GO_BP	0.392965529	0.958003721	1	0.98482921	0.442502438	0.99288741
KEGG_BASAL_CELL_CARCINOMA	KEGG	0.394335853	0.958003721	1	0.98482921	0.270360796	0.480771074
REGULATION_OF_GROWTH	GO_BP	0.474569461	0.958003721	1	0.98482921	0.95682381	0.99288741
NEGATIVE_REGULATION_OF_PHOSPHORYLATION	GO_BP	0.660874872	0.958003721	1	0.98482921	0.95682381	0.653760913
KEGG_NATURAL_KILLER_CELL_MEDIATED_CYTOTOXICITY	KEGG	0.664709514	0.958003721	1	0.727452279	0.640114236	0.876208421
REGULATION_OF_CELLULAR_PROTEIN_METABOLIC_PROCESS	GO_BP	0.87451412	0.958003721	1	0.98482921	0.05535031	0.99288741
REGULATION_OF_PROTEIN_METABOLIC_PROCESS	GO_BP	0.87451412	0.958003721	1	0.967451881	0.090741371	0.99288741
DEFENSE_RESPONSE_TO_BACTERIUM	GO_BP	0.878139032	0.958003721	1	0.98482921	0.350283709	0.99288741
HORMONE_SECRETION	GO_BP	0.920119924	0.958003721	1	0.990999045	0.95682381	0.99288741
KEGG_LYSINE_DEGRADATION	KEGG	0.966614399	0.958003721	1	0.19449365	0.95682381	0.99288741
OXYGEN_AND_REACTIVE_OXYGEN_SPECIES_METABOLIC_PROCESS	GO_BP	0.968446959	0.958003721	1	0.98482921	0.95682381	0.99288741
KEGG_UBIQUITIN_MEDIATED_PROTEOLYSIS	KEGG	0.966614399	0.959927739	0.438155017	0.3645083	0.95682381	0.99288741
NITROGEN_COMPOUND_BIOSYNTHETIC_PROCESS	GO_BP	0.966614399	0.959927739	0.739816084	0.813512984	0.95682381	0.99288741
POSITIVE_REGULATION_OF_PROTEIN_METABOLIC_PROCESS	GO_BP	0.285063893	0.959927739	1	0.98482921	0.486338869	0.99288741
AMINO_ACID_CATABOLIC_PROCESS	GO_BP	0.78810285	0.959927739	1	0.98482921	0.95682381	0.99288741
NEGATIVE_REGULATION_OF_TRANSPORT	GO_BP	0.799514433	0.959927739	1	0.98482921	0.209492862	0.99288741
NEGATIVE_REGULATION_OF_GROWTH	GO_BP	0.931578109	0.959927739	1	0.98482921	0.95682381	0.99288741
G_PROTEIN_SIGNALING_COUPLED_TO_IP3_SECOND_MESSENGERPHOSPHOLIPASE_C_ACTIVATING	GO_BP	0.966614399	0.959927739	1	0.98482921	0.673533569	0.99288741
MYOBLAST_DIFFERENTIATION	GO_BP	0.966614399	0.959927739	1	0.98482921	0.95682381	0.99288741
PROTEIN_AMINO_ACID_O_LINKED_GLYCOSYLATION	GO_BP	0.966614399	0.959927739	1	0.98482921	0.054800332	0.99288741
ECTODERM_DEVELOPMENT	GO_BP	0.483144274	0.960692864	0.629617085	0.945249496	0.95682381	0.99288741
VIRAL_GENOME_REPLICATION	GO_BP	0.942579728	0.961794872	0.791653796	0.98482921	0.95682381	0.890870173
REGULATION_OF_T_CELL_ACTIVATION	GO_BP	0.006164867	0.961794872	1	0.524365392	0.95682381	0.99288741
POSITIVE_REGULATION_OF_CELL_PROLIFERATION	GO_BP	0.921214209	0.961794872	1	0.98482921	0.757194668	0.99288741
NEGATIVE_REGULATION_OF_CELL_DIFFERENTIATION	GO_BP	0.966614399	0.961794872	1	0.98482921	0.749260095	0.99288741
OLIGOSACCHARIDE_METABOLIC_PROCESS	GO_BP	0.966614399	0.961794872	1	1	0.790238999	0.99288741
Hess 2006 (pCR chemotherapy)	BRCA_PROG_SIG	0.972986025	0.961794872	1	0.795067545	0.95682381	0.853521112
KEGG_SPLICEOSOME	KEGG	0.966614399	0.962520513	0.033530625	0.98482921	0.95682381	0.99288741
HEME_METABOLIC_PROCESS	GO_BP	0.966614399	0.962520513	0.73411425	0.683651798	0.38792783	0.99288741
CYTOKINE_BIOSYNTHETIC_PROCESS	GO_BP	0.924163029	0.962520513	1	0.98482921	0.48357292	0.99288741
REGULATION_OF_ANATOMICAL_STRUCTURE_MORPHOGENESIS	GO_BP	0.931578109	0.962520513	1	0.721543439	0.280556157	0.99288741
Watkins 2009 (megakaryocyte)	BRCA_PROG_SIG	0.966614399	0.962520513	1	0.98482921	0.980147555	0.99288741
MITOCHONDRIAL_MEMBRANE_ORGANIZATION_AND_BIOGENESIS	GO_BP	0.969659776	0.962520513	1	0.98482921	0.427989782	1
Watkins 2009 (CD66b granulocyte)	BRCA_PROG_SIG	1	0.965678032	1	0.617753079	0.95682381	1
HEME_BIOSYNTHETIC_PROCESS	GO_BP	0.966614399	0.966450989	0.279373273	0.683651798	0.270129726	0.99288741
CALCIUM_MEDIATED_SIGNALING	GO_BP	0.979117125	0.966450989	0.417763624	1	0.95682381	0.026897708
PROTEIN_STABILIZATION	GO_BP	0.969755793	0.966450989	0.445555066	1	0.623943131	0.99288741
POSITIVE_REGULATION_OF_TRANSCRIPTION_FACTOR_ACTIVITY	GO_BP	0.951647968	0.966450989	0.473945346	0.98482921	0.95682381	0.368393954
Chang 2004 (CSR)	BRCA_PROG_SIG	0.980731524	0.966450989	0.940359299	0.98482921	0.95682381	1
REGULATION_OF_LYMPHOCYTE_ACTIVATION	GO_BP	0.0003534	0.966450989	1	0.683651798	0.95682381	0.99288741
T_CELL_ACTIVATION	GO_BP	0.02655801	0.966450989	1	0.795067545	0.697653776	0.99288741
POSITIVE_REGULATION_OF_CELLULAR_PROTEIN_METABOLIC_PROCESS	GO_BP	0.482833342	0.966450989	1	0.98482921	0.180551285	0.99288741
ER+/normL predictor	BRCA_PROG_SIG	0.528180684	0.966450989	1	0.98482921	0.95682381	0.99288741
KEGG_GNRH_SIGNALING_PATHWAY	KEGG	0.634262081	0.966450989	1	0.468790889	0.95682381	0.99288741
COENZYME_METABOLIC_PROCESS	GO_BP	0.731017251	0.966450989	1	0.98482921	0.456960445	0.99288741
CHROMOSOME_ORGANIZATION_AND_BIOGENESIS	GO_BP	0.776097085	0.966450989	1	0.98482921	0.421855197	0.99288741
POSITIVE_REGULATION_OF_CYTOKINE_BIOSYNTHETIC_PROCESS	GO_BP	0.886233455	0.966450989	1	0.98482921	0.068460229	0.99288741
ANION_TRANSPORT	GO_BP	0.900015098	0.966450989	1	0.98482921	0.001583371	0.99288741
PROTEIN_FOLDING	GO_BP	0.931578109	0.966450989	1	0.099322874	0.001827492	0.850872345
REGULATION_OF_CYTOKINE_BIOSYNTHETIC_PROCESS	GO_BP	0.937703722	0.966450989	1	0.98482921	0.444971498	0.99288741
X19228925_WATKINS_2009_MEGAKARYOCYTE_MARKERS	CELL_TYPE_SPEC	0.966614399	0.966450989	1	0.912267743	0.992500984	0.99288741
CELLULAR_MACROMOLECULE_METABOLIC_PROCESS	GO_BP	0.966614399	0.966450989	1	0.652413601	0.787652918	1
Galon 2006 (inflammation)	BRCA_PROG_SIG	0.966614399	0.973652017	0.043779959	1	1	1
KEGG_MATURITY_ONSET_DIABETES_OF_THE_YOUNG	KEGG	0.931578109	0.973652017	0.105408802	0.19449365	0.523882012	0.91809351
RESPONSE_TO_OXIDATIVE_STRESS	GO_BP	0.966614399	0.973652017	0.262838394	0.98482921	0.704508827	0.99288741
ION_TRANSPORT	GO_BP	0.083892291	0.973652017	0.280474609	0.98482921	0.022790242	6.60E-06
KEGG_ONE_CARBON_POOL_BY_FOLATE	KEGG	0.966614399	0.973652017	0.436862602	1	0.36663697	0.99288741
Watkins 2009 (CD56 NK)	BRCA_PROG_SIG	0.966614399	0.973652017	0.501834054	0.98714369	0.95682381	0.99288741
FEMALE_GAMETE_GENERATION	GO_BP	0.198546046	0.973652017	0.768109928	0.899896061	0.192698757	0.011450906
RHYTHMIC_PROCESS	GO_BP	0.897648961	0.973652017	0.852115534	0.98482921	0.95682381	0.820604446
TISSUE_DEVELOPMENT	GO_BP	0.837510698	0.973652017	0.935162429	0.98482921	0.95682381	0.99288741
KEGG_PANTOTHENATE_AND_COA_BIOSYNTHESIS	KEGG	0.770514742	0.973652017	0.935978569	0.98482921	0.95682381	0.368393954
KEGG_RIBOFLAVIN_METABOLISM	KEGG	0.966614399	0.973652017	0.957480723	0.98482921	0.95682381	0.99288741
ALCOHOL_METABOLIC_PROCESS	GO_BP	0.020471789	0.973652017	1	0.48359943	0.704508827	0.99288741
REGULATION_OF_T_CELL_PROLIFERATION	GO_BP	0.02655801	0.973652017	1	0.98482921	0.635225986	0.99288741
STRIATED_MUSCLE_CONTRACTION_GO_0006941	GO_BP	0.1961899	0.973652017	1	0.795067545	0.314001186	0.99288741
LEUKOCYTE_ACTIVATION	GO_BP	0.483144274	0.973652017	1	0.3645083	0.696145606	0.901949043
Watkins 2009 (CD19 B cell)	BRCA_PROG_SIG	0.811666041	0.973652017	1	0.98482921	0.95682381	1
CELL_MIGRATION	GO_BP	0.837510698	0.973652017	1	0.353074117	0.965636698	0.99288741
KERATINOCYTE_DIFFERENTIATION	GO_BP	0.878139032	0.973652017	1	0.98482921	0.95682381	0.99288741
KEGG_HISTIDINE_METABOLISM	KEGG	0.90705619	0.973652017	1	0.98482921	0.799903355	0.99288741
DEPHOSPHORYLATION	GO_BP	0.914014042	0.973652017	1	0.98482921	0.939283093	0.99288741
Thuerigen 2006 (neoadjuvant chemotherapy)	BRCA_PROG_SIG	0.941282006	0.973652017	1	0.98482921	0.757194668	0.99288741
CIRCADIAN_RHYTHM	GO_BP	0.948392385	0.973652017	1	0.98482921	0.95682381	0.99288741
KEGG_ETHER_LIPID_METABOLISM	KEGG	0.956084575	0.973652017	1	0.98482921	0.95682381	0.99288741
X15051823_URS_ADIPOCYTE_DIFFERENTIATION	CELL_TYPE_SPEC	0.966614399	0.973652017	1	0.98482921	0.95682381	0.99288741
CELL_PROLIFERATION_GO_0008283	GO_BP	0.966614399	0.973652017	1	0.404493501	0.95682381	0.99288741
INTERFERON_GAMMA_BIOSYNTHETIC_PROCESS	GO_BP	0.966614399	0.973652017	1	0.990999045	0.95682381	0.111118405
MITOCHONDRION_ORGANIZATION_AND_BIOGENESIS	GO_BP	0.966614399	0.973652017	1	0.98482921	0.95682381	0.99288741
PROTEIN_AMINO_ACID_DEPHOSPHORYLATION	GO_BP	0.966614399	0.973652017	1	0.98482921	0.95682381	0.99288741
VITAMIN_METABOLIC_PROCESS	GO_BP	0.966614399	0.973652017	1	1	0.350426654	0.99288741
PATTERN_SPECIFICATION_PROCESS	GO_BP	0.9784838	0.973652017	1	0.98482921	0.95682381	0.99288741
REGULATION_OF_LIPID_METABOLIC_PROCESS	GO_BP	0.966614399	0.975393068	0.779519401	0.98482921	0.95682381	0.99288741
RIBONUCLEOPROTEIN_COMPLEX_BIOGENESIS_AND_ASSEMBLY	GO_BP	0.956469499	0.975639417	0.681983665	0.646741441	0.08159868	0.99288741
STEROID_METABOLIC_PROCESS	GO_BP	0.110230728	0.975639417	1	0.333735923	0.76650532	0.99288741
MAINTENANCE_OF_LOCALIZATION	GO_BP	0.321643476	0.975639417	1	0.98482921	0.95682381	0.99288741
POSITIVE_REGULATION_OF_EPITHELIAL_CELL_PROLIFERATION	GO_BP	0.482833342	0.975639417	1	0.813512984	0.95682381	0.430299064
Tosolini 2001 (A2 Th1)	BRCA_PROG_SIG	0.6098786	0.975639417	1	0.714789159	0.95682381	0.99288741
NUCLEOBASENUCLEOSIDE_AND_NUCLEOTIDE_METABOLIC_PROCESS	GO_BP	0.674894713	0.975639417	1	0.793515518	0.607742893	0.99288741
NEUROTRANSMITTER_SECRETION	GO_BP	0.957077611	0.975639417	1	0.98482921	0.902289482	0.99288741
Galon 2006 (immune suppression)	BRCA_PROG_SIG	0.966614399	0.975639417	1	0.98482921	1	0.99288741
PHOSPHOINOSITIDE_MEDIATED_SIGNALING	GO_BP	0.966614399	0.975639417	1	0.98482921	0.203181462	0.99288741
SPHINGOLIPID_METABOLIC_PROCESS	GO_BP	0.966614399	0.975639417	1	0.995842641	0.95682381	0.99288741
X11493461_NAKAJIMA_EOSINOPHIL	CELL_TYPE_SPEC	0.908966187	0.977141191	1	0.98482921	0.95682381	0.325624837
KEGG_ABC_TRANSPORTERS	KEGG	0.966614399	0.980164249	0.791653796	0.98482921	0.95682381	0.994285002
DETECTION_OF_STIMULUS_INVOLVED_IN_SENSORY_PERCEPTION	GO_BP	0.1961899	0.980860765	0.16150146	0.98482921	0.008220941	0.99288741
REGULATION_OF_KINASE_ACTIVITY	GO_BP	0.966614399	0.982196626	1	0.98482921	0.95682381	0.99288741
METAL_ION_TRANSPORT	GO_BP	1.02E-05	0.982261387	0.247914272	0.98482921	0.490302861	0.001026142
KEGG_COLORECTAL_CANCER	KEGG	0.931578109	0.982261387	1	0.713870768	0.968196519	0.99288741
KEGG_PEROXISOME	KEGG	0.966614399	0.982261387	1	0.98482921	0.755366234	0.99288741
ACTIVATION_OF_NF_KAPPAB_TRANSCRIPTION_FACTOR	GO_BP	0.877951832	0.982265999	0.604633842	0.98482921	0.95682381	0.28100228
PEROXISOME_ORGANIZATION_AND_BIOGENESIS	GO_BP	0.847904505	0.982265999	1	0.98482921	0.919784087	0.99288741
COFACTOR_METABOLIC_PROCESS	GO_BP	0.920119924	0.982265999	1	0.98482921	0.95682381	0.99288741
LIPID_HOMEOSTASIS	GO_BP	0.966614399	0.984370551	1	0.98482921	0.95682381	0.99288741
SENSORY_PERCEPTION	GO_BP	0.634262081	0.98988679	0.706578443	0.98482921	0.48357292	0.99288741
TISSUE_REMODELING	GO_BP	0.966614399	0.990090143	1	0.98482921	0.045258185	0.706733545
KEGG_MELANOGENESIS	KEGG	0.33493139	0.990348087	1	0.19449365	0.904481698	0.808988727
TRNA_METABOLIC_PROCESS	GO_BP	0.979558581	0.990348087	1	0.98482921	0.95682381	0.184588602
RESPONSE_TO_TEMPERATURE_STIMULUS	GO_BP	0.109997794	0.991115785	1	0.98482921	0.494817416	0.99288741
AROMATIC_COMPOUND_METABOLIC_PROCESS	GO_BP	0.966614399	0.992613651	1	0.98482921	0.888973648	0.99288741
INTERFERON_GAMMA_PRODUCTION	GO_BP	0.966614399	0.992613651	1	0.992470148	0.95682381	0.218797244
KEGG_REGULATION_OF_AUTOPHAGY	KEGG	0.540912226	0.993108413	0.72339607	0.714789159	0.757194668	0.426071852
KEGG_LINOLEIC_ACID_METABOLISM	KEGG	0.115129014	0.993108413	1	0.149263027	0.074046257	0.885659872
MAINTENANCE_OF_CELLULAR_LOCALIZATION	GO_BP	0.941282006	0.993108413	1	0.98482921	0.381433687	1
REGULATION_OF_G_PROTEIN_COUPLED_RECEPTOR_PROTEIN_SIGNALING_PATHWAY	GO_BP	0.948392385	0.993108413	1	0.793515518	0.95682381	0.99288741
DETECTION_OF_ABIOTIC_STIMULUS	GO_BP	0.183883533	0.994065911	0.247914272	0.98482921	0.029527248	0.653760913
CELLULAR_LIPID_METABOLIC_PROCESS	GO_BP	0.085204261	0.994065911	1	0.98482921	0.95682381	0.99288741
KEGG_DRUG_METABOLISM_CYTOCHROME_P450	KEGG	0.152680068	0.995437809	0.417763624	0.029180176	0.696145606	0.722042549
RNA_SPLICING	GO_BP	0.966614399	0.996273352	0.007303645	0.98482921	0.958815917	0.99288741
KEGG_GLYCOSAMINOGLYCAN_DEGRADATION	KEGG	0.966614399	0.996273352	0.030885172	0.378292307	0.420433944	0.430299064
KEGG_PURINE_METABOLISM	KEGG	0.837510698	0.996273352	0.036594298	0.98482921	0.300680797	0.99288741
KEGG_AMINO_SUGAR_AND_NUCLEOTIDE_SUGAR_METABOLISM	KEGG	0.966614399	0.996273352	0.043779959	0.98482921	0.95682381	0.99288741
POTASSIUM_ION_TRANSPORT	GO_BP	0.083892291	0.996273352	0.06953965	0.98482921	0.102728638	4.75E-09
HEART_DEVELOPMENT	GO_BP	0.527011974	0.996273352	0.082101277	0.98482921	0.696037621	0.99288741
KEGG_SYSTEMIC_LUPUS_ERYTHEMATOSUS	KEGG	0.966614399	0.996273352	0.086466147	0.04457292	0.95682381	0.99288741
RNA_PROCESSING	GO_BP	0.968167323	0.996273352	0.105408802	0.98482921	0.95682381	0.99288741
MITOTIC_SPINDLE_ORGANIZATION_AND_BIOGENESIS	GO_BP	0.966614399	0.996273352	0.163949887	1	0.314001186	0.99288741
KEGG_GLUTATHIONE_METABOLISM	KEGG	0.221813126	0.996273352	0.174390295	0.98482921	0.95682381	0.99288741
NUCLEOBASENUCLEOSIDENUCLEOTIDE_AND_NUCLEIC_ACID_METABOLIC_PROCESS	GO_BP	0.970662519	0.996273352	0.174390295	0.98482921	0.95682381	1
DETECTION_OF_EXTERNAL_STIMULUS	GO_BP	0.040236512	0.996273352	0.178621002	0.98482921	0.001229538	0.99288741
PHOTORECEPTOR_CELL_MAINTENANCE	GO_BP	0.966614399	0.996273352	0.19779186	0.990999045	0.95682381	0.901949043
COFACTOR_TRANSPORT	GO_BP	0.966614399	0.996273352	0.232054622	0.813512984	0.869497498	0.99288741
POSITIVE_REGULATION_OF_TRANSCRIPTIONDNA_DEPENDENT	GO_BP	0.966614399	0.996273352	0.247914272	0.98482921	0.983042526	0.949689743
KEGG_OTHER_GLYCAN_DEGRADATION	KEGG	0.966614399	0.996273352	0.247914272	0.98482921	0.95682381	0.99288741
DETECTION_OF_STIMULUS	GO_BP	0.115129014	0.996273352	0.247933936	0.98482921	0.015763285	0.99288741
Biocarta IL2	BRCA_PROG_SIG	0.966614399	0.996273352	0.255766963	0.98482921	0.95682381	0.189000471
MRNA_METABOLIC_PROCESS	GO_BP	0.966614399	0.996273352	0.261998206	0.98482921	0.95682381	0.722042549
KEGG_METABOLISM_OF_XENOBIOTICS_BY_CYTOCHROME_P450	KEGG	0.036071538	0.996273352	0.264161494	0.683651798	0.442502438	0.99288741
ESTABLISHMENT_OF_ORGANELLE_LOCALIZATION	GO_BP	0.965160006	0.996273352	0.264161494	1	0.000301406	0.805361461
MONOVALENT_INORGANIC_CATION_TRANSPORT	GO_BP	0.000298623	0.996273352	0.277970324	0.98482921	0.038539626	1.53E-09
Korkola 2007 (21 genes)	BRCA_PROG_SIG	0.966614399	0.996273352	0.279373273	0.98482921	0.95682381	0.100411698
NEGATIVE_REGULATION_OF_HYDROLASE_ACTIVITY	GO_BP	0.966614399	0.996273352	0.279373273	0.98482921	0.110301513	0.99288741
MRNA_PROCESSING_GO_0006397	GO_BP	0.966614399	0.996273352	0.27971079	0.98482921	0.95682381	0.99288741
RRNA_METABOLIC_PROCESS	GO_BP	0.966614399	0.996273352	0.27971079	0.002028778	0.648886889	0.99288741
ACUTE_INFLAMMATORY_RESPONSE	GO_BP	0.966614399	0.996273352	0.311307269	0.485487226	0.95682381	0.954286763
KEGG_NOTCH_SIGNALING_PATHWAY	KEGG	0.968446959	0.996273352	0.311307269	0.98482921	0.95682381	0.587130325
Yau 2010 (TN poor outcome)	BRCA_PROG_SIG	0.878139032	0.996273352	0.334289085	0.98482921	0.456960445	0.99288741
KEGG_TYROSINE_METABOLISM	KEGG	0.160872279	0.996273352	0.338689965	0.98482921	0.95682381	0.99288741
RNA_METABOLIC_PROCESS	GO_BP	0.966614399	0.996273352	0.338689965	0.98482921	0.95682381	1
SENSORY_PERCEPTION_OF_CHEMICAL_STIMULUS	GO_BP	0.943202385	0.996273352	0.366938568	0.98482921	0.709762881	0.99288741
RIBOSOME_BIOGENESIS_AND_ASSEMBLY	GO_BP	0.966614399	0.996273352	0.417763624	0.22210559	0.95682381	0.99288741
BILE_ACID_METABOLIC_PROCESS	GO_BP	0.776097085	0.996273352	0.422255949	1	1	0.99288741
RESPONSE_TO_LIGHT_STIMULUS	GO_BP	0.152680068	0.996273352	0.436388417	0.98482921	0.95682381	0.91809351
AMINE_BIOSYNTHETIC_PROCESS	GO_BP	0.971492986	0.996273352	0.450248387	0.763972432	0.95682381	0.99288741
EMBRYONIC_MORPHOGENESIS	GO_BP	0.966614399	0.996273352	0.456857475	0.98482921	0.486338869	1
TRANSCRIPTION_FROM_RNA_POLYMERASE_III_PROMOTER	GO_BP	0.966614399	0.996273352	0.491404565	1	0.95682381	0.99288741
RNA_CATABOLIC_PROCESS	GO_BP	0.770514742	0.996273352	0.51346418	0.98482921	0.95682381	0.99288741
DEVELOPMENTAL_GROWTH	GO_BP	0.933798695	0.996273352	0.514864615	0.98482921	0.400515425	0.99288741
X11779835_HOFFMANN_PRE_BI_TO_LARGE_PRE_BII_LYMPHOCYTE	CELL_TYPE_SPEC	0.966614399	0.996273352	0.525275116	0.527481577	0.95682381	0.99288741
RNA_SPLICINGVIA_TRANSESTERIFICATION_REACTIONS	GO_BP	0.942579728	0.996273352	0.529428325	0.98482921	0.95682381	0.99288741
ION_HOMEOSTASIS	GO_BP	0.966614399	0.996273352	0.531766444	0.98482921	0.95682381	0.99288741
SULFUR_METABOLIC_PROCESS	GO_BP	0.966614399	0.996273352	0.531766444	0.772586233	0.937404617	0.99288741
PHOTOTRANSDUCTION	GO_BP	0.081245613	0.996273352	0.536103815	0.98482921	0.177419575	0.99288741
RNA_ELONGATION	GO_BP	0.966614399	0.996273352	0.536103815	0.98482921	0.523882012	1
INDUCTION_OF_APOPTOSIS_BY_INTRACELLULAR_SIGNALS	GO_BP	0.462537646	0.996273352	0.550090926	0.98482921	0.95682381	0.99288741
AMYLOID_PRECURSOR_PROTEIN_METABOLIC_PROCESS	GO_BP	0.966614399	0.996273352	0.551094836	1	0.95682381	0.480771074
CATION_TRANSPORT	GO_BP	0.039025569	0.996273352	0.556695916	0.99971744	0.391483245	4.21E-05
X11861292_ZHAN_MULTIPLE_MYELOMA_SPIKED	CELL_TYPE_SPEC	0.966614399	0.996273352	0.557569664	0.784701748	0.780348557	1
GLYCOPROTEIN_CATABOLIC_PROCESS	GO_BP	0.966614399	0.996273352	0.557569664	0.98482921	0.95682381	0.99288741
HOMEOSTATIC_PROCESS	GO_BP	0.966614399	0.996273352	0.573741801	0.98482921	0.456960445	0.99288741
RESPONSE_TO_ABIOTIC_STIMULUS	GO_BP	0.185596731	0.996273352	0.587944114	0.98482921	0.704508827	0.480771074
LEARNING_AND_OR_MEMORY	GO_BP	0.941282006	0.996273352	0.598350367	0.986005804	0.843095339	0.99288741
NUCLEAR_ORGANIZATION_AND_BIOGENESIS	GO_BP	0.966614399	0.996273352	0.598350367	0.837361293	0.95682381	0.99288741
CELLULAR_RESPONSE_TO_EXTRACELLULAR_STIMULUS	GO_BP	0.45591874	0.996273352	0.604633842	0.98482921	0.95682381	0.99288741
POSITIVE_REGULATION_OF_DNA_METABOLIC_PROCESS	GO_BP	0.770514742	0.996273352	0.604633842	0.98482921	0.95682381	0.99288741
G2_M_TRANSITION_OF_MITOTIC_CELL_CYCLE	GO_BP	0.890730163	0.996273352	0.604633842	0.792782518	0.95682381	0.99288741
PROTEOGLYCAN_METABOLIC_PROCESS	GO_BP	0.979716443	0.996273352	0.604633842	0.98482921	0.95682381	0.782718215
KEGG_TIGHT_JUNCTION	KEGG	0.878139032	0.996273352	0.61055705	0.378292307	0.95682381	0.99288741
ESTABLISHMENT_AND_OR_MAINTENANCE_OF_CELL_POLARITY	GO_BP	0.966614399	0.996273352	0.616342753	0.98482921	0.939077644	0.99288741
SULFUR_COMPOUND_BIOSYNTHETIC_PROCESS	GO_BP	0.969755793	0.996273352	0.616342753	1	0.95682381	1
REGULATION_OF_IMMUNE_RESPONSE	GO_BP	0.876123266	0.996273352	0.623511467	0.98482921	0.95682381	0.708511792
NEGATIVE_REGULATION_OF_CELL_MIGRATION	GO_BP	0.966614399	0.996273352	0.628502653	0.15536981	0.95682381	0.666477619
SODIUM_ION_TRANSPORT	GO_BP	0.261976502	0.996273352	0.635642646	0.988882764	0.95682381	0.596005514
SENSORY_ORGAN_DEVELOPMENT	GO_BP	0.966614399	0.996273352	0.635642646	0.98482921	0.95682381	0.99288741
RRNA_PROCESSING	GO_BP	0.966614399	0.996273352	0.640646761	0.029909067	0.95682381	0.99288741
APOPTOTIC_NUCLEAR_CHANGES	GO_BP	0.966614399	0.996273352	0.649037178	0.795067545	0.95682381	0.99288741
POSITIVE_REGULATION_OF_DEFENSE_RESPONSE	GO_BP	0.966614399	0.996273352	0.649410312	1	0.427989782	1
CELLULAR_RESPONSE_TO_NUTRIENT_LEVELS	GO_BP	0.1961899	0.996273352	0.651269563	0.98482921	0.95682381	0.99288741
NOTCH_SIGNALING_PATHWAY	GO_BP	0.966614399	0.996273352	0.658554499	0.805513151	0.95682381	0.30145518
GAMETE_GENERATION	GO_BP	0.185596731	0.996273352	0.665788792	0.98482921	0.053858988	0.002380031
CHROMATIN_REMODELING	GO_BP	0.969755793	0.996273352	0.671087291	0.895230633	0.037405785	0.643747839
CENTROSOME_CYCLE	GO_BP	0.966614399	0.996273352	0.681983665	1	0.95682381	0.99288741
REGULATION_OF_CELL_MIGRATION	GO_BP	0.966614399	0.996273352	0.683957558	0.657477881	0.95682381	0.99288741
DETECTION_OF_BIOTIC_STIMULUS	GO_BP	0.966614399	0.996273352	0.699792009	0.992470148	0.788971376	0.99288741
CELLULAR_CARBOHYDRATE_METABOLIC_PROCESS	GO_BP	0.474569461	0.996273352	0.721311063	0.956891426	0.068460229	0.57215374
REGULATION_OF_JNK_CASCADE	GO_BP	0.53234435	0.996273352	0.721311063	0.36160135	0.95682381	0.99288741
POSITIVE_REGULATION_OF_TRANSCRIPTION	GO_BP	0.966614399	0.996273352	0.721311063	0.98482921	0.95682381	0.722042549
PROTEIN_AMINO_ACID_N_LINKED_GLYCOSYLATION	GO_BP	0.931578109	0.996273352	0.72339607	0.98482921	0.923517878	0.99288741
BIOPOLYMER_MODIFICATION	GO_BP	0.966614399	0.996273352	0.72339607	0.185178222	0.95682381	0.99288741
OVULATION_CYCLE	GO_BP	0.966614399	0.996273352	0.72339607	0.98482921	0.95682381	0.99288741
KEGG_SELENOAMINO_ACID_METABOLISM	KEGG	0.966614399	0.996273352	0.724816725	0.98482921	0.95682381	0.99288741
KEGG_RENIN_ANGIOTENSIN_SYSTEM	KEGG	0.966614399	0.996273352	0.72824978	0.752940184	0.95682381	0.99288741
BASE_EXCISION_REPAIR	GO_BP	0.972113052	0.996273352	0.739816084	0.813512984	0.95682381	0.99288741
DNA_MODIFICATION	GO_BP	0.897648961	0.996273352	0.74372505	0.795067545	0.029416998	1
POSITIVE_REGULATION_OF_TRANSCRIPTION_FROM_RNA_POLYMERASE_II_PROMOTER	GO_BP	0.966614399	0.996273352	0.764507625	0.98482921	0.95682381	0.59090039
TRNA_PROCESSING	GO_BP	0.968446959	0.996273352	0.768109928	0.98482921	0.103558594	1
KEGG_TAURINE_AND_HYPOTAURINE_METABOLISM	KEGG	0.969659776	0.996273352	0.768109928	0.713870768	0.280751766	1
STRESS_ACTIVATED_PROTEIN_KINASE_SIGNALING_PATHWAY	GO_BP	0.966614399	0.996273352	0.772549345	0.98482921	0.95682381	0.99288741
KEGG_BUTANOATE_METABOLISM	KEGG	0.966614399	0.996273352	0.773724264	0.98482921	0.95682381	0.99288741
RNA_BIOSYNTHETIC_PROCESS	GO_BP	0.966614399	0.996273352	0.779519401	0.98482921	0.95682381	0.99288741
HORMONE_METABOLIC_PROCESS	GO_BP	0.969755793	0.996273352	0.783625607	0.98482921	0.146847649	0.99288741
KEGG_GLYCOSAMINOGLYCAN_BIOSYNTHESIS_CHONDROITIN_SULFATE	KEGG	0.956084575	0.996273352	0.784099091	0.98482921	0.95682381	1
Miller 2005 (p53)	BRCA_PROG_SIG	0.966614399	0.996273352	0.785758255	0.98482921	0.861964389	0.99288741
INORGANIC_ANION_TRANSPORT	GO_BP	0.966614399	0.996273352	0.797528269	0.98482921	0.381433687	0.99288741
HETEROCYCLE_METABOLIC_PROCESS	GO_BP	0.966816767	0.996273352	0.804494009	0.805513151	0.95682381	0.99288741
REGULATION_OF_NUCLEOBASENUCLEOSIDENUCLEOTIDE_AND_NUCLEIC_ACID_METABOLIC_PROCESS	GO_BP	0.931578109	0.996273352	0.805956128	0.98482921	0.95682381	0.99288741
Watkins 2009 (CD4 T helper)	BRCA_PROG_SIG	0.966614399	0.996273352	0.805961516	0.98482921	0.95682381	0.99288741
X19228925_WATKINS_2009_CD4_THELPER_MARKERS	CELL_TYPE_SPEC	0.966614399	0.996273352	0.805961516	0.98482921	0.95682381	0.99288741
KEGG_PRIMARY_BILE_ACID_BIOSYNTHESIS	KEGG	0.115129014	0.996273352	0.816591239	0.805513151	0.95682381	0.653760913
CELLULAR_COMPONENT_DISASSEMBLY	GO_BP	0.966614399	0.996273352	0.847772528	0.98482921	0.95682381	0.99288741
IMMUNE_EFFECTOR_PROCESS	GO_BP	0.966614399	0.996273352	0.852115534	0.98482921	0.95682381	0.99288741
DNA_CATABOLIC_PROCESS	GO_BP	0.969755793	0.996273352	0.860217637	0.813512984	0.95682381	0.99288741
CELL_STRUCTURE_DISASSEMBLY_DURING_APOPTOSIS	GO_BP	0.966614399	0.996273352	0.861682466	0.200361818	0.95682381	0.99288741
CHEMICAL_HOMEOSTASIS	GO_BP	0.966614399	0.996273352	0.870970673	0.98482921	0.654072857	0.99288741
KEGG_PHENYLALANINE_METABOLISM	KEGG	0.78810285	0.996273352	0.873871716	0.98482921	0.95682381	0.99288741
RESPONSE_TO_EXTRACELLULAR_STIMULUS	GO_BP	0.825768985	0.996273352	0.876160184	0.98482921	0.95682381	0.99288741
CATION_HOMEOSTASIS	GO_BP	0.966614399	0.996273352	0.880030181	0.98482921	0.95682381	0.99288741
LYSOSOME_ORGANIZATION_AND_BIOGENESIS	GO_BP	0.942579728	0.996273352	0.892921123	0.98482921	0.696145606	0.808988727
PROTEIN_TARGETING_TO_MEMBRANE	GO_BP	0.966614399	0.996273352	0.894512384	0.771913905	0.95682381	0.99288741
RESPONSE_TO_RADIATION	GO_BP	0.347162157	0.996273352	0.904066576	0.98482921	0.557880192	0.273673564
Liu 2012 (HER2 TICS 17 genes)	BRCA_PROG_SIG	0.966614399	0.996273352	0.904066576	0.902111122	0.95682381	0.99288741
RIBONUCLEOTIDE_METABOLIC_PROCESS	GO_BP	0.474569461	0.996273352	0.924767643	1	0.95682381	0.913267672
REGULATION_OF_GENE_EXPRESSION	GO_BP	0.933798695	0.996273352	0.924767643	0.98482921	0.95682381	0.99288741
KEGG_LEUKOCYTE_TRANSENDOTHELIAL_MIGRATION	KEGG	0.966614399	0.996273352	0.92801816	0.275800035	0.958736459	0.820604446
REGULATION_OF_RESPONSE_TO_STIMULUS	GO_BP	0.966614399	0.996273352	0.928908785	0.98482921	0.95682381	0.99288741
REGULATION_OF_SYNAPSE_STRUCTURE_AND_ACTIVITY	GO_BP	0.966614399	0.996273352	0.928908785	0.98482921	0.95682381	0.386455235
ONE_CARBON_COMPOUND_METABOLIC_PROCESS	GO_BP	0.825768985	0.996273352	0.929617278	0.763972432	0.95682381	1
POSITIVE_REGULATION_OF_METABOLIC_PROCESS	GO_BP	0.823996317	0.996273352	0.935978569	0.98482921	0.95682381	0.99288741
CELLULAR_HOMEOSTASIS	GO_BP	0.941282006	0.996273352	0.940359299	0.98482921	0.654072857	0.956210558
ISOPRENOID_METABOLIC_PROCESS	GO_BP	0.966614399	0.996273352	0.940359299	1	0.333491843	1
POLYSACCHARIDE_METABOLIC_PROCESS	GO_BP	0.87451412	0.996273352	0.950387009	0.813512984	0.654072857	0.460932773
PURINE_NUCLEOTIDE_METABOLIC_PROCESS	GO_BP	0.261976502	0.996273352	0.958546592	0.98482921	0.95682381	0.99288741
POSITIVE_REGULATION_OF_RESPONSE_TO_STIMULUS	GO_BP	0.966614399	0.996273352	0.959501868	0.98482921	0.975640473	0.99288741
LEUKOCYTE_DIFFERENTIATION	GO_BP	0.759733824	0.996273352	0.978360664	0.98482921	0.427278953	0.99288741
KEGG_TYPE_I_DIABETES_MELLITUS	KEGG	0.685083735	0.996273352	0.98883167	0.98482921	0.95682381	0.99288741
Biocarta IL12	BRCA_PROG_SIG	0.966614399	0.996273352	0.990851352	0.98482921	0.95682381	0.99288741
CELLULAR_CATION_HOMEOSTASIS	GO_BP	0.966614399	0.996273352	0.990851352	0.98482921	0.95682381	0.99288741
KEGG_STEROID_HORMONE_BIOSYNTHESIS	KEGG	0.00108376	0.996273352	1	0.98482921	0.539173496	0.515640899
LIPID_CATABOLIC_PROCESS	GO_BP	0.020929968	0.996273352	1	0.98482921	0.95682381	0.99288741
POSITIVE_REGULATION_OF_LYMPHOCYTE_ACTIVATION	GO_BP	0.02655801	0.996273352	1	0.353074117	0.95682381	0.99288741
GENERATION_OF_PRECURSOR_METABOLITES_AND_ENERGY	GO_BP	0.027676437	0.996273352	1	0.98482921	0.95682381	0.99288741
POSITIVE_REGULATION_OF_T_CELL_ACTIVATION	GO_BP	0.027676437	0.996273352	1	0.180879068	0.95682381	0.99288741
T_CELL_DIFFERENTIATION	GO_BP	0.036071538	0.996273352	1	0.3645083	0.012400013	0.99288741
ELECTRON_TRANSPORT_GO_0006118	GO_BP	0.054465728	0.996273352	1	0.98482921	0.95682381	0.99288741
POSITIVE_REGULATION_OF_T_CELL_PROLIFERATION	GO_BP	0.081245613	0.996273352	1	0.98482921	0.727939802	0.99288741
Khoury 2010 (HER2 untreated)	BRCA_PROG_SIG	0.085204261	0.996273352	1	0.98482921	0.076951867	0.99288741
REGULATION_OF_PHOSPHORYLATION	GO_BP	0.097383689	0.996273352	1	0.98482921	0.95682381	0.99288741
ENERGY_DERIVATION_BY_OXIDATION_OF_ORGANIC_COMPOUNDS	GO_BP	0.110230728	0.996273352	1	0.98482921	0.229645547	0.99288741
KEGG_GLYCEROLIPID_METABOLISM	KEGG	0.136149089	0.996273352	1	0.98482921	0.77023394	0.99288741
CELLULAR_LIPID_CATABOLIC_PROCESS	GO_BP	0.152680068	0.996273352	1	0.98482921	0.95682381	0.99288741
KEGG_VIRAL_MYOCARDITIS	KEGG	0.157869838	0.996273352	1	0.98482921	0.95682381	0.949689743
KEGG_HEMATOPOIETIC_CELL_LINEAGE	KEGG	0.160872279	0.996273352	1	0.795067545	0.95682381	0.706733545
POSITIVE_REGULATION_OF_PHOSPHATE_METABOLIC_PROCESS	GO_BP	0.185596731	0.996273352	1	0.978926957	0.95682381	0.99288741
REGULATION_OF_TYROSINE_PHOSPHORYLATION_OF_STAT_PROTEIN	GO_BP	0.185596731	0.996273352	1	0.98482921	0.95682381	0.265007915
Wang 2005 (76 genes)	BRCA_PROG_SIG	0.1961899	0.996273352	1	0.98482921	0.95682381	0.474730339
DNA_DAMAGE_RESPONSESIGNAL_TRANSDUCTION_RESULTING_IN_INDUCTION_OF_APOPTOSIS	GO_BP	0.1961899	0.996273352	1	0.98482921	0.95682381	1
KEGG_JAK_STAT_SIGNALING_PATHWAY	KEGG	0.1961899	0.996273352	1	0.683651798	0.818864211	0.827330174
FATTY_ACID_OXIDATION	GO_BP	0.201084108	0.996273352	1	0.683651798	0.95682381	0.425396386
KEGG_APOPTOSIS	KEGG	0.221963804	0.996273352	1	0.98482921	0.95682381	0.99288741
POSITIVE_REGULATION_OF_SECRETION	GO_BP	0.227095875	0.996273352	1	0.98482921	0.95682381	0.99288741
POSITIVE_REGULATION_OF_CELL_DIFFERENTIATION	GO_BP	0.240914439	0.996273352	1	0.98482921	0.95682381	0.99288741
POSITIVE_REGULATION_OF_IMMUNE_SYSTEM_PROCESS	GO_BP	0.242010141	0.996273352	1	0.98482921	0.95682381	0.954286763
EMBRYO_IMPLANTATION	GO_BP	0.243984124	0.996273352	1	0.805513151	0.95682381	0.99288741
KEGG_INOSITOL_PHOSPHATE_METABOLISM	KEGG	0.243984124	0.996273352	1	0.98482921	0.95682381	0.59090039
KEGG_PHOSPHATIDYLINOSITOL_SIGNALING_SYSTEM	KEGG	0.243984124	0.996273352	1	0.020596348	0.95682381	0.99288741
REGULATION_OF_DNA_METABOLIC_PROCESS	GO_BP	0.247093029	0.996273352	1	0.98482921	0.95682381	0.954286763
KEGG_ARACHIDONIC_ACID_METABOLISM	KEGG	0.247093029	0.996273352	1	0.683651798	0.95682381	0.99288741
KEGG_GAP_JUNCTION	KEGG	0.247093029	0.996273352	1	0.98482921	0.647236155	0.99288741
X21131600_CAMP_2010_UPINMCF7ANDBRF	CELL_TYPE_SPEC	0.252829149	0.996273352	1	0.714789159	0.95682381	0.99288741
FATTY_ACID_BETA_OXIDATION	GO_BP	0.267711578	0.996273352	1	1	0.95682381	0.547562354
NLS_BEARING_SUBSTRATE_IMPORT_INTO_NUCLEUS	GO_BP	0.289325386	0.996273352	1	0.98482921	0.381433687	0.99288741
REGULATION_OF_JAK_STAT_CASCADE	GO_BP	0.289325386	0.996273352	1	0.98482921	0.95682381	0.518422237
KEGG_GLYCOSPHINGOLIPID_BIOSYNTHESIS_LACTO_AND_NEOLACTO_SERIES	KEGG	0.294760697	0.996273352	1	0.98482921	0.861964389	0.99288741
POSITIVE_REGULATION_OF_MAPKKK_CASCADE	GO_BP	0.297358428	0.996273352	1	0.037261931	0.564728466	0.949689743
REGULATION_OF_CHROMOSOME_ORGANIZATION_AND_BIOGENESIS	GO_BP	0.297358428	0.996273352	1	0.795067545	0.95682381	0.99288741
PURINE_RIBONUCLEOTIDE_METABOLIC_PROCESS	GO_BP	0.306791295	0.996273352	1	0.98482921	0.95682381	0.99288741
KEGG_TYPE_II_DIABETES_MELLITUS	KEGG	0.308329699	0.996273352	1	0.22210559	0.59076191	0.99288741
DETECTION_OF_CHEMICAL_STIMULUS	GO_BP	0.320740735	0.996273352	1	0.98482921	0.705394144	0.99288741
KEGG_ENDOMETRIAL_CANCER	KEGG	0.320740735	0.996273352	1	0.98482921	0.22848207	0.99288741
COFACTOR_CATABOLIC_PROCESS	GO_BP	0.321306812	0.996273352	1	0.805513151	0.048119966	0.99288741
KEGG_SMALL_CELL_LUNG_CANCER	KEGG	0.321306812	0.996273352	1	0.98482921	0.95682381	0.99288741
ENERGY_RESERVE_METABOLIC_PROCESS	GO_BP	0.3309821	0.996273352	1	0.98482921	0.808948422	0.782718215
G1_S_TRANSITION_OF_MITOTIC_CELL_CYCLE	GO_BP	0.3309821	0.996273352	1	0.98482921	0.95682381	0.99288741
REGULATION_OF_PROTEIN_MODIFICATION_PROCESS	GO_BP	0.3309821	0.996273352	1	0.714789159	0.95682381	0.99288741
X20346151_LIM_2010_MAMMARY_STEM_CELL	CELL_TYPE_SPEC	0.332588407	0.996273352	1	0.98482921	1	0.99288741
GLUCAN_METABOLIC_PROCESS	GO_BP	0.344718971	0.996273352	1	1	0.95682381	0.99288741
KEGG_PROSTATE_CANCER	KEGG	0.346006999	0.996273352	1	0.98482921	0.95682381	0.99288741
KEGG_RETINOL_METABOLISM	KEGG	0.362955133	0.996273352	1	0.638422642	0.95682381	0.095055892
KEGG_MELANOMA	KEGG	0.377916155	0.996273352	1	0.98482921	0.325668988	0.521537547
INTERLEUKIN_2_PRODUCTION	GO_BP	0.399173816	0.996273352	1	1	0.820401556	1
REGULATION_OF_MAPKKK_CASCADE	GO_BP	0.40600568	0.996273352	1	0.197011114	0.95682381	0.862400131
REGULATION_OF_MEMBRANE_POTENTIAL	GO_BP	0.410393266	0.996273352	1	0.98482921	0.95682381	0.99288741
POSITIVE_REGULATION_OF_CELL_CYCLE	GO_BP	0.412277992	0.996273352	1	0.714479153	0.417525017	0.99288741
DNA_DAMAGE_RESPONSESIGNAL_TRANSDUCTION_BY_P53_CLASS_MEDIATOR	GO_BP	0.416302449	0.996273352	1	0.98482921	0.95682381	0.99288741
LYMPHOCYTE_DIFFERENTIATION	GO_BP	0.416302449	0.996273352	1	0.98482921	0.864714421	0.99288741
SPERM_MOTILITY	GO_BP	0.416302449	0.996273352	1	0.961889629	0.020968533	0.99288741
KEGG_VASCULAR_SMOOTH_MUSCLE_CONTRACTION	KEGG	0.416302449	0.996273352	1	0.98482921	0.95682381	0.99288741
KEGG_PROXIMAL_TUBULE_BICARBONATE_RECLAMATION	KEGG	0.438019625	0.996273352	1	0.98482921	0.054800332	0.99288741
KEGG_PENTOSE_AND_GLUCURONATE_INTERCONVERSIONS	KEGG	0.452660607	0.996273352	1	0.425263185	0.95682381	0.827065406
EPITHELIAL_TO_MESENCHYMAL_TRANSITION	GO_BP	0.454085848	0.996273352	1	0.103143356	0.95682381	0.99288741
NEGATIVE_REGULATION_OF_SECRETION	GO_BP	0.454085848	0.996273352	1	0.713870768	0.95682381	0.99288741
KEGG_ALLOGRAFT_REJECTION	KEGG	0.454085848	0.996273352	1	0.795067545	0.95682381	0.99288741
DIGESTION	GO_BP	0.482833342	0.996273352	1	0.705138177	0.241590503	0.99288741
GLYCOSPHINGOLIPID_METABOLIC_PROCESS	GO_BP	0.482833342	0.996273352	1	0.986005804	0.26988953	0.99288741
LYMPHOCYTE_ACTIVATION	GO_BP	0.482833342	0.996273352	1	0.380039107	0.664324167	0.99288741
NEGATIVE_REGULATION_OF_CYTOSKELETON_ORGANIZATION_AND_BIOGENESIS	GO_BP	0.482933873	0.996273352	1	1	0.757194668	1
GLUCOSE_METABOLIC_PROCESS	GO_BP	0.483092616	0.996273352	1	0.954540946	0.000104057	0.183249809
Rody 2011 (TN poor prognosis)	BRCA_PROG_SIG	0.483144274	0.996273352	1	0.638422642	0.697653776	0.99288741
KEGG_CHRONIC_MYELOID_LEUKEMIA	KEGG	0.486329839	0.996273352	1	0.378711338	0.95682381	0.765198178
KEGG_PATHWAYS_IN_CANCER	KEGG	0.486329839	0.996273352	1	0.617753079	0.95682381	0.99288741
REGULATION_OF_PROTEIN_AMINO_ACID_PHOSPHORYLATION	GO_BP	0.498187175	0.996273352	1	0.795067545	0.779956593	0.99288741
POSITIVE_REGULATION_OF_CYTOKINE_PRODUCTION	GO_BP	0.519101609	0.996273352	1	0.683651798	0.95682381	0.99288741
NUCLEAR_IMPORT	GO_BP	0.526848748	0.996273352	1	0.98482921	0.95682381	0.99288741
POSITIVE_REGULATION_OF_PHOSPHORYLATION	GO_BP	0.526848748	0.996273352	1	0.98482921	0.95682381	0.99288741
AMINO_ACID_AND_DERIVATIVE_METABOLIC_PROCESS	GO_BP	0.527011974	0.996273352	1	0.98482921	0.95682381	0.99288741
REGULATION_OF_PEPTIDYL_TYROSINE_PHOSPHORYLATION	GO_BP	0.528180684	0.996273352	1	0.80013841	0.822090313	0.99288741
GLYCOLIPID_METABOLIC_PROCESS	GO_BP	0.53234435	0.996273352	1	0.98482921	0.381433687	0.99288741
POSITIVE_REGULATION_OF_PROTEIN_MODIFICATION_PROCESS	GO_BP	0.53234435	0.996273352	1	0.956891426	0.645794115	0.99288741
CELL_ACTIVATION	GO_BP	0.537987545	0.996273352	1	0.160190731	0.923517878	0.99288741
KEGG_CIRCADIAN_RHYTHM_MAMMAL	KEGG	0.541131918	0.996273352	1	0.98482921	0.427989782	1
AMINO_ACID_METABOLIC_PROCESS	GO_BP	0.556177792	0.996273352	1	1	0.95682381	0.99288741
LIPID_METABOLIC_PROCESS	GO_BP	0.562325209	0.996273352	1	0.98482921	0.95682381	1
PROTEIN_HOMOOLIGOMERIZATION	GO_BP	0.564493111	0.996273352	1	0.910782505	0.95682381	0.99288741
SYNAPTOGENESIS	GO_BP	0.578512913	0.996273352	1	0.899896061	0.076951867	0.99288741
REGULATION_OF_IMMUNE_EFFECTOR_PROCESS	GO_BP	0.580033165	0.996273352	1	0.713870768	0.848664848	0.99288741
KEGG_NEUROTROPHIN_SIGNALING_PATHWAY	KEGG	0.585357115	0.996273352	1	0.353074117	0.996597558	0.99288741
PRODUCTION_OF_MOLECULAR_MEDIATOR_OF_IMMUNE_RESPONSE	GO_BP	0.609454962	0.996273352	1	0.98482921	0.055937427	0.99288741
PROTEIN_IMPORT_INTO_NUCLEUS	GO_BP	0.609454962	0.996273352	1	0.98482921	0.95682381	0.99288741
KEGG_FRUCTOSE_AND_MANNOSE_METABOLISM	KEGG	0.609454962	0.996273352	1	0.98482921	0.95682381	0.704899697
REGULATION_OF_CELLULAR_METABOLIC_PROCESS	GO_BP	0.6098786	0.996273352	1	0.98482921	0.785346923	0.99288741
REGULATION_OF_MULTICELLULAR_ORGANISMAL_PROCESS	GO_BP	0.6098786	0.996273352	1	0.98482921	0.580640064	0.954286763
RESPONSE_TO_HEAT	GO_BP	0.617478772	0.996273352	1	0.792782518	0.95682381	0.99288741
ORGANIC_ACID_METABOLIC_PROCESS	GO_BP	0.620813059	0.996273352	1	0.992470148	0.95682381	0.99288741
TRANSLATIONAL_INITIATION	GO_BP	0.631302574	0.996273352	1	0.713870768	0.014775473	0.99288741
T_CELL_PROLIFERATION	GO_BP	0.634262081	0.996273352	1	0.99971744	0.726306235	0.99288741
POSITIVE_REGULATION_OF_CELLULAR_PROCESS	GO_BP	0.674894713	0.996273352	1	0.98482921	0.95682381	0.99288741
RESPONSE_TO_BACTERIUM	GO_BP	0.674894713	0.996273352	1	0.98482921	0.823559922	0.99288741
KEGG_GRAFT_VERSUS_HOST_DISEASE	KEGG	0.675937182	0.996273352	1	0.98482921	0.95682381	0.99288741
REGULATION_OF_IMMUNE_SYSTEM_PROCESS	GO_BP	0.678476487	0.996273352	1	0.813512984	0.95682381	0.949689743
KEGG_FC_GAMMA_R_MEDIATED_PHAGOCYTOSIS	KEGG	0.679572234	0.996273352	1	0.98482921	0.95682381	0.99288741
CELLULAR_RESPIRATION	GO_BP	0.680247026	0.996273352	1	0.98482921	0.27705789	0.99288741
KEGG_TGF_BETA_SIGNALING_PATHWAY	KEGG	0.680247026	0.996273352	1	0.98482921	0.95682381	0.99288741
FATTY_ACID_METABOLIC_PROCESS	GO_BP	0.68217761	0.996273352	1	0.98482921	0.95682381	0.99288741
MONOCARBOXYLIC_ACID_METABOLIC_PROCESS	GO_BP	0.705826675	0.996273352	1	0.98482921	0.95682381	0.99288741
MACROMOLECULE_BIOSYNTHETIC_PROCESS	GO_BP	0.742811901	0.996273352	1	0.00010225	5.75E-06	1
REGULATION_OF_GENE_EXPRESSION_EPIGENETIC	GO_BP	0.742811901	0.996273352	1	0.98482921	0.95682381	0.99288741
KEGG_GLYCOSPHINGOLIPID_BIOSYNTHESIS_GANGLIO_SERIES	KEGG	0.742811901	0.996273352	1	0.986005804	0.95682381	0.653760913
REGULATION_OF_BLOOD_PRESSURE	GO_BP	0.753442267	0.996273352	1	0.98482921	0.902068472	0.521537547
KEGG_GALACTOSE_METABOLISM	KEGG	0.753442267	0.996273352	1	0.98482921	0.331721624	0.99288741
ADAPTIVE_IMMUNE_RESPONSE	GO_BP	0.760416777	0.996273352	1	0.834552975	0.95682381	0.99288741
Cheang 2008	BRCA_PROG_SIG	0.770514742	0.996273352	1	0.801315952	0.001583371	0.538288107
POSITIVE_REGULATION_OF_PROTEIN_AMINO_ACID_PHOSPHORYLATION	GO_BP	0.773300962	0.996273352	1	0.98482921	0.399661908	0.994293039
HOMOPHILIC_CELL_ADHESION	GO_BP	0.776097085	0.996273352	1	0.80013841	0.314001186	0.99288741
PROTEIN_KINASE_CASCADE	GO_BP	0.776097085	0.996273352	1	0.353074117	0.95682381	1
REGULATION_OF_METABOLIC_PROCESS	GO_BP	0.776097085	0.996273352	1	0.98482921	0.927775393	0.99288741
DNA_DAMAGE_RESPONSESIGNAL_TRANSDUCTION	GO_BP	0.777945339	0.996273352	1	0.98482921	0.776265867	0.99288741
PROTEIN_TARGETING	GO_BP	0.787492688	0.996273352	1	0.376561801	0.95682381	0.881865002
HISTONE_MODIFICATION	GO_BP	0.78810285	0.996273352	1	0.792782518	0.95682381	0.99288741
PEPTIDYL_TYROSINE_MODIFICATION	GO_BP	0.78810285	0.996273352	1	0.98482921	0.563090414	0.99288741
SPERMATID_DIFFERENTIATION	GO_BP	0.78810285	0.996273352	1	0.98482921	0.95682381	0.99288741
KEGG_GLIOMA	KEGG	0.78810285	0.996273352	1	0.792782518	0.95682381	0.99288741
LIPID_TRANSPORT	GO_BP	0.791076798	0.996273352	1	0.98482921	0.95682381	0.99288741
TRANSFORMING_GROWTH_FACTOR_BETA_RECEPTOR_SIGNALING_PATHWAY	GO_BP	0.79115466	0.996273352	1	9.84E-06	0.101697364	0.782718215
MICROTUBULE_POLYMERIZATION_OR_DEPOLYMERIZATION	GO_BP	0.825768985	0.996273352	1	0.98482921	0.591762972	1
POSITIVE_REGULATION_OF_BIOLOGICAL_PROCESS	GO_BP	0.828232248	0.996273352	1	0.98482921	0.95682381	0.99288741
KEGG_PPAR_SIGNALING_PATHWAY	KEGG	0.834393928	0.996273352	1	0.98482921	0.95682381	0.99288741
GROWTH	GO_BP	0.83593455	0.996273352	1	0.98482921	0.95682381	0.99288741
CYTOKINE_SECRETION	GO_BP	0.837510698	0.996273352	1	0.98482921	0.068460229	0.99288741
PHOSPHORYLATION	GO_BP	0.837510698	0.996273352	1	0.141216418	0.957990984	0.99288741
POSITIVE_REGULATION_OF_PROTEIN_SECRETION	GO_BP	0.837510698	0.996273352	1	0.98482921	0.95682381	0.99288741
POSITIVE_REGULATION_OF_SIGNAL_TRANSDUCTION	GO_BP	0.837510698	0.996273352	1	0.98482921	0.95682381	1
RNA_3END_PROCESSING	GO_BP	0.837510698	0.996273352	1	0.814761871	0.95682381	0.99288741
KEGG_CYTOKINE_CYTOKINE_RECEPTOR_INTERACTION	KEGG	0.837510698	0.996273352	1	0.98482921	0.420433944	0.626226993
ESTABLISHMENT_OF_LOCALIZATION	GO_BP	0.839467348	0.996273352	1	0.90092769	0.674122498	0.415025806
ER+/HER2+ predictor	BRCA_PROG_SIG	0.846991307	0.996273352	1	0.98482921	0.95682381	0.28100228
NITROGEN_COMPOUND_METABOLIC_PROCESS	GO_BP	0.846991307	0.996273352	1	0.98482921	0.95682381	0.99288741
SPERMATID_DEVELOPMENT	GO_BP	0.846991307	0.996273352	1	1	0.95682381	0.99288741
VITAMIN_TRANSPORT	GO_BP	0.846991307	0.996273352	1	0.617753079	0.843095339	0.297710118
KEGG_FOCAL_ADHESION	KEGG	0.846991307	0.996273352	1	0.684644115	0.95682381	0.262307583
MAINTENANCE_OF_PROTEIN_LOCALIZATION	GO_BP	0.858548961	0.996273352	1	0.98482921	0.325668988	0.99288741
REGULATION_OF_CYTOKINE_SECRETION	GO_BP	0.867067671	0.996273352	1	0.98482921	0.11791005	0.450109181
ADAPTIVE_IMMUNE_RESPONSE_GO_0002460	GO_BP	0.87451412	0.996273352	1	0.98482921	0.95682381	0.99288741
KEGG_SPHINGOLIPID_METABOLISM	KEGG	0.877951832	0.996273352	1	0.98482921	0.95682381	0.99288741
X11779835_HOFFMANN_LARGE_TO_SMALL_PRE_BII_LYMPHOCYTE	CELL_TYPE_SPEC	0.878139032	0.996273352	1	0.98482921	0.95682381	0.99288741
AEROBIC_RESPIRATION	GO_BP	0.878139032	0.996273352	1	0.98482921	0.440284606	0.99288741
POSITIVE_REGULATION_OF_CELLULAR_METABOLIC_PROCESS	GO_BP	0.878139032	0.996273352	1	0.98482921	0.95682381	0.99288741
POSITIVE_REGULATION_OF_CYTOKINE_SECRETION	GO_BP	0.878139032	0.996273352	1	0.98482921	0.95682381	0.99288741
REGULATION_OF_NEUROGENESIS	GO_BP	0.878139032	0.996273352	1	0.98482921	0.925073548	0.99288741
RESPONSE_TO_NUTRIENT_LEVELS	GO_BP	0.878139032	0.996273352	1	0.98482921	0.95682381	0.99288741
KEGG_NON_SMALL_CELL_LUNG_CANCER	KEGG	0.878139032	0.996273352	1	0.98482921	0.95682381	0.99288741
ENZYME_LINKED_RECEPTOR_PROTEIN_SIGNALING_PATHWAY	GO_BP	0.886233455	0.996273352	1	0.371277138	0.927775393	0.99288741
AMINE_METABOLIC_PROCESS	GO_BP	0.897648961	0.996273352	1	0.98482921	0.95682381	0.99288741
CELL_RECOGNITION	GO_BP	0.897648961	0.996273352	1	0.784701748	0.95682381	0.312960003
EPIDERMAL_GROWTH_FACTOR_RECEPTOR_SIGNALING_PATHWAY	GO_BP	0.897648961	0.996273352	1	0.792782518	0.95682381	0.99288741
PEPTIDYL_TYROSINE_PHOSPHORYLATION	GO_BP	0.897648961	0.996273352	1	0.98482921	0.391483245	0.99288741
PROTEIN_AMINO_ACID_PHOSPHORYLATION	GO_BP	0.897648961	0.996273352	1	0.638674016	0.95682381	0.99288741
SYNAPSE_ORGANIZATION_AND_BIOGENESIS	GO_BP	0.897648961	0.996273352	1	0.792782518	0.212603182	0.99288741
KEGG_ARRHYTHMOGENIC_RIGHT_VENTRICULAR_CARDIOMYOPATHY_ARVC	KEGG	0.897648961	0.996273352	1	0.98482921	0.860116475	0.001725621
KEGG_FATTY_ACID_METABOLISM	KEGG	0.897648961	0.996273352	1	0.98482921	0.648886889	0.99288741
KEGG_LONG_TERM_DEPRESSION	KEGG	0.897648961	0.996273352	1	0.200361818	0.892882179	0.99288741
ICOSANOID_METABOLIC_PROCESS	GO_BP	0.901110085	0.996273352	1	1	0.95682381	0.99288741
CYTOKINE_PRODUCTION	GO_BP	0.903098893	0.996273352	1	0.98482921	0.153358735	0.99288741
REGULATION_OF_CYTOKINE_PRODUCTION	GO_BP	0.911689771	0.996273352	1	0.988882764	0.76102753	0.99288741
X20346151_LIM_2010_LUMINAL_PROGENITOR	CELL_TYPE_SPEC	0.921214209	0.996273352	1	0.98482921	0.95682381	1
INTRACELLULAR_PROTEIN_TRANSPORT	GO_BP	0.925146282	0.996273352	1	0.3645083	0.999691141	0.649490237
KEGG_ERBB_SIGNALING_PATHWAY	KEGG	0.926593086	0.996273352	1	0.805060402	0.95682381	0.99288741
KEGG_GLYCOLYSIS_GLUCONEOGENESIS	KEGG	0.926593086	0.996273352	1	0.98482921	0.352720346	0.99288741
CDC42_PROTEIN_SIGNAL_TRANSDUCTION	GO_BP	0.927325762	0.996273352	1	0.792782518	0.95682381	0.99288741
NUCLEOCYTOPLASMIC_TRANSPORT	GO_BP	0.928896139	0.996273352	1	0.98482921	0.95682381	0.99288741
LEUKOCYTE_MIGRATION	GO_BP	0.931578109	0.996273352	1	0.98482921	0.95682381	0.779778923
MUSCLE_CELL_DIFFERENTIATION	GO_BP	0.931578109	0.996273352	1	0.98482921	0.95682381	0.99288741
TRANSPORT	GO_BP	0.931578109	0.996273352	1	0.98482921	0.95682381	0.368393954
KEGG_ENDOCYTOSIS	KEGG	0.931578109	0.996273352	1	0.98482921	0.95682381	0.99288741
KEGG_INSULIN_SIGNALING_PATHWAY	KEGG	0.931578109	0.996273352	1	0.141216418	0.95682381	0.562950203
REGULATION_OF_ACTION_POTENTIAL	GO_BP	0.935619681	0.996273352	1	0.795067545	0.95682381	0.99288741
REGULATION_OF_CELL_DIFFERENTIATION	GO_BP	0.935619681	0.996273352	1	0.98482921	0.35963707	0.99288741
CELLULAR_POLYSACCHARIDE_METABOLIC_PROCESS	GO_BP	0.936667652	0.996273352	1	0.813512984	0.645794115	0.828029692
MAPKKK_CASCADE_GO_0000165	GO_BP	0.936667652	0.996273352	1	0.46187569	0.95682381	0.99288741
REGULATION_OF_SIGNAL_TRANSDUCTION	GO_BP	0.936667652	0.996273352	1	0.202459551	0.975640473	0.99288741
CARBOHYDRATE_METABOLIC_PROCESS	GO_BP	0.937703722	0.996273352	1	0.04457292	0.055937427	0.547562354
REGULATION_OF_BIOLOGICAL_QUALITY	GO_BP	0.938210597	0.996273352	1	0.98482921	0.433616516	0.434344
NUCLEAR_TRANSPORT	GO_BP	0.941282006	0.996273352	1	0.98482921	0.95682381	0.99288741
POSITIVE_REGULATION_OF_MAP_KINASE_ACTIVITY	GO_BP	0.941282006	0.996273352	1	0.98482921	0.785453342	0.99288741
POSITIVE_REGULATION_OF_PEPTIDYL_TYROSINE_PHOSPHORYLATION	GO_BP	0.941282006	0.996273352	1	0.990999045	0.95682381	0.99288741
REGULATION_OF_PROTEIN_IMPORT_INTO_NUCLEUS	GO_BP	0.941282006	0.996273352	1	0.98482921	0.607742893	0.99288741
RESPONSE_TO_UV	GO_BP	0.941282006	0.996273352	1	0.619126726	0.95682381	0.450109181
PROTEIN_SECRETION	GO_BP	0.942579728	0.996273352	1	0.98482921	0.193900506	0.99288741
KEGG_B_CELL_RECEPTOR_SIGNALING_PATHWAY	KEGG	0.943202385	0.996273352	1	0.98482921	0.95682381	0.99288741
Smid 2006 (bone met)	BRCA_PROG_SIG	0.947424303	0.996273352	1	0.98482921	0.95682381	0.524594481
MACROMOLECULAR_COMPLEX_DISASSEMBLY	GO_BP	0.948392385	0.996273352	1	0.840824927	0.822108512	0.99288741
NEGATIVE_REGULATION_OF_CELLULAR_METABOLIC_PROCESS	GO_BP	0.953256425	0.996273352	1	0.98482921	0.348031955	0.99288741
NEGATIVE_REGULATION_OF_TRANSCRIPTION	GO_BP	0.953256425	0.996273352	1	0.873016402	0.583876033	0.99288741
REGULATION_OF_CELLULAR_COMPONENT_ORGANIZATION_AND_BIOGENESIS	GO_BP	0.953256425	0.996273352	1	0.98482921	0.381433687	0.99288741
CERAMIDE_METABOLIC_PROCESS	GO_BP	0.956469499	0.996273352	1	0.638422642	1	0.99288741
POST_TRANSLATIONAL_PROTEIN_MODIFICATION	GO_BP	0.956469499	0.996273352	1	0.228393919	0.95682381	0.99288741
TRICARBOXYLIC_ACID_CYCLE_INTERMEDIATE_METABOLIC_PROCESS	GO_BP	0.956469499	0.996273352	1	1	0.95682381	0.99288741
Biocarta IL13	BRCA_PROG_SIG	0.966614399	0.996273352	1	0.98482921	0.95682381	1
Biocarta IL4	BRCA_PROG_SIG	0.966614399	0.996273352	1	1	0.95682381	0.99288741
Bos 2009 (brain met cell line)	BRCA_PROG_SIG	0.966614399	0.996273352	1	0.714479153	1	0.99288741
ER-/HER2- predictor	BRCA_PROG_SIG	0.966614399	0.996273352	1	0.98482921	0.596119909	0.99288741
ER+/her2E predictor	BRCA_PROG_SIG	0.966614399	0.996273352	1	0.98482921	0.95682381	0.99288741
Hu 2009 (distant met VEGF)	BRCA_PROG_SIG	0.966614399	0.996273352	1	1	0.95682381	1
Smeets 2010 (lymph node positive)	BRCA_PROG_SIG	0.966614399	0.996273352	1	0.805513151	1	0.99288741
Staff 2010 (HDPP)	BRCA_PROG_SIG	0.966614399	0.996273352	1	0.98482921	0.776265867	0.99288741
Tosolini 2001 (B2 Th2)	BRCA_PROG_SIG	0.966614399	0.996273352	1	1	0.95682381	0.99288741
Tosolini 2001 (C1 T regulatory)	BRCA_PROG_SIG	0.966614399	0.996273352	1	0.98482921	1	0.99288741
Watkins 2009 (erythroblast)	BRCA_PROG_SIG	0.966614399	0.996273352	1	0.98482921	0.951505746	0.99288741
X12756227_DONTU_2003_UNDIFFERENTIATED_CELLS	CELL_TYPE_SPEC	0.966614399	0.996273352	1	0.683651798	1.37E-13	0.846752752
X16540638_SMIRNOV_CIRCULATING_ENDOTHELIOCYTES_IN_CANCER	CELL_TYPE_SPEC	0.966614399	0.996273352	1	0.638422642	0.95682381	0.99288741
X17308118_LU_TUMOR_ENDOTHELIAL_MARKERS	CELL_TYPE_SPEC	0.966614399	0.996273352	1	0.98482921	0.749260095	0.99288741
X20346151_LIM_2010_MATURE_LUMINAL	CELL_TYPE_SPEC	0.966614399	0.996273352	1	0.98482921	0.95682381	0.99288741
X21131600_CAMP_2010_UP_IN_RMFNOSUM149	CELL_TYPE_SPEC	0.966614399	0.996273352	1	0.912267743	0.95682381	0.99288741
X21131600_CAMP_2010_UP_IN_SUM149NOTRMF	CELL_TYPE_SPEC	0.966614399	0.996273352	1	0.921833274	9.90E-11	0.99288741
X21131600_CAMP_2010_UPONLYINMCF7NOTRBF	CELL_TYPE_SPEC	0.966614399	0.996273352	1	0.684644115	0.958815917	0.99288741
X21131600_CAMP_2010_UPONLYINRBFNOTMCF7	CELL_TYPE_SPEC	0.966614399	0.996273352	1	0.380039107	0.697653776	0.99288741
ACTIVATION_OF_MAPK_ACTIVITY	GO_BP	0.966614399	0.996273352	1	0.98482921	0.95682381	0.99288741
AMINO_SUGAR_METABOLIC_PROCESS	GO_BP	0.966614399	0.996273352	1	0.792782518	0.119735719	0.99288741
B_CELL_ACTIVATION	GO_BP	0.966614399	0.996273352	1	0.902362887	0.95682381	0.99288741
B_CELL_DIFFERENTIATION	GO_BP	0.966614399	0.996273352	1	0.792782518	0.95682381	0.99288741
BIOPOLYMER_BIOSYNTHETIC_PROCESS	GO_BP	0.966614399	0.996273352	1	0.805513151	0.95682381	0.99288741
CELL_CELL_ADHESION	GO_BP	0.966614399	0.996273352	1	0.98482921	0.837652544	0.875295091
CELLULAR_PROTEIN_COMPLEX_DISASSEMBLY	GO_BP	0.966614399	0.996273352	1	0.98482921	0.95682381	0.99288741
CHROMATIN_ASSEMBLY	GO_BP	0.966614399	0.996273352	1	0.956891426	0.95682381	0.99288741
CHROMATIN_ASSEMBLY_OR_DISASSEMBLY	GO_BP	0.966614399	0.996273352	1	0.98482921	0.95682381	0.99288741
CHROMATIN_MODIFICATION	GO_BP	0.966614399	0.996273352	1	0.98482921	0.595891093	0.108898304
COVALENT_CHROMATIN_MODIFICATION	GO_BP	0.966614399	0.996273352	1	0.792782518	0.95682381	0.99288741
ER_NUCLEAR_SIGNALING_PATHWAY	GO_BP	0.966614399	0.996273352	1	0.98482921	0.95682381	0.99288741
ESTABLISHMENT_AND_OR_MAINTENANCE_OF_CHROMATIN_ARCHITECTURE	GO_BP	0.966614399	0.996273352	1	0.98482921	0.95682381	0.91809351
ESTABLISHMENT_OF_CELLULAR_LOCALIZATION	GO_BP	0.966614399	0.996273352	1	0.98482921	0.95682381	0.99288741
ESTABLISHMENT_OF_PROTEIN_LOCALIZATION	GO_BP	0.966614399	0.996273352	1	0.378292307	0.95682381	0.99288741
ESTABLISHMENT_OF_VESICLE_LOCALIZATION	GO_BP	0.966614399	0.996273352	1	1	0.95682381	0.99288741
EXOCYTOSIS	GO_BP	0.966614399	0.996273352	1	0.98482921	0.95682381	0.99288741
FEEDING_BEHAVIOR	GO_BP	0.966614399	0.996273352	1	0.98482921	0.641067688	0.99288741
FOCAL_ADHESION_FORMATION	GO_BP	0.966614399	0.996273352	1	0.792782518	0.108029736	0.99288741
GENE_SILENCING	GO_BP	0.966614399	0.996273352	1	0.902111122	0.95682381	0.99288741
GLUTAMINE_FAMILY_AMINO_ACID_METABOLIC_PROCESS	GO_BP	0.966614399	0.996273352	1	0.98714369	0.325137186	0.99288741
GLYCOPROTEIN_BIOSYNTHETIC_PROCESS	GO_BP	0.966614399	0.996273352	1	0.98482921	0.005100239	0.99288741
GLYCOPROTEIN_METABOLIC_PROCESS	GO_BP	0.966614399	0.996273352	1	0.684644115	0.197308286	0.99288741
HETEROPHILIC_CELL_ADHESION	GO_BP	0.966614399	0.996273352	1	1	0.776265867	0.99288741
I_KAPPAB_KINASE_NF_KAPPAB_CASCADE	GO_BP	0.966614399	0.996273352	1	0.98482921	0.969947871	0.99288741
INACTIVATION_OF_MAPK_ACTIVITY	GO_BP	0.966614399	0.996273352	1	0.98482921	0.95682381	1
INNATE_IMMUNE_RESPONSE	GO_BP	0.966614399	0.996273352	1	1	0.880638212	0.827065406
INTERCELLULAR_JUNCTION_ASSEMBLY	GO_BP	0.966614399	0.996273352	1	0.98482921	0.136273733	0.99288741
INTERLEUKIN_1_SECRETION	GO_BP	0.966614399	0.996273352	1	1	0.95682381	0.99288741
JNK_CASCADE	GO_BP	0.966614399	0.996273352	1	0.81142022	0.95682381	0.99288741
MACROMOLECULE_LOCALIZATION	GO_BP	0.966614399	0.996273352	1	0.805513151	0.975640473	0.903890047
MAINTENANCE_OF_CELLULAR_PROTEIN_LOCALIZATION	GO_BP	0.966614399	0.996273352	1	0.98482921	0.151808818	1
MEMBRANE_FUSION	GO_BP	0.966614399	0.996273352	1	0.98482921	0.95682381	0.99288741
MEMBRANE_LIPID_BIOSYNTHETIC_PROCESS	GO_BP	0.966614399	0.996273352	1	0.98482921	0.95682381	0.99288741
MITOCHONDRIAL_TRANSPORT	GO_BP	0.966614399	0.996273352	1	0.98482921	0.196037019	0.99288741
NEGATIVE_REGULATION_OF_CELLULAR_COMPONENT_ORGANIZATION_AND_BIOGENESIS	GO_BP	0.966614399	0.996273352	1	0.98482921	0.95682381	0.99288741
NEGATIVE_REGULATION_OF_MAP_KINASE_ACTIVITY	GO_BP	0.966614399	0.996273352	1	0.98482921	0.95682381	1
NEGATIVE_REGULATION_OF_METABOLIC_PROCESS	GO_BP	0.966614399	0.996273352	1	0.98482921	0.352720346	0.99288741
NEGATIVE_REGULATION_OF_NUCLEOBASENUCLEOSIDENUCLEOTIDE_AND_NUCLEIC_ACID_METABOLIC_PROCESS	GO_BP	0.966614399	0.996273352	1	0.98482921	0.660360014	0.99288741
NEGATIVE_REGULATION_OF_RESPONSE_TO_STIMULUS	GO_BP	0.966614399	0.996273352	1	0.98482921	0.196037019	0.99288741
NEGATIVE_REGULATION_OF_RNA_METABOLIC_PROCESS	GO_BP	0.966614399	0.996273352	1	0.757425245	0.95682381	1
NEGATIVE_REGULATION_OF_SIGNAL_TRANSDUCTION	GO_BP	0.966614399	0.996273352	1	0.956891426	0.95682381	0.99288741
NEGATIVE_REGULATION_OF_TRANSCRIPTION_DNA_DEPENDENT	GO_BP	0.966614399	0.996273352	1	0.468790889	0.95682381	0.99288741
NEGATIVE_REGULATION_OF_TRANSCRIPTION_FROM_RNA_POLYMERASE_II_PROMOTER	GO_BP	0.966614399	0.996273352	1	0.98482921	0.95682381	0.99288741
NEGATIVE_REGULATION_OF_TRANSFERASE_ACTIVITY	GO_BP	0.966614399	0.996273352	1	0.98482921	0.95682381	0.99288741
PEPTIDYL_AMINO_ACID_MODIFICATION	GO_BP	0.966614399	0.996273352	1	0.98482921	0.95682381	0.99288741
PHOSPHOLIPID_BIOSYNTHETIC_PROCESS	GO_BP	0.966614399	0.996273352	1	0.98482921	0.95682381	0.997362405
POSITIVE_REGULATION_OF_ANGIOGENESIS	GO_BP	0.966614399	0.996273352	1	0.990999045	0.95682381	0.99288741
POSITIVE_REGULATION_OF_CELL_ADHESION	GO_BP	0.966614399	0.996273352	1	0.80013841	0.95682381	1
POSITIVE_REGULATION_OF_I_KAPPAB_KINASE_NF_KAPPAB_CASCADE	GO_BP	0.966614399	0.996273352	1	0.98482921	0.95682381	0.99288741
POSITIVE_REGULATION_OF_IMMUNE_RESPONSE	GO_BP	0.966614399	0.996273352	1	0.98482921	0.95682381	0.99288741
POSITIVE_REGULATION_OF_TRANSPORT	GO_BP	0.966614399	0.996273352	1	0.98482921	0.815113108	0.99288741
PROTEIN_COMPLEX_DISASSEMBLY	GO_BP	0.966614399	0.996273352	1	0.917161567	0.95682381	0.99288741
PROTEIN_DNA_COMPLEX_ASSEMBLY	GO_BP	0.966614399	0.996273352	1	0.98482921	0.95682381	0.99288741
PROTEIN_EXPORT_FROM_NUCLEUS	GO_BP	0.966614399	0.996273352	1	0.98482921	0.564728466	1
PROTEIN_IMPORT_INTO_NUCLEUS_TRANSLOCATION	GO_BP	0.966614399	0.996273352	1	1	0.333491843	0.440000152
PROTEIN_LOCALIZATION	GO_BP	0.966614399	0.996273352	1	0.638422642	0.95682381	0.99288741
PROTEIN_MATURATION	GO_BP	0.966614399	0.996273352	1	0.98482921	0.95682381	0.789670206
PROTEIN_MODIFICATION_PROCESS	GO_BP	0.966614399	0.996273352	1	0.197011114	0.95682381	0.99288741
PROTEIN_OLIGOMERIZATION	GO_BP	0.966614399	0.996273352	1	0.98482921	0.965054525	0.99288741
PROTEIN_TETRAMERIZATION	GO_BP	0.966614399	0.996273352	1	0.98482921	0.95682381	0.99288741
PROTEIN_TRANSPORT	GO_BP	0.966614399	0.996273352	1	0.834552975	0.975640473	0.875295091
RAS_PROTEIN_SIGNAL_TRANSDUCTION	GO_BP	0.966614399	0.996273352	1	0.98482921	0.95682381	0.99288741
REGIONALIZATION	GO_BP	0.966614399	0.996273352	1	0.98482921	0.95682381	0.99288741
REGULATION_OF_AXONOGENESIS	GO_BP	0.966614399	0.996273352	1	0.98482921	0.232651091	0.99288741
REGULATION_OF_CATABOLIC_PROCESS	GO_BP	0.966614399	0.996273352	1	0.551552716	0.95682381	0.99288741
REGULATION_OF_DEFENSE_RESPONSE	GO_BP	0.966614399	0.996273352	1	1	0.95682381	0.99288741
REGULATION_OF_ENDOCYTOSIS	GO_BP	0.966614399	0.996273352	1	0.884201738	0.95682381	1
REGULATION_OF_GENE_SPECIFIC_TRANSCRIPTION	GO_BP	0.966614399	0.996273352	1	0.98482921	0.671959414	0.99288741
REGULATION_OF_I_KAPPAB_KINASE_NF_KAPPAB_CASCADE	GO_BP	0.966614399	0.996273352	1	0.98482921	0.965054525	0.99288741
REGULATION_OF_INTERFERON_GAMMA_BIOSYNTHETIC_PROCESS	GO_BP	0.966614399	0.996273352	1	0.98482921	0.95682381	0.312960003
REGULATION_OF_MAP_KINASE_ACTIVITY	GO_BP	0.966614399	0.996273352	1	0.98482921	0.924311386	0.99288741
REGULATION_OF_PROTEIN_SECRETION	GO_BP	0.966614399	0.996273352	1	0.98482921	0.397069757	0.148954527
REGULATION_OF_SECRETION	GO_BP	0.966614399	0.996273352	1	0.98482921	0.95682381	0.99288741
REGULATION_OF_TRANSCRIPTION_FROM_RNA_POLYMERASE_II_PROMOTER	GO_BP	0.966614399	0.996273352	1	0.795067545	0.965054525	0.99288741
REGULATION_OF_TRANSCRIPTIONDNA_DEPENDENT	GO_BP	0.966614399	0.996273352	1	0.98482921	0.95682381	0.99288741
REGULATION_OF_TRANSLATIONAL_INITIATION	GO_BP	0.966614399	0.996273352	1	0.98482921	0.010494409	0.99288741
REGULATION_OF_VIRAL_REPRODUCTION	GO_BP	0.966614399	0.996273352	1	0.98482921	0.95682381	1
RESPONSE_TO_NUTRIENT	GO_BP	0.966614399	0.996273352	1	0.200361818	0.95682381	0.273673564
RESPONSE_TO_STEROID_HORMONE_STIMULUS	GO_BP	0.966614399	0.996273352	1	1	0.95682381	0.99288741
SPHINGOID_METABOLIC_PROCESS	GO_BP	0.966614399	0.996273352	1	0.683651798	1	0.99288741
TRANSCRIPTION_FROM_RNA_POLYMERASE_II_PROMOTER	GO_BP	0.966614399	0.996273352	1	0.98482921	0.95682381	0.99288741
TRANSCRIPTION_INITIATION	GO_BP	0.966614399	0.996273352	1	0.98482921	0.969947871	0.99288741
TRANSCRIPTION_INITIATION_FROM_RNA_POLYMERASE_II_PROMOTER	GO_BP	0.966614399	0.996273352	1	0.98482921	0.95682381	0.99288741
TRANSITION_METAL_ION_TRANSPORT	GO_BP	0.966614399	0.996273352	1	0.683651798	0.95682381	0.765198178
TRANSMEMBRANE_RECEPTOR_PROTEIN_TYROSINE_KINASE_SIGNALING_PATHWAY	GO_BP	0.966614399	0.996273352	1	0.930507969	0.95682381	0.99288741
TUBE_DEVELOPMENT	GO_BP	0.966614399	0.996273352	1	0.646741441	0.087560399	0.99288741
TUBE_MORPHOGENESIS	GO_BP	0.966614399	0.996273352	1	0.805513151	0.068460229	0.99288741
VACUOLE_ORGANIZATION_AND_BIOGENESIS	GO_BP	0.966614399	0.996273352	1	0.98482921	0.509000857	0.587130325
VESICLE_LOCALIZATION	GO_BP	0.966614399	0.996273352	1	1	0.95682381	1
KEGG_ALANINE_ASPARTATE_AND_GLUTAMATE_METABOLISM	KEGG	0.966614399	0.996273352	1	0.98482921	0.95682381	0.99288741
KEGG_ALDOSTERONE_REGULATED_SODIUM_REABSORPTION	KEGG	0.966614399	0.996273352	1	0.98482921	0.95682381	0.99288741
KEGG_ARGININE_AND_PROLINE_METABOLISM	KEGG	0.966614399	0.996273352	1	0.342018767	0.95682381	0.99288741
KEGG_COMPLEMENT_AND_COAGULATION_CASCADES	KEGG	0.966614399	0.996273352	1	0.98482921	0.95682381	0.99288741
KEGG_FC_EPSILON_RI_SIGNALING_PATHWAY	KEGG	0.966614399	0.996273352	1	0.513260749	0.95682381	0.99288741
KEGG_GLYCOSAMINOGLYCAN_BIOSYNTHESIS_HEPARAN_SULFATE	KEGG	0.966614399	0.996273352	1	1	0.95682381	0.99288741
KEGG_GLYCOSAMINOGLYCAN_BIOSYNTHESIS_KERATAN_SULFATE	KEGG	0.966614399	0.996273352	1	1	0.95682381	0.422785717
KEGG_GLYCOSPHINGOLIPID_BIOSYNTHESIS_GLOBO_SERIES	KEGG	0.966614399	0.996273352	1	1	0.95682381	3.45E-06
KEGG_GLYCOSYLPHOSPHATIDYLINOSITOL_GPI_ANCHOR_BIOSYNTHESIS	KEGG	0.966614399	0.996273352	1	0.98482921	0.95682381	0.99288741
KEGG_HYPERTROPHIC_CARDIOMYOPATHY_HCM	KEGG	0.966614399	0.996273352	1	0.638674016	0.618715518	0.005367213
KEGG_MTOR_SIGNALING_PATHWAY	KEGG	0.966614399	0.996273352	1	0.200361818	0.95682381	0.949689743
KEGG_NITROGEN_METABOLISM	KEGG	0.966614399	0.996273352	1	1	0.95682381	0.99288741
KEGG_NON_HOMOLOGOUS_END_JOINING	KEGG	0.966614399	0.996273352	1	0.98482921	0.726306235	0.99288741
KEGG_O_GLYCAN_BIOSYNTHESIS	KEGG	0.966614399	0.996273352	1	0.98482921	0.95682381	1
KEGG_PANCREATIC_CANCER	KEGG	0.966614399	0.996273352	1	0.917161567	0.95682381	0.99288741
KEGG_PROTEIN_EXPORT	KEGG	0.966614399	0.996273352	1	0.867395264	0.95682381	0.99288741
KEGG_RENAL_CELL_CARCINOMA	KEGG	0.966614399	0.996273352	1	0.795067545	0.95682381	0.99288741
KEGG_RNA_DEGRADATION	KEGG	0.966614399	0.996273352	1	0.98482921	0.95682381	0.99288741
KEGG_SULFUR_METABOLISM	KEGG	0.966614399	0.996273352	1	0.805513151	1.54E-17	1
KEGG_THYROID_CANCER	KEGG	0.966614399	0.996273352	1	0.805513151	0.329131933	0.766617555
KEGG_VEGF_SIGNALING_PATHWAY	KEGG	0.966614399	0.996273352	1	0.683651798	0.95682381	0.99288741
DNA_FRAGMENTATION_DURING_APOPTOSIS	GO_BP	0.967744591	0.996273352	1	0.813512984	0.95682381	0.99288741
INTRA_GOLGI_VESICLE_MEDIATED_TRANSPORT	GO_BP	0.967744591	0.996273352	1	0.069384715	0.95682381	0.99288741
POST_GOLGI_VESICLE_MEDIATED_TRANSPORT	GO_BP	0.967744591	0.996273352	1	0.907647305	0.726306235	0.653760913
PROTEIN_AMINO_ACID_ADP_RIBOSYLATION	GO_BP	0.967995085	0.996273352	1	0.930507969	0.923517878	0.99288741
REGULATION_OF_TRANSFORMING_GROWTH_FACTOR_BETA_RECEPTOR_SIGNALING_PATHWAY	GO_BP	0.968167323	0.996273352	1	0.197011114	0.95682381	0.895730826
Li 2009 (chemotherapy 24 genes)	BRCA_PROG_SIG	0.968446959	0.996273352	1	0.98482921	0.95682381	0.99288741
X19228925_WATKINS_2009_ERYTHROBLAST_MARKERS	CELL_TYPE_SPEC	0.968446959	0.996273352	1	0.98482921	0.757194668	0.99288741
SPHINGOLIPID_BIOSYNTHETIC_PROCESS	GO_BP	0.968446959	0.996273352	1	1	1	0.99288741
KEGG_BIOSYNTHESIS_OF_UNSATURATED_FATTY_ACIDS	KEGG	0.968446959	0.996273352	1	0.921833274	0.716592982	0.309505192
KEGG_N_GLYCAN_BIOSYNTHESIS	KEGG	0.968446959	0.996273352	1	0.753775295	0.95682381	0.418973208
KEGG_NICOTINATE_AND_NICOTINAMIDE_METABOLISM	KEGG	0.968446959	0.996273352	1	0.98482921	0.591762972	1
INTRACELLULAR_TRANSPORT	GO_BP	0.968699372	0.996273352	1	0.705138177	0.991777529	0.875295091
KEGG_BASAL_TRANSCRIPTION_FACTORS	KEGG	0.968699372	0.996273352	1	0.98482921	0.95682381	0.99288741
PROTEOGLYCAN_BIOSYNTHETIC_PROCESS	GO_BP	0.969659776	0.996273352	1	0.683651798	0.95682381	0.99288741
RBHallett 2012 (basal 14 genes)	BRCA_PROG_SIG	0.969755793	0.996273352	1	0.805513151	0.365031982	0.99288741
WOUND_HEALING	GO_BP	0.969755793	0.996273352	1	0.98482921	0.95682381	0.99288741
KEGG_CYSTEINE_AND_METHIONINE_METABOLISM	KEGG	0.969755793	0.996273352	1	0.930507969	0.95682381	0.99288741
Khoury 2010 (Trastuzumab resistance)	BRCA_PROG_SIG	0.970299656	0.996273352	1	0.98482921	0.98897988	0.99288741
KEGG_GLYCINE_SERINE_AND_THREONINE_METABOLISM	KEGG	0.972986025	0.996273352	1	0.002028778	0.95682381	0.853521112
SECRETION_BY_CELL	GO_BP	0.9784838	0.996273352	1	0.845844462	0.654072857	1
KEGG_PYRUVATE_METABOLISM	KEGG	0.980439237	0.996273352	1	0.98482921	0.042577994	1
GOLGI_VESICLE_TRANSPORT	GO_BP	0.981250654	0.996273352	1	0.902362887	0.591762972	0.99288741
Lin 2010 (basal chemo 23 genes)	BRCA_PROG_SIG	0.985026828	0.996273352	1	0.98482921	0.045258185	1
CELLULAR_LOCALIZATION	GO_BP	0.985026828	0.996273352	1	0.98482921	0.976691104	0.99288741
KEGG_SNARE_INTERACTIONS_IN_VESICULAR_TRANSPORT	KEGG	0.987409856	0.996273352	1	0.98482921	0.95682381	0.524594481
SKELETAL_DEVELOPMENT	GO_BP	0.98896213	0.996273352	1	0.98482921	0.95682381	0.949689743
Abba 2005 (ER)	BRCA_PROG_SIG	0.990089348	0.996273352	1	0.98482921	0.95682381	1
KEGG_ADIPOCYTOKINE_SIGNALING_PATHWAY	KEGG	0.997668771	0.996273352	1	0.489043555	0.95682381	0.99288741
Habermann 2009 (genomic instability)	BRCA_PROG_SIG	1	0.996273352	1	1	0.95682381	1
Ma 2004 (two-gene ratio)	BRCA_PROG_SIG	1	0.996273352	1	1	1	1
X19228925_WATKINS_2009_CD66B_GRANULOCYTE_MARKERS	CELL_TYPE_SPEC	1	0.996273352	1	0.033435442	0.95682381	0.99288741
X19666588_CREIGHTON_2009_CD44_POSITIVE_CD29_NEGATIVE	CELL_TYPE_SPEC	1	0.996273352	1	0.98482921	0.902068472	0.99288741
CARBOHYDRATE_BIOSYNTHETIC_PROCESS	GO_BP	0.966614399	0.997578211	1	0.98482921	0.95682381	0.100163324
BIOPOLYMER_METABOLIC_PROCESS	GO_BP	0.966614399	1	0.070873962	0.98482921	0.965054525	1
POSITIVE_REGULATION_OF_RNA_METABOLIC_PROCESS	GO_BP	0.969659776	1	0.245181945	0.98482921	0.986796306	0.805361461
POSITIVE_REGULATION_OF_NUCLEOBASENUCLEOSIDENUCLEOTIDE_AND_NUCLEIC_ACID_METABOLIC_PROCESS	GO_BP	0.968446959	1	0.550090926	0.98482921	0.958736459	0.99288741
TRANSCRIPTION_DNA_DEPENDENT	GO_BP	0.966614399	1	0.665788792	0.98482921	0.95682381	0.99288741
TRANSCRIPTION	GO_BP	0.966614399	1	0.706578443	0.98482921	0.95682381	0.99288741
REGULATION_OF_TRANSCRIPTION	GO_BP	0.966614399	1	0.851441446	0.98482921	0.95682381	0.99288741
REGULATION_OF_RNA_METABOLIC_PROCESS	GO_BP	0.966614399	1	0.98883167	0.98482921	0.95682381	0.99288741
POSITIVE_REGULATION_OF_MULTICELLULAR_ORGANISMAL_PROCESS	GO_BP	0.332588407	1	1	0.912267743	0.95682381	0.623223421
X21131600_CAMP_2010_LUM	CELL_TYPE_SPEC	0.412318709	1	1	0.98482921	0.95682381	1
PROTEIN_IMPORT	GO_BP	0.482833342	1	1	0.98482921	0.95682381	0.99288741
CARBOXYLIC_ACID_METABOLIC_PROCESS	GO_BP	0.482933873	1	1	0.986005804	0.95682381	0.99288741
KEGG_REGULATION_OF_ACTIN_CYTOSKELETON	KEGG	0.506401588	1	1	0.329689763	0.95682381	0.949689743
KEGG_ACUTE_MYELOID_LEUKEMIA	KEGG	0.776097085	1	1	0.98482921	0.95682381	0.99288741
KEGG_MAPK_SIGNALING_PATHWAY	KEGG	0.847904505	1	1	0.200361818	0.95682381	0.99288741
KEGG_BLADDER_CANCER	KEGG	0.948392385	1	1	0.98482921	0.95682381	0.99288741
Planche 2011 (normal vs tumour stroma)	BRCA_PROG_SIG	0.966614399	1	1	0.98482921	1	1
Tosolini 2001 (D1 Th17)	BRCA_PROG_SIG	0.966614399	1	1	0.98714369	0.95682381	0.99288741
Rody 2009 (MHC I)	BRCA_PROG_SIG	1	1	1	1	1	1
X11781229_PARK_HSC_MARKERS	CELL_TYPE_SPEC	1	1	1	1	0.95682381	0.903890047
X17868458_BUESS_2007_INTERFERON_RESPONSE	CELL_TYPE_SPEC	1	1	1	1	1	1
