# Supplementary material for: Extensive rewiring of epithelial-stromal co-expression networks in breast cancer
Source: Genome Biol. 2015 Jun 19;16(1):128. doi: 10.1186/s13059-015-0675-4 (PMC4471934; doi:10.1186/s13059-015-0675-4)
Supplement: Additional file 13: — Results from the manual pathology evaluation of predicted self-loop proteins by immunohistochemistry. Each row represents an evaluated protein. Column A indicates the protein’s gene symbol. Column B indicates the Antibody ID from the Human Protein Atlas. Columns C–E contain information from benign breast tissue, and columns F–J contain information from invasive breast cancer. N indicates the number of evaluable cores. The Pos column indicates the number of positive cores. The positive cases are coded as E, epithelium only; EE, epithelium and endothelial cells; ES, epithelium and stroma; and S, stroma only. (CSV 2 kb) [file 13059_2015_675_MOESM13_ESM.csv]

			Benign breast tissue			Invasive ductal carcinoma
Gene		Antibody ID	n	Pos	Comment	n	Pos ES	only E or S	Neg	Comment
UGT2B28		HPA045108	3	0		9	0	0	9 (100%)
COCH		HPA050122	2	2E	weak	8	0	0	8 (100%)
SLPI		CAB002303	3	0		8	0	0	8 (100%)
SULT4A1		HPA003129	2	0		8	0	0	8 (100%)
VGLL1		HPA042403	2	0		8	0	0	8 (100%)
MYBPC1		HPA021004	3	1E	weak	9	0	1E (11%)	8 (89%)
KRT5		CAB000129	3	2E		9	0	1E (11%)	8 (89%)	E(weak)
S100A14		HPA027613	0	0		9	0	9E (100%)	0
CLDN8		HPA060605	3	3E		5	0	5E (100%)	0
S100A2		CAB002600	0	0		8	1 (12.5 %)	7S (87.5%)	0
S100A8		HPA024372	3	3S	focal	10	2 (20 %)	2E, 2S (40%)	4 (40%)	ES (mod)
S100A7		CAB033766	2	0		9	2 (22 %)	2E (22%)	5 (56%)	E(focal to diffuse, strong), S(weak)
IFI6		HPA005543	0	0		8	2 (25%)	4E (50%)	2 (25%)	ES(rare)
CXCL13		HPA052613	3	3EE		9	3 (33%)	6E (67%)	0	ES(weak); S-predominantly endothelium and focal spindle cells
NME5		HPA044555	2	2E	weak	8	3 (37.5%)	2E (25%)	3 (37.5%)
S100P		HPA019502	3	0		8	4 (50%)	3E (37.5%)	1 (12.5%)
NDRG2		CAB017491	2	2ES		5	5 (100%)	0	0
IFIT1		HPA055380	2	2EE		8	6 (75%)	2S (25%)	0	ES(mod); S-predominantly endothelium and focal spindle cells
TOM1L1		HPA022916	2	2E		7	6 (86%)	1S (14%)	0
DSC3		HPA049265	2	2E		9	7 (78%)	0	2 (12%)	ES(weak)
SCGB2A2		HPA036184	2	2EE		9	7 (78%)	2S (12%)	0	ES(mod); S-predominantly endothelium and focal spindle cells
PDE4DIP		HPA012678	2	1E		9	7 (78%)	2E (12%)	0
ISG15		HPA004627	1	1S	weak	9	7 (78%)	2S (12%)	0
SLC7A5		HPA052673	3	3EE		8	8 (100%)	0	0
MX1		HPA030917	2	2EE		8	8 (100%)	0	0
SERPINA1		CAB073396	3	3ES		8	8 (100%)	0	0
CKS1B		HPA030762	2	2ES		8	8 (100%)	0	0
CRABP1		HPA017203	3	2ES		8	8 (100%)	0	0
ORM1		HPA046438	1	1E		10	9 (90%)	1E (10%)	0	Stronger staining at the epi-stromal interface
SERPINB5		HPA020136	2	2ES	E(weak to mod), S(strong)	10	9 (90%)	1S (10%)	0	Stronger staining at the epi-stromal interface
PSMD3		CAB017038	3	3EE	weak	9	9 (100%)	0	0
BIRC5		HPA002830	2	2ES		9	9 (100%)	0	0
C6orf108		HPA029675	2	2ES	E(mod), S(rare, weak)	9	9 (100%)	0	0
TXNL4A		Unavailable	n/a	n/a	n/a	n/a	n/a	n/a	n/a
COL2A1		CAB002214	2	0		n/a	n/a	n/a	n/a
ODAM		Unavailable	n/a	n/a	n/a	n/a	n/a	n/a	n/a
HCP5		Unavailable	n/a	n/a	n/a	n/a	n/a	n/a	n/a
DIO1		Unavailable	n/a	n/a	n/a	n/a	n/a	n/a	n/a
E-epithelium			EE -epithelium and endothelial cells				ES - epithelium and stroma			S-stroma
mod- moderate
