# Supplementary material for: Extensive rewiring of epithelial-stromal co-expression networks in breast cancer
Source: Genome Biol. 2015 Jun 19;16(1):128. doi: 10.1186/s13059-015-0675-4 (PMC4471934; doi:10.1186/s13059-015-0675-4)
Supplement: Additional file 14: — R-scripts for downloading images from the Human Protein Atlas. The zip directory contains two r scripts: the r script hpa.r is used for downloading images from the Human Protein Atlas and an example use of the script is provided in hpa_examples.r. [file 13059_2015_675_MOESM14_ESM.zip]

Archive with 2 entries (2 files):
- hpa.r
- hpa_examples.r
