# Supplementary material for: Extensive rewiring of epithelial-stromal co-expression networks in breast cancer
Source: Genome Biol. 2015 Jun 19;16(1):128. doi: 10.1186/s13059-015-0675-4 (PMC4471934; doi:10.1186/s13059-015-0675-4)
Supplement: Additional file 15: — Python script for analyzing the HPA immunohistochemistry images. This zip directory contains two python files: brown_stain_extraction.py and RGB_SVM.pk1. The image-processing code and its description are provided in the *.py file and the RGB_SVM.pk1 file contains the model parameters. [file 13059_2015_675_MOESM15_ESM.zip]

Archive with 2 entries (2 files):
- brown_stain_extraction.py
- RGB_SVM.pk1
