# Supplementary material for: Extensive rewiring of epithelial-stromal co-expression networks in breast cancer
Source: Genome Biol. 2015 Jun 19;16(1):128. doi: 10.1186/s13059-015-0675-4 (PMC4471934; doi:10.1186/s13059-015-0675-4)
Supplement: Additional file 16: — Results of computational image analysis of epithelial and stromal protein expression in the Human Protein Atlas. The zip directory contains two files, Cancer.HPA.csv and Normal.HPA.csv, which contain the results of applying the script to quantitate protein expression in the epithelium and stroma of cancer and normal samples, respectively. Each output file contains the following columns: Stroma.pixels and Epithelium.pixels (indicating the total number of pixels in the stroma and epithelium, respectively); Brown.Spots.in.Stroma and Brown.Spots.in.Epithelium (indicating the number of positively stained pixels in the epithelium and stroma, respectively); and Nucleus.Pixels.in.Stroma and Nucleus.pixels.in.Epithelium (indicating the number of pixels classified as nucleus in the stroma and epithelium, respectively). [file 13059_2015_675_MOESM16_ESM.zip]

Archive with 2 entries (2 files):
- Cancer.HPA.txt
- Normal.HPA.txt
