# Supplementary material for: Extensive rewiring of epithelial-stromal co-expression networks in breast cancer
Source: Genome Biol. 2015 Jun 19;16(1):128. doi: 10.1186/s13059-015-0675-4 (PMC4471934; doi:10.1186/s13059-015-0675-4)
Supplement: Additional file 16: — Results of computational image analysis of epithelial and stromal protein expression in the Human Protein Atlas. The zip directory contains two files, Cancer.HPA.csv and Normal.HPA.csv, which contain the results of applying the script to quantitate protein expression in the epithelium and stroma of cancer and normal samples, respectively. Each output file contains the following columns: Stroma.pixels and Epithelium.pixels (indicating the total number of pixels in the stroma and epithelium, respectively); Brown.Spots.in.Stroma and Brown.Spots.in.Epithelium (indicating the number of positively stained pixels in the epithelium and stroma, respectively); and Nucleus.Pixels.in.Stroma and Nucleus.pixels.in.Epithelium (indicating the number of pixels classified as nucleus in the stroma and epithelium, respectively). [file 13059_2015_675_MOESM16_ESM.zip › Cancer.HPA.txt]

	Gene.ID	Stroma.pixels	Epithelium.pixels	Brown.Spots.in.Stroma	Brown.Spots.in.Epithelium	Nucleus.Pixels.in.Stroma	Nucleus.pixels.in.Epithelium
1	ACE2	40988	80311	25	14	566	1529
2	ACE2	17574	48028	0	11	1200	3993
3	ACE2	112390	27630	17	7	495	302
4	ACE2	4891	117168	0	1	204	8767
5	ACE2	81293	49214	1451	1530	328	193
6	ACE2	8520	104225	292	4092	494	5474
7	AGT	10398	104942	322	2858	325	4819
8	AGT	2547	62446	0	0	71	2136
9	AGT	3435	81262	22	1473	133	5015
10	AGT	20084	11058	1479	860	626	332
11	AGT	24094	89269	100	502	1500	7182
12	AGT	2097	110969	0	0	126	6242
13	AK5	36955	59877	0	0	402	1186
14	AK5	20290	68758	431	1271	113	477
15	AK5	17772	74903	0	0	255	817
16	AK5	20238	57696	0	0	145	375
17	AK5	2978	7456	0	0	74	282
18	AK5	48138	57515	1	4	720	1732
19	APLP1	59777	53376	2398	3447	1161	1179
20	APLP1	42434	58872	48	62	546	1394
21	APLP1	15568	72214	3	3	101	1533
22	APLP1	22983	105076	2	0	65	570
23	APLP1	16496	63414	15	23	524	2105
24	APLP1	45595	77849	97	205	1282	2829
25	APOBEC3B	115675	10877	1564	158	5505	687
26	APOBEC3B	118330	10755	2870	1241	2823	124
27	APOBEC3B	50734	6467	1715	487	1509	170
28	APOBEC3B	35715	80039	860	2176	569	1586
29	APOBEC3B	107023	15510	2618	442	1684	444
30	APOBEC3B	77216	53349	1547	1375	3688	3005
31	ATHL1	125784	1934	2198	22	11119	135
32	ATHL1	113387	3267	3302	102	8975	223
33	ATHL1	137397	7584	4537	172	8331	831
34	ATHL1	138677	1392	147	11	4367	54
35	ATHL1	112992	6467	3142	359	10739	573
36	ATHL1	124881	2103	5649	126	5189	69
37	BAMBI	25581	102580	65	234	217	912
38	BAMBI	59415	49353	294	456	1070	1047
39	BAMBI	47133	37352	67	81	582	1040
40	BAMBI	24228	108652	200	454	98	671
41	BAMBI	58575	34404	68	99	142	197
42	BAMBI	39512	26210	65	47	433	730
43	BDNF	57066	43563	7	22	561	665
44	BDNF	18486	109472	5	23	220	2652
45	BDNF	103329	16994	201	140	1558	325
46	BDNF	66286	81039	2118	3918	883	1545
47	BDNF	139235	7729	13552	834	2029	100
48	BDNF	20580	54378	70	418	255	898
49	BEX1	103441	21540	25	19	1143	445
50	BEX1	5812	79227	8	185	37	766
51	BEX1	110257	4749	1270	50	1509	71
52	BEX1	9503	19750	15	46	524	907
53	BEX1	113173	7093	860	197	708	62
54	BEX1	45576	48084	37	37	1535	2071
55	CARTPT	120546	8890	3116	302	5526	524
56	CARTPT	41110	37321	805	979	1405	1259
57	CARTPT	96132	55889	612	434	6229	4594
58	CARTPT	95057	27926	604	375	3322	1757
59	CARTPT	20011	46650	33	130	1485	4237
60	CARTPT	89636	18590	456	138	5433	1285
61	CCNB2	1489	5084	0	0	40	146
62	CCNB2	8988	3865	0	0	159	76
63	CCNB2	3523	15623	0	3	35	159
64	CCNB2	37782	45224	233	87	661	1494
65	CCNB2	6449	86918	0	0	149	2122
66	CCNB2	14432	47088	3	10	137	570
67	CCNE1	59246	61365	186	342	795	833
68	CCNE1	68505	10205	68	20	616	115
69	CCNE1	8409	136948	21	292	233	6433
70	CCNE1	104840	33415	123	234	506	259
71	CCNE1	80984	17574	2	7	1659	455
72	CCNE1	70226	70227	267	315	1056	1171
73	CCNE1	78859	49435	704	784	816	520
74	CCNO	22239	79569	7	11	768	4028
75	CCNO	19954	118973	208	2892	674	4039
76	CCNO	5514	133523	0	8	413	9899
77	CCNO	118621	56575	12226	6758	2920	1293
78	CCNO	42330	80467	651	2143	4000	7629
79	CCNO	41437	119050	2386	9824	1075	3134
80	CEACAM5	36652	91259	0	0	1106	4795
81	CEACAM5	4402	7900	291	1136	36	31
82	CEACAM5	5074	98534	3	44	622	16472
83	CEACAM5	13401	23020	0	0	800	1870
84	CEACAM5	2420	128083	0	126	180	11220
85	CEACAM5	47669	88510	900	7730	1867	2858
86	CEACAM6	26175	86767	284	2781	1068	3147
87	CEACAM6	13525	22500	0	4	333	725
88	CEACAM6	6174	845	13	0	86	6
89	CEACAM6	1108	59017	0	12	12	911
90	CEACAM6	22747	553	516	27	130	3
91	CEACAM6	49294	110580	354	1014	816	2891
92	CEP55	56354	69712	444	452	171	286
93	CEP55	102250	8202	547	95	538	73
94	CEP55	69897	3423	1784	271	1133	53
95	CEP55	72950	10053	359	67	1436	322
96	CEP55	106563	566	1262	8	896	4
97	CEP55	44546	5418	926	152	1020	150
98	CHAD	36910	86600	21	187	493	2800
99	CHAD	48740	2876	428	38	294	35
100	CHAD	11825	94147	26	69	821	6115
101	CHAD	56290	69844	4472	4516	610	926
102	CHAD	34066	75729	353	1282	183	507
103	CHAD	3446	94522	7	277	85	3534
104	CHGA	2113	108437	0	0	24	4026
105	CHGA	10905	104497	0	0	265	3270
106	CHGA	17161	24552	0	0	774	1161
107	CHGA	14171	111938	0	0	322	5682
108	CHGA	7857	48606	0	0	133	1251
109	CHGA	14671	73984	0	0	329	2276
110	CKS1B	22552	118106	7	49	1028	7340
111	CKS1B	51688	104356	163	661	2107	4627
112	CKS1B	26006	0	374	0	38	0
113	CKS1B	116910	16040	3750	520	860	231
114	CKS1B	51876	21120	859	506	581	483
115	CKS1B	76099	55217	4503	3783	116	54
116	COX6C	6612	100522	163	1675	569	9909
117	COX6C	37747	79392	2193	4514	933	2677
118	COX6C	10957	126492	298	4783	308	4454
119	COX6C	81346	17689	1562	524	3132	907
120	COX6C	96917	31271	853	385	5622	2338
121	COX6C	55261	33774	2	4	903	924
122	CPB1	11774	130656	13	134	244	3054
123	CPB1	9838	87208	0	0	297	2934
124	CPB1	33749	91064	0	0	620	2255
125	CPB1	7026	84535	0	0	142	2923
126	CPB1	5060	99967	0	0	67	1654
127	CPB1	122845	4219	1312	73	982	24
128	DDX60	0	92378	0	1920	0	5802
129	DDX60	0	60063	0	6421	0	2476
130	DDX60	0	10397	0	319	0	799
131	DDX60	0	12337	0	238	0	350
132	DDX60	0	12192	0	534	0	140
133	DDX60	0	99226	0	1784	0	7582
134	DDX60	0	48819	0	2330	0	1396
135	DENND5B	0	947	0	0	0	34
136	DENND5B	0	105196	0	44	0	6830
137	DENND5B	0	79428	0	21	0	10699
138	DENND5B	0	109271	0	12	0	7870
139	DENND5B	0	103852	0	40	0	10863
140	DENND5B	0	65170	0	8	0	10777
141	DENND5B	0	71978	0	18	0	3851
142	DSC3	0	28085	0	1	0	320
143	DSC3	0	72249	0	0	0	2003
144	DSC3	0	27160	0	98	0	738
145	DSC3	0	14928	0	34	0	450
146	DSC3	0	29831	0	1	0	1430
147	DSC3	0	22893	0	107	0	1024
148	DSC3	0	88488	0	0	0	1051
149	FAM5B	6424	123425	2	25	531	11327
150	FAM5B	36170	97227	214	440	1786	7393
151	FAM5B	18961	102752	78	216	674	7998
152	FAM5B	3827	95742	11	61	260	8540
153	FAM5B	12113	24076	13	81	472	1377
154	FAM5B	29636	106911	194	534	1120	8087
155	FAM5C	96595	16994	61	39	440	425
156	FAM5C	31013	65264	45	165	473	1039
157	FAM5C	13394	100502	2	3	86	1242
158	FAM5C	42570	32604	55	69	397	563
159	FAM5C	58688	51128	124	193	1018	1326
160	FAM5C	19601	76327	39	293	271	1948
161	FOXM1	80885	34941	1043	515	2659	2097
162	FOXM1	14875	139411	3296	26272	48	345
163	FOXM1	77632	41612	549	538	533	278
164	FOXM1	11283	51033	63	594	76	383
165	FOXM1	52490	66036	292	250	5675	8405
166	FOXM1	55146	65807	1193	2212	874	1921
167	FUT5	12957	79774	0	2	1043	6024
168	FUT5	16751	69698	6	31	710	4029
169	FUT5	83073	14570	67	11	961	298
170	FUT5	14259	126482	0	1	324	2338
171	FUT5	19281	101346	4	16	337	2920
172	FUT5	5378	127173	4	47	159	3371
173	GAD1	1747	100311	0	0	109	4660
174	GAD1	5089	75341	0	0	456	5338
175	GAD1	7376	105734	0	0	428	5345
176	GAD1	95843	12878	0	0	4592	868
177	GAD1	1946	27896	0	0	214	2834
178	GAD1	9905	87327	0	0	157	5150
179	GRIA2	0	96644	0	1	0	3449
180	GRIA2	0	53704	0	0	0	645
181	GRIA2	0	4745	0	0	0	161
182	GRIA2	0	59799	0	0	0	817
183	GRIA2	0	70531	0	4509	0	1103
184	GRIA2	0	24617	0	0	0	358
185	GRIA2	0	43594	0	0	0	645
186	GSDMB	0	101718	0	0	0	2358
187	GSDMB	0	87143	0	4	0	1380
188	GSDMB	0	104499	0	14	0	2892
189	GSDMB	0	11105	0	1	0	320
190	GSDMB	0	124779	0	0	0	10425
191	GSDMB	0	31403	0	0	0	3356
192	GSDMB	0	76395	0	0	0	6581
193	IFI27	0	124579	0	71	0	6156
194	IFI27	0	121873	0	13	0	4774
195	IFI27	0	59517	0	9	0	1339
196	IFI27	0	68624	0	67	0	2032
197	IFI27	0	129548	0	71	0	6581
198	IFI27	0	65983	0	0	0	9840
199	IFI27	0	106127	0	10	0	15277
200	IFIH1	136692	24981	216	28	3597	1053
201	IFIH1	36015	115965	21	60	830	4668
202	IFIH1	7047	145250	14	65	222	7071
203	IFIH1	41648	70188	50	246	1458	4328
204	IFIH1	28423	131474	21	136	672	4096
205	IFIH1	145893	33423	3089	1463	3054	616
206	KIF20A	25298	10974	483	412	404	307
207	KIF20A	145726	3408	1946	68	783	61
208	KIF20A	59173	7181	1122	280	1659	236
209	KIF20A	106290	0	4810	0	430	0
210	KIF20A	149756	2528	7970	187	844	26
211	KIF20A	142021	0	3472	0	747	0
212	KIF4A	62811	66574	2924	4724	950	1088
213	KIF4A	125451	5406	334	8	499	44
214	KIF4A	85343	50632	1759	1975	587	473
215	KIF4A	136520	194	358	0	423	34
216	KIF4A	70515	0	173	0	410	0
217	KIF4A	103110	10181	823	279	1294	209
218	KRT6B	22467	58367	1	0	303	1502
219	KRT6B	16219	70684	3	3	1873	9085
220	KRT6B	29177	73429	76	179	1136	6263
221	KRT6B	26602	112702	0	0	1094	8303
222	KRT6B	2490	13911	1	7	86	806
223	KRT6B	112095	9460	10	0	3834	502
224	KYNU	28100	94705	1152	7108	113	485
225	KYNU	23658	68816	354	956	228	1125
226	KYNU	15319	78019	0	0	662	5192
227	KYNU	5424	121994	0	0	338	7657
228	KYNU	63419	75015	380	1314	530	572
229	KYNU	9275	17483	37	10	167	331
230	MGAM	0	96308	0	3	0	3920
231	MGAM	0	61212	0	1	0	1745
232	MGAM	0	94090	0	1	0	4098
233	MGAM	0	136944	0	0	0	5929
234	MGAM	0	142237	0	0	0	7071
235	MGAM	0	87664	0	0	0	2889
236	MGAM	0	105036	0	0	0	3147
237	MUC4	0	47934	0	4	0	2266
238	MUC4	0	130099	0	0	0	5657
239	MUC4	0	79985	0	2	0	4873
240	MUC4	0	46251	0	23	0	1720
241	MUC4	0	119555	0	2	0	13288
242	MUC4	0	77585	0	20	0	10609
243	MUC4	0	130396	0	0	0	11702
244	MYT1	3643	113711	8	248	127	5997
245	MYT1	3709	5735	5	5	242	347
246	MYT1	10518	107257	0	1	476	4058
247	MYT1	43458	49314	10	85	1148	1665
248	MYT1	10361	66857	1	4	469	4230
249	MYT1	3414	126648	0	1	345	13627
250	MYT1	8883	74871	0	12	438	3900
251	OAS1	0	21853	0	229	0	723
252	OAS1	0	0	0	0	0	0
253	OAS1	0	97705	0	11	0	5077
254	OAS1	0	56433	0	1859	0	1247
255	OAS1	0	77396	0	6	0	2779
256	OAS1	0	66805	0	0	0	2830
257	OAS1	0	67973	0	63	0	2108
258	OAS2	0	43558	0	37	0	1057
259	OAS2	0	4905	0	614	0	5
260	OAS2	0	3732	0	412	0	5
261	OAS2	0	73621	0	7066	0	53
262	OAS2	0	45726	0	74	0	487
263	OAS2	0	20963	0	1647	0	59
264	OAS2	0	64319	0	5153	0	119
265	PCDH8	0	64695	0	513	0	573
266	PCDH8	0	37572	0	127	0	816
267	PCDH8	0	37359	0	32	0	733
268	PCDH8	0	51311	0	101	0	2026
269	PCDH8	0	20249	0	70	0	193
270	PCDH8	0	49665	0	360	0	1612
271	PCDH8	0	17146	0	428	0	377
272	PIP	0	2109	0	56	0	33
273	PIP	0	27009	0	702	0	232
274	PIP	0	35272	0	145	0	1153
275	PIP	0	4243	0	33	0	175
276	PIP	0	29350	0	3639	0	211
277	PIP	0	5638	0	360	0	37
278	PIP	0	36657	0	24	0	273
279	PROCR	0	48888	0	1	0	3558
280	PROCR	0	106846	0	3	0	1793
281	PROCR	0	79091	0	1	0	3342
282	PROCR	0	92512	0	1	0	6709
283	PROCR	0	30078	0	7	0	1498
284	PROCR	0	96060	0	6	0	3757
285	PROCR	0	139288	0	6	0	21235
286	PSMD3	9948	3714	66	41	16	3
287	PSMD3	63719	61212	1042	1920	73	66
288	PSMD3	20073	46206	22	51	433	926
289	PSMD3	13145	13540	77	83	145	146
290	PSMD3	8009	31189	0	2	938	2815
291	PSMD3	116603	863	967	7	2927	24
292	RAP1GAP	0	80352	0	9252	0	1041
293	RAP1GAP	0	64886	0	14	0	5827
294	RAP1GAP	0	51900	0	2601	0	1255
295	RAP1GAP	0	6880	0	6	0	147
296	RAP1GAP	0	113093	0	0	0	5625
297	RAP1GAP	0	88313	0	3494	0	1338
298	RAP1GAP	0	31074	0	1	0	718
299	RTP4	83024	292	3786	13	851	8
300	RTP4	81311	17487	2352	788	425	105
301	RTP4	32158	17785	351	228	453	463
302	RTP4	52535	1642	474	24	524	31
303	RTP4	13477	68510	140	1229	206	748
304	RTP4	40098	37365	248	203	424	389
305	RTP4	34823	16034	590	172	734	691
306	RUNDC3A	0	84559	0	1390	0	1935
307	RUNDC3A	0	37206	0	1847	0	284
308	RUNDC3A	0	30262	0	800	0	292
309	RUNDC3A	0	81304	0	1111	0	1329
310	RUNDC3A	0	37148	0	1957	0	207
311	RUNDC3A	0	8816	0	326	0	86
312	RUNDC3A	0	35074	0	797	0	155
313	S100A7	1502	12829	0	0	3	393
314	S100A7	102516	33633	1577	1471	1112	294
315	S100A7	16313	33534	14	0	227	784
316	S100A7	23769	84228	0	0	106	606
317	S100A7	63238	58076	0	0	347	500
318	S100A7	24459	85613	0	0	678	4926
319	S100A8	97291	43927	3	12	1105	1320
320	S100A8	47720	115849	98	72	1595	16270
321	S100A8	102126	14439	319	10	3331	548
322	S100A8	53303	99827	28	28	3802	7677
323	S100A8	57312	30792	9	0	1749	2442
324	S100A8	16135	114973	22	146	526	3682
325	SCG2	5742	134747	0	3	290	6124
326	SCG2	10612	100843	0	0	314	3827
327	SCG2	83819	19005	738	256	932	308
328	SCG2	27357	82691	4	47	558	4548
329	SCG2	72338	57503	97	191	1168	1631
330	SCG2	37168	78676	75	117	1571	4311
331	SCG2	37073	24620	14	21	1417	1604
332	SERPINA3	30333	72771	71	280	428	1136
333	SERPINA3	0	2066	0	2	0	28
334	SERPINA3	98913	9582	33	10	1373	657
335	SERPINA3	63166	76246	206	462	1653	2520
336	SERPINA3	145011	27032	25287	8234	699	27
337	SERPINA3	80194	15950	1289	700	1530	390
338	TAT	45729	72641	0	0	1475	3432
339	TAT	6728	133167	0	0	372	10596
340	TAT	19419	105128	7	57	297	2503
341	TAT	28154	6535	3	2	186	70
342	TAT	22519	75329	0	0	292	1878
343	TAT	1986	82826	0	0	68	1843
344	VTCN1	44985	47934	350	314	217	376
345	VTCN1	26297	75728	71	61	659	2285
346	VTCN1	57439	33608	459	233	533	615
347	VTCN1	127342	5584	397	28	413	32
348	VTCN1	21794	39627	293	268	396	1295
349	VTCN1	112741	10791	455	73	1541	260
350	ACTA1	37813	79542	956	1500	3017	7249
351	ACTA1	55516	20304	299	80	638	400
352	ACTA1	41810	75176	805	1837	631	1782
353	ACTA1	78539	14839	549	87	2680	1001
354	ACTA1	33340	72456	1334	2072	1592	4491
355	ACTA1	649	456	1	0	26	23
356	ACVRL1	37928	13698	4	2	580	326
357	ACVRL1	7592	35300	0	0	136	1431
358	ACVRL1	92216	30397	11	0	1670	1004
359	ACVRL1	2227	56181	0	0	30	1017
360	ACVRL1	6532	147482	0	0	223	5441
361	ACVRL1	9131	98578	1	3	104	738
362	ALDOB	44493	64936	598	991	1444	1580
363	ALDOB	7141	138233	0	0	434	10104
364	ALDOB	11458	104581	0	1	537	6224
365	ALDOB	46766	98171	569	1579	1508	4089
366	ALDOB	39046	62094	57	112	1220	2456
367	ALDOB	8676	114295	16	192	392	5579
368	ALDOB	1791	131366	0	0	137	10074
369	ALS2CR8	41742	24023	152	303	1067	1140
370	ALS2CR8	116297	27410	17323	5065	499	210
371	ALS2CR8	109348	35529	12549	4641	579	214
372	ALS2CR8	98897	53169	28331	13490	24	36
373	ALS2CR8	63582	59033	278	339	1192	1875
374	ALS2CR8	106058	29262	2939	1137	1144	478
375	ARL3	137371	651	47700	249	558	0
376	ARL3	44398	55090	1557	5955	287	806
377	ARL3	77326	55033	1513	3796	376	335
378	ARL3	71048	69619	32673	22936	256	378
379	ARL3	4513	285	287	24	78	0
380	ARL3	49223	64456	2204	3993	588	1200
381	ASPM	101504	25150	797	218	456	107
382	ASPM	43136	84854	266	399	116	624
383	ASPM	46443	89720	655	1001	491	737
384	ASPM	29083	93698	61	343	305	582
385	ASPM	33017	85755	673	1896	28	85
386	ASPM	20407	73334	102	516	125	1051
387	C2orf83	5904	123098	0	13	636	13527
388	C2orf83	16180	83009	0	0	618	4324
389	C2orf83	1498	108516	0	0	106	7504
390	C2orf83	3971	23415	0	0	257	1867
391	C2orf83	13632	107831	0	4	256	3448
392	C2orf83	26043	114783	1	0	507	3882
393	CCDC102B	104380	36889	6190	3455	5877	2227
394	CCDC102B	92201	1355	1286	9	393	17
395	CCDC102B	86885	44633	6204	3607	2277	826
396	CCDC102B	86321	42518	3088	1650	4205	2345
397	CCDC102B	17171	13638	1493	1703	33	47
398	CCDC102B	25290	3843	598	127	45	9
399	CCDC102B	10929	113279	560	5613	538	5497
400	CEP170	11487	12448	800	989	279	339
401	CEP170	80624	38138	2338	1671	1458	1286
402	CEP170	71124	80400	444	705	2993	5297
403	CEP170	15688	125184	480	3514	1295	12901
404	CEP170	10956	96476	0	0	144	1689
405	CEP170	68980	25319	3121	1207	1660	639
406	CEP170	11389	125837	301	3771	868	10947
407	CFTR	37887	93108	3544	9232	1853	5523
408	CFTR	1916	0	99	0	1	0
409	CFTR	49338	64805	2136	710	2403	5884
410	CFTR	41458	47472	28	30	306	655
411	CFTR	109668	24037	2806	1528	71	13
412	CFTR	58095	78552	2	1	341	745
413	CNKSR1	47318	19863	171	91	283	97
414	CNKSR1	107518	48030	34	8	507	325
415	CNKSR1	98608	11622	472	102	658	349
416	CNKSR1	40746	85472	600	2441	145	212
417	CNKSR1	12867	21989	246	1131	134	370
418	CNKSR1	31841	105346	197	948	210	792
419	CNKSR1	24473	103301	50	310	203	1046
420	CSN2	47554	83412	925	2219	328	560
421	CSN2	42448	95218	0	2	1544	5159
422	CSN2	21324	15323	5	1	951	770
423	CSN2	64879	32609	1	8	769	2554
424	CSN2	56907	60183	16	76	1486	2753
425	CSN2	47124	80744	148	334	516	1134
426	DAZ2	56003	43556	0	0	1145	1360
427	DAZ2	1125	38264	0	0	58	1855
428	DAZ2	76075	25453	10	3	1550	896
429	DAZ2	50456	76119	0	0	969	2082
430	DAZ2	15023	19182	0	0	514	560
431	DAZ2	6420	19731	0	0	477	1594
432	DDX42	36090	92687	678	2305	77	169
433	DDX42	93370	42288	4253	2833	257	115
434	DDX42	105390	9956	1298	242	606	73
435	DDX42	36776	37852	289	424	589	804
436	DDX42	21178	33578	119	1762	84	262
437	DDX42	60018	30883	1406	1200	596	239
438	DNAL4	4185	89747	9	74	59	1503
439	DNAL4	12320	41663	0	1	706	2532
440	DNAL4	9432	63399	36	123	126	1404
441	DNAL4	42838	42276	5	10	1103	1640
442	DNAL4	23218	33077	0	0	103	320
443	DNAL4	41941	44413	443	483	762	1340
444	DPT	48911	14531	12	4	270	149
445	DPT	13885	111956	51	389	67	912
446	DPT	43234	95973	1114	2447	171	501
447	DPT	4831	231	38	6	11	0
448	DPT	25978	75159	24	96	180	876
449	DPT	29353	112029	171	705	258	1282
450	DPT	115291	11659	125	12	1866	283
451	ENTPD1	22004	111169	9	32	2863	17474
452	ENTPD1	14383	87582	7	69	837	8545
453	ENTPD1	46976	51030	81	282	2082	3013
454	ENTPD1	9382	109889	23	607	273	5351
455	ENTPD1	150427	1497	272	14	5432	112
456	ENTPD1	48019	8155	93	19	1603	321
457	ENTPD1	19695	69135	92	560	1463	6052
458	EPHB4	50406	97129	40	157	2257	7495
459	EPHB4	3487	135313	0	57	270	10298
460	EPHB4	6582	137087	7	132	420	9885
461	EPHB4	110383	38439	244	197	383	144
462	EPHB4	6693	85149	0	1	863	7406
463	EPHB4	22292	71978	39	111	209	776
464	EPM2A	4910	86947	0	0	315	4876
465	EPM2A	32027	45791	0	0	611	1266
466	EPM2A	11231	43181	1	1	173	755
467	EPM2A	32880	29873	706	978	372	436
468	EPM2A	7609	63291	0	0	153	2660
469	EPM2A	71262	47047	1711	2383	174	123
470	FOXRED2	73804	64947	175	301	1239	2131
471	FOXRED2	16422	117760	31	171	171	1783
472	FOXRED2	1703	84629	77	1687	2	719
473	FOXRED2	121634	8108	1685	300	1854	125
474	FOXRED2	16422	117760	31	171	171	1783
475	FOXRED2	25284	96610	43	262	472	3136
476	FOXRED2	44880	78693	110	331	772	2314
477	FPR3	46793	43531	22	35	465	755
478	FPR3	59039	66504	4	7	407	761
479	FPR3	29867	54968	360	878	303	892
480	FPR3	90487	10907	10	4	238	111
481	FPR3	31083	31135	6	14	111	283
482	FPR3	12789	11167	10	24	59	69
483	GABRA6	27329	26494	6	0	880	1189
484	GABRA6	2771	100551	0	6	155	4321
485	GABRA6	35969	59792	12	88	1023	2433
486	GABRA6	79195	32053	9	1	600	549
487	GABRA6	73596	28573	0	0	1252	678
488	GABRA6	11855	76457	1	11	563	3967
489	GNAS	41481	91220	401	758	875	2736
490	GNAS	42719	86535	0	0	541	2371
491	GNAS	30408	104082	1157	4367	44	240
492	GNAS	6829	107354	0	3	346	5956
493	GNAS	22169	113146	172	737	895	5001
494	GNAS	39614	54554	448	1113	655	1148
495	HHIPL2	1098	1616	0	1	42	49
496	HHIPL2	34671	84786	0	0	206	2782
497	HHIPL2	94401	33294	0	28	2083	1882
498	HHIPL2	11683	75862	0	0	761	4932
499	HHIPL2	5612	69468	0	0	450	4558
500	HHIPL2	5004	111722	0	1	260	5034
501	HIST1H1B	7568	7888	19	17	333	374
502	HIST1H1B	110385	10192	1811	281	1998	214
503	HIST1H1B	67016	37672	3	4	1605	1009
504	HIST1H1B	21490	53794	17	42	1201	4082
505	HIST1H1B	48013	102416	227	619	1339	3022
506	HIST1H1B	113082	489	238	0	1468	18
507	HSPA12A	6107	123329	26	379	317	6201
508	HSPA12A	109957	3807	26	2	875	36
509	HSPA12A	21092	35211	32	53	373	862
510	HSPA12A	100647	1208	705	2	2893	46
511	HSPA12A	39132	15855	13	8	1653	866
512	HSPA12A	9054	65943	2	4	399	2660
513	HSPA12A	101144	14879	195	24	814	191
514	HTR2A	108691	11399	0	0	1903	444
515	HTR2A	7785	119490	0	0	93	1522
516	HTR2A	96998	27689	0	0	719	545
517	HTR2A	39536	95592	0	4	352	1433
518	HTR2A	8527	42573	1	0	222	1596
519	HTR2A	11216	77227	1	1	839	6616
520	IPCEF1	88644	33297	955	827	535	396
521	IPCEF1	98666	14111	1162	416	592	136
522	IPCEF1	90887	44172	689	904	312	333
523	IPCEF1	85451	20969	2296	1773	508	94
524	IPCEF1	7518	100653	321	4144	108	1323
525	IPCEF1	44436	55538	189	403	539	898
526	IPCEF1	32873	63972	184	774	315	922
527	KCNA1	38006	50438	12	26	1775	3741
528	KCNA1	95987	45000	658	345	2804	1491
529	KCNA1	78604	13601	14	2	346	391
530	KCNA1	83736	18923	554	144	477	159
531	KCNA1	28102	122294	84	127	428	3632
532	KCNA1	54799	83634	349	498	1676	3521
533	KCNQ4	64459	27281	19	0	714	2594
534	KCNQ4	21308	108104	0	14	476	3302
535	KCNQ4	39114	40756	10	17	699	1755
536	KCNQ4	33602	101683	5	7	852	4435
537	KCNQ4	44607	88071	0	0	980	2747
538	KCNQ4	59434	84310	0	0	786	1916
539	KCNQ4	75177	41787	6	0	1132	2819
540	NPPC	112355	20462	787	340	494	160
541	NPPC	53160	83425	15	75	450	1412
542	NPPC	90848	37211	1327	867	2021	964
543	NPPC	42893	75307	186	338	401	1275
544	NPPC	94286	49471	38	107	232	307
545	NPPC	81932	30922	178	97	510	435
546	NPPC	67362	51605	217	360	448	578
547	PGAP1	49635	61749	29	65	813	1368
548	PGAP1	41038	60765	45	123	791	1672
549	PGAP1	79160	41699	52	27	1974	1512
550	PGAP1	68335	43645	80	68	2040	1660
551	PGAP1	1390	101029	6	100	83	6517
552	PGAP1	6536	87489	42	328	326	4875
553	PGAP1	8972	75987	2	23	361	4553
554	PLCL1	31355	21522	235	203	378	348
555	PLCL1	118062	24221	731	361	237	84
556	PLCL1	120277	19418	1322	310	268	70
557	PLCL1	91588	20093	1304	455	466	134
558	PLCL1	97560	31984	146	164	464	312
559	PLCL1	80651	32272	1262	677	413	259
560	PNMA2	22832	78251	0	1	742	3443
561	PNMA2	12207	136508	0	0	671	9411
562	PNMA2	13656	134228	0	0	360	6164
563	PNMA2	32741	102262	1	0	929	4802
564	PNMA2	10330	123007	0	0	719	10898
565	PNMA2	46942	60031	0	0	404	1136
566	PPEF1	68734	24676	1101	476	820	412
567	PPEF1	32363	1771	468	57	596	10
568	PPEF1	95613	24221	13554	2577	176	94
569	PPEF1	85177	12326	9253	1186	208	30
570	PPEF1	117037	18137	14975	3274	230	36
571	PPEF1	31338	61691	333	3713	416	1654
572	PPEF1	89817	8648	2243	324	1004	120
573	PPP1R14D	6434	130447	3	82	866	25501
574	PPP1R14D	54813	73396	54	68	1852	9474
575	PPP1R14D	20410	98869	1	1	545	4382
576	PPP1R14D	27668	41769	0	1	351	2149
577	PPP1R14D	11316	149202	14	75	1671	28001
578	PPP1R14D	8852	114130	17	185	524	7209
579	PPP1R14D	41417	66777	4	4	1076	4213
580	PRDM12	5546	135792	4	66	357	11501
581	PRDM12	5360	139223	1	3	665	18424
582	PRDM12	1921	77702	0	0	131	10246
583	PRDM12	5677	77712	0	2	472	6830
584	PRDM12	24027	99947	0	1	2025	11809
585	PRDM12	1427	64878	0	0	165	8046
586	PRDM12	3114	87944	0	19	253	7061
587	RNASE1	11496	81023	68	221	130	1255
588	RNASE1	26547	52327	510	1977	1704	3307
589	RNASE1	26547	52327	510	1977	1704	3307
590	RNASE1	41305	7084	67	11	1020	273
591	RNASE1	34646	14068	0	0	917	449
592	RNASE1	45510	69027	13	19	1867	3794
593	RNASE1	90398	21728	1528	634	2500	599
594	SCN11A	9902	66930	3	36	134	1261
595	SCN11A	5435	133249	2	22	278	6610
596	SCN11A	60469	76119	4	4	388	1286
597	SCN11A	14739	104674	4	47	151	1579
598	SCN11A	19711	5192	39	55	434	221
599	SCN11A	9824	19892	3	46	380	741
600	SCN11A	11618	120737	9	64	128	1696
601	SERPINB5	88734	40917	740	523	2396	1489
602	SERPINB5	70265	31623	61	21	1283	852
603	SERPINB5	69574	43050	134	323	685	1126
604	SERPINB5	54220	45112	71	31	1077	2040
605	SERPINB5	35957	32337	2	0	390	527
606	SERPINB5	125170	16376	8106	2404	189	62
607	SERPINB5	88441	20170	57	9	869	270
608	SFTPB	40675	86133	0	0	4014	10300
609	SFTPB	35840	34448	0	0	527	2158
610	SFTPB	71654	17538	17	5	2357	844
611	SFTPB	46061	66022	0	1	1503	3795
612	SFTPB	4488	122780	0	0	648	11999
613	SFTPB	27126	60340	15	43	586	1989
614	SFTPB	33409	29613	17	30	2751	2882
615	SLC4A10	14451	99807	13	59	407	4650
616	SLC4A10	8390	97342	24	164	252	4114
617	SLC4A10	36748	113045	10	37	286	1854
618	SLC4A10	26766	57676	5	13	478	2420
619	SLC4A10	22561	95809	9	20	508	5312
620	SLC4A10	69258	69565	35	20	1211	2386
621	SPINK1	7572	112429	0	0	341	4782
622	SPINK1	45819	75190	0	0	690	3056
623	SPINK1	9388	114204	0	1	301	7443
624	SPINK1	20642	22365	0	0	236	666
625	SPINK1	88889	3616	242	39	1629	79
626	SPINK1	15069	24452	0	0	1016	1376
627	STAP1	24235	82293	18	83	1529	5857
628	STAP1	3852	141908	2	88	454	20117
629	STAP1	9383	101654	4	39	473	5780
630	STAP1	62901	42787	2185	1745	2088	1439
631	STAP1	83163	51048	63	44	1211	1564
632	STAP1	21623	111030	1	16	281	1663
633	STAP1	57355	29549	219	137	1697	1822
634	STXBP2	74746	44298	497	463	2004	1485
635	STXBP2	44921	60996	54	81	737	2007
636	STXBP2	7204	6800	19	41	153	235
637	STXBP2	34208	94252	40	83	1229	4376
638	STXBP2	29242	10864	269	100	316	271
639	STXBP2	43897	19282	201	246	1039	931
640	SULT1E1	30451	124913	2	4	472	4458
641	SULT1E1	15664	100384	0	0	523	5033
642	SULT1E1	9861	93423	0	0	578	6626
643	SULT1E1	28123	108473	0	0	864	5652
644	SULT1E1	37403	71780	3	4	843	3518
645	SULT1E1	1952	91790	0	0	87	3955
646	SULT1E1	27114	71514	7	9	660	2154
647	SYNPO2L	101566	1475	54	5	2207	61
648	SYNPO2L	1177	63269	0	3	90	4410
649	SYNPO2L	54321	37268	20	55	748	789
650	SYNPO2L	62953	46878	17	11	2943	3440
651	SYNPO2L	65257	38036	21	19	2809	2533
652	SYNPO2L	87850	45185	7	6	1807	1921
653	TEX12	15945	19822	0	0	1147	3407
654	TEX12	25591	46115	0	0	450	1360
655	TEX12	6724	29033	0	0	301	3522
656	TEX12	86931	29126	0	0	1315	879
657	TEX12	70227	72821	0	0	915	1849
658	TEX12	29563	74316	2	0	296	3826
659	TP53	52433	50666	220	175	1868	3768
660	TP53	9459	122712	36	524	298	4035
661	TP53	94469	14077	8633	2281	146	44
662	TP53	69631	60390	20	37	5260	6145
663	TP53	99356	249	238	2	190	5
664	TP53	79581	49453	166	100	4822	4157
665	TP53	18594	103249	13	26	457	5702
666	ZP2	29261	83229	0	3	878	2707
667	ZP2	1662	22875	0	1	45	1109
668	ZP2	30943	82266	33	199	1318	4114
669	ZP2	35113	67845	14	46	1332	4522
670	ZP2	40712	80952	47	88	1441	3179
671	ZP2	43190	112348	20	82	4379	14989
672	ZP2	95169	4364	61	3	1321	78
