# Supplementary material for: Extensive rewiring of epithelial-stromal co-expression networks in breast cancer
Source: Genome Biol. 2015 Jun 19;16(1):128. doi: 10.1186/s13059-015-0675-4 (PMC4471934; doi:10.1186/s13059-015-0675-4)
Supplement: Additional file 16: — Results of computational image analysis of epithelial and stromal protein expression in the Human Protein Atlas. The zip directory contains two files, Cancer.HPA.csv and Normal.HPA.csv, which contain the results of applying the script to quantitate protein expression in the epithelium and stroma of cancer and normal samples, respectively. Each output file contains the following columns: Stroma.pixels and Epithelium.pixels (indicating the total number of pixels in the stroma and epithelium, respectively); Brown.Spots.in.Stroma and Brown.Spots.in.Epithelium (indicating the number of positively stained pixels in the epithelium and stroma, respectively); and Nucleus.Pixels.in.Stroma and Nucleus.pixels.in.Epithelium (indicating the number of pixels classified as nucleus in the stroma and epithelium, respectively). [file 13059_2015_675_MOESM16_ESM.zip › Normal.HPA.txt]

	Gene.ID	Stroma.pixels	Epithelium.pixels	Brown.Spots.in.Stroma	Brown.Spots.in.Epithelium	Nucleus.Pixels.in.Stroma	Nucleus.pixels.in.Epithelium
1	AGT	7832	15246	13	0	470	841
2	AGT	105630	31490	7	3	352	118
3	AGT	8126	57144	1	0	259	2536
4	AGT	0	215	0	0	0	29
5	AGT	31190	17394	2	0	1874	1496
6	AGT	45574	22507	9	2	198	295
7	AGT	2811	37529	0	0	142	1422
8	AK5	12916	77751	29	878	621	5088
9	AK5	4596	845	25	0	35	5
10	AK5	19318	62016	0	42	952	4597
11	AK5	6126	14491	14	20	48	141
12	AK5	48594	7418	0	0	338	208
13	AK5	25182	57784	2	17	770	4578
14	AK5	32827	18033	77	149	1365	1244
15	APLP1	30166	57538	38	88	389	1115
16	APLP1	25923	3801	276	297	248	55
17	APLP1	18599	37919	12	10	306	986
18	APLP1	6068	28244	12	77	104	712
19	APLP1	11548	13213	5	14	206	410
20	APLP1	2243	49539	0	0	53	1263
21	APLP1	6234	9886	17	29	116	278
22	APOBEC3B	9695	6606	24	17	918	759
23	APOBEC3B	35845	34929	313	1267	946	1133
24	APOBEC3B	5900	49394	83	818	489	3463
25	ATHL1	35608	66929	421	1992	1408	1687
26	ATHL1	30007	66100	1	124	1103	3797
27	BAMBI	48154	41858	52	168	151	454
28	BAMBI	59758	25919	24	10	88	165
29	BDNF	66305	47004	360	1511	747	947
30	BDNF	115967	15767	56	303	528	295
31	BDNF	13591	18404	151	855	98	197
32	BDNF	12361	30681	22	108	285	821
33	BDNF	101285	24518	35	38	634	873
34	BDNF	23687	112365	7	58	353	5343
35	BDNF	17776	17037	224	760	471	216
36	BEX1	20048	28560	21	32	407	556
37	BEX1	69654	6255	2028	441	949	34
38	BEX1	7460	22200	30	93	680	2162
39	BEX1	8558	8913	0	0	132	174
40	BEX1	38676	22819	2334	3574	853	298
41	CARTPT	61250	8773	358	17	1709	413
42	CARTPT	41131	5687	329	74	2294	378
43	CARTPT	51463	1587	1635	91	659	15
44	CCNB2	4575	25490	0	0	44	242
45	CCNB2	5326	7190	5	17	324	922
46	CCNB2	12500	34925	0	2	115	1329
47	CCNB2	3193	4849	0	0	100	162
48	CCNB2	3246	6320	2	3	143	374
49	CCNB2	15726	15861	2	10	303	818
50	CCNE1	12086	5348	3	7	77	227
51	CCNE1	17035	0	2	0	35	0
52	CCNE1	43497	40108	92	115	2239	2872
53	CCNE1	54274	17459	171	93	1897	807
54	CCNE1	74466	18682	2	1	1011	1041
55	CCNE1	6722	43336	0	0	160	2230
56	CCNO	7582	22382	26	426	235	899
57	CCNO	79272	69945	86	295	2848	4471
58	CCNO	28648	10578	402	171	139	84
59	CCNO	54569	13567	793	991	180	41
60	CCNO	6346	66258	0	0	418	6973
61	CCNO	3377	56826	0	1	240	5394
62	CCNO	2249	28428	0	215	466	3437
63	CEACAM5	572	9496	0	0	19	191
64	CEACAM5	1736	16377	0	5	25	537
65	CEACAM5	30953	7244	1	0	549	373
66	CEACAM5	11341	8033	1	2	247	480
67	CEACAM5	713	1239	0	0	6	4
68	CEACAM5	14425	28917	0	0	339	3356
69	CEACAM5	1202	544	0	0	112	102
70	CEACAM6	513	2774	0	4	5	168
71	CEACAM6	572	9496	0	0	19	191
72	CEACAM6	11341	8033	1	2	247	480
73	CEACAM6	1736	16377	0	5	25	537
74	CEACAM6	2219	2838	1	3	75	146
75	CEACAM6	614	4607	1	2	7	58
76	CEP55	2311	30361	0	4	353	5973
77	CEP55	4942	46971	26	224	491	6420
78	CHGA	25195	71272	0	0	1127	4895
79	CHGA	25259	101001	0	0	415	3155
80	CHGA	7755	31763	0	0	467	3422
81	CHGA	3869	86059	1	7	264	5611
82	CHGA	5372	23840	0	1	524	2709
83	CHGA	13015	25141	0	0	561	2604
84	CHGA	21430	87364	0	0	824	5265
85	CKS1B	2282	610	89	33	6	0
86	CKS1B	32042	9131	663	457	291	29
87	CKS1B	48976	24576	15	46	520	1206
88	COX6C	13678	50483	102	391	1062	6454
89	COX6C	48201	65235	2	140	225	2377
90	COX6C	36646	9094	582	467	1359	343
91	COX6C	53192	37814	109	188	881	1282
92	CPB1	9928	8196	0	0	283	182
93	CPB1	5235	4037	0	0	107	179
94	CPB1	1863	70632	0	1	57	1743
95	CPB1	9276	31600	0	1	696	3572
96	CPB1	15775	31903	0	4	81	556
97	CPB1	15316	30186	0	1	221	869
98	CPB1	1890	24789	0	0	82	1243
99	DDX60	19553	21401	545	655	306	664
100	DDX60	1770	38669	334	5879	21	1119
101	DDX60	37369	22300	178	242	743	885
102	DDX60	27927	56378	1136	3327	743	1542
103	DDX60	70121	28172	377	959	1260	557
104	DDX60	23276	49903	191	1942	1442	2372
105	DENND1B	92777	20689	640	107	2613	1291
106	DENND1B	11048	42131	163	1124	1479	5276
107	DENND1B	3147	79221	14	159	96	3562
108	DENND1B	5913	10223	184	367	698	1121
109	DSC3	5011	9740	0	0	374	1175
110	DSC3	29527	16030	0	0	251	2065
111	DSC3	6771	2931	0	0	36	45
112	DSC3	1211	46753	0	1	63	3166
113	DSC3	2733	49632	0	0	157	2634
114	DSC3	1705	25409	0	0	11	580
115	DSC3	9621	38550	1	3	1054	3692
116	FAM5B	130285	13562	0	1	1168	217
117	FAM5B	11993	68748	0	1	251	2809
118	FAM5B	5928	42523	0	0	239	2644
119	FAM5C	11521	25373	2	2	430	1322
120	FAM5C	35572	28505	120	190	1068	1067
121	FAM5C	17238	29896	10	14	653	1623
122	FOXM1	12381	6996	87	177	199	123
123	FOXM1	9224	15467	2	35	150	398
124	FOXM1	26781	13115	41	100	559	376
125	FOXM1	65314	29493	16	45	251	161
126	FOXM1	4637	3684	110	152	9	3
127	FOXM1	1797	29322	0	0	31	984
128	FOXM1	174	587	0	0	22	74
129	FUT5	14338	26564	6	26	854	1231
130	FUT5	9502	14536	24	24	623	1169
131	GAD1	13475	94366	0	0	565	5559
132	GAD1	9627	742	0	0	145	79
133	GAD1	2939	44700	0	0	209	4643
134	GAD1	6788	28067	0	0	167	1352
135	GRIA2	44746	21916	643	400	2670	1583
136	GRIA2	116633	18972	234	189	921	1455
137	GRIA2	4433	0	2	0	58	0
138	GRIA2	111353	36966	308	683	406	1294
139	GRIA2	37767	27606	186	241	552	2330
140	GRIA2	24286	20750	0	2	939	2556
141	GRIA2	14987	28374	9	55	733	3319
142	GSDMB	1210	5356	0	0	104	471
143	GSDMB	20034	71928	8	3	828	3818
144	GSDMB	7599	32236	0	0	163	861
145	GSDMB	3759	90479	0	0	84	4473
146	GSDMB	37931	17987	25	33	134	215
147	GSDMB	30333	34415	9	5	243	780
148	GSDMB	4257	39662	0	0	159	2646
149	IFI27	2764	19102	0	7	9	1350
150	IFI27	4598	26168	0	0	286	1815
151	IFI27	21703	17855	0	11	225	688
152	IFI27	19851	59644	0	0	512	1891
153	IFI27	13203	25344	0	0	227	1131
154	IFIH1	130174	20489	199	40	17896	3360
155	KIF20A	30317	12881	341	297	596	162
156	KIF20A	50425	3017	558	37	1594	250
157	KIF20A	28955	4519	818	179	312	126
158	KIF20A	35515	529	1391	29	289	0
159	KIF4A	2221	10092	1	99	12	161
160	KIF4A	34404	16567	2	5	1179	815
161	KIF4A	45079	12376	40	91	253	185
162	KRT6B	4241	71546	0	0	346	6659
163	KRT6B	26966	63669	1	1	215	1143
164	KRT6B	4745	41369	0	23	537	5180
165	KRT6B	20876	57268	10	16	120	1240
166	KYNU	45886	20759	92	189	343	286
167	KYNU	32795	22101	0	0	355	1059
168	KYNU	2579	12571	4	37	172	1178
169	KYNU	23745	1689	298	20	553	38
170	KYNU	40614	47961	0	0	175	1379
171	KYNU	25909	101821	0	4	560	7151
172	KYNU	96750	13193	203	532	603	307
173	MGAM	45975	40019	3	4	1439	3044
174	MGAM	1913	36794	0	4	185	3073
175	MGAM	52077	69863	1	0	1209	4136
176	MUC4	21643	28617	9	14	845	4126
177	MUC4	45162	85423	0	2	746	7917
178	MUC4	38127	1965	0	0	129	89
179	MYBPC1	23776	27104	0	0	249	1601
180	MYBPC1	4514	19400	0	0	11	228
181	MYBPC1	30140	19186	2	0	164	584
182	MYBPC1	86973	49133	0	2	2277	2883
183	MYBPC1	8500	14495	0	0	7	98
184	MYBPC1	6018	7513	0	0	217	361
185	MYT1	431	18222	0	0	30	793
186	MYT1	2326	75117	0	5	90	3358
187	MYT1	15329	22574	2	9	200	825
188	MYT1	76868	15677	0	2	370	604
189	MYT1	7700	49814	0	6	464	2647
190	MYT1	7588	10862	0	3	829	1064
191	MYT1	0	0	0	0	0	0
192	OAS1	5653	49118	0	14	414	4287
193	OAS1	10751	69009	1	4	335	2952
194	OAS1	4568	65224	0	0	329	4581
195	OAS1	33311	11012	347	173	1051	346
196	OAS1	6358	44251	1	1	339	2858
197	OAS1	8705	83651	0	3	531	5618
198	OAS1	2398	73447	7	13	151	6217
199	OAS2	35534	27557	661	2367	130	83
200	OAS2	13961	12708	65	32	338	419
201	OAS2	1885	4177	1	1	97	338
202	PCDH8	84530	16107	53	298	393	527
203	PCDH8	48569	37044	1249	2461	314	344
204	PROCR	11195	43440	2	5	157	876
205	PROCR	6411	49271	1	24	146	1457
206	PSMD3	50257	12941	17	58	301	244
207	PSMD3	30540	10062	0	0	1224	665
208	PSMD3	28225	1870	3	3	132	69
209	PSMD3	10043	9802	0	0	143	424
210	PSMD3	92827	13357	10	125	364	272
211	PSMD3	24518	55625	8	40	469	1511
212	RAP1GAP	28614	35717	6	8	8657	10931
213	RAP1GAP	14628	27026	117	1410	246	320
214	RAP1GAP	51452	6415	82	256	515	105
215	RAP1GAP	26424	8478	0	0	101	63
216	RAP1GAP	37175	11242	38	185	292	283
217	RAP1GAP	21983	95543	1	7	5066	25486
218	RAP1GAP	28415	21812	1	2	82	169
219	RTP4	68108	6598	1302	115	1379	257
220	RTP4	5214	2343	224	180	164	56
221	RTP4	10141	22326	399	1617	55	51
222	RUNDC3A	74806	17492	847	1648	508	69
223	RUNDC3A	54193	29555	232	1041	478	367
224	S100A7	2447	68554	0	0	147	3634
225	S100A7	569	688	0	0	36	33
226	S100A7	5297	19981	0	0	272	2644
227	S100A7	50557	25269	0	0	54	220
228	S100A7	50557	25269	0	0	54	220
229	S100A7	396	14571	0	1	14	763
230	S100A7	1457	42154	0	0	225	7000
231	S100A8	63415	27663	2	4	461	562
232	S100A8	7188	3307	3	6	78	72
233	S100A8	66444	23765	2	1	2764	1913
234	S100A8	8418	59034	0	0	614	5071
235	S100A8	61916	61620	3	12	2188	7417
236	S100A8	13786	13933	1	1	52	202
237	SCG2	53215	47302	4	5	879	1315
238	SCG2	0	0	0	0	0	0
239	SCG2	0	0	0	0	0	0
240	SERPINA3	9225	74211	19	173	374	4965
241	SERPINA3	39644	66911	2	5	945	3696
242	SERPINA3	23925	108650	3	23	4490	21120
243	SERPINA3	129049	10647	295	59	6171	932
244	SERPINA3	13343	96400	8	183	2774	19829
245	SERPINA3	33538	53559	43	447	353	1180
246	SERPINA3	68815	29823	1	0	116	76
247	SLC27A2	56121	55970	3	9	629	3156
248	SLC27A2	14085	49379	1	3	201	2447
249	SLPI	4767	6264	1	0	582	819
250	SLPI	21064	9844	0	0	46	169
251	SLPI	5233	5024	0	0	724	915
252	SLPI	1139	6443	0	0	3	142
253	SLPI	290	3245	0	0	10	76
254	SLPI	65009	89005	1	2	6132	10200
255	STC1	120432	2639	168	14	632	62
256	STC1	110878	13141	28	17	928	446
257	STC1	54122	21708	67	78	393	592
258	STC1	68693	17664	1094	797	135	100
259	UBE2C	365	1979	0	2	7	30
260	UBE2C	68273	48995	11	175	269	1325
261	UBE2C	1528	86	73	5	5	0
262	UBE2C	15331	60684	49	250	1207	4977
263	UBE2C	14826	12709	1	0	28	23
264	UBE2C	37775	5976	197	54	311	70
265	UBE2C	13914	2635	50	31	222	47
266	VTCN1	8232	14397	13	24	344	672
267	VTCN1	1018	288	7	0	21	6
268	VTCN1	12563	47123	12	100	389	2035
269	VTCN1	46190	42720	18	68	874	936
270	ACTA1	8210	31439	30	239	1284	5385
271	ACTA1	77429	0	123	0	3265	0
272	ACTA1	92722	9045	814	326	4123	377
273	ACTA1	37982	47156	23	67	372	1051
274	ACTA1	34107	18284	914	549	3156	2145
275	ACTA1	100112	9195	2269	638	1673	157
276	ACVRL1	3354	10921	0	0	58	377
277	ACVRL1	9618	14923	0	0	26	511
278	ACVRL1	10224	14747	0	2	449	1725
279	ALDOB	19740	72410	1	2	1718	9304
280	ALDOB	154	6852	0	1	13	684
281	ALDOB	41244	74531	0	0	867	3670
282	ALS2CR8	53904	17318	850	1125	193	96
283	ALS2CR8	15566	11825	215	429	38	27
284	ALS2CR8	17756	68264	51	314	144	1133
285	ARL3	11335	1043	98	2	239	47
286	ARL3	16888	34154	137	201	789	2693
287	ARL3	37994	964	266	6	710	31
288	ASPM	42168	36902	0	3	401	1007
289	ASPM	57396	56513	74	934	184	270
290	ASPM	8605	23471	1	2	143	502
291	ASPM	6958	56923	0	14	38	1727
292	ASPM	35246	26644	109	632	135	126
293	ASPM	60197	5187	332	92	304	35
294	C2orf83	16559	51261	3	32	312	1342
295	C2orf83	11699	35185	2	22	197	1651
296	CCDC102B	19279	48760	200	679	1437	3776
297	CCDC102B	4078	18388	208	1236	206	805
298	CCDC102B	75583	13362	3343	580	4024	1096
299	CCDC102B	11206	6895	15	16	225	203
300	CCDC102B	37148	19223	217	449	383	152
301	CEP170	14277	3394	4	3	262	98
302	CEP170	8168	61571	0	16	195	2587
303	CEP170	51722	29191	1870	3733	884	361
304	CEP170	67026	73534	0	0	2021	3648
305	CEP170	20262	72271	5	45	214	1619
306	CEP170	38410	14317	50	42	967	459
307	CFTR	26051	79638	44	95	1057	3991
308	CFTR	16784	97243	16	212	547	5145
309	CFTR	54084	7159	1348	854	231	14
310	CFTR	64803	52299	3	128	922	2928
311	CFTR	13163	21604	84	213	119	209
312	CFTR	8213	1109	352	87	26	4
313	CNKSR1	7192	28192	9	62	17	215
314	CSN2	21889	39508	4	14	1097	2767
315	CSN2	1689	1629	0	0	151	153
316	CSN2	613	30072	0	0	21	2575
317	CSN2	76563	27494	193	1075	227	200
318	CSN2	1086	338	2	1	69	25
319	CSN2	55011	13753	141	369	122	42
320	DAZ2	6248	53461	0	0	342	3568
321	DAZ2	20962	70850	0	1	635	3530
322	DAZ2	77890	49294	0	0	924	1434
323	DDX42	62716	5329	290	192	86	8
324	DDX42	7008	18294	23	55	126	358
325	DDX42	54622	29640	116	338	270	225
326	DDX42	73062	17114	593	618	323	41
327	DDX42	97880	4679	66	79	990	35
328	DDX42	113302	2298	512	101	123	4
329	DNAL4	2872	10164	0	0	15	84
330	DNAL4	1589	4889	0	0	6	16
331	DNAL4	1710	4008	0	0	13	78
332	DPT	81425	13592	147	319	489	318
333	DPT	42062	14815	710	433	416	186
334	DPT	27308	28934	18	47	284	691
335	ENTPD1	9269	8997	155	204	220	299
336	ENTPD1	22671	101616	0	0	1214	7295
337	ENTPD1	105164	9251	147	168	118	154
338	ENTPD1	22665	111750	2	84	1065	5742
339	ENTPD1	21452	92351	18	89	1776	9433
340	EPHB4	18407	9805	35	88	150	102
341	EPHB4	16292	8915	3	9	114	208
342	EPHB4	9338	6969	56	86	47	96
343	EPHB4	167027	9314	45	32	113	67
344	EPHB4	99642	51699	198	882	431	1137
345	EPHB4	100132	12026	18	6	305	564
346	EPM2A	28170	42578	0	17	1198	2251
347	EPM2A	4993	69493	0	0	175	2076
348	EPM2A	38407	65618	1	0	557	1597
349	EPM2A	40590	65503	0	0	1187	2798
350	FOXRED2	15637	24826	128	772	228	500
351	FOXRED2	13433	39518	7	106	113	1411
352	FOXRED2	40101	59229	594	1084	1577	2546
353	FOXRED2	25329	60517	57	284	141	1672
354	FOXRED2	39123	46210	49	161	726	1413
355	FOXRED2	17000	16761	91	298	211	295
356	FPR3	57592	37878	7	116	309	582
357	FPR3	3038	9009	23	10	106	361
358	FPR3	22130	49932	20	62	145	773
359	GABRA6	5108	49213	0	2	172	1632
360	GABRA6	15142	60783	0	1	1010	5116
361	GABRA6	1839	50982	0	8	224	6785
362	GABRA6	6515	40495	0	7	473	3651
363	GABRA6	6558	64348	0	11	447	4003
364	GABRA6	12499	36718	3	11	791	2769
365	GNAS	292	3738	0	0	0	13
366	GNAS	46078	26015	0	2	1577	1762
367	GNAS	55732	2505	69	88	74	34
368	GNAS	82793	4752	39	45	256	88
369	GNAS	21831	9034	2	0	321	243
370	GNAS	111176	3440	180	179	272	36
371	HHIPL2	38973	91621	0	4	224	1303
372	HHIPL2	7483	26430	0	1	301	1406
373	HIST1H1B	111383	42099	2	24	1086	2138
374	HIST1H1B	7760	50155	28	305	519	3976
375	HIST1H1B	23891	75800	61	330	1739	8530
376	HIST1H1B	7585	27827	4	9	228	958
377	HSPA12A	6835	22055	3	23	391	1413
378	HSPA12A	6500	60276	2	21	400	4162
379	HSPA12A	60325	7648	46	0	5226	967
380	HTR2A	3430	15530	0	2	126	805
381	HTR2A	35461	35665	0	0	805	1604
382	IPCEF1	39855	23000	6	34	282	562
383	IPCEF1	28972	14618	37	52	297	348
384	IPCEF1	31139	42846	8	41	251	2175
385	KCNA1	17124	85615	0	0	61	3564
386	KCNA1	122204	5109	85	89	272	81
387	KCNA1	19728	6275	216	100	407	165
388	KCNA1	30677	65024	1	0	1566	4276
389	KCNA1	20906	13691	2	1	1434	1388
390	KCNA1	46781	24880	283	646	360	282
391	KCNQ4	14336	24051	10	46	302	1844
392	KCNQ4	19003	5053	0	1	107	283
393	KCNQ4	70244	42371	18	20	1283	3257
394	NPPC	9969	13989	19	122	79	204
395	NPPC	8756	9169	3	17	176	314
396	NPPC	18535	16822	186	433	148	125
397	PGAP1	33594	70789	21	87	392	1797
398	PGAP1	5963	4756	5	5	385	387
399	PGAP1	46296	72887	44	94	726	2650
400	PLCL1	25814	21665	138	170	190	311
401	PLCL1	16166	20959	443	1448	48	52
402	PNMA2	30170	55687	0	0	351	3012
403	PNMA2	22893	76697	0	0	43	396
404	PNMA2	62582	57954	0	1	342	1822
405	PPEF1	7218	9136	202	736	50	96
406	PPEF1	9856	6518	42	60	18	38
407	PPEF1	19973	13184	250	2069	392	121
408	PPP1R14D	10017	49164	0	57	182	2214
409	PRDM12	2077	32942	0	0	397	6700
410	PRDM12	1482	72112	0	0	22	3828
411	PRDM12	5741	36166	0	0	234	2070
412	RNASE1	39596	35220	16	61	482	863
413	RNASE1	10202	16443	26	47	373	946
414	RNASE1	35436	56771	5	5	393	1259
415	RNASE1	43955	67442	4	6	1005	3217
416	RNASE1	14663	29229	4	122	541	1745
417	RNASE1	13385	31313	20	44	438	1216
418	SCN11A	2839	64165	0	61	239	5631
419	SCN11A	17634	26570	2	27	441	1173
420	SCN11A	36225	41206	80	189	1064	2251
421	SERPINB5	0	0	0	0	0	0
422	SERPINB5	5112	1491	86	20	29	23
423	SERPINB5	15049	29960	394	1325	45	164
424	SERPINB5	58783	29168	219	1157	493	538
425	SERPINB5	3517	1161	38	30	83	35
426	SERPINB5	89493	11993	88	174	418	201
427	SFTPB	19896	88044	0	0	1292	6883
428	SFTPB	7434	65146	1	0	270	2860
429	SFTPB	37696	8920	32	17	1122	342
430	SFTPB	10438	12969	0	1	1562	1882
431	SFTPB	10044	14806	12	27	461	741
432	SFTPB	114755	62407	1	0	9543	6506
433	SLC4A10	23934	26399	9	8	926	1476
434	SLC4A10	37808	22290	18	14	638	844
435	SPINK1	8850	17441	0	0	68	425
436	SPINK1	26758	7153	16	17	296	115
437	SPINK1	82518	27261	0	0	653	1172
438	SPINK1	2123	3306	0	0	16	73
439	SPINK1	10364	14409	0	1	28	389
440	SPINK1	64933	36554	0	0	432	1214
441	STAP1	35866	20878	47	40	1173	761
442	STAP1	21483	59901	1	18	1516	4490
443	STAP1	7249	3851	119	414	158	93
444	STAP1	125411	7933	411	220	3293	402
445	STAP1	52652	18146	706	1363	1035	220
446	STXBP2	2186	2387	13	5	173	170
447	STXBP2	4371	1725	27	9	48	52
448	SULT1E1	25587	44692	2	11	219	638
449	SULT1E1	66015	14870	2	5	114	240
450	SULT1E1	10456	29837	2	13	135	435
451	SULT1E1	5347	61760	0	6	187	2687
452	SULT1E1	5058	3708	1	1	73	68
453	SULT1E1	9285	54583	0	0	140	1543
454	SYNPO2L	19132	53182	35	280	822	2744
455	SYNPO2L	61892	54349	38	92	2219	3477
456	SYNPO2L	8367	53935	3	24	517	3652
457	SYNPO2L	915	16284	0	2	30	716
458	SYNPO2L	8785	11823	47	265	199	334
459	TEX12	4368	15635	0	0	66	349
460	TEX12	6816	43059	0	0	705	4634
461	TEX12	1960	5745	0	0	50	328
462	TEX12	12720	17568	0	0	563	1680
463	TEX12	335	5467	0	0	5	521
464	TEX12	1613	13765	0	0	311	2535
465	TP53	60788	25737	2	0	489	489
466	TP53	15595	62688	1114	1349	461	3792
467	TP53	58495	28673	750	1379	354	225
468	TP53	8382	7536	0	0	55	51
469	TP53	75034	16482	400	329	1885	682
470	TP53	121757	4451	745	116	110	4
471	ZP2	5749	21592	0	1	436	1674
472	ZP2	132126	6854	1	2	1868	675
473	ZP2	6721	17970	0	0	692	1703
474	ZP2	6402	42530	0	1	399	5211
475	ZP2	16651	17822	1	0	944	1243
