# Supplementary material for: Extensive rewiring of epithelial-stromal co-expression networks in breast cancer
Source: Genome Biol. 2015 Jun 19;16(1):128. doi: 10.1186/s13059-015-0675-4 (PMC4471934; doi:10.1186/s13059-015-0675-4)
Supplement: Additional file 19: — Normalized gene expression data from paired epithelial and stromal samples in the McGill University validation dataset. This zip directory contains two files, eset_erp_finak_anno.txt and eset_erp_finak_ex.txt, which contain the gene annotation and gene expression data, respectively. The gene expression matrix contains normalized expression values, with tumor epithelial (TE) data for 36 patients in the first 36 data columns, and tumor stromal (TS) data for the same 36 patients in the remaining 36 columns. [file 13059_2015_675_MOESM19_ESM.zip]

Archive with 2 entries (2 files):
- eset_erp_finak_anno.txt
- eset_erp_finak_ex.txt
