# Supplementary material for: Extensive rewiring of epithelial-stromal co-expression networks in breast cancer
Source: Genome Biol. 2015 Jun 19;16(1):128. doi: 10.1186/s13059-015-0675-4 (PMC4471934; doi:10.1186/s13059-015-0675-4)
Supplement: Additional file 19: — Normalized gene expression data from paired epithelial and stromal samples in the McGill University validation dataset. This zip directory contains two files, eset_erp_finak_anno.txt and eset_erp_finak_ex.txt, which contain the gene annotation and gene expression data, respectively. The gene expression matrix contains normalized expression values, with tumor epithelial (TE) data for 36 patients in the first 36 data columns, and tumor stromal (TS) data for the same 36 patients in the remaining 36 columns. [file 13059_2015_675_MOESM19_ESM.zip › eset_erp_finak_anno.txt]

	probe	EntrezGene.ID	Gene.Symbol
geneid_83746	geneid_83746	83746	L3MBTL2
geneid_321	geneid_321	321	APBA2
geneid_9064	geneid_9064	9064	MAP3K6
geneid_7675	geneid_7675	7675	ZNF121
geneid_5979	geneid_5979	5979	RET
geneid_8932	geneid_8932	8932	MBD2
geneid_202333	geneid_202333	202333	CMYA5
geneid_159989	geneid_159989	159989	CCDC67
geneid_84895	geneid_84895	84895	FAM73B
geneid_7113	geneid_7113	7113	TMPRSS2
geneid_22919	geneid_22919	22919	MAPRE1
geneid_3170	geneid_3170	3170	FOXA2
geneid_3383	geneid_3383	3383	ICAM1
geneid_55159	geneid_55159	55159	RFWD3
geneid_1833	geneid_1833	1833	DSPG3
geneid_55321	geneid_55321	55321	C20orf46
geneid_26152	geneid_26152	26152	ZNF337
geneid_10051	geneid_10051	10051	SMC4
geneid_6493	geneid_6493	6493	SIM2
geneid_5173	geneid_5173	5173	PDYN
geneid_63027	geneid_63027	63027	C6orf85
geneid_84858	geneid_84858	84858	ZNF503
geneid_91768	geneid_91768	91768	CABLES1
geneid_2932	geneid_2932	2932	GSK3B
geneid_284114	geneid_284114	284114	TMEM102
geneid_7043	geneid_7043	7043	TGFB3
geneid_375704	geneid_375704	375704	C9orf165
geneid_4811	geneid_4811	4811	NID1
geneid_57669	geneid_57669	57669	EPB41L5
geneid_51308	geneid_51308	51308	REEP2
geneid_55511	geneid_55511	55511	SAGE1
geneid_22908	geneid_22908	22908	SACM1L
geneid_11051	geneid_11051	11051	NUDT21
geneid_55366	geneid_55366	55366	LGR4
geneid_80100	geneid_80100	80100	FLJ21272
geneid_10800	geneid_10800	10800	CYSLTR1
geneid_132720	geneid_132720	132720	FLJ39370
geneid_91464	geneid_91464	91464	RAXLX
geneid_123920	geneid_123920	123920	CMTM3
geneid_84695	geneid_84695	84695	LOXL3
geneid_10813	geneid_10813	10813	UTP14A
geneid_9629	geneid_9629	9629	CLCA3
geneid_83759	geneid_83759	83759	RBM4B
geneid_58499	geneid_58499	58499	ZNF462
geneid_80000	geneid_80000	80000	KIAA1772
geneid_6289	geneid_6289	6289	SAA2
geneid_40	geneid_40	40	ACCN1
geneid_6579	geneid_6579	6579	SLCO1A2
geneid_554250	geneid_554250	554250	LOC554250
geneid_285331	geneid_285331	285331	CCDC66
geneid_51616	geneid_51616	51616	TAF9B
geneid_8028	geneid_8028	8028	MLLT10
geneid_151254	geneid_151254	151254	ALS2CR11
geneid_924	geneid_924	924	CD7
geneid_84796	geneid_84796	84796	MGC13053
geneid_10580	geneid_10580	10580	SORBS1
geneid_26580	geneid_26580	26580	BSCL2
geneid_763	geneid_763	763	CA5A
geneid_23258	geneid_23258	23258	RAB6IP1
geneid_5877	geneid_5877	5877	RABIF
geneid_54942	geneid_54942	54942	C9orf6
geneid_57863	geneid_57863	57863	IGSF4B
geneid_10126	geneid_10126	10126	DNAL4
geneid_84947	geneid_84947	84947	SERAC1
geneid_5739	geneid_5739	5739	PTGIR
geneid_91433	geneid_91433	91433	RCCD1
geneid_162417	geneid_162417	162417	NAGS
geneid_90668	geneid_90668	90668	C14orf121
geneid_114044	geneid_114044	114044	MCM3APAS
geneid_144811	geneid_144811	144811	FLJ38725
geneid_9748	geneid_9748	9748	SLK
geneid_9826	geneid_9826	9826	ARHGEF11
geneid_3569	geneid_3569	3569	IL6
geneid_10952	geneid_10952	10952	SEC61B
geneid_220213	geneid_220213	220213	OTUD1
geneid_26135	geneid_26135	26135	SERBP1
geneid_5933	geneid_5933	5933	RBL1
geneid_3338	geneid_3338	3338	DNAJC4
geneid_84294	geneid_84294	84294	C8orf53
geneid_118856	geneid_118856	118856	MMP21
geneid_9738	geneid_9738	9738	CP110
geneid_754	geneid_754	754	PTTG1IP
geneid_5704	geneid_5704	5704	PSMC4
geneid_3757	geneid_3757	3757	KCNH2
geneid_164380	geneid_164380	164380	RP11-218C14.6
geneid_6259	geneid_6259	6259	RYK
geneid_25932	geneid_25932	25932	CLIC4
geneid_57706	geneid_57706	57706	DENND1A
geneid_10385	geneid_10385	10385	BTN2A2
geneid_121227	geneid_121227	121227	LRIG3
geneid_4336	geneid_4336	4336	MOBP
geneid_55667	geneid_55667	55667	DENND4C
geneid_10298	geneid_10298	10298	PAK4
geneid_26164	geneid_26164	26164	GTPBP5
geneid_64282	geneid_64282	64282	PAPD5
geneid_80093	geneid_80093	80093	FLJ14100
geneid_60	geneid_60	60	ACTB
geneid_54531	geneid_54531	54531	MIER2
geneid_5901	geneid_5901	5901	RAN
geneid_9159	geneid_9159	9159	PCSK7
geneid_64769	geneid_64769	64769	C1orf149
geneid_10251	geneid_10251	10251	SPRY3
geneid_317772	geneid_317772	317772	HIST2H2AB
geneid_83607	geneid_83607	83607	MGC4268
geneid_55559	geneid_55559	55559	UIP1
geneid_55888	geneid_55888	55888	ZNF167
geneid_3169	geneid_3169	3169	FOXA1
geneid_5830	geneid_5830	5830	PEX5
geneid_84232	geneid_84232	84232	MAF1
geneid_2981	geneid_2981	2981	GUCA2B
geneid_7881	geneid_7881	7881	KCNAB1
geneid_2316	geneid_2316	2316	FLNA
geneid_239	geneid_239	239	ALOX12
geneid_57703	geneid_57703	57703	KIAA1604
geneid_375759	geneid_375759	375759	C9orf50
geneid_340069	geneid_340069	340069	LOC340069
geneid_7178	geneid_7178	7178	TPT1
geneid_84750	geneid_84750	84750	FUT10
geneid_4698	geneid_4698	4698	NDUFA5
geneid_6780	geneid_6780	6780	STAU1
geneid_7728	geneid_7728	7728	ZNF175
geneid_92126	geneid_92126	92126	C18orf4
geneid_64411	geneid_64411	64411	CENTD3
geneid_6772	geneid_6772	6772	STAT1
geneid_132320	geneid_132320	132320	FLJ30655
geneid_10785	geneid_10785	10785	WDR4
geneid_114817	geneid_114817	114817	KIAA1920
geneid_1990	geneid_1990	1990	ELA1
geneid_57805	geneid_57805	57805	KIAA1967
geneid_55248	geneid_55248	55248	C1orf75
geneid_52	geneid_52	52	ACP1
geneid_283011	geneid_283011	283011	FLJ37201
geneid_4495	geneid_4495	4495	MT1G
geneid_79899	geneid_79899	79899	FLJ14213
geneid_10056	geneid_10056	10056	FARSLB
geneid_4014	geneid_4014	4014	LOR
geneid_55423	geneid_55423	55423	SIRPG
geneid_79839	geneid_79839	79839	CCDC102B
geneid_200916	geneid_200916	200916	RPL22L1
geneid_3035	geneid_3035	3035	HARS
geneid_29841	geneid_29841	29841	GRHL1
geneid_3292	geneid_3292	3292	HSD17B1
geneid_90060	geneid_90060	90060	CCDC120
geneid_80781	geneid_80781	80781	COL18A1
geneid_79663	geneid_79663	79663	HSPBAP1
geneid_4689	geneid_4689	4689	NCF4
geneid_6133	geneid_6133	6133	RPL9
geneid_8871	geneid_8871	8871	SYNJ2
geneid_5156	geneid_5156	5156	PDGFRA
geneid_5977	geneid_5977	5977	DPF2
geneid_23434	geneid_23434	23434	C3orf27
geneid_171568	geneid_171568	171568	POLR3H
geneid_649542	geneid_649542	649542	LOC649542
geneid_644489	geneid_644489	644489	LOC644489
geneid_9334	geneid_9334	9334	B4GALT5
geneid_26206	geneid_26206	26206	SPAG8
geneid_85406	geneid_85406	85406	DNAJC14
geneid_220164	geneid_220164	220164	DOK6
geneid_5073	geneid_5073	5073	PARN
geneid_6222	geneid_6222	6222	RPS18
geneid_54477	geneid_54477	54477	PLEKHA5
geneid_10578	geneid_10578	10578	GNLY
geneid_1058	geneid_1058	1058	CENPA
geneid_391112	geneid_391112	391112	OR6Y1
geneid_541578	geneid_541578	541578	CXorf40B
geneid_4507	geneid_4507	4507	MTAP
geneid_386617	geneid_386617	386617	KCTD8
geneid_28964	geneid_28964	28964	GIT1
geneid_9079	geneid_9079	9079	LDB2
geneid_10291	geneid_10291	10291	SF3A1
geneid_192134	geneid_192134	192134	B3GNT6
geneid_344967	geneid_344967	344967	LOC344967
geneid_4796	geneid_4796	4796	NFKBIL2
geneid_9510	geneid_9510	9510	ADAMTS1
geneid_126859	geneid_126859	126859	C1orf125
geneid_57050	geneid_57050	57050	SAS10
geneid_84869	geneid_84869	84869	CBR4
geneid_28778	geneid_28778	28778	IGLV6-57
geneid_4355	geneid_4355	4355	MPP2
geneid_113263	geneid_113263	113263	GLCCI1
geneid_23556	geneid_23556	23556	PIGN
geneid_4734	geneid_4734	4734	NEDD4
geneid_89797	geneid_89797	89797	NAV2
geneid_3920	geneid_3920	3920	LAMP2
geneid_84142	geneid_84142	84142	CCDC98
geneid_81858	geneid_81858	81858	SHARPIN
geneid_79966	geneid_79966	79966	SCD5
geneid_7016	geneid_7016	7016	TESK1
geneid_56204	geneid_56204	56204	KIAA1370
geneid_51763	geneid_51763	51763	SKIP
geneid_9611	geneid_9611	9611	NCOR1
geneid_4301	geneid_4301	4301	MLLT4
geneid_11331	geneid_11331	11331	PHB2
geneid_9099	geneid_9099	9099	USP2
geneid_23389	geneid_23389	23389	THRAP2
geneid_5441	geneid_5441	5441	POLR2L
geneid_10020	geneid_10020	10020	GNE
geneid_2324	geneid_2324	2324	FLT4
geneid_57761	geneid_57761	57761	TRIB3
geneid_90806	geneid_90806	90806	ANGEL2
geneid_10555	geneid_10555	10555	AGPAT2
geneid_5437	geneid_5437	5437	POLR2H
geneid_6660	geneid_6660	6660	SOX5
geneid_1849	geneid_1849	1849	DUSP7
geneid_27087	geneid_27087	27087	B3GAT1
geneid_285264	geneid_285264	285264	FLJ37228
geneid_11063	geneid_11063	11063	SOX30
geneid_11040	geneid_11040	11040	PIM2
geneid_55773	geneid_55773	55773	TBC1D23
geneid_10190	geneid_10190	10190	TXNDC9
geneid_165215	geneid_165215	165215	KIAA1946
geneid_23171	geneid_23171	23171	GPD1L
geneid_27072	geneid_27072	27072	VPS41
geneid_10226	geneid_10226	10226	M6PRBP1
geneid_6822	geneid_6822	6822	SULT2A1
geneid_79587	geneid_79587	79587	FLJ12118
geneid_54813	geneid_54813	54813	BTBD5
geneid_10634	geneid_10634	10634	GAS2L1
geneid_256987	geneid_256987	256987	SERINC5
geneid_55332	geneid_55332	55332	FLJ11259
geneid_813	geneid_813	813	CALU
geneid_23554	geneid_23554	23554	TSPAN12
geneid_124626	geneid_124626	124626	ZPBP2
geneid_79845	geneid_79845	79845	RNF122
geneid_80868	geneid_80868	80868	HCG4P6
geneid_4707	geneid_4707	4707	NDUFB1
geneid_9747	geneid_9747	9747	KIAA0738
geneid_83541	geneid_83541	83541	C20orf55
geneid_1041	geneid_1041	1041	CDSN
geneid_84188	geneid_84188	84188	MLSTD2
geneid_64446	geneid_64446	64446	DNAI2
geneid_54980	geneid_54980	54980	FLJ20558
geneid_7405	geneid_7405	7405	UVRAG
geneid_146434	geneid_146434	146434	ZNF597
geneid_55964	geneid_55964	55964	3-Sep
geneid_23439	geneid_23439	23439	ATP1B4
geneid_11341	geneid_11341	11341	SCRG1
geneid_93973	geneid_93973	93973	ACTR8
geneid_221395	geneid_221395	221395	GPR116
geneid_157680	geneid_157680	157680	VPS13B
geneid_7511	geneid_7511	7511	XPNPEP1
geneid_92906	geneid_92906	92906	HNRPLL
geneid_10163	geneid_10163	10163	WASF2
geneid_65124	geneid_65124	65124	ANKRD57
geneid_3054	geneid_3054	3054	HCFC1
geneid_51561	geneid_51561	51561	IL23A
geneid_5868	geneid_5868	5868	RAB5A
geneid_246213	geneid_246213	246213	SLC17A8
geneid_283777	geneid_283777	283777	FLJ39743
geneid_5871	geneid_5871	5871	MAP4K2
geneid_130916	geneid_130916	130916	MTERFD2
geneid_5724	geneid_5724	5724	PTAFR
geneid_2132	geneid_2132	2132	EXT2
geneid_84542	geneid_84542	84542	KIAA1841
geneid_51361	geneid_51361	51361	HOOK1
geneid_79802	geneid_79802	79802	KIAA1822L
geneid_81328	geneid_81328	81328	OR4A15
geneid_51605	geneid_51605	51605	CGI-09
geneid_1073	geneid_1073	1073	CFL2
geneid_5460	geneid_5460	5460	POU5F1
geneid_196707	geneid_196707	196707	FLJ12616
geneid_126375	geneid_126375	126375	FLJ38451
geneid_2872	geneid_2872	2872	MKNK2
geneid_11221	geneid_11221	11221	DUSP10
geneid_23710	geneid_23710	23710	GABARAPL1
geneid_81034	geneid_81034	81034	SLC25A32
geneid_57106	geneid_57106	57106	KLP1
geneid_27129	geneid_27129	27129	HSPB7
geneid_84274	geneid_84274	84274	COQ5
geneid_223117	geneid_223117	223117	SEMA3D
geneid_4440	geneid_4440	4440	MSI1
geneid_4993	geneid_4993	4993	OR2C1
geneid_285074	geneid_285074	285074	LOC285074
geneid_119016	geneid_119016	119016	CTGLF1
geneid_139599	geneid_139599	139599	MAGEE2
geneid_2346	geneid_2346	2346	FOLH1
geneid_134145	geneid_134145	134145	LOC134145
geneid_340348	geneid_340348	340348	TSPAN33
geneid_9340	geneid_9340	9340	GLP2R
geneid_58985	geneid_58985	58985	IL22RA1
geneid_1435	geneid_1435	1435	CSF1
geneid_1942	geneid_1942	1942	EFNA1
geneid_55246	geneid_55246	55246	CCDC25
geneid_313	geneid_313	313	AOAH
geneid_22798	geneid_22798	22798	LAMB4
geneid_55017	geneid_55017	55017	C14orf119
geneid_55194	geneid_55194	55194	C1orf78
geneid_64978	geneid_64978	64978	MRPL38
geneid_10256	geneid_10256	10256	CNKSR1
geneid_9595	geneid_9595	9595	PSCDBP
geneid_84894	geneid_84894	84894	LRRN6A
geneid_9508	geneid_9508	9508	ADAMTS3
geneid_6752	geneid_6752	6752	SSTR2
geneid_362	geneid_362	362	AQP5
geneid_1776	geneid_1776	1776	DNASE1L3
geneid_6207	geneid_6207	6207	RPS13
geneid_137492	geneid_137492	137492	VPS37A
geneid_317702	geneid_317702	317702	VN1R3
geneid_55542	geneid_55542	55542	DKFZp434O0320
geneid_285386	geneid_285386	285386	FAM79B
geneid_8761	geneid_8761	8761	PABPC4
geneid_164284	geneid_164284	164284	APCDD1L
geneid_54453	geneid_54453	54453	RIN2
geneid_23518	geneid_23518	23518	R3HDM1
geneid_1910	geneid_1910	1910	EDNRB
geneid_124565	geneid_124565	124565	MGC15523
geneid_90580	geneid_90580	90580	LOC90580
geneid_26289	geneid_26289	26289	AK5
geneid_55790	geneid_55790	55790	ChGn
geneid_23443	geneid_23443	23443	SLC35A3
geneid_64763	geneid_64763	64763	ZNF574
geneid_80271	geneid_80271	80271	ITPKC
geneid_136259	geneid_136259	136259	KLF14
geneid_55853	geneid_55853	55853	C10orf110
geneid_10318	geneid_10318	10318	TNIP1
geneid_23523	geneid_23523	23523	CABIN1
geneid_112495	geneid_112495	112495	C6orf51
geneid_26735	geneid_26735	26735	OR1L3
geneid_84159	geneid_84159	84159	ARID5B
geneid_84061	geneid_84061	84061	RP11-217H1.1
geneid_29116	geneid_29116	29116	MYLIP
geneid_6423	geneid_6423	6423	SFRP2
geneid_9252	geneid_9252	9252	RPS6KA5
geneid_51375	geneid_51375	51375	SNX7
geneid_415116	geneid_415116	415116	PIM3
geneid_51150	geneid_51150	51150	SDF4
geneid_253738	geneid_253738	253738	EBF3
geneid_407835	geneid_407835	407835	LOC407835
geneid_682	geneid_682	682	BSG
geneid_161198	geneid_161198	161198	CLEC14A
geneid_132625	geneid_132625	132625	ZFP42
geneid_89876	geneid_89876	89876	C3orf15
geneid_11234	geneid_11234	11234	HPS5
geneid_79230	geneid_79230	79230	ZNF557
geneid_7494	geneid_7494	7494	XBP1
geneid_5780	geneid_5780	5780	PTPN9
geneid_256643	geneid_256643	256643	CXorf23
geneid_51684	geneid_51684	51684	SUFU
geneid_545	geneid_545	545	ATR
geneid_55658	geneid_55658	55658	RNF126
geneid_84905	geneid_84905	84905	ZNF341
geneid_64344	geneid_64344	64344	HIF3A
geneid_3699	geneid_3699	3699	ITIH3
geneid_503538	geneid_503538	503538	FLJ23569
geneid_80854	geneid_80854	80854	SETD7
geneid_444	geneid_444	444	ASPH
geneid_347735	geneid_347735	347735	SERINC2
geneid_26060	geneid_26060	26060	APPL
geneid_56898	geneid_56898	56898	BDH2
geneid_140710	geneid_140710	140710	C20orf117
geneid_10000	geneid_10000	10000	AKT3
geneid_64746	geneid_64746	64746	ACBD3
geneid_647174	geneid_647174	647174	LOC647174
geneid_1797	geneid_1797	1797	DOM3Z
geneid_55245	geneid_55245	55245	C20orf44
geneid_375484	geneid_375484	375484	C5orf25
geneid_137392	geneid_137392	137392	FAM92A1
geneid_57582	geneid_57582	57582	KCNT1
geneid_3895	geneid_3895	3895	KTN1
geneid_55209	geneid_55209	55209	SETD5
geneid_1376	geneid_1376	1376	CPT2
geneid_22849	geneid_22849	22849	CPEB3
geneid_83878	geneid_83878	83878	USHBP1
geneid_55867	geneid_55867	55867	SLC22A11
geneid_5395	geneid_5395	5395	PMS2
geneid_734	geneid_734	734	C8orf1
geneid_5916	geneid_5916	5916	RARG
geneid_645524	geneid_645524	645524	FLJ36840
geneid_80208	geneid_80208	80208	KIAA1840
geneid_23365	geneid_23365	23365	ARHGEF12
geneid_115992	geneid_115992	115992	RNF166
geneid_84870	geneid_84870	84870	RSPO3
geneid_149469	geneid_149469	149469	C1orf84
geneid_1129	geneid_1129	1129	CHRM2
geneid_54665	geneid_54665	54665	RSBN1
geneid_22841	geneid_22841	22841	RAB11FIP2
geneid_5987	geneid_5987	5987	RFP
geneid_56061	geneid_56061	56061	UBPH
geneid_3434	geneid_3434	3434	IFIT1
geneid_139422	geneid_139422	139422	MAGEB10
geneid_80760	geneid_80760	80760	ITIH5
geneid_3360	geneid_3360	3360	HTR4
geneid_4354	geneid_4354	4354	MPP1
geneid_56990	geneid_56990	56990	CDC42SE2
geneid_353140	geneid_353140	353140	LCE2C
geneid_51691	geneid_51691	51691	LSM8
geneid_171023	geneid_171023	171023	ASXL1
geneid_168544	geneid_168544	168544	ZNF467
geneid_207063	geneid_207063	207063	DHRSX
geneid_5862	geneid_5862	5862	RAB2
geneid_4144	geneid_4144	4144	MAT2A
geneid_5453	geneid_5453	5453	POU3F1
geneid_1360	geneid_1360	1360	CPB1
geneid_159963	geneid_159963	159963	SLC5A12
geneid_346689	geneid_346689	346689	FLJ44186
geneid_5803	geneid_5803	5803	PTPRZ1
geneid_4129	geneid_4129	4129	MAOB
geneid_3119	geneid_3119	3119	HLA-DQB1
geneid_65986	geneid_65986	65986	ZBTB10
geneid_891	geneid_891	891	CCNB1
geneid_55215	geneid_55215	55215	KIAA1794
geneid_23107	geneid_23107	23107	MRPS27
geneid_7535	geneid_7535	7535	ZAP70
geneid_127670	geneid_127670	127670	TEDDM1
geneid_642864	geneid_642864	642864	LOC642864
geneid_23639	geneid_23639	23639	LRRC6
geneid_65110	geneid_65110	65110	UPF3A
geneid_8614	geneid_8614	8614	STC2
geneid_10438	geneid_10438	10438	C1D
geneid_6834	geneid_6834	6834	SURF1
geneid_151230	geneid_151230	151230	KLHL23
geneid_79414	geneid_79414	79414	LRFN3
geneid_5116	geneid_5116	5116	PCNT
geneid_51647	geneid_51647	51647	FAM96B
geneid_139135	geneid_139135	139135	PASD1
geneid_23108	geneid_23108	23108	GARNL4
geneid_26995	geneid_26995	26995	TRUB2
geneid_6996	geneid_6996	6996	TDG
geneid_3183	geneid_3183	3183	HNRPC
geneid_84741	geneid_84741	84741	MGC10997
geneid_324	geneid_324	324	APC
geneid_10973	geneid_10973	10973	ASCC3
geneid_6473	geneid_6473	6473	SHOX
geneid_55604	geneid_55604	55604	LRRC16
geneid_63922	geneid_63922	63922	CHTF18
geneid_10994	geneid_10994	10994	ILVBL
geneid_152137	geneid_152137	152137	CCDC50
geneid_51324	geneid_51324	51324	SPG21
geneid_9945	geneid_9945	9945	GFPT2
geneid_3720	geneid_3720	3720	JARID2
geneid_1758	geneid_1758	1758	DMP1
geneid_151011	geneid_151011	151011	10-Sep
geneid_57634	geneid_57634	57634	EP400
geneid_81610	geneid_81610	81610	FAM83D
geneid_8403	geneid_8403	8403	SOX14
geneid_3184	geneid_3184	3184	HNRPD
geneid_4715	geneid_4715	4715	NDUFB9
geneid_56131	geneid_56131	56131	PCDHB4
geneid_7105	geneid_7105	7105	TSPAN6
geneid_283687	geneid_283687	283687	C15orf37
geneid_10068	geneid_10068	10068	IL18BP
geneid_8228	geneid_8228	8228	PNPLA4
geneid_23636	geneid_23636	23636	NUP62
geneid_57826	geneid_57826	57826	RAP2C
geneid_1838	geneid_1838	1838	DTNB
geneid_2797	geneid_2797	2797	GNRH2
geneid_27034	geneid_27034	27034	ACAD8
geneid_29914	geneid_29914	29914	UBIAD1
geneid_124404	geneid_124404	124404	FLJ25410
geneid_246181	geneid_246181	246181	AFAR3
geneid_221191	geneid_221191	221191	Klkbl4
geneid_115703	geneid_115703	115703	SNX26
geneid_9321	geneid_9321	9321	TRIP11
geneid_374470	geneid_374470	374470	C12orf42
geneid_3167	geneid_3167	3167	HMX2
geneid_400	geneid_400	400	ARL1
geneid_9883	geneid_9883	9883	POM121
geneid_7936	geneid_7936	7936	RDBP
geneid_9681	geneid_9681	9681	DEPDC5
geneid_90134	geneid_90134	90134	KCNH7
geneid_54094	geneid_54094	54094	C21orf15
geneid_3854	geneid_3854	3854	KRT6B
geneid_6482	geneid_6482	6482	ST3GAL1
geneid_64764	geneid_64764	64764	CREB3L2
geneid_259239	geneid_259239	259239	WFDC11
geneid_29931	geneid_29931	29931	LOH3CR2A
geneid_5976	geneid_5976	5976	UPF1
geneid_1634	geneid_1634	1634	DCN
geneid_441244	geneid_441244	441244	LOC441244
geneid_10906	geneid_10906	10906	TRAFD1
geneid_35	geneid_35	35	ACADS
geneid_9605	geneid_9605	9605	C16orf7
geneid_201725	geneid_201725	201725	LOC201725
geneid_6154	geneid_6154	6154	RPL26
geneid_51552	geneid_51552	51552	RAB14
geneid_28227	geneid_28227	28227	PPP2R3B
geneid_51028	geneid_51028	51028	VPS36
geneid_1089	geneid_1089	1089	CEACAM4
geneid_4583	geneid_4583	4583	MUC2
geneid_5645	geneid_5645	5645	PRSS2
geneid_50865	geneid_50865	50865	HEBP1
geneid_642475	geneid_642475	642475	C8orf73
geneid_221120	geneid_221120	221120	ALKBH3
geneid_284058	geneid_284058	284058	KIAA1267
geneid_9632	geneid_9632	9632	SEC24C
geneid_6574	geneid_6574	6574	SLC20A1
geneid_2774	geneid_2774	2774	GNAL
geneid_4008	geneid_4008	4008	LMO7
geneid_63874	geneid_63874	63874	ABHD4
geneid_149371	geneid_149371	149371	EXOC8
geneid_203245	geneid_203245	203245	C9orf90
geneid_161823	geneid_161823	161823	ADAL
geneid_10728	geneid_10728	10728	PTGES3
geneid_168448	geneid_168448	168448	CDC14C
geneid_23224	geneid_23224	23224	SYNE2
geneid_202243	geneid_202243	202243	KENAE
geneid_387680	geneid_387680	387680	RP11-56A21.1
geneid_150483	geneid_150483	150483	TEKT4
geneid_7555	geneid_7555	7555	CNBP
geneid_114821	geneid_114821	114821	ZNF452
geneid_114782	geneid_114782	114782	KIAA1881
geneid_10100	geneid_10100	10100	TSPAN2
geneid_9689	geneid_9689	9689	BZW1
geneid_148423	geneid_148423	148423	C1orf52
geneid_5036	geneid_5036	5036	PA2G4
geneid_1660	geneid_1660	1660	DHX9
geneid_91392	geneid_91392	91392	ZNF502
geneid_2592	geneid_2592	2592	GALT
geneid_4779	geneid_4779	4779	NFE2L1
geneid_84722	geneid_84722	84722	PSRC1
geneid_114897	geneid_114897	114897	C1QTNF1
geneid_26354	geneid_26354	26354	GNL3
geneid_85367	geneid_85367	85367	KIAA1652
geneid_4738	geneid_4738	4738	NEDD8
geneid_339287	geneid_339287	339287	LOC339287
geneid_6751	geneid_6751	6751	SSTR1
geneid_1025	geneid_1025	1025	CDK9
geneid_4137	geneid_4137	4137	MAPT
geneid_4793	geneid_4793	4793	NFKBIB
geneid_146850	geneid_146850	146850	C17orf38
geneid_22992	geneid_22992	22992	FBXL11
geneid_51499	geneid_51499	51499	TRIAP1
geneid_23509	geneid_23509	23509	POFUT1
geneid_10776	geneid_10776	10776	ARPP-19
geneid_79026	geneid_79026	79026	AHNAK
geneid_140885	geneid_140885	140885	SIRPA
geneid_131890	geneid_131890	131890	GRK7
geneid_3680	geneid_3680	3680	ITGA9
geneid_257106	geneid_257106	257106	ARHGAP30
geneid_6156	geneid_6156	6156	RPL30
geneid_2264	geneid_2264	2264	FGFR4
geneid_4047	geneid_4047	4047	LSS
geneid_3586	geneid_3586	3586	IL10
geneid_23247	geneid_23247	23247	KIAA0556
geneid_80194	geneid_80194	80194	TMEM134
geneid_156	geneid_156	156	ADRBK1
geneid_114796	geneid_114796	114796	KIAA1908
geneid_55719	geneid_55719	55719	C10orf6
geneid_22909	geneid_22909	22909	KIAA1018
geneid_25960	geneid_25960	25960	GPR124
geneid_28988	geneid_28988	28988	DBNL
geneid_359787	geneid_359787	359787	DPPA3
geneid_4111	geneid_4111	4111	MAGEA12
geneid_26239	geneid_26239	26239	LCE2B
geneid_23243	geneid_23243	23243	ANKRD28
geneid_93	geneid_93	93	ACVR2B
geneid_55592	geneid_55592	55592	GOLGA2L1
geneid_55107	geneid_55107	55107	TMEM16A
geneid_23314	geneid_23314	23314	SATB2
geneid_84260	geneid_84260	84260	TCHP
geneid_9841	geneid_9841	9841	ZBTB24
geneid_57446	geneid_57446	57446	NDRG3
geneid_3903	geneid_3903	3903	LAIR1
geneid_162466	geneid_162466	162466	PHOSPHO1
geneid_327	geneid_327	327	APEH
geneid_246	geneid_246	246	ALOX15
geneid_26030	geneid_26030	26030	PLEKHG3
geneid_9774	geneid_9774	9774	BCLAF1
geneid_3888	geneid_3888	3888	KRT82
geneid_27349	geneid_27349	27349	MT
geneid_28991	geneid_28991	28991	COMMD5
geneid_478	geneid_478	478	ATP1A3
geneid_2917	geneid_2917	2917	GRM7
geneid_6205	geneid_6205	6205	RPS11
geneid_7562	geneid_7562	7562	ZNF708
geneid_55958	geneid_55958	55958	KLHL9
geneid_261726	geneid_261726	261726	TIPRL
geneid_8324	geneid_8324	8324	FZD7
geneid_6693	geneid_6693	6693	SPN
geneid_54502	geneid_54502	54502	FLJ20273
geneid_10172	geneid_10172	10172	ZNF256
geneid_57223	geneid_57223	57223	SMEK2
geneid_10208	geneid_10208	10208	USPL1
geneid_497190	geneid_497190	497190	LOC497190
geneid_6651	geneid_6651	6651	SON
geneid_55510	geneid_55510	55510	DDX43
geneid_7360	geneid_7360	7360	UGP2
geneid_57221	geneid_57221	57221	KIAA1244
geneid_4361	geneid_4361	4361	MRE11A
geneid_8341	geneid_8341	8341	HIST1H2BN
geneid_51699	geneid_51699	51699	VPS29
geneid_55631	geneid_55631	55631	LRRC40
geneid_6687	geneid_6687	6687	SPG7
geneid_3115	geneid_3115	3115	HLA-DPB1
geneid_124	geneid_124	124	ADH1A
geneid_7019	geneid_7019	7019	TFAM
geneid_4157	geneid_4157	4157	MC1R
geneid_8473	geneid_8473	8473	OGT
geneid_54101	geneid_54101	54101	RIPK4
geneid_283385	geneid_283385	283385	MORN3
geneid_83886	geneid_83886	83886	PRSS27
geneid_148304	geneid_148304	148304	C1orf74
geneid_153733	geneid_153733	153733	CCDC112
geneid_84305	geneid_84305	84305	WIBG
geneid_1579	geneid_1579	1579	CYP4A11
geneid_25979	geneid_25979	25979	DHRS7B
geneid_7058	geneid_7058	7058	THBS2
geneid_6672	geneid_6672	6672	SP100
geneid_202020	geneid_202020	202020	FLJ39653
geneid_55715	geneid_55715	55715	DOK4
geneid_3627	geneid_3627	3627	CXCL10
geneid_221718	geneid_221718	221718	C6orf218
geneid_2823	geneid_2823	2823	GPM6A
geneid_55879	geneid_55879	55879	GABRQ
geneid_1039	geneid_1039	1039	CDR2
geneid_84146	geneid_84146	84146	ZNF644
geneid_51105	geneid_51105	51105	PHF20L1
geneid_81617	geneid_81617	81617	CAB39L
geneid_91582	geneid_91582	91582	RPS19BP1
geneid_25903	geneid_25903	25903	OLFML2B
geneid_84660	geneid_84660	84660	CCDC62
geneid_3559	geneid_3559	3559	IL2RA
geneid_131669	geneid_131669	131669	UROC1
geneid_837	geneid_837	837	CASP4
geneid_10393	geneid_10393	10393	ANAPC10
geneid_5793	geneid_5793	5793	PTPRG
geneid_4209	geneid_4209	4209	MEF2D
geneid_87	geneid_87	87	ACTN1
geneid_1465	geneid_1465	1465	CSRP1
geneid_641467	geneid_641467	641467	LOC641467
geneid_79972	geneid_79972	79972	FLJ14327
geneid_3855	geneid_3855	3855	KRT7
geneid_11000	geneid_11000	11000	SLC27A3
geneid_89932	geneid_89932	89932	PAPLN
geneid_9609	geneid_9609	9609	RAB36
geneid_402716	geneid_402716	402716	LOC402716
geneid_121278	geneid_121278	121278	TPH2
geneid_2928	geneid_2928	2928	GSCL
geneid_22879	geneid_22879	22879	MON1B
geneid_84645	geneid_84645	84645	C22orf23
geneid_3111	geneid_3111	3111	HLA-DOA
geneid_4175	geneid_4175	4175	MCM6
geneid_25782	geneid_25782	25782	RAB3GAP2
geneid_9830	geneid_9830	9830	TRIM14
geneid_79035	geneid_79035	79035	OBFC2B
geneid_6892	geneid_6892	6892	TAPBP
geneid_10672	geneid_10672	10672	GNA13
geneid_388403	geneid_388403	388403	YPEL2
geneid_341405	geneid_341405	341405	ANKRD33
geneid_652848	geneid_652848	652848	IGHG1
geneid_10990	geneid_10990	10990	LILRB5
geneid_6617	geneid_6617	6617	SNAPC1
geneid_1544	geneid_1544	1544	CYP1A2
geneid_1359	geneid_1359	1359	CPA3
geneid_26229	geneid_26229	26229	B3GAT3
geneid_81553	geneid_81553	81553	FAM49A
geneid_57205	geneid_57205	57205	ATP10D
geneid_6814	geneid_6814	6814	STXBP3
geneid_51738	geneid_51738	51738	GHRL
geneid_83697	geneid_83697	83697	SLC4A9
geneid_328	geneid_328	328	APEX1
geneid_54737	geneid_54737	54737	HSMPP8
geneid_80198	geneid_80198	80198	MUS81
geneid_6733	geneid_6733	6733	SRPK2
geneid_8874	geneid_8874	8874	ARHGEF7
geneid_22852	geneid_22852	22852	ANKRD26
geneid_56985	geneid_56985	56985	C17orf48
geneid_92014	geneid_92014	92014	MCART1
geneid_144110	geneid_144110	144110	TMEM86A
geneid_6548	geneid_6548	6548	SLC9A1
geneid_114134	geneid_114134	114134	SLC2A13
geneid_2123	geneid_2123	2123	EVI2A
geneid_79925	geneid_79925	79925	FLJ23577
geneid_50506	geneid_50506	50506	DUOX2
geneid_150290	geneid_150290	150290	DUSP18
geneid_7932	geneid_7932	7932	OR2H2
geneid_91319	geneid_91319	91319	DERL3
geneid_9320	geneid_9320	9320	TRIP12
geneid_8526	geneid_8526	8526	DGKE
geneid_3117	geneid_3117	3117	HLA-DQA1
geneid_83897	geneid_83897	83897	KRTAP3-2
geneid_55750	geneid_55750	55750	MULK
geneid_3359	geneid_3359	3359	HTR3A
geneid_3955	geneid_3955	3955	LFNG
geneid_84282	geneid_84282	84282	RNF135
geneid_254910	geneid_254910	254910	LCE5A
geneid_84250	geneid_84250	84250	ANKRD32
geneid_7270	geneid_7270	7270	TTF1
geneid_83937	geneid_83937	83937	RASSF4
geneid_144983	geneid_144983	144983	RP11-78J21.1
geneid_7004	geneid_7004	7004	TEAD4
geneid_1134	geneid_1134	1134	CHRNA1
geneid_6728	geneid_6728	6728	SRP19
geneid_56988	geneid_56988	56988	C8orf17
geneid_2260	geneid_2260	2260	FGFR1
geneid_5145	geneid_5145	5145	PDE6A
geneid_3682	geneid_3682	3682	ITGAE
geneid_80188	geneid_80188	80188	FLJ13310
geneid_3557	geneid_3557	3557	IL1RN
geneid_54517	geneid_54517	54517	PUS7
geneid_6511	geneid_6511	6511	SLC1A6
geneid_259285	geneid_259285	259285	TAS2R39
geneid_7358	geneid_7358	7358	UGDH
geneid_5208	geneid_5208	5208	PFKFB2
geneid_60509	geneid_60509	60509	FLJ21839
geneid_3059	geneid_3059	3059	HCLS1
geneid_858	geneid_858	858	CAV2
geneid_1084	geneid_1084	1084	CEACAM3
geneid_6542	geneid_6542	6542	SLC7A2
geneid_83483	geneid_83483	83483	PLVAP
geneid_128866	geneid_128866	128866	CHMP4B
geneid_2695	geneid_2695	2695	GIP
geneid_283150	geneid_283150	283150	FOXR1
geneid_170954	geneid_170954	170954	KIAA1949
geneid_80742	geneid_80742	80742	PRR3
geneid_57795	geneid_57795	57795	FAM5B
geneid_440153	geneid_440153	440153	OR11H12
geneid_4496	geneid_4496	4496	MT1H
geneid_66004	geneid_66004	66004	LYNX1
geneid_5167	geneid_5167	5167	ENPP1
geneid_51148	geneid_51148	51148	CEECAM1
geneid_92270	geneid_92270	92270	LOC92270
geneid_63915	geneid_63915	63915	MUTED
geneid_474343	geneid_474343	474343	SPIN-2
geneid_10060	geneid_10060	10060	ABCC9
geneid_140733	geneid_140733	140733	C20orf133
geneid_3092	geneid_3092	3092	HIP1
geneid_3980	geneid_3980	3980	LIG3
geneid_80025	geneid_80025	80025	PANK2
geneid_653158	geneid_653158	653158	FLJ11903
geneid_203081	geneid_203081	203081	C8orf6
geneid_201562	geneid_201562	201562	PTPLB
geneid_56647	geneid_56647	56647	BCCIP
geneid_84690	geneid_84690	84690	SPATA22
geneid_9331	geneid_9331	9331	B4GALT6
geneid_3309	geneid_3309	3309	HSPA5
geneid_738	geneid_738	738	C11orf2
geneid_441272	geneid_441272	441272	tcag7.1017
geneid_1032	geneid_1032	1032	CDKN2D
geneid_4233	geneid_4233	4233	MET
geneid_128153	geneid_128153	128153	SPATA17
geneid_349667	geneid_349667	349667	RTN4RL2
geneid_10019	geneid_10019	10019	SH2B3
geneid_8870	geneid_8870	8870	IER3
geneid_149175	geneid_149175	149175	MANEAL
geneid_5383	geneid_5383	5383	PMS2L5
geneid_140606	geneid_140606	140606	SELM
geneid_6757	geneid_6757	6757	SSX2
geneid_23173	geneid_23173	23173	METAP1
geneid_11183	geneid_11183	11183	MAP4K5
geneid_339512	geneid_339512	339512	C1orf110
geneid_79443	geneid_79443	79443	FYCO1
geneid_5899	geneid_5899	5899	RALB
geneid_79161	geneid_79161	79161	C7orf23
geneid_126308	geneid_126308	126308	MOBKL2A
geneid_6729	geneid_6729	6729	SRP54
geneid_27316	geneid_27316	27316	RBMX
geneid_1400	geneid_1400	1400	CRMP1
geneid_372	geneid_372	372	ARCN1
geneid_23475	geneid_23475	23475	QPRT
geneid_51510	geneid_51510	51510	CHMP5
geneid_55359	geneid_55359	55359	STYK1
geneid_10668	geneid_10668	10668	CGRRF1
geneid_22890	geneid_22890	22890	ZBTB1
geneid_23412	geneid_23412	23412	COMMD3
geneid_54083	geneid_54083	54083	C21orf30
geneid_284184	geneid_284184	284184	LOC284184
geneid_85313	geneid_85313	85313	PPIL4
geneid_342510	geneid_342510	342510	CD300E
geneid_140461	geneid_140461	140461	ASB8
geneid_342527	geneid_342527	342527	SMTNL2
geneid_54076	geneid_54076	54076	C21orf37
geneid_9592	geneid_9592	9592	IER2
geneid_3216	geneid_3216	3216	HOXB6
geneid_9371	geneid_9371	9371	KIF3B
geneid_481	geneid_481	481	ATP1B1
geneid_26260	geneid_26260	26260	FBXO25
geneid_150142	geneid_150142	150142	C21orf121
geneid_5663	geneid_5663	5663	PSEN1
geneid_4677	geneid_4677	4677	NARS
geneid_662	geneid_662	662	BNIP1
geneid_79768	geneid_79768	79768	C15orf29
geneid_192111	geneid_192111	192111	PGAM5
geneid_374291	geneid_374291	374291	NDUFS7
geneid_83596	geneid_83596	83596	BCL2L12
geneid_144108	geneid_144108	144108	SPTY2D1
geneid_64798	geneid_64798	64798	DEPDC6
geneid_7051	geneid_7051	7051	TGM1
geneid_3916	geneid_3916	3916	LAMP1
geneid_55691	geneid_55691	55691	FRMD4A
geneid_54749	geneid_54749	54749	EPDR1
geneid_192286	geneid_192286	192286	HIGD2A
geneid_26985	geneid_26985	26985	AP3M1
geneid_90525	geneid_90525	90525	SHF
geneid_4026	geneid_4026	4026	LPP
geneid_10896	geneid_10896	10896	OCLM
geneid_79729	geneid_79729	79729	C1orf113
geneid_163183	geneid_163183	163183	C19orf46
geneid_64412	geneid_64412	64412	ZNF336
geneid_203547	geneid_203547	203547	LOC203547
geneid_23047	geneid_23047	23047	APRIN
geneid_220972	geneid_220972	220972	8-Mar
geneid_7442	geneid_7442	7442	TRPV1
geneid_4501	geneid_4501	4501	MT1X
geneid_55607	geneid_55607	55607	PPP1R9A
geneid_375743	geneid_375743	375743	PTAR1
geneid_26115	geneid_26115	26115	TANC2
geneid_84239	geneid_84239	84239	ATP13A4
geneid_84332	geneid_84332	84332	DYDC2
geneid_170063	geneid_170063	170063	CXorf22
geneid_4222	geneid_4222	4222	MEOX1
geneid_54880	geneid_54880	54880	BCOR
geneid_347252	geneid_347252	347252	IGFBPL1
geneid_8528	geneid_8528	8528	DDO
geneid_6756	geneid_6756	6756	SSX1
geneid_7534	geneid_7534	7534	YWHAZ
geneid_257101	geneid_257101	257101	ZNF683
geneid_338864	geneid_338864	338864	LOC338864
geneid_5670	geneid_5670	5670	PSG2
geneid_4649	geneid_4649	4649	MYO9A
geneid_23176	geneid_23176	23176	8-Sep
geneid_79738	geneid_79738	79738	BBS10
geneid_10924	geneid_10924	10924	SMPDL3A
geneid_8085	geneid_8085	8085	MLL2
geneid_26999	geneid_26999	26999	CYFIP2
geneid_9842	geneid_9842	9842	PLEKHM1
geneid_23435	geneid_23435	23435	TARDBP
geneid_51134	geneid_51134	51134	CCDC41
geneid_3177	geneid_3177	3177	SLC29A2
geneid_8529	geneid_8529	8529	CYP4F2
geneid_5817	geneid_5817	5817	PVR
geneid_3931	geneid_3931	3931	LCAT
geneid_2835	geneid_2835	2835	GPR12
geneid_54542	geneid_54542	54542	MNAB
geneid_116143	geneid_116143	116143	LOC116143
geneid_11147	geneid_11147	11147	HHLA3
geneid_84942	geneid_84942	84942	WDR73
geneid_5290	geneid_5290	5290	PIK3CA
geneid_57716	geneid_57716	57716	PRX
geneid_10223	geneid_10223	10223	GPA33
geneid_22976	geneid_22976	22976	PAXIP1
geneid_7869	geneid_7869	7869	SEMA3B
geneid_1388	geneid_1388	1388	CREBL1
geneid_8227	geneid_8227	8227	RP13-297E16.1
geneid_1606	geneid_1606	1606	DGKA
geneid_5499	geneid_5499	5499	PPP1CA
geneid_3127	geneid_3127	3127	HLA-DRB5
geneid_445815	geneid_445815	445815	PALM2-AKAP2
geneid_246119	geneid_246119	246119	TTTY10
geneid_55526	geneid_55526	55526	DHTKD1
geneid_202299	geneid_202299	202299	FIS
geneid_149830	geneid_149830	149830	PRNT
geneid_9736	geneid_9736	9736	USP34
geneid_54460	geneid_54460	54460	MRPS21
geneid_55537	geneid_55537	55537	DKFZp762P2111
geneid_11159	geneid_11159	11159	RABL2A
geneid_163081	geneid_163081	163081	ZNF567
geneid_51463	geneid_51463	51463	GPR89A
geneid_85409	geneid_85409	85409	NKD2
geneid_23328	geneid_23328	23328	SASH1
geneid_118442	geneid_118442	118442	GPR62
geneid_22872	geneid_22872	22872	SEC31L1
geneid_6641	geneid_6641	6641	SNTB1
geneid_57226	geneid_57226	57226	DJ122O8.2
geneid_165324	geneid_165324	165324	UBXD4
geneid_958	geneid_958	958	CD40
geneid_401172	geneid_401172	401172	FLJ33360
geneid_6494	geneid_6494	6494	SIPA1
geneid_667	geneid_667	667	DST
geneid_165082	geneid_165082	165082	GPR113
geneid_5892	geneid_5892	5892	RAD51L3
geneid_646262	geneid_646262	646262	LOC646262
geneid_10061	geneid_10061	10061	ABCF2
geneid_79929	geneid_79929	79929	MAP6D1
geneid_9509	geneid_9509	9509	ADAMTS2
geneid_55860	geneid_55860	55860	ACTR10
geneid_83795	geneid_83795	83795	KCNK16
geneid_9413	geneid_9413	9413	C9orf61
geneid_84669	geneid_84669	84669	USP32
geneid_125061	geneid_125061	125061	AFMID
geneid_64425	geneid_64425	64425	POLR1E
geneid_9139	geneid_9139	9139	CBFA2T2
geneid_23617	geneid_23617	23617	TSSK2
geneid_197370	geneid_197370	197370	NSMCE1
geneid_5609	geneid_5609	5609	MAP2K7
geneid_26211	geneid_26211	26211	OR2F1
geneid_5573	geneid_5573	5573	PRKAR1A
geneid_4688	geneid_4688	4688	NCF2
geneid_64747	geneid_64747	64747	MFSD1
geneid_5525	geneid_5525	5525	PPP2R5A
geneid_3770	geneid_3770	3770	KCNJ14
geneid_64090	geneid_64090	64090	GAL3ST2
geneid_23428	geneid_23428	23428	SLC7A8
geneid_338785	geneid_338785	338785	KRT6L
geneid_51097	geneid_51097	51097	SCCPDH
geneid_4257	geneid_4257	4257	MGST1
geneid_127002	geneid_127002	127002	ATXN7L2
geneid_274	geneid_274	274	BIN1
geneid_55225	geneid_55225	55225	RAVER2
geneid_5459	geneid_5459	5459	POU4F3
geneid_84830	geneid_84830	84830	C6orf105
geneid_3423	geneid_3423	3423	IDS
geneid_84083	geneid_84083	84083	ZRANB3
geneid_23313	geneid_23313	23313	C22orf9
geneid_113277	geneid_113277	113277	TMEM106A
geneid_84288	geneid_84288	84288	EFCAB2
geneid_4600	geneid_4600	4600	MX2
geneid_57721	geneid_57721	57721	KIAA1627
geneid_389791	geneid_389791	389791	LOC389791
geneid_54845	geneid_54845	54845	RBM35A
geneid_55311	geneid_55311	55311	ZNF444
geneid_79595	geneid_79595	79595	SAP130
geneid_10581	geneid_10581	10581	IFITM2
geneid_7334	geneid_7334	7334	UBE2N
geneid_6134	geneid_6134	6134	RPL10
geneid_11322	geneid_11322	11322	TMC6
geneid_85015	geneid_85015	85015	USP45
geneid_54807	geneid_54807	54807	ZNF586
geneid_5650	geneid_5650	5650	KLK7
geneid_148137	geneid_148137	148137	LOC148137
geneid_80150	geneid_80150	80150	ASRGL1
geneid_9720	geneid_9720	9720	KIAA0565
geneid_7054	geneid_7054	7054	TH
geneid_57685	geneid_57685	57685	CACHD1
geneid_9470	geneid_9470	9470	EIF4E2
geneid_149095	geneid_149095	149095	DCST1
geneid_114294	geneid_114294	114294	LACTB
geneid_55102	geneid_55102	55102	C14orf103
geneid_57674	geneid_57674	57674	C17orf27
geneid_11093	geneid_11093	11093	ADAMTS13
geneid_78996	geneid_78996	78996	MGC5242
geneid_10554	geneid_10554	10554	AGPAT1
geneid_23155	geneid_23155	23155	CLCC1
geneid_6642	geneid_6642	6642	SNX1
geneid_2019	geneid_2019	2019	EN1
geneid_23521	geneid_23521	23521	RPL13A
geneid_57396	geneid_57396	57396	CLK4
geneid_26097	geneid_26097	26097	C1orf77
geneid_85287	geneid_85287	85287	KRTAP4-7
geneid_9948	geneid_9948	9948	WDR1
geneid_3106	geneid_3106	3106	HLA-B
geneid_79884	geneid_79884	79884	MAP9
geneid_3313	geneid_3313	3313	HSPA9B
geneid_9025	geneid_9025	9025	RNF8
geneid_57573	geneid_57573	57573	ZNF471
geneid_84465	geneid_84465	84465	MEGF11
geneid_79642	geneid_79642	79642	ARSJ
geneid_5026	geneid_5026	5026	P2RX5
geneid_84649	geneid_84649	84649	DGAT2
geneid_1420	geneid_1420	1420	CRYGC
geneid_2021	geneid_2021	2021	ENDOG
geneid_132158	geneid_132158	132158	GLYCTK
geneid_64395	geneid_64395	64395	GMCL1
geneid_51507	geneid_51507	51507	C20orf43
geneid_54716	geneid_54716	54716	SLC6A20
geneid_80745	geneid_80745	80745	THUMPD2
geneid_56138	geneid_56138	56138	PCDHA11
geneid_4939	geneid_4939	4939	OAS2
geneid_9472	geneid_9472	9472	AKAP6
geneid_3981	geneid_3981	3981	LIG4
geneid_200942	geneid_200942	200942	KLHDC8B
geneid_55177	geneid_55177	55177	FAM82C
geneid_65258	geneid_65258	65258	MPPE1
geneid_7525	geneid_7525	7525	YES1
geneid_7415	geneid_7415	7415	VCP
geneid_51192	geneid_51192	51192	CKLF
geneid_80761	geneid_80761	80761	UPK3B
geneid_54072	geneid_54072	54072	C21orf42
geneid_56606	geneid_56606	56606	SLC2A9
geneid_266727	geneid_266727	266727	MDGA1
geneid_346673	geneid_346673	346673	LOC346673
geneid_23012	geneid_23012	23012	STK38L
geneid_127281	geneid_127281	127281	C1orf93
geneid_65983	geneid_65983	65983	GRAMD3
geneid_4593	geneid_4593	4593	MUSK
geneid_64579	geneid_64579	64579	NDST4
geneid_10007	geneid_10007	10007	GNPDA1
geneid_112812	geneid_112812	112812	MGC19604
geneid_7378	geneid_7378	7378	UPP1
geneid_5074	geneid_5074	5074	PAWR
geneid_400027	geneid_400027	400027	LOC400027
geneid_5581	geneid_5581	5581	PRKCE
geneid_9391	geneid_9391	9391	WDR39
geneid_50848	geneid_50848	50848	F11R
geneid_2077	geneid_2077	2077	ERF
geneid_374354	geneid_374354	374354	NHLRC2
geneid_84648	geneid_84648	84648	LCE3D
geneid_5013	geneid_5013	5013	OTX1
geneid_440193	geneid_440193	440193	KIAA1509
geneid_115004	geneid_115004	115004	C6orf150
geneid_5706	geneid_5706	5706	PSMC6
geneid_84218	geneid_84218	84218	TBC1D3
geneid_26237	geneid_26237	26237	ENO1B
geneid_5245	geneid_5245	5245	PHB
geneid_56941	geneid_56941	56941	C3orf37
geneid_163688	geneid_163688	163688	CALML6
geneid_10656	geneid_10656	10656	KHDRBS3
geneid_50624	geneid_50624	50624	CUZD1
geneid_345275	geneid_345275	345275	HSD17B13
geneid_6048	geneid_6048	6048	RNF5
geneid_55909	geneid_55909	55909	BIN3
geneid_79867	geneid_79867	79867	C12orf38
geneid_9416	geneid_9416	9416	DDX23
geneid_219654	geneid_219654	219654	C10orf56
geneid_2298	geneid_2298	2298	FOXD4
geneid_84265	geneid_84265	84265	POLR3GL
geneid_3270	geneid_3270	3270	HRC
geneid_116966	geneid_116966	116966	WDR17
geneid_8566	geneid_8566	8566	PDXK
geneid_7349	geneid_7349	7349	UCN
geneid_7805	geneid_7805	7805	LAPTM5
geneid_84616	geneid_84616	84616	KRTAP4-4
geneid_7559	geneid_7559	7559	ZNF12
geneid_163115	geneid_163115	163115	FLJ37549
geneid_4838	geneid_4838	4838	NODAL
geneid_5110	geneid_5110	5110	PCMT1
geneid_9588	geneid_9588	9588	PRDX6
geneid_10538	geneid_10538	10538	BATF
geneid_55288	geneid_55288	55288	RHOT1
geneid_64084	geneid_64084	64084	CLSTN2
geneid_57563	geneid_57563	57563	KLHL8
geneid_80023	geneid_80023	80023	NRSN2
geneid_80006	geneid_80006	80006	FLJ13611
geneid_51155	geneid_51155	51155	HN1
geneid_6273	geneid_6273	6273	S100A2
geneid_84876	geneid_84876	84876	TMEM142A
geneid_11104	geneid_11104	11104	KATNA1
geneid_675	geneid_675	675	BRCA2
geneid_55163	geneid_55163	55163	PNPO
geneid_114760	geneid_114760	114760	TTTY3
geneid_248	geneid_248	248	ALPI
geneid_90342	geneid_90342	90342	LOC90342
geneid_55040	geneid_55040	55040	EPN3
geneid_399512	geneid_399512	399512	SLC25A35
geneid_55998	geneid_55998	55998	NXF5
geneid_10633	geneid_10633	10633	RRP22
geneid_64081	geneid_64081	64081	MAWBP
geneid_5605	geneid_5605	5605	MAP2K2
geneid_7732	geneid_7732	7732	ZNF179
geneid_9767	geneid_9767	9767	PHF16
geneid_3191	geneid_3191	3191	HNRPL
geneid_50964	geneid_50964	50964	SOST
geneid_23189	geneid_23189	23189	ANKRD15
geneid_51523	geneid_51523	51523	CXXC5
geneid_23326	geneid_23326	23326	USP22
geneid_259291	geneid_259291	259291	TAS2R45
geneid_50649	geneid_50649	50649	ARHGEF4
geneid_2309	geneid_2309	2309	FOXO3A
geneid_8498	geneid_8498	8498	RANBP3
geneid_158135	geneid_158135	158135	TTLL11
geneid_389833	geneid_389833	389833	LOC389833
geneid_1290	geneid_1290	1290	COL5A2
geneid_440455	geneid_440455	440455	LOC440455
geneid_9953	geneid_9953	9953	HS3ST3B1
geneid_1244	geneid_1244	1244	ABCC2
geneid_129080	geneid_129080	129080	EMID1
geneid_1163	geneid_1163	1163	CKS1B
geneid_155038	geneid_155038	155038	GIMAP8
geneid_84298	geneid_84298	84298	C12orf31
geneid_9498	geneid_9498	9498	SLC4A8
geneid_84667	geneid_84667	84667	HES7
geneid_124359	geneid_124359	124359	CDYL2
geneid_439931	geneid_439931	439931	FLJ39582
geneid_10311	geneid_10311	10311	DSCR3
geneid_5505	geneid_5505	5505	PPP1R2P1
geneid_4534	geneid_4534	4534	MTM1
geneid_4716	geneid_4716	4716	NDUFB10
geneid_7027	geneid_7027	7027	TFDP1
geneid_79659	geneid_79659	79659	DYNC2H1
geneid_79912	geneid_79912	79912	FLJ22028
geneid_79364	geneid_79364	79364	ZXDC
geneid_85444	geneid_85444	85444	LRRCC1
geneid_56650	geneid_56650	56650	CLDND1
geneid_91445	geneid_91445	91445	RNF185
geneid_23177	geneid_23177	23177	CEP68
geneid_7322	geneid_7322	7322	UBE2D2
geneid_10586	geneid_10586	10586	MAB21L2
geneid_56287	geneid_56287	56287	GKN1
geneid_732	geneid_732	732	C8B
geneid_442285	geneid_442285	442285	LOC442285
geneid_23414	geneid_23414	23414	ZFPM2
geneid_10927	geneid_10927	10927	SPIN
geneid_54496	geneid_54496	54496	PRMT7
geneid_51298	geneid_51298	51298	THEG
geneid_3479	geneid_3479	3479	IGF1
geneid_10143	geneid_10143	10143	CLEC3A
geneid_6774	geneid_6774	6774	STAT3
geneid_10075	geneid_10075	10075	HUWE1
geneid_3275	geneid_3275	3275	PRMT2
geneid_79048	geneid_79048	79048	SECISBP2
geneid_64801	geneid_64801	64801	ARV1
geneid_158228	geneid_158228	158228	C9orf122
geneid_828	geneid_828	828	CAPS
geneid_2923	geneid_2923	2923	PDIA3
geneid_9887	geneid_9887	9887	SMG7
geneid_54532	geneid_54532	54532	USP53
geneid_9480	geneid_9480	9480	ONECUT2
geneid_84226	geneid_84226	84226	C2orf16
geneid_152330	geneid_152330	152330	CNTN4
geneid_10434	geneid_10434	10434	LYPLA1
geneid_116983	geneid_116983	116983	CENTB5
geneid_54944	geneid_54944	54944	FLJ20464
geneid_283487	geneid_283487	283487	LOC283487
geneid_1075	geneid_1075	1075	CTSC
geneid_26058	geneid_26058	26058	TNRC15
geneid_5592	geneid_5592	5592	PRKG1
geneid_140832	geneid_140832	140832	WFDC10A
geneid_9454	geneid_9454	9454	HOMER3
geneid_84780	geneid_84780	84780	MGC12935
geneid_388242	geneid_388242	388242	LOC388242
geneid_79748	geneid_79748	79748	LMAN1L
geneid_56033	geneid_56033	56033	BARX1
geneid_57143	geneid_57143	57143	ADCK1
geneid_4179	geneid_4179	4179	CD46
geneid_6854	geneid_6854	6854	SYN2
geneid_5585	geneid_5585	5585	PKN1
geneid_55216	geneid_55216	55216	C11orf57
geneid_2002	geneid_2002	2002	ELK1
geneid_10014	geneid_10014	10014	HDAC5
geneid_55689	geneid_55689	55689	YEATS2
geneid_5311	geneid_5311	5311	PKD2
geneid_55206	geneid_55206	55206	SBNO1
geneid_26118	geneid_26118	26118	WSB1
geneid_4659	geneid_4659	4659	PPP1R12A
geneid_27077	geneid_27077	27077	EPPB9
geneid_2800	geneid_2800	2800	GOLGA1
geneid_10736	geneid_10736	10736	SIX2
geneid_8202	geneid_8202	8202	NCOA3
geneid_862	geneid_862	862	RUNX1T1
geneid_983	geneid_983	983	CDC2
geneid_8564	geneid_8564	8564	KMO
geneid_1285	geneid_1285	1285	COL4A3
geneid_195827	geneid_195827	195827	C9orf21
geneid_29920	geneid_29920	29920	PYCR2
geneid_7299	geneid_7299	7299	TYR
geneid_6497	geneid_6497	6497	SKI
geneid_115361	geneid_115361	115361	GBP4
geneid_6484	geneid_6484	6484	ST3GAL4
geneid_7784	geneid_7784	7784	ZP3
geneid_7385	geneid_7385	7385	UQCRC2
geneid_84451	geneid_84451	84451	KIAA1804
geneid_272	geneid_272	272	AMPD3
geneid_23608	geneid_23608	23608	MKRN1
geneid_3140	geneid_3140	3140	MR1
geneid_3985	geneid_3985	3985	LIMK2
geneid_4956	geneid_4956	4956	ODF1
geneid_29890	geneid_29890	29890	RBM15B
geneid_1565	geneid_1565	1565	CYP2D6
geneid_256148	geneid_256148	256148	OR4S1
geneid_56967	geneid_56967	56967	C14orf132
geneid_4815	geneid_4815	4815	NINJ2
geneid_54962	geneid_54962	54962	FLJ20516
geneid_23332	geneid_23332	23332	CLASP1
geneid_7024	geneid_7024	7024	TFCP2
geneid_441430	geneid_441430	441430	ANKRD20A2
geneid_10721	geneid_10721	10721	POLQ
geneid_9440	geneid_9440	9440	CRSP6
geneid_23322	geneid_23322	23322	KIAA1005
geneid_10699	geneid_10699	10699	CORIN
geneid_440353	geneid_440353	440353	LOC440353
geneid_7288	geneid_7288	7288	TULP2
geneid_51603	geneid_51603	51603	KIAA0859
geneid_2475	geneid_2475	2475	FRAP1
geneid_1407	geneid_1407	1407	CRY1
geneid_54507	geneid_54507	54507	ADAMTSL4
geneid_9813	geneid_9813	9813	KIAA0494
geneid_3488	geneid_3488	3488	IGFBP5
geneid_118424	geneid_118424	118424	UBE2J2
geneid_4814	geneid_4814	4814	NINJ1
geneid_54522	geneid_54522	54522	ANKRD16
geneid_7580	geneid_7580	7580	ZNF32
geneid_163702	geneid_163702	163702	IL28RA
geneid_403341	geneid_403341	403341	ZBTB34
geneid_57511	geneid_57511	57511	COG6
geneid_1137	geneid_1137	1137	CHRNA4
geneid_23062	geneid_23062	23062	GGA2
geneid_29843	geneid_29843	29843	SENP1
geneid_7367	geneid_7367	7367	UGT2B17
geneid_401285	geneid_401285	401285	TCP10L2
geneid_1306	geneid_1306	1306	COL15A1
geneid_84656	geneid_84656	84656	N-PAC
geneid_3953	geneid_3953	3953	LEPR
geneid_23180	geneid_23180	23180	RAFTLIN
geneid_51804	geneid_51804	51804	SIX4
geneid_134266	geneid_134266	134266	GRPEL2
geneid_6335	geneid_6335	6335	SCN9A
geneid_10610	geneid_10610	10610	ST6GALNAC2
geneid_149951	geneid_149951	149951	COMMD7
geneid_2956	geneid_2956	2956	MSH6
geneid_57717	geneid_57717	57717	PCDHB16
geneid_284217	geneid_284217	284217	LAMA1
geneid_492	geneid_492	492	ATP2B3
geneid_2936	geneid_2936	2936	GSR
geneid_245938	geneid_245938	245938	DEFB125
geneid_3187	geneid_3187	3187	HNRPH1
geneid_171482	geneid_171482	171482	FAM9A
geneid_94031	geneid_94031	94031	HTRA3
geneid_257	geneid_257	257	ALX3
geneid_285498	geneid_285498	285498	LOC285498
geneid_5359	geneid_5359	5359	PLSCR1
geneid_79100	geneid_79100	79100	MGC4473
geneid_57699	geneid_57699	57699	CPNE5
geneid_5029	geneid_5029	5029	P2RY2
geneid_29886	geneid_29886	29886	SNX8
geneid_79098	geneid_79098	79098	C1orf116
geneid_3842	geneid_3842	3842	TNPO1
geneid_4249	geneid_4249	4249	MGAT5
geneid_1215	geneid_1215	1215	CMA1
geneid_9232	geneid_9232	9232	PTTG1
geneid_8572	geneid_8572	8572	PDLIM4
geneid_90627	geneid_90627	90627	STARD13
geneid_22931	geneid_22931	22931	RAB18
geneid_546	geneid_546	546	ATRX
geneid_3315	geneid_3315	3315	HSPB1
geneid_79893	geneid_79893	79893	ZNF403
geneid_132949	geneid_132949	132949	AASDH
geneid_1601	geneid_1601	1601	DAB2
geneid_203238	geneid_203238	203238	C9orf93
geneid_60491	geneid_60491	60491	NIF3L1
geneid_51741	geneid_51741	51741	WWOX
geneid_2819	geneid_2819	2819	GPD1
geneid_11194	geneid_11194	11194	ABCB8
geneid_90141	geneid_90141	90141	C14orf143
geneid_10885	geneid_10885	10885	WDR3
geneid_57804	geneid_57804	57804	POLD4
geneid_11214	geneid_11214	11214	AKAP13
geneid_221416	geneid_221416	221416	MGC45491
geneid_285527	geneid_285527	285527	FRYL
geneid_389812	geneid_389812	389812	UNQ2541
geneid_2738	geneid_2738	2738	GLI4
geneid_83478	geneid_83478	83478	ARHGAP24
geneid_50839	geneid_50839	50839	TAS2R10
geneid_150992	geneid_150992	150992	DKFZp434G179
geneid_79156	geneid_79156	79156	PLEKHF1
geneid_3773	geneid_3773	3773	KCNJ16
geneid_51119	geneid_51119	51119	SBDS
geneid_147111	geneid_147111	147111	NOTUM
geneid_7782	geneid_7782	7782	SLC30A4
geneid_151790	geneid_151790	151790	WDR49
geneid_84316	geneid_84316	84316	LSMD1
geneid_3068	geneid_3068	3068	HDGF
geneid_54435	geneid_54435	54435	HCG4
geneid_79915	geneid_79915	79915	C17orf41
geneid_647353	geneid_647353	647353	LOC647353
geneid_8225	geneid_8225	8225	GTPBP6
geneid_27151	geneid_27151	27151	CPAMD8
geneid_9231	geneid_9231	9231	DLG5
geneid_71	geneid_71	71	ACTG1
geneid_5629	geneid_5629	5629	PROX1
geneid_93587	geneid_93587	93587	RG9MTD2
geneid_84295	geneid_84295	84295	PHF6
geneid_80174	geneid_80174	80174	DBF4B
geneid_9246	geneid_9246	9246	UBE2L6
geneid_57157	geneid_57157	57157	PHTF2
geneid_285389	geneid_285389	285389	LOC285389
geneid_11196	geneid_11196	11196	SEC23IP
geneid_541469	geneid_541469	541469	LOC541469
geneid_51559	geneid_51559	51559	NT5DC3
geneid_56675	geneid_56675	56675	NRIP3
geneid_374920	geneid_374920	374920	LOC374920
geneid_91663	geneid_91663	91663	MYADM
geneid_79676	geneid_79676	79676	OGFOD2
geneid_283232	geneid_283232	283232	TMEM80
geneid_771	geneid_771	771	CA12
geneid_79849	geneid_79849	79849	PDZD3
geneid_153571	geneid_153571	153571	CEI
geneid_9715	geneid_9715	9715	KIAA0773
geneid_84296	geneid_84296	84296	GINS4
geneid_64771	geneid_64771	64771	C6orf106
geneid_154075	geneid_154075	154075	SAMD3
geneid_53335	geneid_53335	53335	BCL11A
geneid_9831	geneid_9831	9831	ZNF623
geneid_26147	geneid_26147	26147	PHF19
geneid_642680	geneid_642680	642680	LOC642680
geneid_3101	geneid_3101	3101	HK3
geneid_5586	geneid_5586	5586	PKN2
geneid_9194	geneid_9194	9194	SLC16A7
geneid_128869	geneid_128869	128869	CDC91L1
geneid_4849	geneid_4849	4849	CNOT3
geneid_54407	geneid_54407	54407	SLC38A2
geneid_54970	geneid_54970	54970	TTC12
geneid_23057	geneid_23057	23057	NMNAT2
geneid_64759	geneid_64759	64759	TNS3
geneid_7844	geneid_7844	7844	RNF103
geneid_121536	geneid_121536	121536	AEBP2
geneid_51204	geneid_51204	51204	CCDC44
geneid_28971	geneid_28971	28971	C11orf67
geneid_4850	geneid_4850	4850	CNOT4
geneid_4615	geneid_4615	4615	MYD88
geneid_117583	geneid_117583	117583	ALS2CR19
geneid_10092	geneid_10092	10092	ARPC5
geneid_29993	geneid_29993	29993	PACSIN1
geneid_1232	geneid_1232	1232	CCR3
geneid_114785	geneid_114785	114785	MBD6
geneid_1915	geneid_1915	1915	EEF1A1
geneid_5467	geneid_5467	5467	PPARD
geneid_56269	geneid_56269	56269	IRGC
geneid_7531	geneid_7531	7531	YWHAE
geneid_575	geneid_575	575	BAI1
geneid_257169	geneid_257169	257169	C9orf43
geneid_645001	geneid_645001	645001	LOC645001
geneid_55810	geneid_55810	55810	FOXJ2
geneid_84224	geneid_84224	84224	NBPF3
geneid_6344	geneid_6344	6344	SCTR
geneid_92312	geneid_92312	92312	LOC92312
geneid_1266	geneid_1266	1266	CNN3
geneid_127428	geneid_127428	127428	C1orf83
geneid_4942	geneid_4942	4942	OAT
geneid_139322	geneid_139322	139322	FAM121A
geneid_440854	geneid_440854	440854	CAPN14
geneid_134549	geneid_134549	134549	APXL2
geneid_24144	geneid_24144	24144	TFIP11
geneid_3192	geneid_3192	3192	HNRPU
geneid_9060	geneid_9060	9060	PAPSS2
geneid_27148	geneid_27148	27148	STK36
geneid_8732	geneid_8732	8732	RNGTT
geneid_3146	geneid_3146	3146	HMGB1
geneid_3806	geneid_3806	3806	KIR2DS1
geneid_7111	geneid_7111	7111	TMOD1
geneid_1621	geneid_1621	1621	DBH
geneid_1155	geneid_1155	1155	CKAP1
geneid_9143	geneid_9143	9143	SYNGR3
geneid_841	geneid_841	841	CASP8
geneid_51444	geneid_51444	51444	RNF138
geneid_94104	geneid_94104	94104	C21orf66
geneid_64127	geneid_64127	64127	CARD15
geneid_254158	geneid_254158	254158	CXorf58
geneid_3560	geneid_3560	3560	IL2RB
geneid_1780	geneid_1780	1780	DYNC1I1
geneid_4762	geneid_4762	4762	NEUROG1
geneid_84890	geneid_84890	84890	C10orf22
geneid_60684	geneid_60684	60684	FLJ12716
geneid_29974	geneid_29974	29974	ACF
geneid_388021	geneid_388021	388021	FLJ42486
geneid_283358	geneid_283358	283358	B4GALNT3
geneid_9249	geneid_9249	9249	DHRS3
geneid_644005	geneid_644005	644005	LOC644005
geneid_5139	geneid_5139	5139	PDE3A
geneid_256309	geneid_256309	256309	KM-HN-1
geneid_26470	geneid_26470	26470	SEZ6L2
geneid_3182	geneid_3182	3182	HNRPAB
geneid_839	geneid_839	839	CASP6
geneid_6483	geneid_6483	6483	ST3GAL2
geneid_1795	geneid_1795	1795	DOCK3
geneid_64926	geneid_64926	64926	FLJ21438
geneid_338	geneid_338	338	APOB
geneid_6698	geneid_6698	6698	SPRR1A
geneid_23591	geneid_23591	23591	2-Apr
geneid_283932	geneid_283932	283932	LOC283932
geneid_493	geneid_493	493	ATP2B4
geneid_1141	geneid_1141	1141	CHRNB2
geneid_440354	geneid_440354	440354	LOC440354
geneid_647589	geneid_647589	647589	LOC647589
geneid_22888	geneid_22888	22888	UBOX5
geneid_353116	geneid_353116	353116	FLJ39378
geneid_64241	geneid_64241	64241	ABCG8
geneid_2596	geneid_2596	2596	GAP43
geneid_114928	geneid_114928	114928	GPRASP2
geneid_9798	geneid_9798	9798	KIAA0174
geneid_8291	geneid_8291	8291	DYSF
geneid_10130	geneid_10130	10130	PDIA6
geneid_64240	geneid_64240	64240	ABCG5
geneid_4731	geneid_4731	4731	NDUFV3
geneid_85317	geneid_85317	85317	BAGE4
geneid_7164	geneid_7164	7164	TPD52L1
geneid_284861	geneid_284861	284861	LOC284861
geneid_2170	geneid_2170	2170	FABP3
geneid_55074	geneid_55074	55074	OXR1
geneid_3814	geneid_3814	3814	KISS1
geneid_55827	geneid_55827	55827	IQWD1
geneid_54879	geneid_54879	54879	ST7L
geneid_118471	geneid_118471	118471	PRAP1
geneid_57526	geneid_57526	57526	PCDH19
geneid_84923	geneid_84923	84923	FAM104A
geneid_2215	geneid_2215	2215	FCGR3B
geneid_8522	geneid_8522	8522	GAS7
geneid_23596	geneid_23596	23596	OPN3
geneid_284406	geneid_284406	284406	ZNF545
geneid_90850	geneid_90850	90850	ZNF598
geneid_64710	geneid_64710	64710	NUCKS1
geneid_7572	geneid_7572	7572	ZNF24
geneid_59344	geneid_59344	59344	ALOXE3
geneid_43847	geneid_43847	43847	KLK14
geneid_9631	geneid_9631	9631	NUP155
geneid_9477	geneid_9477	9477	TRFP
geneid_27345	geneid_27345	27345	KCNMB4
geneid_171425	geneid_171425	171425	CLYBL
geneid_3831	geneid_3831	3831	KNS2
geneid_11077	geneid_11077	11077	HSF2BP
geneid_25988	geneid_25988	25988	MIZF
geneid_5936	geneid_5936	5936	RBM4
geneid_10588	geneid_10588	10588	MTHFS
geneid_440104	geneid_440104	440104	LOC440104
geneid_164668	geneid_164668	164668	RP4-742C19.3
geneid_131870	geneid_131870	131870	NUDT16
geneid_23185	geneid_23185	23185	LARP5
geneid_55501	geneid_55501	55501	CHST12
geneid_646663	geneid_646663	646663	LOC646663
geneid_7221	geneid_7221	7221	TRPC2
geneid_55036	geneid_55036	55036	CCDC40
geneid_50834	geneid_50834	50834	TAS2R1
geneid_113451	geneid_113451	113451	ADC
geneid_27338	geneid_27338	27338	UBE2S
geneid_1875	geneid_1875	1875	E2F5
geneid_79632	geneid_79632	79632	C6orf60
geneid_377677	geneid_377677	377677	CA13
geneid_8892	geneid_8892	8892	EIF2B2
geneid_5495	geneid_5495	5495	PPM1B
geneid_23279	geneid_23279	23279	NUP160
geneid_5166	geneid_5166	5166	PDK4
geneid_79724	geneid_79724	79724	FLJ23436
geneid_23190	geneid_23190	23190	UBXD2
geneid_50619	geneid_50619	50619	DEF6
geneid_537	geneid_537	537	ATP6AP1
geneid_80381	geneid_80381	80381	CD276
geneid_208	geneid_208	208	AKT2
geneid_657	geneid_657	657	BMPR1A
geneid_23026	geneid_23026	23026	RP11-54H7.1
geneid_284124	geneid_284124	284124	FLJ36000
geneid_9825	geneid_9825	9825	SPATA2
geneid_10974	geneid_10974	10974	C10orf116
geneid_5998	geneid_5998	5998	RGS3
geneid_9351	geneid_9351	9351	SLC9A3R2
geneid_55753	geneid_55753	55753	OGDHL
geneid_10677	geneid_10677	10677	AVIL
geneid_389722	geneid_389722	389722	RP11-138L21.1
geneid_7025	geneid_7025	7025	NR2F1
geneid_5571	geneid_5571	5571	PRKAG1
geneid_259295	geneid_259295	259295	TAS2R49
geneid_10344	geneid_10344	10344	CCL26
geneid_3021	geneid_3021	3021	H3F3B
geneid_64421	geneid_64421	64421	DCLRE1C
geneid_79081	geneid_79081	79081	C11orf48
geneid_157695	geneid_157695	157695	C8orf42
geneid_25871	geneid_25871	25871	C3orf17
geneid_5799	geneid_5799	5799	PTPRN2
geneid_2969	geneid_2969	2969	GTF2I
geneid_90865	geneid_90865	90865	C9orf26
geneid_116442	geneid_116442	116442	RAB39B
geneid_6902	geneid_6902	6902	TBCA
geneid_66000	geneid_66000	66000	TMEM108
geneid_112724	geneid_112724	112724	RDH13
geneid_5578	geneid_5578	5578	PRKCA
geneid_114794	geneid_114794	114794	KIAA1904
geneid_4828	geneid_4828	4828	NMB
geneid_2575	geneid_2575	2575	GAGE3
geneid_9926	geneid_9926	9926	LPGAT1
geneid_10492	geneid_10492	10492	SYNCRIP
geneid_81555	geneid_81555	81555	YIPF5
geneid_57728	geneid_57728	57728	WDR19
geneid_54727	geneid_54727	54727	HSSUCCDH
geneid_256979	geneid_256979	256979	SUNC1
geneid_54681	geneid_54681	54681	PH-4
geneid_85459	geneid_85459	85459	KIAA1731
geneid_7552	geneid_7552	7552	ZNF711
geneid_353189	geneid_353189	353189	SLCO4C1
geneid_9410	geneid_9410	9410	WDR57
geneid_54812	geneid_54812	54812	AFTPH
geneid_2909	geneid_2909	2909	GRLF1
geneid_51001	geneid_51001	51001	MTERFD1
geneid_3800	geneid_3800	3800	KIF5C
geneid_79698	geneid_79698	79698	ZMAT4
geneid_353134	geneid_353134	353134	LCE1D
geneid_389289	geneid_389289	389289	LOC389289
geneid_85294	geneid_85294	85294	KRTAP2-4
geneid_80111	geneid_80111	80111	C3orf36
geneid_6955	geneid_6955	6955	TRA@
geneid_6392	geneid_6392	6392	SDHD
geneid_4648	geneid_4648	4648	MYO7B
geneid_254973	geneid_254973	254973	OR1L4
geneid_5210	geneid_5210	5210	PFKFB4
geneid_84826	geneid_84826	84826	SFT2D3
geneid_51427	geneid_51427	51427	ZNF588
geneid_117245	geneid_117245	117245	HRASLS5
geneid_2740	geneid_2740	2740	GLP1R
geneid_219990	geneid_219990	219990	TMEM122
geneid_1719	geneid_1719	1719	DHFR
geneid_78994	geneid_78994	78994	PRR14
geneid_154810	geneid_154810	154810	AMOTL1
geneid_51714	geneid_51714	51714	SELT
geneid_2939	geneid_2939	2939	GSTA2
geneid_81888	geneid_81888	81888	HYI
geneid_9514	geneid_9514	9514	GAL3ST1
geneid_1050	geneid_1050	1050	CEBPA
geneid_23654	geneid_23654	23654	PLXNB2
geneid_388002	geneid_388002	388002	LOC388002
geneid_9961	geneid_9961	9961	MVP
geneid_389831	geneid_389831	389831	LOC389831
geneid_92104	geneid_92104	92104	TTC30A
geneid_3952	geneid_3952	3952	LEP
geneid_7132	geneid_7132	7132	TNFRSF1A
geneid_2957	geneid_2957	2957	GTF2A1
geneid_439921	geneid_439921	439921	MXRA7
geneid_5781	geneid_5781	5781	PTPN11
geneid_85368	geneid_85368	85368	KIAA1654
geneid_3809	geneid_3809	3809	KIR2DS4
geneid_84650	geneid_84650	84650	EBPL
geneid_26036	geneid_26036	26036	ZNF451
geneid_55038	geneid_55038	55038	CDCA4
geneid_4284	geneid_4284	4284	MIP
geneid_54928	geneid_54928	54928	IMPAD1
geneid_22870	geneid_22870	22870	SAPS1
geneid_80153	geneid_80153	80153	EDC3
geneid_25894	geneid_25894	25894	PLEKHG4
geneid_80705	geneid_80705	80705	TSGA10
geneid_57630	geneid_57630	57630	SH3RF1
geneid_2186	geneid_2186	2186	FALZ
geneid_51471	geneid_51471	51471	CML2
geneid_56895	geneid_56895	56895	AGPAT4
geneid_6006	geneid_6006	6006	RHCE
geneid_126306	geneid_126306	126306	JSRP1
geneid_6185	geneid_6185	6185	RPN2
geneid_2806	geneid_2806	2806	GOT2
geneid_57152	geneid_57152	57152	SLURP1
geneid_953	geneid_953	953	ENTPD1
geneid_5099	geneid_5099	5099	PCDH7
geneid_10905	geneid_10905	10905	MAN1A2
geneid_4794	geneid_4794	4794	NFKBIE
geneid_127018	geneid_127018	127018	LYPLAL1
geneid_84665	geneid_84665	84665	MYPN
geneid_4909	geneid_4909	4909	NTF5
geneid_1837	geneid_1837	1837	DTNA
geneid_10772	geneid_10772	10772	FUSIP1
geneid_135644	geneid_135644	135644	TRIM40
geneid_284047	geneid_284047	284047	FLJ36492
geneid_84916	geneid_84916	84916	CIRH1A
geneid_121053	geneid_121053	121053	C12orf45
geneid_10954	geneid_10954	10954	PDIA5
geneid_343071	geneid_343071	343071	PRAMEF10
geneid_2078	geneid_2078	2078	ERG
geneid_79574	geneid_79574	79574	EPS8L3
geneid_7574	geneid_7574	7574	ZNF26
geneid_115353	geneid_115353	115353	LRRC42
geneid_115557	geneid_115557	115557	GEFT
geneid_4978	geneid_4978	4978	OPCML
geneid_146894	geneid_146894	146894	CD300LG
geneid_4134	geneid_4134	4134	MAP4
geneid_149986	geneid_149986	149986	LSM14B
geneid_51307	geneid_51307	51307	FAM53C
geneid_80148	geneid_80148	80148	PQLC1
geneid_8314	geneid_8314	8314	BAP1
geneid_27180	geneid_27180	27180	SIGLEC9
geneid_114876	geneid_114876	114876	OSBPL1A
geneid_7089	geneid_7089	7089	TLE2
geneid_84514	geneid_84514	84514	LGP1
geneid_339501	geneid_339501	339501	MPN2
geneid_9671	geneid_9671	9671	KIAA0789
geneid_83700	geneid_83700	83700	JAM3
geneid_78998	geneid_78998	78998	C8orf51
geneid_1604	geneid_1604	1604	CD55
geneid_55048	geneid_55048	55048	VPS37C
geneid_2253	geneid_2253	2253	FGF8
geneid_4925	geneid_4925	4925	NUCB2
geneid_54796	geneid_54796	54796	BNC2
geneid_79686	geneid_79686	79686	C14orf139
geneid_113612	geneid_113612	113612	CYP2U1
geneid_244	geneid_244	244	ANXA8
geneid_122622	geneid_122622	122622	ADSSL1
geneid_9727	geneid_9727	9727	RAB11FIP3
geneid_151354	geneid_151354	151354	FAM84A
geneid_23122	geneid_23122	23122	CLASP2
geneid_285855	geneid_285855	285855	RPL7L1
geneid_79158	geneid_79158	79158	GNPTAB
geneid_56971	geneid_56971	56971	CEACAM19
geneid_63916	geneid_63916	63916	ELMO2
geneid_114609	geneid_114609	114609	TIRAP
geneid_147923	geneid_147923	147923	ZNF420
geneid_2825	geneid_2825	2825	GPR1
geneid_339778	geneid_339778	339778	LOC339778
geneid_8148	geneid_8148	8148	TAF15
geneid_25996	geneid_25996	25996	REXO2
geneid_114795	geneid_114795	114795	TMEM132B
geneid_114801	geneid_114801	114801	KIAA1913
geneid_3355	geneid_3355	3355	HTR1F
geneid_91574	geneid_91574	91574	FLJ38663
geneid_6533	geneid_6533	6533	SLC6A6
geneid_27181	geneid_27181	27181	SIGLEC8
geneid_3845	geneid_3845	3845	KRAS
geneid_1293	geneid_1293	1293	COL6A3
geneid_79791	geneid_79791	79791	FBXO31
geneid_84897	geneid_84897	84897	TBRG1
geneid_3038	geneid_3038	3038	HAS3
geneid_64848	geneid_64848	64848	YTHDC2
geneid_7694	geneid_7694	7694	ZNF135
geneid_1259	geneid_1259	1259	CNGA1
geneid_6297	geneid_6297	6297	SALL2
geneid_1356	geneid_1356	1356	CP
geneid_64089	geneid_64089	64089	SNX16
geneid_144100	geneid_144100	144100	PLEKHA7
geneid_10735	geneid_10735	10735	STAG2
geneid_51326	geneid_51326	51326	ARL17P1
geneid_63971	geneid_63971	63971	KIF13A
geneid_4232	geneid_4232	4232	MEST
geneid_9867	geneid_9867	9867	PJA2
geneid_57571	geneid_57571	57571	KIAA1394
geneid_10217	geneid_10217	10217	CTDSPL
geneid_348926	geneid_348926	348926	LOC348926
geneid_402176	geneid_402176	402176	LOC402176
geneid_11078	geneid_11078	11078	TRIOBP
geneid_641654	geneid_641654	641654	HEPN1
geneid_4087	geneid_4087	4087	SMAD2
geneid_4952	geneid_4952	4952	OCRL
geneid_3446	geneid_3446	3446	IFNA10
geneid_83999	geneid_83999	83999	KREMEN1
geneid_168620	geneid_168620	168620	BHLHB8
geneid_441079	geneid_441079	441079	LOC441079
geneid_9834	geneid_9834	9834	KIAA0125
geneid_26137	geneid_26137	26137	ZBTB20
geneid_80709	geneid_80709	80709	AKNA
geneid_286530	geneid_286530	286530	P2RY8
geneid_51626	geneid_51626	51626	DYNC2LI1
geneid_5261	geneid_5261	5261	PHKG2
geneid_57697	geneid_57697	57697	FANCM
geneid_717	geneid_717	717	C2
geneid_55507	geneid_55507	55507	GPRC5D
geneid_283159	geneid_283159	283159	OR8D1
geneid_9734	geneid_9734	9734	HDAC9
geneid_10403	geneid_10403	10403	KNTC2
geneid_4869	geneid_4869	4869	NPM1
geneid_51531	geneid_51531	51531	C9orf156
geneid_4147	geneid_4147	4147	MATN2
geneid_5143	geneid_5143	5143	PDE4C
geneid_114	geneid_114	114	ADCY8
geneid_114798	geneid_114798	114798	SLITRK1
geneid_3268	geneid_3268	3268	HRBL
geneid_8808	geneid_8808	8808	IL1RL2
geneid_9344	geneid_9344	9344	TAOK2
geneid_60677	geneid_60677	60677	BRUNOL6
geneid_79739	geneid_79739	79739	TTLL7
geneid_2902	geneid_2902	2902	GRIN1
geneid_1739	geneid_1739	1739	DLG1
geneid_8857	geneid_8857	8857	FCGBP
geneid_57185	geneid_57185	57185	NPAL3
geneid_55617	geneid_55617	55617	TASP1
geneid_2071	geneid_2071	2071	ERCC3
geneid_55164	geneid_55164	55164	SHQ1
geneid_130951	geneid_130951	130951	LOC130951
geneid_158401	geneid_158401	158401	C9orf84
geneid_10663	geneid_10663	10663	CXCR6
geneid_23252	geneid_23252	23252	OTUD3
geneid_114625	geneid_114625	114625	ERMAP
geneid_257396	geneid_257396	257396	LOC257396
geneid_22823	geneid_22823	22823	MTF2
geneid_2760	geneid_2760	2760	GM2A
geneid_55002	geneid_55002	55002	TMCO3
geneid_388507	geneid_388507	388507	FLJ46419
geneid_83540	geneid_83540	83540	CDCA1
geneid_285659	geneid_285659	285659	OR2V2
geneid_206358	geneid_206358	206358	SLC36A1
geneid_6734	geneid_6734	6734	SRPR
geneid_9868	geneid_9868	9868	TOMM70A
geneid_998	geneid_998	998	CDC42
geneid_8909	geneid_8909	8909	P11
geneid_55907	geneid_55907	55907	CMAS
geneid_284369	geneid_284369	284369	FLJ40235
geneid_8906	geneid_8906	8906	AP1G2
geneid_116362	geneid_116362	116362	RBP7
geneid_79567	geneid_79567	79567	FAM65A
geneid_9908	geneid_9908	9908	G3BP2
geneid_2553	geneid_2553	2553	GABPB2
geneid_842	geneid_842	842	CASP9
geneid_6159	geneid_6159	6159	RPL29
geneid_56172	geneid_56172	56172	ANKH
geneid_284367	geneid_284367	284367	SIGLECP3
geneid_98	geneid_98	98	ACYP2
geneid_27289	geneid_27289	27289	RND1
geneid_3133	geneid_3133	3133	HLA-E
geneid_3034	geneid_3034	3034	HAL
geneid_347744	geneid_347744	347744	C6orf52
geneid_6749	geneid_6749	6749	SSRP1
geneid_26538	geneid_26538	26538	OR10H2
geneid_1672	geneid_1672	1672	DEFB1
geneid_10978	geneid_10978	10978	HEAB
geneid_339390	geneid_339390	339390	CLEC4G
geneid_122809	geneid_122809	122809	SOCS4
geneid_4809	geneid_4809	4809	NHP2L1
geneid_55198	geneid_55198	55198	DIP13B
geneid_56062	geneid_56062	56062	KLHL4
geneid_55778	geneid_55778	55778	C14orf131
geneid_29081	geneid_29081	29081	METTL5
geneid_653256	geneid_653256	653256	LOC653256
geneid_91662	geneid_91662	91662	NALP12
geneid_126282	geneid_126282	126282	TNFAIP8L1
geneid_4146	geneid_4146	4146	MATN1
geneid_5717	geneid_5717	5717	PSMD11
geneid_54664	geneid_54664	54664	TMEM106B
geneid_84885	geneid_84885	84885	ZDHHC12
geneid_171024	geneid_171024	171024	SYNPO2
geneid_83659	geneid_83659	83659	TEKT1
geneid_94097	geneid_94097	94097	SFXN5
geneid_84225	geneid_84225	84225	ZMYND15
geneid_541472	geneid_541472	541472	LOC541472
geneid_147007	geneid_147007	147007	C17orf32
geneid_11066	geneid_11066	11066	U1SNRNPBP
geneid_51726	geneid_51726	51726	DNAJB11
geneid_26281	geneid_26281	26281	FGF20
geneid_255403	geneid_255403	255403	ZNF718
geneid_2768	geneid_2768	2768	GNA12
geneid_164832	geneid_164832	164832	LONRF2
geneid_53827	geneid_53827	53827	FXYD5
geneid_886	geneid_886	886	CCKAR
geneid_51560	geneid_51560	51560	RAB6B
geneid_3574	geneid_3574	3574	IL7
geneid_51004	geneid_51004	51004	COQ6
geneid_1404	geneid_1404	1404	HAPLN1
geneid_23429	geneid_23429	23429	RYBP
geneid_10038	geneid_10038	10038	PARP2
geneid_4719	geneid_4719	4719	NDUFS1
geneid_55344	geneid_55344	55344	PLCXD1
geneid_10804	geneid_10804	10804	GJB6
geneid_91179	geneid_91179	91179	SCARF2
geneid_7036	geneid_7036	7036	TFR2
geneid_1612	geneid_1612	1612	DAPK1
geneid_24142	geneid_24142	24142	NAT6
geneid_5387	geneid_5387	5387	PMS2L3
geneid_65264	geneid_65264	65264	UBE2Z
geneid_54765	geneid_54765	54765	TRIM44
geneid_1201	geneid_1201	1201	CLN3
geneid_84675	geneid_84675	84675	TRIM55
geneid_340073	geneid_340073	340073	LOC340073
geneid_137196	geneid_137196	137196	CCDC26
geneid_26098	geneid_26098	26098	C10orf137
geneid_256764	geneid_256764	256764	WDR72
geneid_57491	geneid_57491	57491	AHRR
geneid_4055	geneid_4055	4055	LTBR
geneid_91694	geneid_91694	91694	LONRF1
geneid_11092	geneid_11092	11092	C9orf9
geneid_49856	geneid_49856	49856	WDR8
geneid_11314	geneid_11314	11314	CD300A
geneid_1454	geneid_1454	1454	CSNK1E
geneid_144448	geneid_144448	144448	TSPAN19
geneid_79031	geneid_79031	79031	PDCL3
geneid_140689	geneid_140689	140689	CBLN4
geneid_79930	geneid_79930	79930	DOK3
geneid_92241	geneid_92241	92241	RCSD1
geneid_56157	geneid_56157	56157	TEX13A
geneid_8992	geneid_8992	8992	ATP6V0E
geneid_10412	geneid_10412	10412	TINP1
geneid_3636	geneid_3636	3636	INPPL1
geneid_249	geneid_249	249	ALPL
geneid_7401	geneid_7401	7401	USH3A
geneid_361	geneid_361	361	AQP4
geneid_6230	geneid_6230	6230	RPS25
geneid_1902	geneid_1902	1902	EDG2
geneid_254251	geneid_254251	254251	LCORL
geneid_10086	geneid_10086	10086	HHLA1
geneid_84311	geneid_84311	84311	MRPL45
geneid_3400	geneid_3400	3400	ID4
geneid_3737	geneid_3737	3737	KCNA2
geneid_4213	geneid_4213	4213	MEIS3P1
geneid_29998	geneid_29998	29998	GLTSCR1
geneid_79897	geneid_79897	79897	RPP21
geneid_91289	geneid_91289	91289	TMEM153
geneid_9365	geneid_9365	9365	KL
geneid_8086	geneid_8086	8086	AAAS
geneid_137964	geneid_137964	137964	AGPAT6
geneid_64963	geneid_64963	64963	MRPS11
geneid_6036	geneid_6036	6036	RNASE2
geneid_11269	geneid_11269	11269	DDX19B
geneid_57520	geneid_57520	57520	HECW2
geneid_3718	geneid_3718	3718	JAK3
geneid_57626	geneid_57626	57626	KLHL1
geneid_4068	geneid_4068	4068	SH2D1A
geneid_10683	geneid_10683	10683	DLL3
geneid_7857	geneid_7857	7857	SCG2
geneid_55818	geneid_55818	55818	JMJD1A
geneid_29800	geneid_29800	29800	ZDHHC1
geneid_7425	geneid_7425	7425	VGF
geneid_655	geneid_655	655	BMP7
geneid_55922	geneid_55922	55922	NKRF
geneid_203100	geneid_203100	203100	HTRA4
geneid_64981	geneid_64981	64981	MRPL34
geneid_25917	geneid_25917	25917	THUMPD3
geneid_146057	geneid_146057	146057	TTBK2
geneid_1027	geneid_1027	1027	CDKN1B
geneid_121260	geneid_121260	121260	SLC15A4
geneid_823	geneid_823	823	CAPN1
geneid_55696	geneid_55696	55696	RBM22
geneid_2114	geneid_2114	2114	ETS2
geneid_269	geneid_269	269	AMHR2
geneid_23522	geneid_23522	23522	MYST4
geneid_54492	geneid_54492	54492	DKFZP761M1511
geneid_63929	geneid_63929	63929	LOC63929
geneid_2060	geneid_2060	2060	EPS15
geneid_152404	geneid_152404	152404	IGSF11
geneid_3982	geneid_3982	3982	LIM2
geneid_81892	geneid_81892	81892	C14orf156
geneid_8505	geneid_8505	8505	PARG
geneid_7363	geneid_7363	7363	UGT2B4
geneid_9322	geneid_9322	9322	TRIP10
geneid_6035	geneid_6035	6035	RNASE1
geneid_51651	geneid_51651	51651	PTRH2
geneid_1355	geneid_1355	1355	COX15
geneid_6383	geneid_6383	6383	SDC2
geneid_284889	geneid_284889	284889	LOC284889
geneid_860	geneid_860	860	RUNX2
geneid_54760	geneid_54760	54760	PCSK4
geneid_57509	geneid_57509	57509	MTUS1
geneid_6905	geneid_6905	6905	TBCE
geneid_9712	geneid_9712	9712	USP6NL
geneid_85315	geneid_85315	85315	PAQR8
geneid_23013	geneid_23013	23013	SPEN
geneid_285986	geneid_285986	285986	LOC285986
geneid_3176	geneid_3176	3176	HNMT
geneid_2177	geneid_2177	2177	FANCD2
geneid_55973	geneid_55973	55973	BCAP29
geneid_317761	geneid_317761	317761	C14orf39
geneid_7066	geneid_7066	7066	THPO
geneid_113201	geneid_113201	113201	CASC4
geneid_26230	geneid_26230	26230	TIAM2
geneid_150094	geneid_150094	150094	SNF1LK
geneid_148789	geneid_148789	148789	B3GALNT2
geneid_6092	geneid_6092	6092	ROBO2
geneid_10117	geneid_10117	10117	ENAM
geneid_148979	geneid_148979	148979	GLIS1
geneid_135228	geneid_135228	135228	CD109
geneid_124739	geneid_124739	124739	USP43
geneid_252995	geneid_252995	252995	FNDC5
geneid_84896	geneid_84896	84896	ATAD1
geneid_84936	geneid_84936	84936	ZFYVE19
geneid_389874	geneid_389874	389874	ZCCHC13
geneid_2304	geneid_2304	2304	FOXE1
geneid_2027	geneid_2027	2027	ENO3
geneid_3069	geneid_3069	3069	HDLBP
geneid_57819	geneid_57819	57819	LSM2
geneid_54919	geneid_54919	54919	HEATR2
geneid_27122	geneid_27122	27122	DKK3
geneid_8350	geneid_8350	8350	HIST1H3A
geneid_126668	geneid_126668	126668	TDRD10
geneid_50674	geneid_50674	50674	NEUROG3
geneid_5888	geneid_5888	5888	RAD51
geneid_26574	geneid_26574	26574	AATF
geneid_50832	geneid_50832	50832	TAS2R4
geneid_646561	geneid_646561	646561	LOC646561
geneid_51557	geneid_51557	51557	GLULD1
geneid_219848	geneid_219848	219848	FLJ30719
geneid_16	geneid_16	16	AARS
geneid_27350	geneid_27350	27350	APOBEC3C
geneid_8829	geneid_8829	8829	NRP1
geneid_130507	geneid_130507	130507	ZNF650
geneid_55593	geneid_55593	55593	OTUD5
geneid_284613	geneid_284613	284613	CYB561D1
geneid_10175	geneid_10175	10175	CNIH
geneid_23140	geneid_23140	23140	ZZEF1
geneid_687	geneid_687	687	KLF9
geneid_2065	geneid_2065	2065	ERBB3
geneid_7007	geneid_7007	7007	TECTA
geneid_5089	geneid_5089	5089	PBX2
geneid_252884	geneid_252884	252884	ZNF396
geneid_88	geneid_88	88	ACTN2
geneid_665	geneid_665	665	BNIP3L
geneid_5726	geneid_5726	5726	TAS2R38
geneid_10199	geneid_10199	10199	MPHOSPH10
geneid_2252	geneid_2252	2252	FGF7
geneid_56981	geneid_56981	56981	PRDM11
geneid_85369	geneid_85369	85369	FAM40A
geneid_10057	geneid_10057	10057	ABCC5
geneid_9394	geneid_9394	9394	HS6ST1
geneid_11079	geneid_11079	11079	RER1
geneid_2245	geneid_2245	2245	FGD1
geneid_4919	geneid_4919	4919	ROR1
geneid_116150	geneid_116150	116150	C6orf68
geneid_51255	geneid_51255	51255	LOC51255
geneid_10342	geneid_10342	10342	TFG
geneid_5887	geneid_5887	5887	RAD23B
geneid_5617	geneid_5617	5617	PRL
geneid_80209	geneid_80209	80209	C13orf23
geneid_64109	geneid_64109	64109	CRLF2
geneid_142913	geneid_142913	142913	CFLP1
geneid_4067	geneid_4067	4067	LYN
geneid_3587	geneid_3587	3587	IL10RA
geneid_341346	geneid_341346	341346	LOC341346
geneid_57465	geneid_57465	57465	TBC1D24
geneid_117177	geneid_117177	117177	RAB3IP
geneid_6100	geneid_6100	6100	RP9
geneid_1016	geneid_1016	1016	CDH18
geneid_79368	geneid_79368	79368	FCRL2
geneid_26953	geneid_26953	26953	RANBP6
geneid_6674	geneid_6674	6674	SPAG1
geneid_7032	geneid_7032	7032	TFF2
geneid_995	geneid_995	995	CDC25C
geneid_55861	geneid_55861	55861	DBNDD2
geneid_1318	geneid_1318	1318	SLC31A2
geneid_283659	geneid_283659	283659	PRTG
geneid_65122	geneid_65122	65122	PRAMEF2
geneid_26188	geneid_26188	26188	OR1C1
geneid_10671	geneid_10671	10671	DCTN6
geneid_389766	geneid_389766	389766	C9orf153
geneid_63970	geneid_63970	63970	P53AIP1
geneid_80308	geneid_80308	80308	FLAD1
geneid_93134	geneid_93134	93134	ZNF561
geneid_117195	geneid_117195	117195	MRGPRX3
geneid_8772	geneid_8772	8772	FADD
geneid_7070	geneid_7070	7070	THY1
geneid_8833	geneid_8833	8833	GMPS
geneid_1737	geneid_1737	1737	DLAT
geneid_1666	geneid_1666	1666	DECR1
geneid_27292	geneid_27292	27292	HSA9761
geneid_427	geneid_427	427	ASAH1
geneid_27342	geneid_27342	27342	RABGEF1
geneid_55504	geneid_55504	55504	TNFRSF19
geneid_9687	geneid_9687	9687	GREB1
geneid_7399	geneid_7399	7399	USH2A
geneid_151188	geneid_151188	151188	ARL6IP6
geneid_79745	geneid_79745	79745	RSNL2
geneid_4166	geneid_4166	4166	CHST6
geneid_10682	geneid_10682	10682	EBP
geneid_222223	geneid_222223	222223	KIAA1324L
geneid_1106	geneid_1106	1106	CHD2
geneid_3084	geneid_3084	3084	NRG1
geneid_80764	geneid_80764	80764	THAP7
geneid_6208	geneid_6208	6208	RPS14
geneid_8882	geneid_8882	8882	ZNF259
geneid_57055	geneid_57055	57055	DAZ2
geneid_29919	geneid_29919	29919	C18orf8
geneid_4043	geneid_4043	4043	LRPAP1
geneid_3588	geneid_3588	3588	IL10RB
geneid_147	geneid_147	147	ADRA1B
geneid_93183	geneid_93183	93183	PIGM
geneid_7596	geneid_7596	7596	ZNF45
geneid_2861	geneid_2861	2861	GPR37
geneid_84996	geneid_84996	84996	C21orf119
geneid_5567	geneid_5567	5567	PRKACB
geneid_59353	geneid_59353	59353	TMEM35
geneid_84109	geneid_84109	84109	GPR103
geneid_6535	geneid_6535	6535	SLC6A8
geneid_54346	geneid_54346	54346	UNC93A
geneid_55666	geneid_55666	55666	NPLOC4
geneid_9917	geneid_9917	9917	FAM20B
geneid_26085	geneid_26085	26085	KLK13
geneid_162	geneid_162	162	AP1B1
geneid_7295	geneid_7295	7295	TXN
geneid_152579	geneid_152579	152579	SCFD2
geneid_8139	geneid_8139	8139	GAN
geneid_10083	geneid_10083	10083	USH1C
geneid_84629	geneid_84629	84629	KIAA1856
geneid_22899	geneid_22899	22899	ARHGEF15
geneid_111	geneid_111	111	ADCY5
geneid_8838	geneid_8838	8838	WISP3
geneid_63892	geneid_63892	63892	THADA
geneid_8418	geneid_8418	8418	CMAH
geneid_10046	geneid_10046	10046	CXorf6
geneid_64072	geneid_64072	64072	CDH23
geneid_140739	geneid_140739	140739	UBE2F
geneid_25992	geneid_25992	25992	SNED1
geneid_26519	geneid_26519	26519	TIMM10
geneid_114026	geneid_114026	114026	ZIM3
geneid_11274	geneid_11274	11274	USP18
geneid_64881	geneid_64881	64881	PCDH20
geneid_113829	geneid_113829	113829	SLC35A4
geneid_57661	geneid_57661	57661	KIAA1542
geneid_402055	geneid_402055	402055	CTB-1048E9.5
geneid_84268	geneid_84268	84268	RPAIN
geneid_430	geneid_430	430	ASCL2
geneid_121441	geneid_121441	121441	NEDD1
geneid_10244	geneid_10244	10244	RABEPK
geneid_10766	geneid_10766	10766	TOB2
geneid_6633	geneid_6633	6633	SNRPD2
geneid_11227	geneid_11227	11227	GALNT5
geneid_9445	geneid_9445	9445	ITM2B
geneid_23385	geneid_23385	23385	NCSTN
geneid_286128	geneid_286128	286128	ZFP41
geneid_56849	geneid_56849	56849	TCEAL7
geneid_83594	geneid_83594	83594	NUDT12
geneid_57147	geneid_57147	57147	SCYL3
geneid_2528	geneid_2528	2528	FUT6
geneid_51076	geneid_51076	51076	CUTC
geneid_23386	geneid_23386	23386	NUDCD3
geneid_225689	geneid_225689	225689	MAPK15
geneid_140596	geneid_140596	140596	DEFB104A
geneid_642698	geneid_642698	642698	LOC642698
geneid_645955	geneid_645955	645955	LOC645955
geneid_10408	geneid_10408	10408	MYCNOS
geneid_8496	geneid_8496	8496	PPFIBP1
geneid_4200	geneid_4200	4200	ME2
geneid_196463	geneid_196463	196463	LOC196463
geneid_8079	geneid_8079	8079	MLF2
geneid_387895	geneid_387895	387895	LOC387895
geneid_1406	geneid_1406	1406	CRX
geneid_29979	geneid_29979	29979	UBQLN1
geneid_10869	geneid_10869	10869	USP19
geneid_10773	geneid_10773	10773	ZBTB6
geneid_140032	geneid_140032	140032	RPS4Y2
geneid_57554	geneid_57554	57554	LRRC7
geneid_23218	geneid_23218	23218	NBEAL2
geneid_130617	geneid_130617	130617	ZFAND2B
geneid_10781	geneid_10781	10781	ZNF266
geneid_83658	geneid_83658	83658	DYNLRB1
geneid_150368	geneid_150368	150368	FAM109B
geneid_6866	geneid_6866	6866	TAC3
geneid_2099	geneid_2099	2099	ESR1
geneid_4632	geneid_4632	4632	MYL1
geneid_9984	geneid_9984	9984	THOC1
geneid_55684	geneid_55684	55684	C9orf86
geneid_64324	geneid_64324	64324	NSD1
geneid_55703	geneid_55703	55703	POLR3B
geneid_143187	geneid_143187	143187	VTI1A
geneid_26258	geneid_26258	26258	PLDN
geneid_10914	geneid_10914	10914	PAPOLA
geneid_54861	geneid_54861	54861	SNRK
geneid_4308	geneid_4308	4308	TRPM1
geneid_1298	geneid_1298	1298	COL9A2
geneid_90288	geneid_90288	90288	C3orf25
geneid_387921	geneid_387921	387921	RP11-50D16.3
geneid_1282	geneid_1282	1282	COL4A1
geneid_53919	geneid_53919	53919	SLCO1C1
geneid_3189	geneid_3189	3189	HNRPH3
geneid_10067	geneid_10067	10067	SCAMP3
geneid_257203	geneid_257203	257203	DSCR9
[truncated: 16,800 more rows]
