# Supplementary material for: Extensive rewiring of epithelial-stromal co-expression networks in breast cancer
Source: Genome Biol. 2015 Jun 19;16(1):128. doi: 10.1186/s13059-015-0675-4 (PMC4471934; doi:10.1186/s13059-015-0675-4)
Supplement: Additional file 19: — Normalized gene expression data from paired epithelial and stromal samples in the McGill University validation dataset. This zip directory contains two files, eset_erp_finak_anno.txt and eset_erp_finak_ex.txt, which contain the gene annotation and gene expression data, respectively. The gene expression matrix contains normalized expression values, with tumor epithelial (TE) data for 36 patients in the first 36 data columns, and tumor stromal (TS) data for the same 36 patients in the remaining 36 columns. [file 13059_2015_675_MOESM19_ESM.zip › eset_erp_finak_ex.txt]

	G00_025_01T.TE	G00_027_01T.TE	G00_070_1T.TE	G01_122_01T.TE	G01_136_01T.TE	G01_144_2T.TE	G01_146_2T.TE	G01_176_2T.TE	V99_012_02T.TE	V00_022_01T.TE	V00_024_01T.TE	V00_057_01T.TE	V00_060_02T.TE	V00_063_1T.TE	V00_065_01T.TE	V01_076_3T.TE	V01_083_01T.TE	V01_113_1T.TE	V01_161_01T.TE	V01_167_01T.TE	V01_190_1T.TE	V01_215_1T.TE	V01_223_01T.TE	V02_238_01T.TE	V02_246_1T.TE	V02_259_1T.TE	V02_278_01T.TE	V02_295_1T.TE	V02_301_1T.TE	V02_328_01T.TE	V03_351_01T.TE	V03_409_01T.TE	V04_508_1T.TE	G00_031_01T.TE	V00_047_1T.TE	V02_281_1T.TE	G00_025_01T.TS	G00_027_01T.TS	G00_070_1T.TS	G01_122_01T.TS	G01_136_01T.TS	G01_144_2T.TS	G01_146_2T.TS	G01_176_2T.TS	V99_012_02T.TS	V00_022_01T.TS	V00_024_01T.TS	V00_057_01T.TS	V00_060_02T.TS
geneid_83746	0.694644083263005	0.840182544503385	0.227315720593329	0.626423080838181	0.348834154870532	0.659089261440606	0.80463862283578	0.224310839786047	0.865448789366972	0.514225156256634	0.962914911184306	0.291469677813354	0.234515609286027	0.612812735998108	0.661559273209913	0.28642845970352	0.254762904448401	0.839471695889548	0.881675155557865	0.302426782399295	1.34971693798686	1.2430843383499	0.747536112931089	0.0746368812048193	0.515441257924524	1.24019811626639	1.63716835578809	1.01806644411671	0.241766262960013	-0.0507927000145125	0.206669409233132	0.190220800352508	1.12536620095232	1.02425974352838	0.37688946084583	1.1562337156788	0.72904873718942	0.472783976829544	0.345898418660925	0.523199951405829	0.34889074969144	0.797249048351148	1.28226817435179	0.180966196269746	0.193777365224272	0.510264072299028	1.05172547211501	-0.100571722581585	0.382997623159383
geneid_321	-0.546154118075092	-0.538888074103666	-0.73585850040413	-0.21666485853692	-0.225149483999588	-0.209857312388707	-0.287363812029095	-1.01847779347252	-0.239172526737951	0.229225957997777	-0.398728025441157	-0.514614666427396	-0.833732262352743	-0.00965167791671135	-0.629492811589818	-0.330582970448644	-0.502816225529637	-0.566242430968967	-0.652185260819538	-0.307193893402643	-0.569023056130291	-0.427527876589634	0.309349737401793	-0.362946437246124	-0.426858531498052	-0.639202702707574	0.0202411812339972	-0.51523345445043	-0.0184993515212159	-0.596196360602668	-0.359577083360049	0.151112323760857	-0.638066363776532	-0.478758037416132	-0.67429341049482	-1.66660219867488	-0.0842704718101943	-0.334189367503458	-1.0147687343003	-0.649106146323912	1.93477420943382	0.251561003880309	-0.308759499520237	-0.670090005301884	-0.686140177302535	-0.417352076236554	-0.642846658802755	-0.286483974640091	-0.949324059348793
geneid_9064	-1.62094911536692	-1.05619210438925	-1.0941651773267	0.668065276256082	-0.979550388396479	-2.00440133042097	-0.00140813896329775	-0.34510694909229	-0.767304606468595	-0.496135259189856	-1.04588396551393	-1.90163503102448	-2.03361830279966	-2.45844271471087	-1.61761481512369	-0.608535966658566	-0.605677435807718	-1.01616398054293	-1.2098670396166	-1.15731174450364	-1.95361864827467	-0.0705358110711831	0.225979137664176	-0.976023268050608	-2.03713684366087	-0.0135917889092635	-0.131712773732599	-0.0832741346326566	-0.842641145822286	-0.601013660730121	-1.48355139197139	-1.60046796703384	-1.14144986299977	-0.376573068936885	-0.475520651134096	0.0158447873503026	-0.259844310459155	-1.35907637412829	-1.67614539881657	-0.44346263279454	-1.65329434011037	0.0467382295822789	-0.00343333585241779	-1.63216592403474	-0.625520966306934	-0.761818409136088	-0.108072320945307	0.524643850241117	-0.656724202008127
geneid_7675	0.788424829038503	0.805719803963802	0.506476474970717	0.330909540053304	1.02184478088594	1.07493953576858	0.141260178044372	1.13112226747307	1.01469889281509	0.810566674234513	0.689379011795179	1.05111765139545	0.589055529875776	0.802717448587914	0.787164063424443	0.573039104565857	1.05784835839041	0.852737271290622	1.18893850403025	0.923874594046998	0.53105327262644	0.536588844539126	0.442114821860161	0.271678437697145	0.955635231938064	1.0947917925449	0.286589612115123	1.23381636062215	0.939229418644606	1.26328126596543	1.11564594603977	0.801458550278532	0.495323039720932	0.379055194386956	0.47755764988418	0.468509177390044	0.39219893571623	1.77041214222438	0.631798763541352	1.30934107248961	0.94990123097576	0.869865550739932	0.457864635955442	0.936530478940235	2.22909510761399	0.753915054148172	1.2125502979522	0.744419175761872	1.92877350299867
geneid_5979	-1.51743402378926	0.156513314832705	-0.109513513552927	0.0121125785799159	-0.101985236103152	0.0943039112894108	0.131742557808437	0.00262489617434149	0.269854225746043	0.337429381328701	-0.063709784241052	0.0435085124750523	0.286892666927797	0.610627804994506	0.0425535011719009	0.00326130955743845	0.378852732769584	0.0166377798195917	0.291821148074181	-0.0146853370965919	-0.220337317066048	0.23482556297268	0.303880274676411	0.383430823591601	0.116986758776134	-0.0862537982540151	0.0356482708949399	-0.339432851480203	-0.0141833809724205	-0.209994162843499	0.524881932322268	0.79994278370976	0.17715445694206	-0.00744603060219097	-0.321776658839109	-0.295145879800634	0.0540182807996156	0.0193195765933011	-0.0464282271291376	-0.0874510559003731	1.38944556045724	0.27740028691498	-0.0504082367730446	-0.115421428465327	-0.247538097438537	-0.193681941956014	-0.091951540487636	-0.212646224686015	-0.239204542362252
geneid_8932	-1.01495012303046	-0.818871028859971	-0.0698853478453195	-0.399496785468217	-0.809561911438646	-0.723495448909066	-0.0558392705890823	-1.05775540199304	-1.23411041487793	-0.449573472732875	-0.0588064172727385	0.137066236163221	1.37692427986749	-0.473349344118009	-0.372595701149461	-0.223058304555493	0.00546991455796553	-0.566424100633698	0.2517660493008	-0.678232167837047	-0.795741900244825	-0.724004405044556	0.126162419367409	0.377368326924918	-3.11684646022294	-0.455154317367255	-1.01939095884581	-0.420427778427263	-0.465885721146699	-0.634434772916426	-0.637124151412857	-0.557539037564632	-0.63261027262506	-1.01210240061496	-1.06825799134124	-0.0830964944691289	-1.05597520234576	-1.07993461181604	0.885052727301262	-0.3603690455255	0.195840935124469	-1.65920699962279	0.324098669792504	0.071413033490041	-0.958834455747416	-0.760559459396794	-0.685147341762263	-0.73276797937302	-0.467693326707819
geneid_202333	-0.593049063950884	-0.469412730862497	0.252872518306222	-0.209104072690166	-0.621833923139631	-0.701999776770847	-0.458205448708801	0.000399360550873629	-0.61192898331075	-0.537364564348305	-0.476225279841507	-0.437641767381047	0.785107434837376	1.98177233356045	2.58657557279215	2.38900765418145	-0.151205443890229	1.58071644949111	0.803124436222346	0.173866479460355	0.238948302959447	-0.218588204125444	-0.401827617391613	-0.737516659933476	-0.766304335593405	-0.472855070763539	-0.0780323276068903	-0.160668253808352	-0.425963497084868	0.1845639814498	-0.534913672990416	2.0060795695253	2.06067017889129	0.899566460660234	-0.342771860564147	1.20784549981852	-0.289844504789095	-0.313939292398725	0.586512132318416	-0.0156374580008399	-0.027676573492939	-0.490042653935125	-0.560899697609642	0.57318318403104	-0.663849483400414	-0.407068996940581	0.214115589409145	0.023690972698785	0.46795368931767
geneid_159989	-0.133050691094509	0.0229619384076595	-0.127855973705305	-0.0358081788489466	-0.163095377718102	0.126652691866501	-0.086271750223711	-0.164321302052224	-0.171264385593086	-1.92302004192834	-0.172511969490489	-0.135590026234103	-0.249623698188554	0.0588456984156422	-0.278142100107548	-0.041423781043275	-0.0999555381352636	-0.0860549376638314	-0.153354300934269	-0.164368922534052	-0.223064845417054	-0.107525848084072	-0.194891192962446	0.0538039843514936	-0.127465628384064	-1.28080097232856	-0.0216508291774201	-0.196360906358725	-0.113058332251085	-0.298979887185414	-0.272365820977306	-0.0282131623906276	-0.0248030930942824	-0.131386661712071	-0.092365533520289	-0.135480076144913	-0.0707053124757826	-0.13472694376393	-0.0200566728073108	-0.164371247173589	0.584223697944694	-0.067887467660835	-0.082221372193325	-0.173781571997293	-0.733259488619153	-0.097421108312698	-0.191154460069382	-0.068526188255187	-0.241069688084301
geneid_84895	-0.306779743051921	-0.202624672788353	-0.74583501216509	0.0508957013567173	-0.00490351891246799	-0.393342467919485	0.294956170044615	0.203151108713485	0.0590524089461703	0.217801041798112	-0.0526456141472468	-0.214833527819436	-0.663322300113528	0.0556277109310033	-0.364480030232386	-0.310671836279752	0.093143052116817	-0.315543202051522	-0.34796096666156	0.375779135264115	-0.204914185741063	0.132353076905846	-0.369595877234537	-0.297217353607688	-0.063515475456498	0.108761394030197	0.255788370349445	0.00474321877795203	0.277508302588085	-0.361195867182767	-0.08475055238612	0.0272506359918634	-0.215783320292628	0.162505899477392	0.297082226778924	-0.438007930508078	0.312789340235097	-0.33785571914098	-0.816903929425509	-0.521276711788968	-0.245743172831177	-0.41114297444362	0.152855032038937	-0.230599052110746	0.544991385528931	0.0395804610817324	-0.208608668752356	0.170041941744782	-0.359870938901877
geneid_7113	0.0152362962950132	1.19255953328129	0.439309684444463	0.761808984388727	1.07211235618223	1.03924103531017	0.535973141036644	0.366573670546661	0.149178463638518	-0.91390644681448	0.464452727349079	0.511674951624586	0.157607661347323	0.107900658810482	1.05683326441807	0.994928849677477	0.144889218139125	0.513038547292338	0.322146187068799	0.752268087682978	0.521652835743181	0.811482879499761	0.567785059570878	1.05627797354998	0.668723265869621	0.542379621659961	0.507838788878186	0.249635067459314	0.648901528908005	0.365463621369428	0.126397374714311	0.663867828492168	0.743247798234118	0.953613524535255	0.93870113189376	0.894862492543722	2.28154910292622	1.05022421963194	0.789242538693523	1.85418060297702	0.852301195918039	2.93188844434264	1.43076729550126	1.53035120621303	-0.141803858982846	1.41778492468449	1.11978395436324	1.38217604897312	0.891587855693127
geneid_22919	0.612387097435617	0.548916193179963	1.27411957106309	0.846382938879439	2.04216564334817	1.1779933905575	0.926826320190794	0.73951754538706	0.39514832959375	0.739610317967531	1.18392835248018	0.901014056932047	1.92772494256072	1.76780784707614	2.20963013687986	1.89492276476137	1.28617442349339	1.31216318226673	1.11067861263514	1.50933408425131	1.52875538101959	1.47393749871091	1.08737263545174	2.01955511547759	0.157467370862238	1.08378231750031	1.44825186913979	0.821548227361149	1.04298732371325	1.35327974806921	1.08170056807218	2.05266947780857	2.16873775555076	1.47009150577862	1.00346450672271	1.01167519626523	0.962847219112227	0.326486379510594	2.01086410438083	1.07056533829308	1.44731546927962	0.958407619000898	0.353787403910741	2.14673011393986	-0.28074982881561	1.34716695840108	0.578363770966485	-0.361624015954673	-0.00210025076897547
geneid_3170	-1.20941154877405	-1.03313180234858	-0.86724055133328	-1.09827072597561	-1.12905419653978	-0.970656509130083	-0.894670912762285	-0.5066269266963	-0.955632138546494	-0.747546013427028	-0.96057010644558	-0.884632782843268	-0.947522835578648	-1.2598642906395	-1.27759656098352	-0.797221792106289	-0.707734687849876	-0.927242903979502	-1.09533275013403	-2.17753944136899	-1.06322899044509	-0.989665241255952	-0.72927720381782	-0.64819178089621	-0.862683345552823	-1.57073794647452	-0.890908896605304	-2.05628671775903	-0.763640385965915	-1.03292837201108	-0.98948800495723	-1.03049977214297	-0.908671629829869	-0.741206237127675	-0.553053690041141	-0.83034641066533	0.424356847165839	0.446917422997999	-0.199601322417487	0.273981721570059	0.449696146696141	0.668159146066077	0.71265078945572	-0.0878788969523334	1.04812750788384	0.156930370463763	0.342883034251949	0.590477874815545	0.278163985446639
geneid_3383	-3.03005954437245	-2.63321064086131	-1.19836477045957	-2.01752157751964	0.323541487585537	-2.64819477916207	-0.703649053965567	-0.155242626567224	-1.14775151929048	-1.68136352548038	-1.9422389126839	-1.77715676382672	-1.0180549209168	-2.321609189849	-2.49982393578638	-2.12677869970893	-1.61225525203065	-1.70009585224816	-1.55844595433566	-1.07889104270732	-1.59704368016708	-1.36632760194517	-1.6091781771203	0.568647170742495	-2.5571024516605	-1.49807223787706	-1.94986251304012	-2.20631807319271	-1.63756722883292	-1.15178744989642	-2.01171217212356	-2.21348268772504	-0.630572505111123	-0.801645855223041	-2.39239205825799	-1.64481239525747	-1.38529558713594	-0.412325790276748	-0.199181943783971	-1.28577422080807	-0.29298716598677	-2.57384625010785	-0.843782371049722	0.182138662244891	-0.668879546066595	-0.780834056912087	-1.23708473253547	-2.12586997715431	-1.21398190871547
geneid_55159	-5.34678851863739	-4.8552824786341	-4.18576006241902	-4.55079478576173	-4.10588166063795	-4.20116982955432	-2.89512099557336	-5.11128057983395	-4.58988170909087	-2.87035152903071	-4.70165496830936	-4.07701161473944	-5.74958321325975	-3.78748161764711	-4.40146145209942	-4.04541697479841	-3.8235468991266	-3.96820517621049	-4.77706828036665	-3.7960686519731	-4.2197937806969	-3.95244357438624	-4.61599515773433	-4.63255067617113	-4.79679640122896	-4.81721392001216	-1.74895598351813	-4.67107175120644	-3.482849820446	-4.68019876765707	-4.35563384901798	-5.75506036883794	-1.96920788796306	-2.61212942700832	-4.12496494441563	-4.68480528217164	-3.76017610532556	-4.29071801930115	-2.88561191876056	-5.69084515875096	-3.77805186759642	-3.15876962429813	-2.96026219984594	-4.75591273582183	-4.0008439952434	-4.29098897561047	-4.75931729362885	-4.49332317617466	-4.81562672069604
geneid_1833	-0.137841867128736	0.0368054074628053	-0.0712611658112031	-0.0838412857618938	-0.142000929117644	0.112368468967767	-0.0995301075051554	-0.103095098898344	-0.187371962239562	0.211777261824138	-0.119294591884574	-0.151108817003139	-0.208088277904986	0.109894069928081	-0.344698790155034	-0.0959564288729767	-0.128199567435954	-0.0274656041652266	-0.147201738025749	-0.00458591959646876	-0.25185337145967	-0.0929165836986297	0.790977544177157	0.0424924830391693	-0.173162037006934	-0.0352561142746058	-0.00528556512656831	-0.0237301506494494	0.0262111544135123	-0.232783317008077	0.0291544228813418	-0.0442949092652236	0.678689242733934	-0.131202537413794	-0.300987828280499	-0.0905657060221464	0.360723597367578	0.0383580091953165	-0.124606792401556	-0.0180356200224011	0.26832850866561	-0.0288597453191121	-0.108785308935204	0.0708977592121863	-0.413893491622387	-0.0632915808044526	0.031368399946913	-0.0908453262070738	-0.0912343603920254
geneid_55321	-0.319833985755506	0.043751747327469	-0.431656131164091	-0.0732199119874788	0.091262868024883	-0.113003496156139	0.275980238722847	0.144734742355409	0.298292270853078	0.267435597721608	0.100146751554466	0.143406890396745	-0.491248497529342	0.250690784276195	-0.531030288157603	0.181082571876325	-0.152465832161914	-0.106505634321757	0.0352363240044767	0.397152135336334	-0.163889917141303	0.11010260224804	0.0243394519093808	0.140582050411942	0.127981965105746	0.0409649770542835	0.323124548418524	-0.00245927597834796	0.394723184434273	-0.289358842737079	0.0805439915503663	0.541139056550622	0.108501053696891	0.0511475453851743	0.253441611657419	-0.190031852308687	-0.012764394467381	-0.399758473630144	-0.650769276602948	-0.665002245820266	-0.424191343868223	-0.202196054317232	0.0727803007967595	-0.165059887826496	-0.0740094913043803	-0.494502714926192	-0.260547485434697	-0.191859454759087	-0.700016921362935
geneid_26152	0.449724594809134	-0.268094575432677	1.07259663041713	-0.0683444252640963	0.752193430449648	-0.321145823138251	0.369156670629675	-0.268993988298722	0.582755962022666	0.651676942347206	0.786408428170665	-0.286807247519552	0.328013221065073	-1.10989947817886	0.123711775441426	-0.41984617916966	-0.330840129930647	-1.15583817891238	0.266837019675925	0.102406486700111	1.13980071431578	-0.364394550127733	0.32625880470476	0.818420138496109	-0.672026956452999	0.77611500624676	-0.350497782696275	0.641023294914836	-0.38180851784999	0.529732966700428	-0.522203214576867	0.97570381928534	0.894195914334131	-0.377844140887485	0.185760795925042	-0.0399646515006311	-2.0471934769311	-2.44617389308161	-3.10032912673417	-2.83783218022345	-1.99809179896367	-2.53138074542241	-2.26453735880011	-2.45411408602608	-2.59919866168825	-2.60758845338479	-2.77396341053555	-2.3761206393113	-1.95318127502843
geneid_10051	-1.54656094930966	-4.52214001893539	-2.34721679039675	-2.71462171769117	-1.73045950220646	-2.74153113187192	-1.24564299908572	-2.79533136962767	-2.8049162965626	-2.21994207625472	-3.50690061583702	-1.8055521948552	-3.0247015011023	-2.85518427854989	-3.95026416011736	-2.76931892887252	-1.2546193795127	-3.89817949834468	-3.34026101955385	-1.64565714572721	-4.43977861471481	-2.5544953501792	-2.41303615199334	-0.702880584645619	-3.87198149555404	-3.65880055187691	-3.31302066854905	-1.20058158612545	-1.89749573113976	-3.93418187188784	-2.49413586763347	-3.97389542605244	-2.38019213983483	-2.0830198095897	-3.74443038307897	-3.92370365971121	-3.03456998733481	-3.82131475305485	-2.03117571833192	-3.3985404215051	-2.01022166647349	-2.86387237872504	-1.735187977302	-3.67333025304769	-2.64312987718787	-4.14019353841978	-3.85706646246638	-2.82976542412214	-3.06142312468377
geneid_6493	-0.0904077900744381	-0.0874534276796359	1.7417729460552	0.316101360397027	0.0579777238625128	0.123012887288433	-0.141238972899999	0.0571055797284231	0.108162894663563	0.435129224892613	0.442813292353185	-0.15093707027516	0.545059465035489	1.42373366768244	1.68983170150498	0.119253306124633	0.163672879938893	0.910450907119457	0.399480421943885	-0.1628450965682	1.79594739726395	-0.0818551531791004	0.807606732494586	0.160927018470456	-0.13692591738852	0.715799495736889	0.286493280745185	-0.297127579133419	0.342548530136301	0.0764205276323523	-0.0283928843703505	0.050071076265481	2.50121543827457	0.874853119934494	-0.0828560837113712	0.0432597096369961	0.468501142300831	0.410639933036322	0.939143003056167	0.622742506825137	0.74244593605847	0.17286238923181	0.106897655617706	0.317313265281626	-0.846566578905296	0.362629193435525	2.91736469530785	0.174798385140965	0.65012428816705
geneid_5173	0.667517770957562	0.723164126606146	0.334103850899318	0.582727326444764	0.922030849838861	0.95642227984644	0.320767168546773	1.27864868857444	0.709671938139828	0.958878989899635	1.67296964056791	0.808714862948384	0.38076098795375	0.541846623488172	0.540713264571768	0.704842024880747	0.569974926766214	0.486293038216437	0.824209246686153	0.164138745343459	0.797163502054056	0.473619145061126	0.365726637825203	0.785987372615072	0.796549344370814	0.559653989318212	0.2361717241158	1.08760017264034	0.456019732273382	0.961923699120028	0.614322709026159	0.473921066217942	0.335839937771037	0.380069079549449	0.79833514530436	0.782964641712002	0.420587678459646	0.672199998228984	0.460495187693331	0.62694628659939	0.567670460738043	1.47659536653618	0.318800105708026	0.569380120291736	1.50930842833769	0.52549758618681	0.425804076532823	0.527060658154119	0.805160881708075
geneid_63027	0.837085284674564	0.877049825692984	1.28454464449944	1.86168677434085	3.00210102273752	2.49107782413816	1.33249085049232	0.919295848341367	1.89017843534746	2.56032568910064	1.91785600374955	2.27013500950567	-0.115938386218824	-0.335236397054114	1.82897968991093	0.957587337521526	0.647365969824227	2.15368196709891	1.99286339495882	1.64837572498158	1.24694697629922	1.57973035716979	2.59892908836307	2.18686636702678	-0.631766315131528	0.245037758772314	-2.71781246649519	0.37222234466466	-0.00606272630443135	0.76861283499978	-0.225002875422195	-0.282180686494392	2.17617429592348	1.02024145800031	1.69259935938161	0.414908006739159	0.769028141110198	0.738741724705805	0.651896371450952	2.26575837182918	0.724642223809561	1.88915600976939	1.50690979832909	1.84129254920114	0.10872446582719	1.43060606408117	0.865590455455253	1.15195235268212	-0.0578795296603443
geneid_84858	-1.41710841107038	-1.50664850216293	-1.76929225987265	0.400482939413987	-2.51638372359337	-1.49897359104512	-1.23811356929954	-1.41366617269544	-0.980175436996752	-1.08288977505424	-2.09140196177308	-1.6813325079039	-1.73571822273605	-1.49553248716139	-2.01770977222227	-2.08976574508972	-0.543076114336591	-1.96807001884269	-1.99445133532402	-1.46516678452715	-2.30376622503195	-1.72864462031338	-1.9773260264621	-1.98990850675679	-1.93635893572239	-3.06681006889911	-2.16961950062121	-2.79694272051838	-1.27366418482669	-1.98768762742277	-1.06549199130573	-1.36775183916588	-2.03081338814783	-1.33670619479933	-1.85201280371328	-2.17883391824988	0.15644978901797	-1.46039079793838	-2.77641342800006	-1.20095664570785	-1.73260504352247	-1.42860008579285	-0.547228530571996	-2.38624685982679	-0.447378984779983	-1.57969651348691	-1.42367791762957	-0.480786031782256	-0.389259400846808
geneid_91768	0.732226788003301	-0.854215049603706	0.542341651765496	0.903132610072483	-1.25742241074914	0.574791726115598	-0.394807882788184	0.197931254418336	-0.66515461709376	0.00388220819016058	1.17360440094586	0.110714910670187	0.16988082124605	-0.9012530419373	0.846733838419922	-0.255611797651031	-0.896838542592134	-3.04851247275505	-0.187604325847855	-0.647511560561303	0.268861992525225	-0.555899641342523	0.73637214661904	0.600242725912325	-0.152770970745928	1.87271060619899	0.723068060531776	0.385511714454331	-0.80160285141597	-0.0342259878158011	-2.24950747463753	-0.454996461679023	-0.516014259692563	0.630238217416187	-0.848457083866748	0.909046823966968	-0.0868585525847321	-0.566577847591922	-0.288666358204803	-0.634625441127815	-1.56524440494435	0.513114223097329	-0.76020757755857	-0.351565636527755	-1.17195214805101	-0.715376535674358	0.205982880382111	0.33859585477378	-0.427651224857506
geneid_2932	-0.464868889538893	-2.50440470030394	-0.238087186605906	-1.36516859525903	-0.840710801619287	-1.80123264291862	-0.534277809315749	-1.99822167346654	-1.35714978715088	-1.57155634364796	-1.93944141590323	-0.767156913150162	-1.84769145772456	-0.539418920336346	0.020231264973227	-0.749931840093562	-0.912850090964592	-1.13286565609235	-1.48062046078127	-1.55360795815475	-2.43247842866618	-0.696299646500752	-0.577717798597469	-1.91353853482305	-2.08899305864265	-0.516582815145589	-0.303323256744971	0.16976034253441	-0.554720095876903	-2.47180395849243	-0.960278208835926	-1.11045809124413	0.161640903292004	-0.63541672722477	-1.62476719406648	-1.37823031531779	-0.801408969093189	-0.955246238237994	-1.13321185973223	-1.52196633579835	-1.73513637690083	-1.96378292209005	-0.709097135109585	-1.99938191865607	-1.51190906339916	-2.5963764739556	-1.3714990622568	-1.47207848225661	-1.43852983324234
geneid_284114	1.06101349019752	1.36843005230643	0.174216076600565	1.6201859153168	0.979344520543494	0.519977451168379	1.82089265575258	0.739543477085491	0.820969480678623	1.22656716240267	1.04584284633522	0.868083293699394	1.43973926598183	1.41662524636063	0.598267275415024	0.844214914753772	0.675576740280703	1.3591105283621	0.956690228094042	0.86105120698561	0.46851621160632	1.52083597431938	0.966248962904685	1.30539863843885	1.01212388866411	0.992420763752131	1.32317482833546	1.22369338631906	1.2290374469688	1.17103076345894	1.11470747779792	1.90600238855416	1.34390024169971	1.28023008397777	0.970092061614589	0.814739031974545	0.899654807130198	0.725244610051089	0.393396407525165	0.647567997011635	0.410575046044194	1.03696548169131	1.08234095924275	0.965498673831217	0.359568673054736	0.658665042658299	0.451639836369339	0.504057353470555	0.432114453449262
geneid_7043	1.45356878794439	0.86145970409099	-0.182531490048647	0.8480660617631	1.27983180703869	2.18667795991271	0.617152677202302	0.0287718564715015	0.988901233303275	0.0665944290981628	2.03495981238701	1.75658082951875	0.283442509322413	1.58256184927563	2.98833267563742	1.14137160426429	0.624512873416945	1.04849051117463	0.316331553733268	1.20230869899014	-0.0718389475690271	1.63897345580539	0.177103978006254	0.342390439023779	0.975267316083014	1.18366156752866	0.905674449880022	0.0823339656142489	1.24405324621206	1.27447936757788	1.20367672876366	1.62206944960523	1.02172782302712	0.837535021233722	1.76155331960967	1.29466540257073	1.89110391454762	1.81728094390465	-0.232793772285354	2.8187652509727	0.878603267527086	2.00618272186479	1.2449638911979	2.55585098683246	0.618219802391358	2.15452418589374	1.74554487872038	0.122179520602515	1.39221339764375
geneid_375704	-0.0836134471277258	-0.174226188490733	0.387525582400298	0.422664436207809	-0.0501081169084123	0.530749819199973	0.549402897248677	0.119117774324568	0.458993668316723	1.37148811136538	-0.13874558708135	0.259525839092989	0.0206278572041495	0.240478100538441	-0.0928533809178282	-0.149778098863352	0.683188170834438	0.276521874648775	0.215894138182287	-0.151464277904924	0.337227121384009	0.489394931450942	0.333532695103365	-0.113553576631729	0.472462083699139	0.198321722226538	-0.022951120101071	0.233903645761743	0.21838749818069	-0.0807314687818514	0.365857767215407	-0.115492157794185	-0.354094463738372	0.595075002279811	0.354714308049676	0.241592415904585	0.311349116836965	0.139736607987117	-0.050639155331663	-0.11061305775488	0.275978118378477	0.144144153285019	0.519007052668205	-0.43651972585889	1.05343700225235	-0.239917821174252	0.0902320071315347	0.600645497632097	0.362567076605799
geneid_4811	0.023462528967822	0.190423170526422	0.179252416176879	0.276760712557261	0.103842330278005	0.561098433357019	0.0461898575116616	0.512435840197182	0.780160136531135	0.895309946120301	-0.0952224474966927	0.88037406021144	0.0859436117763716	0.335873949073974	0.289491716602034	0.116248362012163	1.31653477714197	0.575573933053832	0.575643600529773	0.150214875501079	0.220368203065133	0.508221402540447	0.220513824107881	-0.263006272265934	0.791592639937147	0.693253032707165	-0.700548302930014	0.443421370958238	0.146068833900535	0.295476679563417	0.34060718915303	-0.233346730414763	-0.894795373434056	0.293660651473934	0.542036658089442	-0.187636747040733	0.0267996162096702	0.82565891846877	0.233636535665083	0.522851254354568	0.635330261887214	0.363217089404094	0.665445093196294	-0.03425510644645	1.38706807768852	-0.0427840066129208	0.257430170780187	0.531395612791322	1.01536144762005
geneid_57669	-3.62218291637624	-2.87754631338546	-3.46265353428557	-2.52341722050148	-3.35836523334144	-2.90492047019076	-1.19027239018707	-3.19673850811189	-3.26389186724113	-2.53014762102715	-3.20477600473897	-3.13829207261101	-2.77246563371429	-1.67974571362713	0.696814972599953	0.245934323038572	-1.7527806335574	-3.17515749482309	-3.00588061088336	-2.1494679549556	-3.38447649906589	-2.81599244691393	-2.22529410151182	-2.49633816328746	-3.03195943131148	-3.83183387870528	-1.53917648443996	-3.56312398766205	-1.20528647894279	-3.4565152818891	-2.75852272900193	-2.44213386743949	-0.912000847670746	-2.09242904638025	-2.02600322133149	-3.32396281510329	-2.76605213879583	-2.92072919173127	-3.66101879110535	-2.81170521958899	-2.05115795807691	-3.0551351595667	-2.69681628286246	-2.32892397117737	-2.20538861610172	-3.22243721507828	-2.94516987133103	-2.90538361221606	-2.92470035648462
geneid_51308	0.174290129823336	-1.23668535262828	-1.14481627174413	-0.789567737462397	-0.65574859311286	-1.2072140526632	-0.590491319258127	-0.187386466863382	-1.10352766227576	0.512922001121467	-0.270714503091512	-0.921936994924424	-0.707324037064958	-1.11872545468862	-1.07098836672742	-1.14004071566953	0.281058494262342	-0.971580710607472	-0.670929823124823	-0.755559249869152	-0.00308923717869858	0.43311219400755	-0.971078254464245	0.225478426041826	-0.626826141780482	-1.10018745328869	1.82507204656672	-1.00771644609409	0.500821375485376	-1.02374457485423	-0.190847100589889	-0.556392067974138	-1.38911900575597	-0.0569400019365672	-0.811482917892203	-0.331648655858963	0.315734513871993	-0.680268016667206	-1.28219346071821	-1.35906692955658	-0.749165785932768	-0.496535073911932	-0.47931997708236	-1.122099580315	0.117684436677487	-1.51258634231523	-0.402213495304135	-0.649541615956699	-0.328651004600967
geneid_55511	-0.255954675101014	-0.282628818540956	-0.450989114931419	-0.316262846733139	-0.389971184670875	-0.155626847571647	-0.168644479035535	0.257354672473685	0.324576096189821	0.247927345212241	-0.37110735672463	0.220934554802137	-0.0253638755787596	0.0330173321736624	-0.596529315071811	-0.0683799482568898	0.355336952649168	0.219907077562475	0.216910090764473	-0.251011483285873	-0.239487300510157	-0.226704900824281	-0.261690242516088	-0.560107926529985	0.0262812197415322	-0.419804279128149	-0.543828957994901	-0.399362832812217	-0.120806468891052	0.294861221998275	0.365421209232137	0.180622699016827	-0.685978210926906	-0.190697790345409	0.348716488602145	-0.425792153897807	-0.134393173940918	0.230809464419195	-0.578007441638056	-0.117664810101065	0.035722736398359	-0.0582674356366973	-0.325726788913009	-0.180131127013585	0.308422578466665	-0.178679038372662	-0.311798100424502	-0.12715176104328	0.327029515149299
geneid_22908	-2.28849400781428	-2.49440420172104	-2.10668699889343	-2.11299470621075	-2.39451284600599	-2.46546313842701	-2.08238381168082	-1.59762072907706	-1.63722437674708	-1.81370248980689	-2.01753970428382	-1.45933488349706	-1.85006480019467	-1.80398472961094	-2.14017431843304	-2.07086166340073	-1.35723448897397	-1.65164953510422	-1.98919357624232	-2.78706972555868	-1.95621834857103	-2.21766450317957	-1.62017878996232	-2.24390239568942	-1.81169982851389	-2.38100893065318	-2.33137861013298	-2.75290126313522	-1.74986468932697	-2.00318501581352	-2.18925239006698	-1.795402514861	-2.42680385091376	-1.89412599744613	-1.79515599178845	-1.9915180050727	-1.34609944514378	-1.83716939763092	-2.34658571668367	-2.45492467060556	-1.51158252588064	-2.82989873172447	-2.1662113005778	-1.81074392886763	-2.11803653848455	-2.4371110285545	-2.7405461185535	-2.12306098133325	-1.82724150013975
geneid_11051	-2.09253925007134	-0.47084431340732	1.26348544339802	-0.932721082945615	-0.148667376570431	0.575006369266984	-0.335530471914385	-1.15000179890156	-0.932178154811627	-0.668360387381224	-0.354286895324459	0.421542269858535	1.15138729105611	1.07203689303872	-1.27035261106018	-1.22924529071728	-1.50351309020433	-0.370480118743344	-0.222037041192964	0.053214761391975	-0.248804472591233	-1.08685942538729	-1.00222874211414	-0.199322028895877	-2.54390196918187	-0.0230374077630374	0.637809169657097	2.16619070993659	-1.03504686604337	-0.07917361991989	-1.00164321279445	-0.901200056057416	-0.400565538059313	-0.313344294660357	0.25007822416964	0.0324537618383827	-1.37945919292599	-0.325658366337598	1.4830632523267	-1.18646963902401	-0.118169142770056	0.0376284821894606	-0.548778675337628	-0.92656040779826	-0.908093645521257	-1.89975662295004	-1.58927794997995	-1.7801422085119	-1.22874919663253
geneid_55366	-2.50727883697856	-0.69806168577974	-0.124458429486443	-2.17801579040413	-0.684905182702402	-3.25949817679641	-1.35249415997746	-1.1980782978108	-1.52686840598732	-1.62283420272684	-2.12749546451968	-1.13837615904079	-1.5539428547816	0.047031382887453	-1.98463206382813	0.168614412540303	0.055289691614463	-1.72582915415695	-2.132440932928	-0.760665379452089	-1.16930009534888	-0.950546377076155	-1.23267883817449	-1.90233323616652	-2.34325515842758	-0.809210423224442	-1.14383095869616	-1.25189908356747	0.239016572686266	-2.28481390668803	1.05807558613841	-1.20368136648101	-1.81199002229804	-1.93307355183029	-1.73899257754145	-1.63431090780702	-1.32822806964551	-0.719122686061584	-0.0729895786924902	-2.05188619820948	-0.709665406779954	-0.907483306878891	-0.625777726035054	-1.72620700506428	-1.65072015964501	-1.14402365052507	-1.56272850845914	-2.6203749493547	-0.818152124586711
geneid_80100	2.50827720515501	0.495647991296041	1.33594244673147	1.06597498345826	1.50391117297657	0.737030505104836	3.00067662818588	1.09435753108303	2.88981273431616	0.347088715298378	-0.0147303443511188	2.27441685920911	1.48973728868374	0.0748209806243138	-0.111430742185237	3.97731592067471	0.851057627258836	1.35630860721037	0.179099914962467	2.43573764001324	0.379648576891411	2.13048900708823	2.63724437734453	0.119877856819699	0.30961393114107	-0.252381698968556	-0.268775004318943	0.0325066213436909	0.275582995158807	2.71328782242232	0.378398180282941	0.327558845468097	1.58488474388306	0.0410733474241091	2.20401251092992	1.68085397449342	1.35121386158321	2.08561410228679	2.1709893755914	1.76438227194734	2.41615312043309	0.707189837099304	2.68822202975827	1.82306815660579	1.92775890265857	0.806487730844442	1.19484076817019	2.80757644100279	2.2302890143826
geneid_10800	1.11384280581221	2.07357463138433	-0.609639393684338	1.09046379190734	1.0564946504866	-0.234458796081409	0.56084957564829	0.521028404478208	0.607228479455487	1.51765484855345	0.200435340799044	0.0706622182321069	1.2168621603424	-0.174104587528794	0.831456703907485	0.307629062349324	0.919903278926181	1.46894640920966	1.13295499298546	0.512009243337357	0.22723549772324	0.93298240475915	-0.20869112528614	-0.402917285633309	-0.147351686956174	-0.347705775882395	1.20162584577436	0.637634505313078	1.93141285241883	0.331247402759449	-0.0759091594889884	0.463324387348489	0.636134935716974	0.649201653318867	1.83173427873952	0.13925909327202	1.43958393846416	1.09317568559355	0.586165753599336	1.29003190428917	1.11863170371761	0.413170514065866	1.54147843403551	0.439217779171823	1.20140259480275	0.53686312109741	0.204153128801552	0.128458996104943	0.417215347185004
geneid_132720	4.63933814521895	2.49383392167154	-1.14074448679098	2.90067788662535	1.50366163880836	3.70619593857232	2.65023885711573	3.84552128519217	2.55363563450311	1.36828473972358	2.52654781190756	1.52062127422146	5.55962997297804	3.63404365494848	2.36260548862174	0.865609992660725	2.16479979165814	1.83361013960601	2.83622234623932	1.15961375305796	1.79978114826094	1.2737540383276	2.55124459813776	0.756707530159453	2.3121001629209	2.36958951361703	1.92588864828502	4.94389964466721	2.2235685434444	4.19762219462302	0.891066616319926	1.0740907651036	0.317887294193197	1.05544704290687	3.49604881587797	4.259468214907	0.318940163136209	2.09716474030814	0.90818050832048	2.78909652891993	1.33916656640311	1.62453884426849	1.8963708643034	2.59348307121172	0.722118889894395	2.04858828319499	1.8976276494518	0.175681020813202	2.79862562235257
geneid_91464	0.226657749240357	0.259556696504323	0.0193248254116729	0.138644583208271	-0.0299134037095751	-0.0499337832553334	0.372492875510803	0.0985544917831573	0.566143689264964	0.235029061203115	-0.00738674382710452	0.0267020915494889	0.148421848865493	0.882226855139219	-0.142054139261849	0.230094071099845	0.475867196910959	0.0180409417315585	0.676707156481982	0.0672222766481929	0.00143319567881225	0.0204591770623411	0.0346070241810657	0.135656406830852	-0.0750688772120479	-0.974668460347688	0.0335666206375341	-0.169301679256687	0.159875511878706	0.125373863263325	0.900701823395137	1.29158390254623	0.06457205760833	0.334214226982105	-0.319376500711344	0.0486525398996124	0.320898198586891	0.0566404206615753	-0.0308924427804473	0.0374299460333058	-0.19534149941292	0.0416816080897597	0.218684889128748	-0.0560373529635693	-0.0378991648960843	0.0324797884916422	0.231038629890339	0.233754838063889	0.498904148529475
geneid_123920	-1.76053985209537	0.589183138724254	-0.744425137924746	0.85577879504133	1.46944745525003	-0.0130822349993211	-0.525666495973591	0.221587055605541	-0.496828293766402	0.114552021849595	0.0444728880216967	0.301794259951202	-0.355273836654873	-1.12867970772828	1.01388587266287	0.522339513568298	-1.40579401589714	-0.70360249374514	-0.968907088178028	-0.230899807316376	0.908939335188042	0.42802912607025	0.57239242593483	1.18877625760017	-0.352487784914313	1.28960713659542	1.50062914248268	-0.99127049255628	-0.644905569226915	-0.425808624336924	-0.979247569163706	-1.1469401290897	-0.582429468616709	0.826784968832338	1.34104232234318	1.89081207169703	2.7284808055759	3.32228689018471	2.11234632072521	3.07823378211343	2.58928541439494	3.13838740207202	1.88901693573667	3.27749586130162	0.773785945282613	2.75612263232006	2.64023168801689	2.88524250392422	2.60825515667055
geneid_84695	-4.74536888751099	-4.10772014367327	-3.84668047204717	-4.10967540027469	-4.4333455481274	-3.70412197171002	-2.89191381611824	-4.39776372368421	-4.05970391530039	-2.89399970822536	-4.03484169073397	-3.79429298300126	-4.76927649710414	-3.95618242878957	-4.56056949129549	-4.33262956669109	-3.09616937138918	-3.68421038200877	-4.44610774061281	-3.34095629061504	-3.50729874287647	-3.5633702840493	-1.78921577911026	-4.37665354275656	-3.85421341368261	-4.69933299497529	-3.67798649434521	-5.04747784872833	-3.29120567984128	-4.33280811000992	-3.58190674831025	-4.19062935084724	-4.18614345920994	-3.31699279341926	-3.73327982880603	-2.89604849499525	-0.8997087773723	-0.675193784220415	-1.34036892108454	-1.2716142356872	-0.25775766826405	-1.79498289811517	-0.513987833605602	-2.1032566123349	1.1671735464359	-1.2384572038849	-0.726201759420429	-0.426852926222775	-0.641328391220612
geneid_10813	-2.83965495929651	-2.8797469024862	-3.15271722060606	-2.50356751968857	-2.89366790754705	-2.55612007188066	-1.51663593218947	-2.66287189169808	-1.95432353781207	-1.78111862523158	-2.89235391272702	-2.45497909964341	-2.68023609418226	-1.86318029137725	-3.51059064364655	-2.63438558801825	-1.2992003443948	-1.96118961919289	-2.0878448394511	-2.12765881514171	-3.05166267856381	-2.2437354819988	-1.57592478901761	-3.32510586875501	-2.59091495900615	-2.91791698202425	-2.60600068605745	-2.75217548764944	-1.94788604391106	-2.58240299948184	-1.53994496988559	-1.47626172091623	-2.76879362634227	-1.83053146248855	-2.56417554442051	-3.83248479587429	-2.14539232121802	-2.65376152957352	-3.50351905142701	-3.44966568867487	-2.68675144373183	-2.7783369727903	-2.07086720620036	-3.19462557773383	-1.26492323743559	-2.84333232575794	-3.3054883569111	-2.38279831240331	-2.6306371918993
geneid_9629	0.396040366172336	0.0969274120444458	0.199177101767223	0.121463429560884	0.214550235205571	0.0297393219737222	0.0602880090883091	0.224427217783266	0.0737882470070826	0.353739054097156	0.0748820379102733	0.318980113552464	0.255101691314763	0.348001698796336	-0.0318546442396333	0.208145693470334	0.200743536126113	0.424839413001551	0.382352337143811	0.133179367116014	-0.0882789241036715	0.109018264485679	1.95658533640374	0.161408185402094	0.13986719741478	0.176131953658346	0.0591422717445077	-0.409901160830118	0.0327591481823128	0.0314714382070746	0.359731317806231	0.514362891611884	0.0706696998520057	0.155065931312541	-0.130263055271509	0.266536919057386	0.02832067283824	0.281245319108545	0.261095117998127	0.045662042468043	0.168177751455949	0.0373600235621109	0.402904712594976	0.182641286242438	-0.268329153473534	0.244724178117479	0.0858247898325672	-0.0751675006915642	0.00678109500056719
geneid_83759	0.462584567212286	0.195695800455702	0.192293190488521	0.531348969035297	1.03638816670343	0.616137317924402	0.69778472243497	0.293632930364726	0.409873717421957	0.551162849849737	0.169171456555814	0.597689953039265	0.187218158553804	0.189119202516869	0.743315611802013	1.4131441619546	0.889989966085411	0.241091277700813	0.363085055914552	0.768522762531055	0.55451709708584	0.604040225335893	0.439512628414328	0.110486962599382	0.258655996889098	0.337749751351239	0.872084632043568	0.272799929979213	1.25790546422416	0.477297122820781	0.231951789966717	0.358995607702364	0.870201344744397	1.01484537294183	0.741269264279123	0.200796004067147	0.87265562110937	0.581177385440496	0.288065059919788	0.659937586430635	0.392995434461368	0.509093983086818	0.395404350977977	0.656969270216622	0.619817797047039	0.903441254859651	0.393453408251115	0.457854585124963	0.508589015159251
geneid_58499	1.12175692844258	1.10038171087205	-1.69271896379436	-1.99088511015154	-2.55820058875415	-2.82821523625539	2.48056237881829	1.45973024221309	-2.15009310532834	1.50937853840843	-2.17839799776215	0.930846178594087	-2.80117644043211	-2.92483937614336	3.48509192969109	-0.420654093135335	-1.96192695510027	3.19519261594987	-3.29482654135929	0.33662487285181	1.18092210029378	1.54331116929983	-0.0384653999500841	1.65978535258467	-2.8249240764181	-1.64292001772901	-2.18229841626634	-2.68396446378339	-2.62778593084008	-3.33500855272591	1.85140045777711	2.00378899081825	1.64369498464167	-1.48072603098681	-0.0650282072182194	0.095042922993719	1.51851072295123	2.52294800309884	1.25054793553995	2.09826123072764	1.88614947915814	1.82244638183481	2.10180035256613	1.92512964776386	-0.0305288651334064	1.51270041014196	1.16017612375291	1.5289312920745	1.7365835115845
geneid_80000	0.056598277861124	-0.0657177531270497	-0.126159144235244	0.0178392628258001	-0.0670822353830466	-0.209434078284876	0.000326823953573436	-0.191548029445915	-0.06282885061293	0.0698339428377334	-0.118410760501732	0.344129984208983	-0.111021456445413	-0.304147137913585	-0.130117168498545	0.0456317529577399	-0.0377685990453837	-0.098006832059697	-0.15218599684157	-0.109293616920779	-0.141293885330676	-0.0511129535944269	1.14107171940479	-0.104774365196849	0.0288088206426987	-0.87220502950371	0.21848482612638	-0.478208776274279	-0.145280045169906	1.7362423859967	-0.0585129752383988	-0.0169322069242017	-0.251315859174559	0.0160343067686202	-0.16987160634665	-0.141884222818066	0.0299648201729982	0.224552612416966	-0.0400123750336586	0.245468604718277	-0.0200742353149315	0.107602539821664	0.0802995062397044	0.152769969534194	-0.193545341261858	-0.0416160690531119	1.24543308322391	0.384978126513068	0.345627996470141
geneid_6289	0.366678221068036	1.10808272332652	1.75267861259339	-0.271756769749178	3.34235577449099	-0.0198693505534362	2.21904855114288	3.32553776360975	3.36884576946737	2.28402309528262	3.31675736005354	1.39827163963226	0.194715013299521	-0.265928074492114	-0.153782595669801	1.65734990212158	0.439881211845042	3.82756283451058	-0.063063033811777	3.03387024270437	0.530239393241813	1.64162368967639	0.0849661457680463	2.73838621799784	1.9422948462259	3.42526431310946	-0.0280646757531601	0.509675978088223	0.182177992959995	2.44440096360151	-0.110212948557694	-0.433421603108621	1.39121193542409	2.89251094058603	1.1107260862279	2.48300365223154	2.02181645640253	1.75096377344744	3.26037391413825	0.6324350315602	2.97224563290659	0.608446037419594	2.62673367138188	4.34713200294682	2.53622539473936	4.53950081294277	4.06147255958733	2.50215449947048	1.29127568548267
geneid_40	1.36690793492204	0.87728463881381	0.942810972794854	2.29814897988106	0.448189770126699	0.910986670525342	1.69238848944458	1.01626744522328	1.29329592705387	1.52540935024859	0.906351826236179	1.13437218929881	0.824627191550198	0.817035865535993	1.37716886523149	1.12116841257897	2.11552814687514	0.809791167211678	1.04080036581779	1.27593370242301	1.20297118381817	1.52947667177413	1.20911959818669	0.760783512896936	1.35871222610832	1.28429080759028	1.02775848936548	0.925816656335752	1.62332202749002	0.98362931455128	0.772939726864195	0.632055784434282	0.954747229322559	1.53166258895503	1.10453984144868	1.00624580315287	1.81042405424333	1.4270422662608	1.10662697399471	1.00503339413702	1.06543811013144	1.02330532987723	1.86735408824656	0.810250820475276	1.70106844587616	0.760145980678433	1.23064247792203	1.80851232006672	1.93432073775712
geneid_6579	-0.0906709216532226	0.0830158781412305	0.0928019218567441	-0.111155373283306	-0.202700362291521	0.052823820605037	0.14319408469646	-0.148724227476692	-0.205067758133262	0.0854788955556961	-0.0788991400929435	-0.153069366965023	-0.119129377182903	0.208654906281281	-0.129728533016673	0.0754340568020672	0.0253580413678855	-0.0647524430008929	-0.181482806217979	-0.0257687645206628	0.297652458029357	-0.172439322016358	-0.130511309193957	-0.410066859150562	0.0888986899936564	-0.268826081575528	-0.185798846783482	-0.112855714514575	-0.184303916445212	-0.0144287680876279	-0.0955399044700585	-0.354812006987073	-0.122811445254389	-0.0311559280836645	-0.224807956539913	0.0789387533075884	0.209044649806125	-0.0662033189926548	-0.131848371072834	-0.208628092372393	-0.108108997165299	0.142658197601899	0.0270613408116658	-0.186262710691824	-0.0224902305948025	0.0131615492535122	-0.225121945200546	0.0106071306110729	-0.313522346498182
geneid_554250	-0.500886834151997	-0.213210350990894	0.573743526745339	0.0857815049223903	-0.05150599453005	0.230557477074256	0.171256374191204	-0.676342982581587	0.353324948329342	0.488497357198577	0.0578291425117098	-0.279457907239314	-0.620033418032792	-0.368165893105636	-0.414978873983171	-0.368533318538696	-0.110337009209678	-0.670133382249865	-0.330349898769538	0.230462965810926	0.449825035792804	0.0463502864510068	-0.106441905284523	0.083364010666529	0.130349825823666	-0.143066571605401	1.32886652928591	0.213585484865294	0.349319746489244	-0.653819132633782	-0.0178234513520746	-0.119104438820707	0.0605848694085585	0.0651167960601666	-0.306762699428875	0.257619300691973	-0.112442717398194	-0.595230151057324	0.600687103020461	-0.761453539660599	-0.725776936849674	0.245001165953262	-0.0207395903736178	-0.719570297276777	-0.388933745524194	-0.405675626091325	-0.18195386023392	0.146889870891316	-0.935022867212279
geneid_285331	-3.20779439128705	-3.2102127137278	-3.985660001333	-2.92331931167852	-3.32217788220263	-3.26365631058285	-2.05290264064757	-3.77494208454404	-3.68206261421063	-2.39038226049382	-3.48418061740794	-3.35039715443228	-3.83305227466598	-3.97281759793324	-3.08322388523151	-3.42561751700713	-2.31078488871378	-3.60982867857329	-2.68011824417727	-3.00675794220352	-3.61730872443796	-2.47704427232859	-3.4556780228322	-3.2924390763602	-3.20722577310375	-4.30558444262069	-2.72018934786319	-3.90832751723294	-2.41115280203323	-3.9299905729758	-3.16116458075111	-3.47200079193929	-2.10849339161942	-2.42730310402265	-2.40991102124348	-3.65063558043787	-2.43344027361188	-3.9169028852018	-3.17057446734796	-3.84688594538119	-2.70005141303986	-3.08983617176462	-2.34574282099393	-3.61904727062478	-1.73937550339679	-3.62834391024166	-3.91264867112626	-2.92365362773345	-3.04368099920197
geneid_51616	-1.58550931095576	-4.36259541482721	-3.65718500265704	-2.92509626106477	-2.74056412483701	-4.82821446401545	-1.73853583865399	-2.36565853116184	-2.11003636181669	-0.777233904789332	-0.487277919268095	-0.0909157602554968	-0.896767109694879	-0.61616482043981	0.395890361312612	-0.160203320218724	-2.75488736503573	-4.99174187828764	-1.553672334924	0.291786877182003	-0.977555868680782	-1.59620408697512	-3.48442916218848	-2.03018805791046	-4.2591799555756	-3.55945556520185	-1.31043452548548	-4.23072352506476	-1.6714790281422	-5.23079085548638	-3.13313407574607	-2.71660544667408	-1.29003093442724	-3.51876221679127	-1.64688165024689	-0.210534536222421	-1.6894029359069	-2.24759054021513	-0.799427441509238	-0.922775710398064	-3.23871354096798	-4.22530519330127	-1.14992426028075	-2.56213804004095	-4.11847474481739	-1.94326792424273	-1.83196108200519	-4.37233750904656	-1.21783255224122
geneid_8028	-1.18104605583518	-0.670446194380564	0.382350141361668	-1.12775998049588	0.549169583683922	-2.73917068471917	0.0777194894298536	-1.66727727828224	0.22081924997214	-1.38087955139883	1.64239092680701	1.12205700950383	0.708693589517792	1.90144181904397	1.15664950388828	0.65319584140012	0.258455446628346	2.25494742778405	-0.540636274520901	0.537846209977867	1.20182278140039	0.699873195554938	1.29299089990653	0.914509318049969	1.92646177115299	1.23250478230496	0.907858652099535	0.555824608844762	1.30058705327638	0.528927274710384	-2.49486758315612	-0.903652182612549	1.35175223895129	0.163913910958011	-0.731483582609634	1.23167175376563	0.638097779931	1.5945869176173	0.635366783593091	2.37135332942862	-0.15071934747985	0.803680404510471	0.208751060928528	0.71631917464255	-0.437791653191253	-1.11232569863721	1.66201541960056	0.61065120511402	1.77493542436493
geneid_151254	-0.147020833298099	-0.0309178158325684	-0.0493565068048172	-0.120587094960591	-0.161114399560765	-0.044249136272582	-0.0583296237669293	0.563151193188921	-0.259452194900585	-1.48451790964561	-0.293385804709932	0.0505875652609747	0.224909015580758	-0.0926283107892983	-0.151726264318613	-0.0715477026262415	-0.0769009649682688	0.0878645883028066	-0.15479591408215	-0.138812184890308	-0.210886876326962	-0.176151531170789	-0.14448899370789	-0.0466038190620264	-0.678095516162266	0.0119606272225555	-0.249910588716757	-0.0557513345774485	-0.175490775397366	-0.308616745653417	-0.109284439197605	-0.195985085198735	-0.158735479627668	-0.165612342065163	-0.902064137998535	-0.00797872646744363	-0.186259451016963	-0.0868755569280604	-0.122267774190396	-0.112993813333482	0.0230192588423741	0.00373187297203198	-0.145701605090212	-0.0763524631470603	-0.467152174506258	-0.0863346733301574	-0.249105677506322	0.140467461620603	-0.107650266221989
geneid_924	0.12448878190988	0.29412782066598	-0.261028251102152	0.17064798648041	0.023381716478991	0.327049903282602	0.85532553764443	0.42087692624831	0.241346442728706	-0.436994872535822	0.0444748505943278	-0.0172001052396803	-0.12089954145122	0.527543224240638	-0.22611137123844	0.147701570689912	0.336990304546477	0.0988430568728136	0.148537195341317	1.07198755977599	0.284578983684865	0.505995740787193	0.286001740063925	0.274140659137424	0.0383472787849989	0.264273444617755	0.616263273705088	0.189037785336569	0.556272366041485	0.135543490339812	0.700182679332107	1.04327075503517	0.747094053311735	0.347709685261761	0.242490126325157	0.333770704379639	0.247081948916911	-0.141636155525089	-0.143407289888166	-0.224864976555409	-0.568162237057929	0.328411920797776	0.51676593403863	0.0250969278092227	-0.0105081540210288	-0.342446659944605	-0.148949750556546	0.19654820871752	-0.347493817835469
geneid_84796	0.578693386325121	0.880096665103114	0.0468391371200314	0.698982814658667	0.75081817230973	0.594747061057637	1.02410193217503	0.170343558600896	0.294695234742831	-0.24252422163649	0.761285590247676	0.483516421578523	0.456133871991653	0.769331808069226	0.233367706166386	0.52851440400725	0.336290674242478	0.626635474053616	0.523826520705989	0.619787135324484	0.65079594056143	0.956780473080446	0.624176076881679	0.741173240927908	0.493544832343389	0.682418499097737	0.92003813662936	0.616235695167664	0.86758785695231	0.395183468569642	0.626988900906147	1.12670834833862	0.800265920203566	0.841384880815048	0.218241345782208	0.646197108588909	0.520840931829249	0.562060930028605	0.272562362926047	0.0875742202309432	0.494502473982719	0.821149680028	0.633227911609249	0.307877455898746	-0.190402414952662	0.310491082165309	1.20539208289741	0.531232504891388	-0.14475702680125
geneid_10580	0.386147792718833	0.968781369779789	-0.375405626504701	1.21055406855715	-0.367100484432307	-0.379366328754236	0.805116920717801	0.814725933000503	0.149370662325949	0.295419589110974	-0.404097453188688	0.645687952760182	1.82170699583642	0.0372278908008903	1.08320846106498	0.606305093293851	-0.18965764403178	-0.222674912172849	0.194806493482959	0.258270199889568	-0.514747041630102	0.669351872074504	-0.0640409444130013	1.03807650994809	1.1612572776638	-1.14174104765479	-0.350266619827973	0.583746674008922	0.079833357697219	1.91779083565105	0.515370907895468	-0.181220310105765	0.152273958040448	0.160467010041108	1.72976201128493	-0.107816096110261	0.983879740824554	1.27543275049723	-0.47978402236303	0.825178005080007	1.65978633531529	0.377602968109101	1.75051723520543	1.86389620948441	0.235098400179066	2.34115551977144	0.455825937259955	-0.0846717128107526	1.3545592934134
geneid_26580	-0.923975063327658	-1.10197196131439	-1.10036010173838	-1.23083827067011	-1.03658745716029	-0.631929371718186	-1.03013599751426	-0.756276346953594	-0.943755497664448	-1.37159819110144	-0.810809946006829	-0.67576879495453	-1.07475143289138	-0.98473544464809	-0.660263985497751	-0.941305732680082	-0.891251784344618	-0.859265651080766	-0.961368016983224	-0.817912182851416	-0.785273832684883	-1.01376138636739	-0.823292481925381	-0.993342559640169	-0.42792563432946	-0.977280999675126	-0.566150605966006	-0.690143135019588	-0.771675758424971	-0.878186634393221	-0.888216310794624	-0.375385740309283	-0.886157980858984	-0.986777733294435	-1.33155395828791	-0.803881346305925	-1.19764737405725	-0.773511609875948	-0.928344993071498	-1.08574613620513	-0.825120872422273	-1.04323482886576	-1.2206421861639	-1.16005230155565	-0.673046515583518	-1.36735785634826	-1.26346210839864	-1.03230690302119	-0.960975489697036
geneid_763	0.288213697061056	-0.88720701533036	-0.96805034108021	-0.366867576891262	-0.877055363029454	-0.307197580284447	-0.131019222962929	-0.681037035079664	0.038025305942	-0.590274703158846	-1.02979114396964	-0.0388681032324016	-0.76725019981081	0.138725040796468	-1.20429075399251	-0.654046389391461	0.292706697717337	-0.287482638482687	-0.468583747391459	-0.47524492135484	-0.704857093272301	-0.355040537817694	-0.33258847338868	-0.667049579440596	-0.275224058374644	-0.90253542441372	-1.16533659172187	-0.197513289396977	-0.552900255301259	-0.320170219419325	0.0712307485326972	0.250472638277031	-0.728143768722604	-0.574907737112725	-0.512735966958087	-1.26354870092854	-0.871671485192198	-0.565718778092182	-1.28434086701512	-1.08110309016222	-0.822597230553017	-0.605781637218651	-0.478962794817284	-0.926031897912388	0.615290546603909	-1.28197785758263	-1.12534668925011	-0.740457764334771	-0.75555369516737
geneid_23258	-1.3129104105829	-0.331997491667246	-1.99511147628777	0.132139957207789	-0.442823922420804	-0.592859594347724	-0.470313721430691	-1.19530450009765	-1.29019055469316	-2.49116915455892	0.117462537481582	-0.456566834752657	-0.632879941948882	-1.50474059511049	0.56874916035213	-0.457546277225762	-1.02756976171639	-1.18642362167201	-0.531613055293572	0.278951176596469	-1.68672637344187	0.200003825322094	0.0869464773051413	-0.129863428265323	-1.01879029201133	0.837840391904051	0.649213881152805	-1.04759014514422	-0.314715638585079	0.286952992169368	-0.0518648109956395	-1.18132056142096	0.0211276337837791	0.0560367087576716	-0.628900484526888	0.511378279680982	0.342906028339039	-0.178111350730089	0.244703665140448	0.509567607921873	0.601962166716878	1.24329856335413	-0.0655596869555563	1.18404052250383	-1.45191045040207	-0.365595913596327	0.754233012307556	0.0322861538132145	0.0930660992247101
geneid_5877	1.54009438563313	0.819008215487526	1.87466260153019	1.57975913347417	1.48193145150389	1.38665020694982	1.02987551863155	1.01293202061208	2.08841317302172	0.97581683304287	1.58284038715717	0.928308620975288	2.58419032909707	1.80572453672139	1.45244447134349	0.506087282458338	0.809513389032702	2.1411960011239	2.17485038456356	0.852163873143719	1.31876069226682	1.32668866545751	1.30340203196408	1.85872054516729	0.527838513289096	1.38742884767705	1.11904649781814	2.64712618935162	-0.047621630673578	0.364861261080657	0.616779887849513	1.66901354735327	1.49437961144382	1.03851929418202	0.966027617621932	0.583842524424213	-0.10633647950372	0.659010167367743	-0.374220363487697	0.292010971140123	0.218914626498809	0.307722598122967	-0.256043405468244	0.439300093436425	0.114042507130807	0.118039068974175	1.03852977292712	0.0434527936510878	0.221118987307979
geneid_54942	1.15683106531185	-2.04713874018824	-0.0458218587193064	0.117588232960973	0.0867722942380737	-1.22115249263689	0.692875697864909	0.417381999166926	0.570498639892303	-0.89128128571156	-0.817353072073745	1.45434233849583	1.12016262009911	-0.338815495737954	0.927012158090481	0.449556313404367	-0.0767171157479711	0.703597254893828	-0.164021809090832	0.187603373308748	-1.66189167688146	0.238923554147958	-0.476631042100724	-0.163442783372242	-0.213768962385266	0.533469898413008	-0.199401419523265	-1.20679875190599	-0.155781725768107	1.43979586723344	0.769628281091103	-0.492986412016177	-0.047156851754373	-0.0975175451719075	-0.59509303673386	0.203246832686148	-0.796546793777018	-0.0208934995218168	0.343685062570658	0.535816019340446	0.301641049952725	-0.96008636455556	0.335631911333884	0.655408450899854	-0.806803804244753	-0.833086659061672	-1.11157016386828	-0.35806769837399	0.234894972693223
geneid_57863	0.629617065739577	0.72510727039397	0.419502151052469	1.63156463612192	1.04352671876138	0.878954132131853	1.52723289408857	0.660761502122394	1.28774065164868	1.56422921339104	0.62211587761673	0.472108702312362	0.478879807908027	0.631474331643678	0.306977402270569	0.780498586870447	1.65767530236954	0.752258059243692	0.902036234189496	1.34751396319821	0.7357561466594	1.62644303918908	1.05097550765961	1.29161932693981	0.825232978103063	1.22864208745791	1.3028609455485	1.04860518594452	1.39035293484973	0.664008489361257	0.917968467854004	0.79607717199993	0.962139252146463	1.62035849454559	0.841282043391189	0.759866937479443	1.22272092923901	0.536427176807919	0.718079559106984	0.619133081661025	0.787014834597892	1.16068564145699	1.51671593556829	0.424193844207138	1.34743675549405	0.572736473938354	0.744210869357287	0.945794528235573	0.996360372295944
geneid_10126	0.46073778090442	0.0805448153614937	-0.420106192717498	0.115364229257598	0.295559562223326	0.614734138567462	0.341776171027399	0.162371961746234	0.471706492158765	0.770136608011627	0.0878932516604178	0.0613912104391345	-0.271734475345428	0.25428943955612	-0.12060259062299	0.160877434842323	-0.327442930976723	0.531536396814442	0.500459978932357	0.217970936971371	0.436306440904759	0.180310424517555	0.372654641577084	-0.109527916983089	0.79706214587148	0.352829124480959	-0.0537257076873312	0.743914944364349	0.349046741178503	-0.00243488392233283	0.28885407620922	0.609414778482423	-0.00246226291664233	-0.0138566227695487	0.339090608801093	0.128519708329601	0.103724885301417	0.139072373603089	0.0178925404723616	-0.129442430118267	-0.0558590688487036	0.705524665297757	0.269181840550956	0.0871533736142162	1.42024428107835	0.275641715160686	0.403032984297266	0.469649770437673	0.164353041683198
geneid_84947	-0.177012769109979	-0.0450968234088642	0.93829802688799	0.527214216891038	-0.124214543198828	-0.305978568619438	-0.23324588695675	-0.350599963520818	0.398173388093918	-0.388524870929493	-0.46237932668947	-0.362767228207352	0.172483532009687	-0.0326074680554846	-0.475338179038209	-0.215820480457637	0.478641475321625	0.0610150114323349	-0.15776405709428	0.799934049657988	0.0342865738019316	-0.319404488619568	0.135712698924259	-0.151204357251066	-0.325155533799986	-0.0939263264398548	-0.2037481362093	-0.148643785700664	-0.345137324421663	-0.148712153993696	0.340220545335514	0.168633957759865	-0.344008786463995	-0.170342542456745	-0.610155867882583	-0.129963589276064	-0.202074561408033	0.292332427571204	0.185583304341004	0.110273145462493	-0.220222502308534	0.00276533126371071	-0.314342543160717	-0.193185233422181	-0.555190137482881	0.216843944513444	-0.327241710911869	-0.338569580874998	-0.148889615035461
geneid_5739	-0.667030950675564	0.255771881416648	-0.272545120454506	0.0884898235397576	0.743625150340012	-0.0725543485908386	-0.0284061885072618	-0.419682527832542	0.371985173873359	-0.268220623407713	-0.0146505968184317	-0.196277940867934	-0.245330540935755	-0.00999403341536058	0.10091471524835	0.028667461402266	-0.250420429398256	-0.0203300344651763	-0.303952440149785	-0.19118650099336	-0.114251088126997	-0.0449518092768998	0.154079444895416	0.169659225116598	-0.080181906836855	-0.0029788901119539	0.0632588941738015	0.460640897918637	-0.161985775425818	-0.133830599487133	0.107299898584445	-0.210529932876577	0.0273669875385326	0.415492122487739	-0.315573957088987	0.0590094104481509	0.243777382650608	0.372096013813392	0.333109556843705	0.284138168359957	0.643373226956358	0.0586099283473783	0.534678292342825	0.233250753557447	0.154291202767933	0.791631718462569	1.25454308460617	0.539306329624667	0.259220078033946
geneid_91433	-0.607840613345243	-0.756319952696719	-0.0937362367102817	-0.107289107049287	-0.9006745345765	-1.26340099828791	0.14647333599996	-0.843672226059206	-0.496437866581568	-0.216733375128162	-0.61701875903734	-0.918540554726188	-0.862069393866333	-0.858498839919483	-0.834499657391819	-0.752269617406656	-0.342186805141687	-1.02387680746966	-1.07281319642227	0.313697506041856	-1.19583074719858	-0.506207619291481	-0.756269490015353	-0.152860798051244	-0.277235025946288	-1.04976681646605	0.217518365517355	-0.947769072179202	0.387968270626732	-0.443660430230504	-0.948745277847824	-0.50133397763054	0.857755620727247	0.0613617656618797	-0.626130871374754	-0.97429403899533	-0.874848887477588	-1.25495433941176	-1.36734287252593	-0.796357566958557	-1.26899336474123	-0.729359982286244	-0.4130477192945	-1.45525962538652	-0.648810883836961	-1.018037502654	-0.873627758142239	0.203737853099508	-0.959880703285413
geneid_162417	0.291968083461772	0.44897791547858	0.0899592255579064	0.702474281423104	0.460456182621076	0.143595274209614	0.885559868929212	0.0429287205074472	0.386971722602671	0.880941056124253	0.917138485229882	0.322166935705669	0.263700011159014	0.9721875321324	0.376055031459538	0.85449531630612	0.54485052209192	0.112032016679952	0.889227193817297	1.21745227034207	0.616946913867259	0.914210274674651	0.441665992244174	0.455576003916106	0.594128894928866	0.575754122191163	1.75531639395589	0.304772823491539	0.854467100648678	0.595481322643848	1.01407423540252	1.01326565067392	0.80768088471349	0.825899944637473	0.381714204677406	0.704038208163978	0.0252699010808205	0.675621470190572	0.286783984287884	0.26549849845977	0.418800333455951	0.799785014390094	0.303260868930418	0.187640901067453	1.41253209957613	0.651940494067204	0.573948223379552	0.96613545487008	1.31573036367796
geneid_90668	-0.0498752807004923	0.410129957665949	-0.739148109575243	0.847060077991718	0.835891733913639	0.356639381419526	1.1284296541122	-0.0886328161901412	0.432365523271973	0.401230796265424	1.01508193302683	-0.112136241978423	-0.0589702181783472	0.183403170911764	0.160071559070584	0.0916945077532683	0.337924511741264	0.290345704626738	0.718343547561793	0.650897448652824	0.881909056448776	0.788071392270179	0.895689367820618	0.486274614739259	0.66475336624022	0.916918488458606	1.42349751952214	0.89416576837304	0.571576828966037	-0.0056165284684104	0.43567901717608	0.955451721507893	0.566775969458169	0.400607484361094	0.469462974023563	0.538387269402546	0.702150772491002	-0.0475871510453257	-0.218699988078531	-0.0433854801145068	-0.198212862820573	0.69140173731469	1.40542492467156	0.428687007829936	2.47350126120575	1.00727398737665	1.01668273100417	0.239742847392975	-0.117603950333494
geneid_114044	-0.489191892029254	-0.314355126331753	-0.379531794289728	-0.300946598833948	-0.128589599585261	-0.785144614138583	0.102562138881973	0.0236086342975504	-0.142937390878697	0.231091751729446	-0.396604213564761	-0.330376186777995	-0.603357853528832	-0.455292915488324	-1.16082747148851	-0.150956096606319	0.0410458989284822	-0.360994999249531	-0.401818309236674	0.396538211767315	-0.926209490016176	0.128560640654087	-0.866554492538987	-0.0989005909525558	-0.744941802838094	-0.679940420937225	-0.180906745744403	-0.399226929219013	0.194611804162912	-0.405487063860681	-0.325462169343242	-0.285562604660425	0.0704455574541959	-0.057994805430725	-0.378998189223631	-1.01786916056853	-0.15869214990313	-0.842232458098404	-1.47587523329828	-0.608255337236824	-0.758126920274036	-0.324420420632538	-0.1716848190069	-0.46006057941175	0.168092796748701	-0.207397395631005	-0.462918607087964	-0.194782544663387	-0.267393301610021
geneid_144811	3.7015856557659	0.145037641818161	1.15319493583325	4.14704720295831	0.166659148530403	0.287696485276511	0.0778373791966156	0.226082203824735	0.297086860885863	1.72768019220751	0.135680254057499	0.166213956684209	0.184302819026038	0.0450210199042466	0.88111420295525	0.0167172127419556	0.20719867011385	0.313816609243898	0.13804432618904	0.132941789923362	0.260321003195815	0.967890647593548	3.65084944499588	0.0622881606795308	0.180742326426534	0.0927855533930043	0.117814841189545	0.284848409557607	1.19108567963916	0.228498473449943	0.334083751367892	0.0241994434007453	0.198972780123728	0.927874229467231	0.430924122558299	-0.00934662759590333	1.36837059187597	0.198476685031786	3.45152164555785	2.40347137598048	1.53260466979712	0.104416295658243	0.256855556368057	0.105551609740372	0.554805788950014	0.188556211216165	4.137032735075	0.20173413349343	0.937878412551814
geneid_9748	-0.172623931066237	-0.0523524279838627	0.46414321103596	0.073666408925092	0.619563904336387	-2.09522581413031	-1.47074770077077	1.21718186925991	0.564517044021202	1.54903694169702	-0.386825490108489	0.159335017094482	0.74273521923299	-1.4448839140801	0.294984887836686	-0.226499495551612	0.684229672431366	2.42950089721592	-3.17542125516772	0.833497672105094	0.922418237977441	-0.240976758289925	1.47365833238602	1.2896183653749	0.237682665169987	-0.539165981855458	-0.616962429295707	1.13207882136557	0.526865497745334	1.9751093826018	-0.0507134718729919	-0.092004979423845	-0.460657513480991	0.877301382211412	-0.117314622043718	-1.06122877364579	0.753847578376808	-3.62549233648672	0.596999390306098	0.0662873823628457	1.14012599066934	-2.18991508194859	-2.40454356267422	0.610894806246577	-1.44896363928984	-0.500816038079826	-1.75265589541751	-0.743275461556311	-0.020203908324961
geneid_9826	-0.115948349455439	0.314632743699508	-0.482786577675657	-0.0298369051687612	0.0565730481063982	-0.196447048149508	0.499048284868243	1.54915989418242	0.307177205545584	0.0701340887039229	0.0289291022575528	0.507884313928338	0.106735799085593	-0.0910844652905393	-0.0584808356373308	-0.0340878857999651	0.0320120097637937	0.0295975826907113	0.272352332219126	-0.192306695757502	-0.208886237413424	0.0791770933510277	0.0599816101641138	-0.0846372340333795	-0.155448706746781	-0.293224150161069	-0.172571947540709	0.125566329176866	0.103199789576305	0.146822351711216	0.0154970570723116	0.241099349128749	0.25876977413233	-0.122972097055821	1.00334910286418	0.0686763112579193	0.118849624353805	0.481827348618691	0.217144393066483	0.253990303326216	0.43147480084575	0.142739157344677	0.076475802547927	0.137966477681168	0.386339136015556	0.249335893182849	0.0666678107542056	0.497377775371756	0.142158326629484
geneid_3569	-0.323504532593967	-0.00391159611364429	-0.0482155746812018	-0.111100700669564	-0.0157178884205847	-0.0194084816110896	0.124977892864406	-0.09613878159341	-0.10615755624847	0.179508485412364	-0.0141043448077781	0.110791934798876	-0.291323596228936	-0.277042811068749	0.0226059921361053	0.18251037388936	-0.134692376696969	0.0595010841370979	-0.133897508730334	0.260966083969288	0.080362632511482	-0.0732065639316697	0.111652099724854	0.351086913013227	0.027792014829062	-0.142703538982832	0.0794703894900001	-0.184475128517702	0.192856780704772	-0.224444696244124	-0.238189175502707	-0.21835792076269	0.130046850313814	0.0854548991196302	0.26911610132644	0.0854682951522193	0.0156523782626967	-0.0423018376034126	0.208239340813431	-0.150802117939676	0.233173190357904	0.19885551565756	0.302042576128275	0.315120688016645	-0.38112017907777	-0.134117425125544	-0.14455732873415	-0.0641455379549405	-0.338436449483035
geneid_10952	0.91996536922079	2.29955758822955	0.284935499149698	0.0807509387308562	2.19483026537616	2.08371243054068	0.83514178369198	1.20873735254819	1.33906713339881	1.13247290641603	0.860782188035014	0.60335775916439	2.34377595065056	0.612473749348962	1.87258144518131	0.809259059800248	0.1330750920962	1.97490064970478	0.416934383128878	0.838321290297928	1.45989406722423	1.36149799846059	1.50558755343466	2.02722299407151	2.19736998094244	2.21861209298218	1.85965629039991	1.15721945677679	0.784605635670003	0.695921739699621	1.42620669557781	2.10165097644594	1.36798762752627	1.18096480939425	1.75274918528389	1.50286014598306	0.594290969421309	1.27960435987695	1.32526611809205	1.05663746143032	0.920500155916911	1.45885459635991	0.462914127128729	1.82609049104465	-0.29735420362538	1.61737616314862	0.728104876799646	-0.149441474066621	0.29109444031992
geneid_220213	-0.94853277207483	-0.727046440899912	-1.28142386617429	-0.631963890415407	-0.936653633808543	-0.594167026969858	-0.516715998985522	0.0467872733123458	-0.375730800079577	-0.85656374632677	-0.882312518372401	-0.489521180922246	-0.908103051145846	-0.909891933481445	-1.06633194618429	-0.814235398538774	-0.468156972122929	-0.442067608553699	-0.81557707801495	-0.777446631819724	-1.05336030163135	-0.84255092097085	0.981843288771088	-0.688107541196569	-0.936069134810071	-1.10953098071198	-1.03125543485548	-1.26697645006343	-0.87905821286394	-0.725351970825612	-0.725972467532836	-1.10954103734058	-0.7306349371562	-0.957257061820148	-0.615859164391121	-1.06349604250011	-1.09150410351834	-0.741808167939602	-1.22846686701166	-1.11370069869498	0.0375061048150581	-0.355167175000778	-0.939665523783617	-0.599010943286357	-0.790899215979333	-0.923077422512879	-0.454305445573976	-0.725935048906955	-0.697539033993523
geneid_26135	0.814972872987084	-0.247651404193019	-0.942468542364428	-2.15313626143153	-1.18034638597254	-2.08331768080092	-0.927461955108929	-2.14069726069265	-2.12899302135748	-0.0970106342127936	-0.223989581092749	-1.52067762755313	-0.432854319383773	0.795436464902026	1.31599845583685	-0.109934857787418	-1.78354621523069	-0.496941061895016	-2.18171005360895	0.43128721917255	-1.53780873939156	0.00163527533821774	0.105900895484081	0.201068068265826	-1.16702595016296	0.622685955071262	-1.08537031959377	0.760130884549024	-0.233939222360499	-0.0625636290259543	-2.33502061087103	-1.78092613415992	-0.111269751854103	-1.39016960101442	-1.43231602111366	-0.164011176439974	-0.0897475545339845	0.173246602737162	-0.220401261221865	0.30479538699491	-1.04333430905597	-2.27987205414099	-0.45657646418392	0.78262862441893	-2.86417751043124	-0.428305919203163	-0.603091705771329	-2.11183538439835	-1.16814825889831
geneid_5933	-0.912101609138396	0.0099304838033818	-0.106832334337769	-0.25087440146837	-0.622662857007875	-0.779877153293994	-0.218573115098072	-0.82780875483975	0.215365773734865	-0.0668737642047842	-0.357824335790344	-0.870185982141881	-0.973962551001456	-0.300664761396044	-0.962454260235395	-0.536691673018977	-0.379692454685776	-0.278612772627222	-0.35800431507892	-0.157966248421752	-0.827418585038483	0.0725194650312021	-0.439204843615675	-0.401366366591343	-0.724359978636778	-0.861805655231377	-0.133072933473178	0.0857475023321189	-0.13171760628179	-0.850772840791424	0.402763651091385	0.329439260323882	-0.574082739074473	-0.094180968906529	-0.906696718282217	-1.07602634571875	-0.669466332421639	-0.915262954188635	-0.907313718607618	-1.31469725439802	-0.675308713339328	0.115476632440996	-0.755714925495359	-0.938897716768873	-0.329322634061951	-0.548619015824305	-0.645011028702716	-0.665892646471869	-1.00930099145083
geneid_3338	0.875501612994371	1.19151343153375	0.484558306861438	1.02723138686126	0.86415364542018	0.83082415357982	0.855667659141262	1.09126163388952	1.41174320597563	1.06201174226918	0.728956941823795	1.07646309769911	0.743498537394622	0.520509957667923	0.930786413677691	0.52018055937904	1.94986578700304	0.730647587226588	1.05313163580886	0.94240510109829	1.07170972986381	1.0119933252755	0.520395658960092	0.548564995293226	1.15256137956755	1.10688643601488	-0.000175947194541695	1.09982155282384	0.927573035155158	0.89596609894143	0.687894666827313	0.300363192206372	0.281513996764846	1.03156432677779	1.12062476072244	0.505581884938758	0.822294801527604	0.962075681424962	0.332307771283025	0.98872021552944	0.836963267301767	0.951609013171578	1.07913066235768	0.582324089211495	2.32770253754047	0.646256955036068	1.07377664977539	1.31389065108348	1.59587078143497
geneid_84294	0.951544208135553	0.629913700272513	1.06385191846067	2.55073497574018	0.0189569014631556	0.999668810546018	1.69590722503259	0.572643561780391	1.06663625586681	1.4240391209039	0.606772232998764	0.805174797556504	0.691133604715825	0.71280705500635	0.632513749876322	0.802627759543493	1.94973161703549	0.443457525918549	0.640589077792027	1.27239937473483	0.796029262572957	1.22563095768201	1.15160340824892	0.621727417200369	0.594527375032048	1.23781469432472	0.959911850355934	0.703267987065603	1.40026800679012	0.510842402926067	0.634889080205162	0.254702346409005	0.651707154351113	1.45796720960175	0.892378992692253	0.893917193170643	1.78982084252392	0.639965215569836	0.639650744985639	0.597041520635539	0.87593103197145	0.92712152492482	1.7372806394727	0.271900871076548	1.5813430024658	0.345350513248498	1.09654607524405	1.45087312082184	1.73349100283293
geneid_118856	-0.00371427944837329	0.0463545867458534	0.017007738909911	0.0216682102504811	0.079400274915841	-0.120107815108226	0.0474447795814269	-0.0508216796876512	0.302488985377339	-0.847470395928159	0.0160876133268475	0.341537286424575	-0.136963952793147	-0.0708571771064888	-0.811092936395904	0.996356648628652	-0.309506775155698	0.193780454809432	0.0996002359060136	-0.00099016455867965	-0.112268895768368	-0.0407623975287291	-0.0343187720145265	0.0431363520709992	-0.0779422062710026	-0.021078793244304	0.0072033869183381	0.101179835198839	0.00254469948331224	-0.094055477005378	0.12330266140619	-0.0275290990339443	-0.0955378563769372	-0.0244565872856318	0.300695295743646	0.731657348782493	-0.0510618443200811	-0.0769781962652224	0.127668352606528	-0.170294669485774	-0.067071002959802	0.259855109323724	0.0104192902104821	0.0458025808219868	0.137057473171375	-0.078388103473211	0.12475258234241	0.269024329258275	-0.247082814590936
geneid_9738	2.80550977520202	1.25151145563507	1.68709130944974	1.55460621237169	1.1877932554548	1.14230722509146	1.53164439496842	0.935098873135728	0.542978087625291	1.67595402526857	2.07426028864872	1.09614511452516	2.12373812626225	0.411781767222014	1.16057659734548	1.26870203088376	0.996460678001756	0.945133523505855	1.10286903938781	0.548327202500296	1.45011146613482	0.58833395213733	1.81455701100873	1.07795583849647	0.508661552189265	2.02032481706343	1.01795101274764	0.903737403648746	1.24207447196787	1.73115111299366	0.565502279793832	0.539352717100463	0.0121546931417547	0.75303311055469	1.22065713085102	2.12971682770444	0.812573898310691	0.300813752879934	2.08277106324572	1.01039828222323	1.18362523296032	0.970008252637035	0.554874254998604	1.23917126754445	0.699376112915194	1.02847583124733	0.918610308755499	1.14841721004969	1.25933413246565
geneid_754	0.0230711109103622	-1.26161176099493	-0.232079191852368	0.160188427749475	0.410280776172511	1.83666892264317	-0.545761396066705	0.117299549821832	-0.383958711832545	0.360696065111922	-0.410950207312034	-0.342679733783457	-0.884064190356892	-1.37503436496651	-2.06345365351905	-0.348013455977381	-0.582648236318297	-0.105238379339898	-1.20169018790759	-0.527219944086043	0.504947398938034	-0.955964338257091	0.0579706774680374	0.987450917522501	-1.27809598510181	-0.648973248191008	-1.14918080740899	-1.52865627310637	-0.244502929693957	0.468833865652194	0.649971144024594	-1.65933745720658	-1.8160403060058	-0.238165988512743	0.254658949905929	-0.228036534096881	-1.02801856281743	-0.373438936588163	0.490093021954484	-0.621165144646502	0.99773717692011	0.871642391840592	-0.791364326561764	-0.730686349708945	-0.0093220951753205	0.0906416871100815	-1.2303934053458	-0.65529994330732	-1.44328031896655
geneid_5704	-3.96571452255646	-4.75914056960932	-4.53070403838243	-3.78974893768355	-3.77079290135935	-3.75198215748559	-2.68178932243967	-5.07370469059859	-3.64585382107194	-3.11376761087424	-3.84408425464445	-4.38179328564834	-5.66362879265425	-4.27923391924287	-3.15753675741313	-4.17451544298679	-3.95563781640753	-4.40179428589567	-4.5119530581052	-2.45763273541889	-4.13578486345733	-3.18134707151989	-4.126453524762	-3.11892108869744	-4.36447153371962	-3.88424188494094	-2.09720568040914	-3.24181388074155	-3.19424766925737	-5.28925528992828	-3.97649968443118	-4.12938431849454	-2.64911032343398	-2.71216305179178	-4.42535206670659	-4.63650811823953	-3.2481429276867	-5.2165945974934	-4.07590664763641	-5.19865673237081	-4.56024796812713	-3.68898650211278	-3.24969075856561	-4.15656657361165	-4.04551362439604	-3.70535894627352	-4.76343157796369	-4.03866435865583	-4.83822363150274
geneid_3757	-2.13963288340151	-2.66100465015875	-3.79828794099569	-2.59685482698118	-2.07433774347479	-3.79213130090016	-2.31571910433001	-2.55424528111157	-2.95896839387961	-3.05561722578744	-3.20247806175716	-3.86286347074424	-3.08286938533902	-3.56220893473842	-3.75655309311183	-1.74161484753069	-1.16830141441336	-3.72281864511324	-2.70417099816265	-2.58617157884355	-2.56248541607868	-2.01699960815888	-3.67408210498138	-2.5845387858269	0.00946699600231042	-4.45432659956182	0.683223737276709	-4.66827955312253	-0.693392217118034	-3.46799209137321	-1.80809541183428	-3.00112529612725	-2.94785840204968	-2.26432833190016	-3.25575060790289	-3.40459376715277	-2.06898850464268	-3.89756084542416	-3.6781160838567	-3.36846208488605	-3.44429785906533	-2.48084034142363	-2.58492982416019	-3.16726494051816	-2.58601422333733	-2.09367516501946	-3.44349878856714	-2.94397905698657	-1.91298348944666
geneid_164380	0.400997786239821	0.877931557431104	0.699486758649037	1.02419240920254	0.521603591765576	1.1745261481707	0.531953014022366	0.75290975838208	0.712105688980498	-0.384457702768186	0.97778929550687	0.646596199382827	1.14246059731876	0.55684709652955	0.631168452734234	0.424492028202137	0.453996489691952	1.09280216533416	0.84984724561522	0.360572217038013	0.555766593517428	1.04855997398791	0.398384362764453	1.2520497202548	0.74141820567846	0.633441310606895	0.718666088124384	0.498875400530379	0.636481884394924	0.86399772489741	0.529403670136448	0.14340728849904	0.77295279153188	0.906604378873766	0.249065870268177	1.08132767271587	0.533932467897565	0.98641172555684	1.23712841003618	0.807267474183779	1.56905049099216	1.20973607209432	0.610909442061397	0.808699777582906	0.16034645198704	0.856205004821312	0.723789258167914	0.778845318291277	0.842813082367293
geneid_6259	-2.03556675927096	-1.47136783670684	-1.47415917640915	-1.40704054555578	-1.45609544119418	-0.91958239175861	-1.11752504530483	-1.30236687293029	-1.34042234103222	-1.51225632712626	-1.30110152361748	-1.64073200411396	-1.75611933741878	-1.5631456360227	-1.71196025010977	-1.42411602894194	-1.09004609486141	-1.31032546553194	-1.34011411150276	-1.64449798695357	-1.56644282149459	-1.3722882694236	-2.04464743068377	-0.994941487780677	-1.14095609804008	-1.74422480104443	-1.32675243284831	-1.60287814656762	-1.16547563781394	-1.70864079104875	-1.34976636083773	-2.03307858631802	-1.1871957127353	-1.32591199143789	-1.71194856353889	-1.79216953982355	-1.29195029820762	-1.28530749445354	-1.596672599469	-1.53718763746539	-1.17818062637371	-0.605769948597415	-1.59788871089759	-1.39951714083299	-1.25487349046022	-1.53710485807644	-1.43226510288749	-1.30214917819249	-1.2238901116694
geneid_25932	-3.74756437262107	-3.11117665564211	0.928194939225202	-2.74186956340586	-0.231530579373254	-1.54676707992164	-2.16207020356652	-3.57128541201755	-3.01553006815608	0.02105890134279	-3.16847894291761	-2.27738839860172	-3.72771108219411	-0.189591438424039	-2.35789958091473	-1.55137150878947	-2.29320744874424	-1.47044706448618	-0.851540115280403	-1.92823067698444	-1.68484824680588	-1.24894049304905	-0.161845763730425	-0.991246983115539	-3.34942669208121	0.894168557582719	-1.46584757410497	1.27813474119988	-2.57212220871198	-3.84537698264508	-2.44853878072873	-2.93559258674163	-1.43145580127864	-0.93555135023644	-0.33251318310807	-3.75393292487182	-1.45793275829107	-2.80563400260257	0.838035799124317	-0.87188573505801	-0.570064019939435	-2.41823232725232	-0.509523953827552	-1.33419665579563	-1.45357412705519	0.439581359081286	-2.15949188102133	-0.281236887549318	-2.09198125721845
geneid_57706	-1.22575340404279	1.07244974592088	-0.95057983141681	1.02961933364055	0.09978733523315	-0.674311323693757	1.25475464297512	-0.422251012210028	-0.0592694673034858	-0.238515017562314	1.25096294951586	1.51321792329456	-0.0120224089567725	-1.44571667810803	-0.0928403580099928	1.08648930982861	-0.0384861733438349	0.742724366448868	-0.413734989790145	-0.460837356857828	0.170189578921964	0.00273798391632756	-0.100249018811341	0.101041716713781	1.72404257458729	-0.7492281749047	0.663949569397924	-0.442172130892641	0.294472062264258	-2.37951112715458	-0.0903048454568418	1.18062187301838	-0.219536544031072	0.979987259331551	0.725769405065666	1.50986509385736	-0.699154131756794	-0.636301764576422	-2.13963896419917	-0.898192869063764	-1.94858699603921	-1.57823942968063	-1.16016528134517	0.495244295627128	-0.90388959270572	-1.75538834278846	-0.507941154550863	-1.38514436305382	-1.23319087057832
geneid_10385	-1.65055052962406	-2.1023960837547	-0.40848533868493	0.193295248151463	-2.08647451629469	0.620677483116732	-0.407940485510464	-2.25877059094185	-1.6821773292501	-0.545901742256343	-2.29486306843584	-1.36317718518878	-1.85359070456371	-1.01611883195766	-1.55527326977012	-0.851470370245618	-0.68845583958554	-1.11918738902381	0.125853715674495	0.684582480025836	-1.6737777397109	-0.756608417175307	0.296049673849486	-1.91897323731804	-2.0080460119332	-2.2305896057983	-1.88856446765124	-0.676363829750736	-1.57671652325646	1.04962978617487	-0.937508303899452	-1.6106363578718	-1.4093083993215	-1.58181058669526	-1.99101348031629	-0.858555345340449	0.284780885217674	-1.45002386762095	-0.0563563873868339	-1.01666221684591	-1.25208416384815	-0.74462907124334	-1.3190814745729	-0.623210678256268	-0.410617907963191	-0.565020942450883	-0.254283934431441	-1.95371291025266	-0.510355300412311
geneid_121227	-2.78826665123711	-2.28337790239136	-0.22949199375255	-2.02288796654161	-2.41074071202723	-2.2233262874273	-1.74229564171815	-1.61753600077115	-1.97531786450577	-1.69679166373289	-2.73936171533185	0.237293039346721	-2.63281356010204	-2.03127667982103	-1.30905149839051	-2.20288229891154	-1.18501072120469	-2.61038506582925	-1.44660785528748	-1.80921910041337	-2.92204412697644	-2.03997422617647	-2.6273744049424	-0.339237187705236	-2.71561110626253	-0.477454912167087	-2.59471831282126	-3.3172087710778	-1.97083841032489	-2.29127846417931	-1.3416349506321	-2.42933864160124	-2.12875549053229	-2.13687378102091	-1.70946827635325	-1.74553179353385	-1.13626283406451	-1.751779175769	0.946805910577415	-0.106670916563012	0.671178120361143	-0.394095069610468	-0.678235468069031	-2.58101431018931	-0.901247325812107	1.43584568011176	0.420428216302981	1.31475346412293	0.587179785669214
geneid_4336	1.2520938205107	1.20211619375848	0.955827467739673	0.854480912343778	1.10718518171367	0.871575495248433	1.38309631362144	1.04970302160277	1.09414863637334	1.76936519384807	1.00606539938927	1.23276517898103	0.7261066497291	0.712966882358913	1.25679084313461	0.870605270736239	1.6356768836262	0.787531160385076	1.00549447076508	1.75477131045226	1.29196073937709	1.37867315877459	1.13407046766968	0.956126390026169	1.15848247184865	1.3920826925906	0.900944485011358	0.942775433285662	1.16356870737236	0.872770270497956	0.59074041763213	0.355693809282265	0.96509190126812	1.03712020483694	1.4614433070231	1.24969824448598	0.15187229050662	0.47100303873897	0.112588914416308	0.405363956587864	0.207588129461028	0.501141839305088	0.202768454404597	0.313150123975797	2.1420406959914	0.283506518399251	0.347551610601766	0.364602503416959	0.848492810216483
geneid_55667	1.16430318033731	1.50073029042427	1.16496068407568	0.978748231203153	1.02395071076844	1.15816793048474	0.601864018627952	1.23114202761814	1.47981685075382	1.4764566801204	1.21177674574186	1.33347528295417	1.25456680074134	0.761670100158044	1.11558566936875	0.933103413529862	1.65112147329169	0.79436302122011	1.44170228172181	0.884343715663759	1.16257174217841	0.97914410704785	0.648809353256129	0.423046349446639	1.27794623962365	1.33248365131924	0.835105856854305	0.76878855980284	1.17320893731061	1.29220972129193	0.990071171378482	-0.0153509946638297	0.877638175833227	1.34163489188204	1.11470902459077	0.98568899149393	0.963818250238922	1.33178224702876	1.01893751863642	1.61663021099315	1.61190127419764	1.57344183895252	1.76452288090774	0.866015934830743	1.92112072530914	1.40914981320452	1.58565632664268	2.19241450636055	1.53871509151026
geneid_10298	0.361831776354097	0.869720872360217	0.411389467542091	0.725715378466348	1.11524498545299	0.257186511908402	0.804507485734389	0.487481919314802	0.385905386261294	0.846255189700634	0.60388645885172	0.938849807881825	0.319208474525582	0.816729576353227	0.679291701781656	0.654280458951387	0.353150992343341	0.533024436005305	0.933262758494801	1.33754954693085	0.893650887778445	0.933824900894204	0.705604693978359	0.887512202941054	0.647207330390917	0.843366356373215	0.838748073448737	1.31436425473128	0.750630249906387	0.480120388042145	0.663349489656121	0.852722087687031	0.999833210202787	0.995248974837063	0.69637213109417	0.501726509019508	1.12848998713305	0.345317649442996	1.0403180364436	0.600726131313511	0.603840275618499	0.863915726435185	0.66022773866372	0.402182480458418	0.373089811999354	0.61777183695277	0.607360024428243	0.704829544657223	0.31565235901356
geneid_26164	-0.29051044116774	-0.0811699362419472	-0.618470663369537	0.271108579594397	0.502361361045949	0.0766218216760046	0.46569988980513	-0.0972917350064836	0.212076160294992	0.72915620330983	0.513087813269165	-0.292328437604169	-0.227542505880442	0.420516360920468	-0.38232694082945	-0.041069614818349	0.369640400111994	-0.173178174959852	0.411306919071766	0.371698379836704	0.0786160147804714	0.488777650659716	-0.365861239134252	0.616084667591662	0.214290540181697	-0.187671578950501	0.551091953368668	0.246758245008822	0.513364050783902	-0.0708964389792127	0.458863705748792	0.281755443317922	0.234100010411876	0.263665745765293	0.317754602098698	0.063382489258135	0.429890917119345	-0.0208333456362635	-0.348858411774985	-0.199999631871573	-0.0724493637962758	0.221937875490666	0.614046038290259	-0.302114580681974	1.21598518319498	-0.0733284283577163	0.16119007441325	0.187689879492335	-0.266880528819219
geneid_64282	-4.4199898232245	-4.05316397281899	-3.90891329950327	-3.33420241666776	-4.509618996797	-3.61678268005527	-2.63116789817133	-4.29544945529165	-4.44030691484267	-1.53952326464129	-4.10086537674407	-3.54014383763738	-5.46568077963656	-3.72664725774532	-4.41067772117454	-3.6160580592415	-2.81961629100829	-4.17539249425701	-4.44477686929642	-3.22459065776024	-4.05071745830972	-3.2937004797306	-4.17381292187663	-4.54376486396968	-3.72957753024243	-4.54291065887777	-3.64725864351419	-5.07372625503754	-3.25126219083545	-4.45786098751966	-3.28445479159397	-4.60294026880678	-3.86828948226876	-2.962239119288	-3.55906923109819	-4.34948765053858	-3.38333410660344	-3.81108865892114	-4.3043693935685	-5.40529720372325	-3.46063517116864	-3.60001432725416	-3.27689819532628	-3.86383384968616	-2.26368689327137	-3.9015926439993	-4.49850139683095	-3.47420737608967	-4.23842951965139
geneid_80093	0.261359127924424	0.445716430580869	0.0832115063681034	0.82319589067445	0.414652418131833	0.705611617694589	0.275572452771328	0.317493229534651	0.138543506178567	0.399187056067165	0.381762955351157	0.196364749823799	0.155519532839777	0.655307927814101	-0.0287524315582326	0.186638028534785	0.0110110593051658	0.247539479233051	0.250921634696015	0.504652811100388	0.695129745894528	0.300092238163199	-0.0111871895605738	0.298543398861285	0.308874718033134	0.542378236018668	0.467033625979358	0.576302163276112	0.175876039540958	0.402207290928963	0.403169243011621	0.708619583639612	0.353198002643644	0.27916982369263	-0.105919312612354	0.558970862157734	0.530150209482145	0.298485971984318	0.26829073471816	0.118597239280877	0.0632351801276378	0.668037145029245	0.11754407437621	0.123211615445866	0.471465513438827	0.105837787931373	0.0839645424964642	0.27600161616776	0.631156175960883
geneid_60	-6.30538892440779	-4.51914789877888	-4.63638491635704	-3.46478282477446	-3.9471244294161	-4.12975394929183	-3.24634126606824	-4.84133527427841	-4.80533259992862	-3.12057608436318	-4.37582459896978	-4.00964932728721	-6.22688844720352	-4.83372817447772	-3.37249097244713	-3.93736278397771	-4.53780089765454	-4.79247016385661	-5.21648663647238	-3.38308011384383	-4.1547078885067	-3.16670797079836	-3.56305297203036	-3.60477372148854	-3.99652854350257	-4.22725042665471	-3.88745781067265	-4.95557983855479	-3.17211773813356	-5.43961906650425	-4.62846390109529	-5.10996989663807	-3.82742374688019	-3.20949501692743	-3.62081651665821	-3.65685192985762	-1.96591825655866	-2.99237198877619	-2.71152445473105	-2.67029183789708	-2.81491058963012	-2.40471944821289	-2.15908814556369	-2.28937550223416	-3.22677214814496	-3.44016385047273	-3.87614571835062	-2.2230156084939	-2.8690060010911
geneid_54531	-0.145514920094081	-0.040920835578744	-0.39707085933327	0.377550596880786	-0.21171430946408	-0.581280550193002	0.550739593778963	-0.809319448887622	-0.160923880514998	-0.217619989011886	0.117975715571865	0.0559891244123081	-0.894327926110581	0.26192145117134	-0.265153103656812	0.214401018412989	-0.321525640914016	-0.154957748416898	-0.0326040479863964	0.523841722057654	0.214445051603659	0.317910351160759	0.240829811372282	-0.102912587657357	0.0241313365206502	-0.143907096616074	0.531948057232933	0.00136070269711465	0.323727449811206	-0.366339251577824	0.0675014259336147	0.368546301692293	0.209652993918895	0.481376568299511	-0.209450757503984	-0.518070213022715	0.35916790034632	-0.516939189480065	-0.62486767032231	-0.742114946633403	-0.612506526945273	-0.608333110940307	0.37130537698919	-0.559167851010663	0.804206888647244	0.430326614796701	-0.20750109043616	0.0286140756280044	-1.09112677293335
geneid_5901	-7.5662319648518	-6.4328799311429	-6.5833650150367	-5.79397084287748	-5.91193742035512	-5.76716603461709	-4.08938387677099	-7.07664554895548	-5.8368456845162	-4.44053417096333	-5.16014074035696	-5.85696611256515	-8.29729462769058	-5.94811059284025	-6.14169450059109	-5.48732852442702	-5.9130724867043	-6.26462983757434	-6.3967831719889	-4.23512480510627	-5.62859689468946	-4.7537259586479	-5.21244363823243	-5.55118674372972	-5.44153860505866	-6.25345887559213	-4.83329457474868	-7.35635046290241	-4.34694823639209	-7.15011571952575	-6.16774831861506	-6.4110312041358	-5.11824656003057	-4.55350040069108	-5.35928215534584	-6.2334752365286	-4.37121590036028	-7.27196512060564	-6.33793409668315	-7.45669025810045	-5.44122970078245	-5.63407403119228	-3.88612109312513	-6.33313617727953	-6.37248897758887	-6.51641944419702	-6.46350088674679	-4.58539021861815	-7.25663353566018
geneid_9159	-0.030857553048635	0.293605138399578	0.109867785811157	0.345943837030027	0.267147465907626	0.99579650511239	0.193444467716051	0.228399317094178	0.0651700006148125	-0.00833476569004629	0.224167380293469	0.154383793080421	-0.196063460649001	0.778520215095864	-0.113354466825681	-0.0450132438947942	0.394841729918507	0.00898671227894931	0.23510318130575	0.555539870879209	0.146961010386592	0.0469965350922983	0.669521919285308	0.428611883559867	0.290546718855555	0.220380763790119	0.0389830019754842	0.452973619725677	0.214033297174403	0.288840544030401	0.445532929153587	0.984264984459536	0.0960223075612657	0.0971054950156598	-0.430089192617865	0.207934810394377	-0.1072854528369	0.230846675094569	-0.0166876497395779	-0.2665433865602	0.876832234417024	0.370972982187767	-0.212733117253837	0.207803581571796	0.917318152061278	0.0129793230854711	-0.173553601635472	0.0523065117068479	-0.382285223003806
geneid_64769	0.593070896519596	-3.43843776483524	-2.27771270950623	-2.46091182671248	-2.99345329150236	-2.76146228051006	-2.05678016420372	-1.76072714931752	-2.43332939752404	-2.34008194237696	-1.2695018447867	-3.25122664045109	-3.35247417541213	-2.59285660861454	-1.45194316806198	-2.21216037866415	-2.12197597618011	-3.30954880837923	-2.71234766075509	-1.4604239514096	-2.77634809255646	-2.25002342495688	-2.9649169485302	-3.17921481246987	-2.5647761462415	-1.5598740995074	-0.945017554380381	-3.17656943312023	-2.07040340763211	-3.86302897176478	-3.05622128306091	-4.02790621656285	-2.38166949423073	-1.76130277294413	-2.23001234657248	-2.85219915070555	1.23891362747504	1.46240860211962	2.19685390899903	1.95421319043057	1.87713049304267	1.2939535181637	0.954560041068602	2.93498318087141	-0.845130637541196	2.11838216769773	1.07070704870727	0.929147891637066	1.43464402193509
geneid_10251	1.00893898409548	1.63269090350109	0.859074550132503	1.50266837736104	1.2459655929572	0.796071516549304	1.63054037445047	0.6203602422979	1.2881133301983	1.57829420274036	0.996462914259706	1.25670117682868	0.782771236167741	1.45675581619671	1.22503754308034	1.15775858122309	1.75158216682744	0.596775296161282	1.26132791080517	2.34198405280314	1.2710429615381	1.72270631450215	1.20445761299016	0.704684539018076	1.19523403297557	1.28113706783235	1.48858854861239	1.02676712660942	1.46852123475963	0.81281578271286	1.0669033081988	1.11764877192778	1.27767929799102	1.34827424297452	0.887572774482534	0.982626326625196	1.50704487977308	0.882672452748377	0.927042193326139	0.913734901993274	0.689266484477456	0.904095518268928	1.58823566638661	0.492459126074694	1.62639791457894	0.87792850125699	1.06377140713508	1.48235064700504	1.13575682815603
geneid_317772	-0.0550169248059808	-0.380842486003199	-2.54474202118685	-0.95571926103369	-1.19710635520311	1.44976678366247	-0.94687018576749	-1.91213120736192	-0.490510011899664	0.0558764125830477	0.417437143856634	-1.00844997534127	1.96612203537638	1.69990293958993	0.0426820984949985	-0.651259210843676	-1.27990275814607	-0.948707688000472	-0.101297024452601	-0.764552607645804	0.468023916227427	-0.405360170997193	0.0136768432415436	-1.56534421382077	0.224529024607731	2.01126342336563	0.737549687631952	1.20843123503241	-0.384256857457588	0.507121242244424	0.225304312025797	1.03011633567105	-0.621485231067584	-0.0693074084227039	-0.492312969208207	1.08825757534341	-0.952247827544242	-2.02819078749941	-1.81223701728813	-1.82893207035835	-1.87731937191268	-0.0981885960302421	-1.35518980578288	-2.40385210398314	-1.05959231156486	-1.87484592806338	-0.481822034396122	-1.57783724881942	-1.69925435454304
geneid_83607	1.02487808406627	0.823552653710327	1.00325697283498	1.08252079821122	0.932865871824826	0.129324667763487	0.181063261944675	1.33231413826525	0.442530441799406	1.09534509582746	1.13643853195264	0.527484880484285	1.48491603586415	0.82539867677431	2.07048503788983	2.04633116130121	0.626287513264243	2.48152544975024	0.958328286265933	1.51235747430909	1.61012488501496	1.17875007052139	1.60751273228715	0.872609652095361	1.39303658999724	1.62972156353905	1.24514638078581	0.607275237184391	0.756946950595694	0.732661406221836	1.39908350564355	1.02106302697386	1.25771014902639	0.946289404825375	1.55259254854292	1.81230809822075	0.981286870041394	1.31540689353875	0.950583218090758	1.89304306040996	1.60745827531845	-0.0196426620287643	1.46352324983384	2.47145947249994	0.149825917813454	1.38623414269451	1.04685340903428	0.456068011606079	1.12896338626674
geneid_55559	-4.38614120802516	-2.8097338680203	-2.43555409707359	-3.15820559557515	-2.36324120533976	-3.98042606499598	-3.01694429172951	-3.98080758207737	-3.32891506337668	-2.90085239508692	-3.97784533678917	-1.85670318611199	-5.05706237521689	-3.34303933731994	-3.46823741732614	-4.01659069028959	-3.24281176556355	-4.25990162692012	-3.63669353230546	-3.05915655659443	-1.80954084119767	-2.59762993324365	-4.22558826295503	-3.22938287118017	-3.73431635497946	-3.20536038038851	-1.03012448193423	-1.72357909786258	-2.51313008506066	-3.711038693789	-3.9090538097275	-3.18462398851699	-2.8422309701236	-1.72650893821713	-3.18396269413076	-3.549761212738	-2.55688750467109	-4.11042497464752	-3.85557931100496	-4.4385782683614	-2.64204517019631	-2.52747820478889	-2.65851561159508	-3.57151903441065	-3.17602661399545	-3.96735356288412	-2.6854484400336	-2.6358745002135	-3.36339409361513
geneid_55888	1.70985087109587	1.65551002904747	0.946003279667347	4.21749607094389	0.0094513923849192	2.2526302525761	0.190502091820602	2.07545252662437	0.633655219768783	0.136007311244241	0.318026421581002	1.38089880875086	1.61131294271992	0.182246522823498	3.53920301116093	3.27882717702232	0.797630794247989	0.282511381474246	0.489391965852262	1.19395023296524	0.57594662487948	2.03713668658012	1.67866436479608	2.09342967505214	0.630466646022217	0.681344670643024	0.427768587508107	-0.22256704747336	1.51179157601497	3.15546545656881	0.372819024712382	-0.268457001877196	0.955276981450788	2.51726412366035	2.356572914432	0.928693333535418	2.67515814341758	2.12877192361966	2.02280552575945	3.66976405316493	2.4208994951855	2.11055711804405	2.8364000929125	2.65378755425902	0.835925291056218	3.11322095125071	1.57053298514768	2.85015878213142	2.2818101458243
geneid_3169	4.36666066528548	1.49099334594722	1.63458820190162	2.0809998240972	1.22310447248987	1.56859496095582	2.28050172792339	1.35953609910601	1.63374982885958	1.40897140815793	2.44517542216078	2.40759389802538	2.71356890198994	2.23461849079513	3.21927803113741	3.49025107727284	0.989716967832383	1.2442141596392	1.973043107525	2.37790644079436	1.82114609326034	2.0736194117955	1.76694905348874	2.8204796772751	1.58932727555631	1.64563197162073	1.6860011759526	1.06041695796896	1.78320350754129	3.01588158188575	1.33150767674051	2.84661510324688	2.62634782884532	1.01291168065064	2.06240250896524	1.71740383513378	1.19852161248583	0.244034810102605	1.93511378685129	1.95312275659604	0.220569085770277	0.331438508350538	1.14555221274589	2.48290691071935	-0.82548485908313	0.264921091057778	1.61928027230982	0.426555541727383	0.317400474028673
geneid_5830	-0.382300901459626	-0.362919821464786	-0.297007524741748	-0.127149179893991	-0.000350539030034061	0.023719656172635	-0.200883049025003	-0.186963355497546	-0.327261006944085	-0.247660359768726	-0.394179388385251	-0.222348872456645	-0.405973914422636	-0.163161167969863	-0.457283112296403	-0.508799963323073	-0.32057077977206	-0.237695906131388	-0.145396898343939	-0.222399739709947	-0.243493121961624	-0.209895100560896	-0.148383953421317	-0.415858841079428	0.0072390096790076	-0.3167713197615	-0.161982750981745	-0.175453834517513	-0.201257451332814	-0.289782597283367	-0.36548629797765	-0.201218998179173	-0.523105395080337	-0.511173858825629	0.184618861641112	-0.299746471659595	-0.330162653603356	-0.184442165449013	-0.264360035519858	-0.565409230757126	-0.0826163277323734	-0.0639743995472905	-0.237071870461263	-0.446805168039863	0.411148589012523	-0.464097427552488	-0.418366827070007	-0.349152652530606	-0.48727912031002
geneid_84232	-1.64473680910863	-1.57762305196271	-1.63085712361242	-1.23175507757169	-1.55251760473014	-0.648256540785352	-0.809589146980598	-1.51664378175491	-1.5421513418166	-1.14542264442056	-1.28375737171141	-1.3357630070702	-1.69345711162779	-0.572535395921747	-1.47244652921759	-1.82866224161579	-0.88077420438245	-1.29884449985549	-1.35351988926831	-1.17763804737173	-1.67839787600437	-1.23660203966085	-0.85168019399468	-1.76427429141711	-1.08942671517562	-1.23622266433555	-1.62002462435514	-1.19389311139854	-0.944490289229415	-1.58553104143722	-0.80079808408788	-1.24012489911647	-1.85331718011682	-1.08795119088162	-1.52078426420906	-1.81930036723797	-1.40443694722655	-1.34215691421192	-2.59350091474765	-1.74250345117867	-0.923120751016787	-1.42300968349121	-1.20777336140652	-1.76523677642505	-0.771440765284756	-1.86197342760982	-1.79987734606151	-1.22777250325283	-1.90810606880601
geneid_2981	0.164355544829744	0.436092808650313	-0.0748749249161706	0.413277585560318	0.381414377524937	0.674169017114793	0.363176668175676	-0.0546066714028949	0.057432991867814	-0.0746835637397722	0.143675837411809	0.105551381557611	-0.0653165168326133	0.370376902595595	0.0918066195468464	0.14863118869422	-0.207186208881676	0.260741506201107	-0.0949046971846446	0.399896087263289	0.305868713387193	0.271055784411755	0.218794055172427	-0.200186328457417	0.3852742312687	0.119227248619799	0.161372173182287	0.159703951654074	0.091408412502186	0.15605757387295	0.0440825190336593	0.460425549650401	0.359334930628904	0.334948293215147	-0.121436788978553	-0.127492058898193	0.325172154436591	-0.598006953444739	-0.301887534722498	-0.330985585273133	0.166245434362687	0.405009963500038	0.356509053754972	0.0604478347005077	0.38581973330703	0.12856155341668	0.160666156174468	0.559083752183883	-0.130263650222773
geneid_7881	0.929344659152565	0.948967103377176	0.322700607766469	0.973189892146495	0.453739795187753	0.567036145019429	1.41983352154212	0.245834787478819	0.832797465203681	0.707326374103883	0.701160039789729	0.86533725068296	0.611170741475521	1.21133668351655	0.202838838263458	0.87391226747495	0.872630474153254	0.698424326402773	0.708266183889333	1.3674961042752	0.600511489290693	1.1002328079641	0.984119705823444	0.571738144072308	0.508125964876945	0.418359214579038	1.07048155466603	0.497989620432983	1.18891100963675	0.601526391258859	0.934444792616165	1.41214185862857	1.088088543832	0.966745232971792	0.0930097339425231	0.270503424886037	0.684761387147052	0.390956785227383	0.369314833719706	0.160747494148873	0.20207404025072	0.299258699085102	0.963064382781341	0.696633588981688	0.982171201735782	0.336357367515867	0.489186906634562	0.408732272055553	0.129621604615799
geneid_2316	-2.4966795904614	-2.39669813011894	-2.61903095451814	-2.32069882521881	-2.7850390422445	-1.67460645538074	-1.5190450694763	-2.66115691536639	-1.91188207722753	-1.58551574260593	-2.14918644732448	-2.49846864656403	-3.07174382228447	-1.56551332774222	-2.1268349476579	-2.62876541084705	-1.61800744096396	-1.90122166993313	-2.36679297349749	-1.39714286159138	-2.4924204130531	-2.00713894523815	-2.24894079327658	-2.74005236013782	-2.1912318121046	-2.46451853417346	-2.47794800825762	-2.47114431000242	-1.69708683257092	-2.64247844728093	-1.11150822122133	-1.87408456492124	-2.75387092255746	-1.7840991590133	-2.60885795934412	-3.08301394636759	-2.07823906153113	-2.36769902128275	-3.17225960598526	-3.23445307750339	-1.65911927901001	-2.20577175577409	-1.79991576964695	-2.01267000367895	-0.792134697038751	-2.90627424040859	-2.48256251721245	-1.65408351278477	-2.91232545093938
geneid_239	0.60141398812598	1.11365251962813	0.767046931585373	1.28179441005615	0.891071785068956	0.97557385179989	0.635492386213532	1.23072555197609	0.794125542250009	0.857330606980927	0.741781352775123	0.592841598569783	0.82299236555612	1.02805024440324	1.00144419305364	0.910284363779507	0.842146889688774	0.815311840008655	0.735685222984308	0.441164645753418	0.864161744935848	0.657046980830404	0.789450194557813	1.07179997762348	1.14908780889545	0.496544348393697	0.593377650636983	0.738903613579124	0.600189951190768	0.96688125983635	0.838480704862583	0.376571665044325	1.07332664785034	1.1314068373469	0.281358031750428	0.847450040367936	0.586260615960724	1.03672885542395	0.494535476578676	0.928747381872778	1.15999274270698	1.00290118497455	0.61713219421209	1.01377739745751	1.01641907640702	1.11580680398537	1.12286500449808	1.3093730114929	0.989416565362535
geneid_57703	-3.85453798548365	-3.81124484957962	-3.46394448976593	-3.57641513035962	-4.35418718979838	-3.58728672628567	-2.6352439237456	-4.0202060121631	-4.07900618982552	-2.73850810370901	-3.76368941393451	-3.82957541069232	-5.49195194053698	-3.41803400818167	-3.40279457709393	-4.15933953236429	-2.93512725843147	-3.79513427935857	-4.32154731385339	-3.11106656071038	-4.30306209786024	-2.81303404892493	-3.75229210822515	-4.18823084326072	-3.6922170142701	-4.15113017213366	-3.05720555450979	-4.29189428944563	-2.94036723344325	-4.53036748532184	-3.61149646178046	-4.76371234308591	-3.96548790088721	-2.8017990695061	-3.42699171422464	-4.47065144705804	-2.74466527422919	-4.12277408115646	-4.15276555358045	-5.20168681783312	-3.38341783545113	-3.41670603609256	-2.95375945490643	-3.68091569469329	-2.21108259093673	-4.19552019628021	-4.6475660728513	-3.56295309669021	-3.89142601131119
geneid_375759	0.384000704799534	0.822372128132824	0.0273398871082978	1.40964875517194	0.497074616132484	0.72886848150593	1.01718224583956	1.03988043972504	0.676165220125973	1.32716518351502	0.970252528498712	-0.180151853074708	1.25798579377599	1.30524499738808	1.25657845614148	0.579810985992738	0.639611881419067	0.60765059201592	0.999254756241313	0.80926656160924	1.12430311266353	0.862354058628228	0.632254393779623	0.454397059900686	1.02716980487119	0.299544489456627	1.09584009847566	0.872762619835705	0.618849337704458	1.29557849168802	0.522325464359767	0.77443665240746	0.467038475012682	1.06047723415003	0.625064291420018	0.289599051675754	0.505066288229949	0.155184275738365	-0.0106492979699857	0.518587711771251	0.0898072916721104	0.681124652664126	0.422883854738299	0.351137212687554	0.542482887113239	0.942040480103464	0.681045026746519	0.234616539740265	0.341507619813007
geneid_340069	0.0800334350095853	0.34206000905635	-0.0421462373578652	0.437219780355092	0.257497590949258	0.271309272974191	0.909969092253398	-0.34951572713814	0.087506752488488	0.674037116046535	0.185149019971067	0.295125491784998	-0.113490211877506	0.460954453419425	0.255299563775358	0.423867169550351	0.466861622208482	0.26344501425313	-0.0456145071053694	0.985443998489073	0.328449627930654	0.616058235955667	0.755339087025123	0.583053633840976	0.446433324036535	0.240464879107822	0.72179897145089	0.245810621948152	0.671533133032183	0.0121173548610518	0.265509434692396	0.693837206741011	0.75569968807165	0.616108443078162	0.30850684552777	0.234813217879429	0.647268610493203	-0.0243597699653903	0.192338916402897	0.0190654362914755	0.0629704047712169	0.314036926188227	0.535585767586116	0.0907958343109714	-0.313732113005832	0.115798025613519	0.010428169310427	0.248453111134651	-0.410044107969508
geneid_7178	-2.06361321360607	-4.28288088741721	-3.57261691531764	-3.86127671232506	-3.06622957708784	-2.4900686035508	-2.85512290111126	-4.5598788561246	-4.59421685545669	-2.54169182686123	-3.34673852732467	-3.7657117431163	-4.23398837773691	-3.03680879637241	-3.38369540583009	-2.21691722443316	-4.36225191309832	-3.18833581635464	-3.8142914938765	-2.02755624978863	-3.44210008235898	-2.09186539389344	-2.31884809239555	-2.47755020885706	-4.40528266578812	-3.20998959065272	-2.88800819853365	-5.87824206313125	-3.02510597586717	-2.70862006720582	-3.149404535779	-3.51715652514306	-2.92267112751942	-3.01431719711054	-3.00644235509624	-3.86325286363732	-2.15232896948925	-2.77037622273153	-2.26114689342313	-3.17779659484165	-2.16137361931893	-3.01555836299877	-2.33773137715582	-1.08324502697031	-5.4637836321767	-2.42205065476307	-3.20968471935073	-3.24770954532974	-3.57083374235469
geneid_84750	-0.387117583688062	-0.649367440507975	-0.674560155296175	-0.187384769771427	0.640437831399321	0.0695292405177794	-0.716953501573945	-1.12228125082064	-1.14498759706662	0.9339212774676	0.166725550190615	-0.817378858238584	0.474954929015583	0.553595295669345	0.679020551411666	-1.1464957995661	-0.674321060609518	0.682567058455639	-0.895119275775386	-0.67168287059038	-0.754021681752971	-0.0586941754120288	1.06607004902851	0.513522016121983	1.54867006010518	0.847077458468134	-1.73636729634218	-1.5310697535717	0.125981670452644	0.088802457919196	-0.688249968838412	0.124822053000137	-1.87626533098192	0.604290714676612	0.202019550286766	-0.471642952195943	-0.740101651989506	-0.103808835476779	-1.10595649757174	-1.23673488055346	0.601205973719393	1.779914014443	-1.35064743378338	-0.480878117221148	0.157096103844278	-1.05719633372116	-0.105887468131591	-0.343345950912073	-0.0909951134465818
geneid_4698	-5.01126965628708	-0.936516483977044	-3.46386271267266	-3.31433980823484	-2.20043817465405	-1.32663771206055	-2.12802064267199	-3.48668390905279	-2.31180809640672	-1.95439296756102	-2.02459888022717	-1.63775192241616	-2.8944956842992	-4.84196989923982	-2.5474257840796	-3.13976323575894	-2.80219787464475	-4.75965048397438	-3.09110252074597	-1.79022374422783	-4.66320091167904	-1.89211346065586	-2.8095326544948	-1.99161719252743	-3.56040205378586	-3.51411633010602	-2.51303099903649	-3.72129673057369	-2.36576286342848	-2.41584150821875	-2.78252705606972	-3.30545778374834	-3.97598968545544	-2.47441246925372	-3.73271938516821	-2.04789252185768	-2.43641706291944	-3.88522037968987	-2.2513994414488	-3.67425380049311	-2.65222166539179	-3.07617609996828	-3.19913902308339	-3.67483640665161	-4.48057186936292	-3.92964489394933	-3.13810267099483	-3.26196365946043	-4.22510365084378
geneid_6780	-1.83725101311752	-0.751153522083061	-1.32199661839075	-1.54077635533625	-0.85892507616329	-1.17065581378205	-1.46393070455204	-2.2120463407532	-2.69036477231709	-1.37090052270252	-1.38141988998662	-1.5343256589174	-2.01211869803784	-0.360685137076764	-0.409032613320237	-1.38100451143131	-1.98510100395064	-1.6876361017619	-1.87246512526036	-1.07785577063716	-1.9536870201081	-0.901295232863461	-1.42809551300443	-1.12907423230854	-1.4728054639183	-0.958952605971656	0.867001020466416	-2.59501212829417	-1.57581714053897	-1.11081936734574	-1.71082279194447	-2.12200061049897	-0.506804523740813	-0.988135489685852	-2.28319165062441	-2.44594626424062	-1.00407965124031	-1.81074657381902	-0.383866541002226	-2.62961553591712	-1.49344700019764	-2.00047214274565	-1.40294686331547	-0.418820483788209	-3.32033802247862	-1.17076613941573	-2.05992018614916	-2.68999935048314	-3.06747185763616
geneid_7728	0.738329679886614	-0.841243999325394	0.503642353920161	0.0158784344517335	-0.405002839064241	-0.734371337521428	-0.561482143959622	-0.749871789432756	-0.898673573200864	-0.119976605189608	0.55446150235346	-0.780096755768998	-0.989394860263415	-0.357665662737846	-0.795225964855725	0.903874477323519	-0.600198021890346	-0.779048270549822	-1.0712275260506	0.0136983750826292	-0.955423310026343	0.284307443227089	-0.824016214439027	0.530934036683729	-0.797269487990769	1.27753777498434	0.844155688706018	-1.00133000643511	-0.284675453019236	-1.02885518533026	0.574328695729859	-0.221696470321623	0.530375194394769	1.87139530454659	-0.737207379730888	-1.10310151839745	0.589289031276679	0.939792188969503	-1.46531335693112	-0.139193898260192	-0.00226600599126088	-0.591541899633101	0.501842354947891	2.2275526136194	-0.829185664873933	1.54477256337872	0.555902539368021	-0.764606928652708	-0.085912652703721
geneid_92126	-0.87279045774673	-1.11678283240138	-1.04688758698221	-1.13295392371096	-1.9024666835915	-1.26734104270021	-1.22514918858199	-1.81498853578067	-1.54622603338705	-0.835019155782202	-1.34074905395252	-1.57041625121111	-1.32304407427167	-0.832272050694423	-0.998747847775508	-1.42297567144981	-0.945678401153798	-1.2479610344174	-1.08185012633151	-1.47726297947117	-1.10352167895876	-0.94542399798544	-1.36106954638729	-1.52773944342978	-1.05286168719475	-1.22248939168167	-0.983495940108866	-1.82700321806583	-0.530928170833937	-1.44929791717202	-1.27754183047791	0.00924955007096621	-1.69699059586215	-1.08671353421529	-1.38652647910149	0.802740910600613	-1.27853591504124	-0.389862172617253	-1.19612589803243	-1.78283537301615	0.912324787023243	-1.34670491103039	-1.45481020032489	-0.503533184415042	-1.55056427980421	-0.625492698584256	-1.38273527242088	-0.86091474199353	-1.31604050866356
geneid_64411	-0.839744326910262	0.628593512730386	-0.571158334900179	-1.03167449914557	0.18868351873998	-1.22656125946478	-1.12713097143141	-0.509148274298645	-0.446266865932293	-0.759911414365824	-1.10785338876485	-0.174048926792482	-1.08797942230773	-1.21609834541219	-1.02155658143015	-1.13813740390885	-0.559301899327321	-0.529893736543027	-1.21676341465423	0.732657181073082	-1.21033364032803	-0.358941187284861	-0.355957372067046	-0.254398916513437	-1.69309839278073	-2.26329607511242	-0.977935557099834	-0.727691810375185	-0.693382401688029	-0.844655750120297	-1.16102096846188	-1.54814694654432	0.0257637140370677	-0.529072545949958	-1.16971943398764	-0.838777240021948	0.107742512494379	-0.88926698306668	-0.106702363329848	-0.505471831267824	0.962490827219887	-0.499369313987007	1.17281943108265	0.357154829706794	-0.130511405081519	1.57783314287389	1.36810325040898	-0.207343106893327	0.693140048483098
geneid_6772	-2.41429034280707	-3.38033502310493	-1.69328464652	-2.66093816551704	-0.858228054994717	-2.76060645700332	-2.41335191300495	-3.38127070621502	-1.70787165219955	-2.16071664118732	-2.87029352118704	-2.70153492253918	-2.90124915677284	-2.86281211101606	-3.33269212707962	-2.84672080353051	-2.23569115061258	-2.58232800075802	-2.15462794096314	-2.68314734439608	-2.36319161463169	-2.02105213875217	-2.16479457723418	-2.56486850666816	-2.99750358874244	-3.901124275965	-2.51130557890277	-2.31669403866932	-2.3522712264076	-3.22122405573275	-2.77529646235564	-2.73971897364152	-1.86186127971074	-2.2992065410057	-3.07722713037515	-3.36686415780142	-2.56440031318609	-2.99593379984225	-1.20025194635656	-3.08123679499848	-0.630726531352348	-3.3407662972268	-2.28202446870333	-3.17981025159546	-2.71215595211031	-3.07051755749685	-2.0480207531827	-2.82582152921795	-2.35563295790231
geneid_132320	1.97438901695728	-0.984454282096297	-1.00373165071838	-0.787207377043547	-1.1630205339135	-0.754343518131321	-0.611181843360396	-0.995680676561443	-1.03523284345764	1.8217202777517	-1.20995822241166	-0.246742878912855	-0.949079433065255	-1.190126658648	-0.398585962104645	-0.659038549000395	-0.621048867513684	-0.704624915330579	-1.11446463152485	0.997266465133732	-0.716860343565236	-0.606275004512301	-0.567584149716018	-1.4419085407541	-0.725259629952015	-0.966351418979176	-1.34673325844975	-0.116971432755865	-0.600225465944263	-0.173794758454714	-0.643247363934276	-0.390323928288529	-0.971063402387588	-0.991506437374645	0.0439011291660056	1.22636545545454	-1.51486326901439	-1.06049195592253	0.341798665044789	-0.46671600102933	1.26186574570435	-1.20416478216254	0.348276332308705	-1.81253460412471	-1.14458192167758	0.420184722360086	-1.79320370508178	-1.46796143527461	-0.713329025204401
geneid_10785	-1.03171320809922	0.373898687402345	0.656060155094522	0.258347905477512	0.421332930733942	-0.753532219938666	-0.44200012035496	-0.889707291878713	-0.323529385176091	-1.03783050389388	-0.534857561582105	-1.0361775442355	-0.865406405354122	-0.0566236355058555	-0.66491738613428	0.00201687374691801	-0.465073848473416	0.229880646061972	-0.930710726953114	-0.89936897550834	0.564428407620652	-0.68861312476309	0.130765282320259	0.0395099452487108	-1.09054167944428	0.00807881833395948	-0.207430189414257	0.630745248326806	0.147333588188267	-0.142851988756188	0.624474876381259	0.256655828908921	0.48293025160722	-0.478875200544781	-1.0378575707802	-0.265381222166199	0.00854761846041456	-0.319550359117171	-0.103173199287345	-1.21993015067396	0.0190740385023677	-1.03151379693151	-0.528679235704504	-1.15454263367157	-0.333900598707226	-0.63239113869106	-1.31997170211911	-0.918471086528155	-0.87639988136589
geneid_114817	1.76126224606852	1.09977646510918	1.06074025659836	0.494427559909648	0.878541458379626	0.659505546602928	0.491542675531896	0.746050641300042	1.62823153943431	-0.372635109000253	0.88545597834992	1.83930998233713	0.650029941265864	1.15714108984936	0.992570193007893	1.12337783544622	1.5253937909724	1.75480708425	1.43761469397505	0.79772217008718	0.622397965739388	0.512246164003139	1.36772496699411	0.930536035874461	1.79561140263379	0.131442528768123	0.301298827377192	1.77977293212276	0.378041137791078	0.568603047698614	1.60151289498781	1.05397229137601	0.241674715720672	0.518362688304388	1.4454620345349	0.533274141423961	0.57571787424874	1.87374249257497	0.652865292395591	0.973758877180442	1.24605567914295	0.60700862383684	0.448794215500777	0.824069198369979	2.64335750114988	0.901510677633078	0.920441548593877	1.07213618103239	1.38771267091415
geneid_1990	-0.637397674183158	-0.175176203936227	-0.0448742009249882	-0.284838862516431	-0.0478765627459017	0.201719421625953	0.0405375406045387	-0.533337117261891	-0.381643320181001	0.228054331358693	0.0648082086999493	-0.278224392084468	-0.722364586177024	-0.558940935219799	-0.109029891278268	-0.224866411995522	-0.236212316571117	-0.224520153859591	-0.520322341535555	-0.00357016994132928	0.0717068346451062	0.155360247559467	-0.337344356460763	0.0260084033838621	0.0348554985050175	-0.169231908455085	0.234934664662557	-0.325194987896074	0.181291962635482	-0.485285244629077	-0.66078984094593	-0.335391387797233	0.139281748953025	-0.0821124824090961	-0.0144973251984763	-0.104887982504069	0.170470960640389	-0.131787269922844	-0.116511871443565	-0.479095672773584	-0.0103160299337783	0.177419916841724	0.239529012687379	-0.370843114372124	-0.687241065429217	-0.108475729079268	-0.357391132387066	0.107204939746263	-0.571400722415546
geneid_57805	-2.1582302452531	-2.16147838069543	-2.65069223732659	-2.04291953517726	-1.71106105402449	-1.55839231439128	-1.67923772517293	-1.74038658860338	-2.21333364992807	-1.84462587122634	-1.89701781000799	-2.08255145251904	-2.05819300731431	-2.22508186155445	-1.10302663889463	-2.07016206770865	-1.56391425650823	-1.89016437167186	-1.92847975516075	-2.07021862412333	-2.06458753742568	-1.36405500678156	-1.27120073005409	-2.11576375683086	-2.1098752682523	-1.78101141050692	-1.55823304971345	-2.37294244399462	-1.75891354040808	-2.04437623733777	-1.70873955378369	-1.54693450446746	-2.13363071779973	-1.33668756442804	-0.95954919533474	-2.02382560155277	-0.917569088567335	-2.5058125142874	-2.54431939096769	-1.93226253178393	-1.90923588390033	-1.60631672452965	-1.63772571662636	-0.599758364427548	-1.44945846718412	-2.12093179461103	-2.32529670370857	-1.54521111913951	-1.95005453530173
geneid_55248	-0.742951010774771	-1.31364557398972	-0.203098911440568	-0.812435596620163	-0.854019307194108	-1.10336477902341	-0.671010024037593	-0.8471879103233	-0.536216910419736	-0.382767055135515	-0.62998793437493	-0.70814627287063	-0.660835128644924	-0.672337414350758	-0.890014958641234	-0.390605428004767	-0.475329263283777	-0.732446664822655	-0.510140370572739	-1.07612407061303	-0.644335227901892	-0.653278555307225	-0.519396958983586	-0.353849758973895	-1.11076606040835	-0.90045949690285	-0.553162063487739	-1.31796157769882	-0.625565354790677	-0.676753195631075	-0.68187280527706	-0.954934537274397	-0.509514119266472	-0.63879716964719	-0.614999141068811	-0.662821910889238	-0.432019119800395	-0.409066249388812	-0.0103758680802439	-0.779258775547587	-0.112496986459436	-1.74930150470643	-0.428943606359599	-0.482383349788707	-1.09322853358049	-0.652578249872745	-0.749615664016264	-0.785880857565028	-0.571626542739156
geneid_52	-1.72597439090427	-3.38079666342266	-2.42998015633211	-2.811250971405	-1.64727403297063	-2.42926821087588	-1.91225829051153	-3.42733944536335	-1.93809948778708	-1.88211622204446	-1.8883656038006	-2.54149312617208	-2.53223254400162	-1.18772296983147	-0.972883710900823	-1.56209261156907	-2.58476218622346	-1.6630287795133	-2.18436568214383	-1.41863001578175	-2.28710070910454	-1.56093235429386	-1.71146711806639	-2.80681620703086	-2.40555633607002	-2.74873466056773	-2.16970660454562	-1.7944390019591	-2.25721011155287	-3.03799026958329	-1.16466337462259	-0.803167121174092	-1.89284664653421	-2.79999118606418	-2.75450339353058	-2.76031135999091	-1.85532149332632	-2.20024457229529	-1.23942042266983	-2.00978842482717	-1.9755697353299	-2.6681507560144	-1.50232095701841	-1.33053715780603	-3.31192600905233	-2.18049011993687	-2.57413880222482	-2.83523516213685	-2.64995961144801
geneid_283011	0.318462556237685	0.604432051345789	0.469471034846417	0.509762645221117	0.369643875936399	0.305131979063261	0.298407991925351	0.918014714979431	1.19080747355986	1.4622747924526	0.492706962111718	0.929925445618453	1.13629518170366	1.11805384681207	0.315673379831602	0.6888429689263	1.71583899311543	0.803007961264373	1.38930864217265	0.167208796089079	0.0110015702427501	0.836472919497972	0.119859418787413	0.299630252805594	0.248198725892043	0.240184960802468	0.173367049989728	0.605020430983701	0.749387873318953	0.929218419468674	1.51979884713195	1.05908748929181	0.241326178479383	0.630637250357345	0.161082347638472	0.170274906360406	0.279472514931536	0.428403201955466	0.170826791987558	0.912748095008556	0.845547949676498	0.366977651190417	0.60570869205342	0.504651518782201	2.41637855923546	0.657843359400336	0.710501635502294	0.877761976748401	1.23819333534089
geneid_4495	-2.19054203640882	-0.839143501562657	-1.99871343175124	-1.31528870755797	0.622801595965335	-0.292814094435986	-0.992649883736342	-1.69036930907509	-1.69289984169185	-0.104614825530696	-1.69096789741696	-0.615938978268315	-0.6554434371546	-2.60759323251716	-1.99091416909295	-1.48523596670362	-0.610184941140545	0.528681260786399	-1.23005848225188	-1.0802482754046	2.08434278423566	-1.00427983789889	-1.09469999749471	0.995092703355068	-1.50220602766781	-0.701317866047736	0.134772780914849	-0.39468451842268	-0.670757275416805	-3.06640213263993	-1.26179602530452	0.956369749873929	-1.53303089034163	-1.22264890584925	-1.16116757598741	-1.63530713097985	-0.961148984842612	-1.91888344242091	-1.71172419815065	-2.26226047081264	-1.0950572921482	-0.511277946846056	-1.2678386361736	-1.53790565664249	-1.41387124832313	-1.27656296239992	-2.06864350510184	-0.740933527603389	-2.12750221110589
geneid_79899	1.44075626615641	0.113310368276296	-0.200929345900033	1.1654918751508	2.78296855007877	4.38333445348576	-0.248123262316071	1.78430265071378	-0.172781382597465	1.01974348729642	-0.130016806516637	0.763606471152356	1.73062643512267	-0.465235245625623	0.358461598519831	-0.0528022520683373	0.120152118809548	-0.104163119350576	0.0472204099832985	2.01822956728879	-0.114401225465811	1.80045628992414	2.04233437330232	2.90538465076938	-0.106874016525193	2.6371927143069	-0.190846262911112	0.340854585151082	-0.136184033685846	0.296740856454309	0.321310793108778	0.0320718868548139	0.546952403003854	2.32069716607085	-0.170019008497972	2.32542304309921	2.76238005488012	4.43449419500047	1.52526356807289	4.88650211906686	3.60506529455697	2.72743500980154	2.69815974981582	4.35230835228273	2.31955439140996	4.80657486860034	3.43355757350302	2.40652810360466	4.13916184731937
geneid_10056	-0.537505155728474	0.128239790960376	-0.31752461265867	0.636330892469224	0.805282840758919	-0.647608409347403	0.722302460978887	-0.717167885314922	0.0144227229248718	-0.215782391382103	-0.0215391891814199	-0.310410405079712	-0.120409731583348	0.493625216865482	-0.103162385866297	0.315108465666046	-0.476027691934082	-0.28203660407094	0.0471471326756785	0.57519205651324	0.661518428551243	0.70874082435105	-0.0575492100665039	-0.0297299760307715	0.20516781316707	0.246268549241654	0.776731266489924	0.900705554044516	0.89115831656768	-1.03567253312919	-0.225281231479534	0.811955675271091	1.01271724550275	0.90968382917408	0.233210822273778	-0.263602661158673	-1.24076481877771	0.257956629819699	-1.06774481042863	-0.566648346448025	-0.638293014076641	-0.943900512367723	-1.16028646406847	-0.893180434286422	0.381113811503829	-1.20711931734911	-0.860384369042343	-0.0155316509864525	0.331476773476766
geneid_4014	0.516513960393589	0.690473867531016	0.388189102553198	0.75791835111096	0.545723519008095	0.659215747222318	0.462534520602243	0.945173788511793	0.392145711649148	1.68722002038276	0.51194395778582	1.12820712514026	0.135315119741756	0.460620407745197	0.142128863235101	0.358390526595238	0.388847598068989	0.66117750930625	0.541307244510734	0.220203464027326	0.301884323723518	0.490305431927248	0.482292670948912	0.667171532877199	0.447417803915751	0.420819697794049	0.823877176615748	0.481579270378631	0.790758198668022	0.240855310861868	0.86212984191407	0.820561818310848	0.721053800727587	0.75816701137448	0.956127361173778	0.767434356527798	1.15288434120448	-0.0818520105066919	0.280604399045328	0.0798392581660112	0.152636014157742	0.666135054967127	0.298721936441813	0.0782028449755921	0.837365396317649	0.294756535743563	0.214768716357166	0.206042609698557	0.0638003874953017
geneid_55423	-0.120141122750607	0.336048839446999	-0.0707457836658498	0.183799539625629	0.260111789606001	0.335938829747737	0.5214567426763	0.827215301652189	0.125444622255931	0.686086401686077	0.102451759955078	0.384795291721921	-0.28558177573724	0.0780181947285898	-0.0110939681142891	0.00493850684806791	0.105562133001756	0.116097362317564	0.0146309901824558	0.256962435505745	0.090037028937646	0.611508647923027	0.125331459222703	-0.0617269385733986	0.349885280253005	0.275308790601689	0.260226711194473	0.609700819655556	0.363997005074839	-0.0188098749842915	0.167960034652549	0.384708612530384	0.207479641445593	0.327948121389568	1.36030812036355	0.208644312628095	0.0534553597030189	0.117130679597059	0.265528836188561	0.0857371647556509	0.101671960206194	0.162188133536287	0.287274512026507	0.0809537761942671	1.33613863538911	0.307814752679275	0.322843974855023	0.410589980336261	-0.000441085356648617
geneid_79839	0.730164698657834	1.09326572447199	0.482172260663952	0.289834640266106	0.667325689631569	0.4097823828052	0.0898232284534113	0.625370631640746	0.347028680502704	0.558860641603111	0.572038227667908	0.320113992122113	0.499158947153812	0.205877033563965	0.70446237362224	0.528576363640494	0.446759896472977	1.59990756349378	0.427501057899036	0.444440615201911	0.382376639858669	0.422179366454844	0.63008129991469	0.736810669516374	0.809549385285275	0.52782025578996	0.292490720182413	0.85502360820252	0.47259968239508	0.370137075599641	0.558514975396946	0.780248752080704	0.421524427337246	0.225060350359639	0.470696807166375	0.0912222623360305	0.612368467397867	0.447193120156046	0.447313598629588	0.617343445834821	0.096653897986092	0.435566556831694	0.120450385016463	0.901503594244363	0.946818878716425	0.372864583146197	0.516837299368087	0.294939162801138	1.26070091108852
geneid_200916	-4.76538690557935	-2.51172210502173	-2.38729832390488	-3.01436940152764	-0.871830695393008	-1.59219767482028	-1.94788011611663	-3.37659427041255	-2.49262348377941	-1.10367331493316	-2.50118478694605	-1.82397330162485	-3.19217035434594	-0.801391433087979	-3.38571894406096	-1.95959220150514	-3.84600170178377	-2.86006253554697	-3.26316015649284	-2.9691840650377	-2.07091597294403	-3.4721639681993	-1.50960554047524	0.813342886748358	-3.6484733447631	-3.13817095558764	-3.80943317725222	-3.22835348640392	-2.68959311525802	-3.80839960086856	-1.09760172113791	-3.65763976641003	0.151055002621671	-2.4944710273216	-1.80995698248778	-2.50184530747214	-2.85639969914525	-3.31917311783474	-1.69912942202468	-3.91779321905714	-1.09643664225713	-1.28460563677084	-2.13219917853623	-3.4645072569558	-3.15275376047454	-2.3321168191338	-3.12099602974408	-2.48544622095447	-4.18583837567761
geneid_3035	0.489966887610515	-0.140242875907573	0.25644278261693	-0.65078243508725	-0.78739945686855	-1.48485778552747	-0.146109207105359	-0.351286233172668	-0.318061845635482	-0.108161158406454	-0.996709023361063	-0.355428503816294	-0.0209421711053202	-0.5107382332935	0.213774459232518	-1.76622057219643	-1.44489967459689	0.60294492061902	0.358098002842896	-0.118578747370972	-0.641901903538115	-0.92174923689333	-0.148623052454938	0.0446373678179799	0.175089676949818	0.093836504757286	0.0286360880609254	1.83090292268917	-0.570505172324011	-0.4066825639008	-1.37961022979031	-0.668311960564964	-0.801312865468324	-0.820460087630845	-1.0586968496343	0.442588873184178	-0.869713828547672	-0.803871982100255	-0.0152787821034063	-0.649523283025932	-0.57448986569632	-0.68732675395531	-1.01181957051384	-0.391271468942747	-0.26408277633514	0.01847733522444	0.0291773440216577	-0.826007908099212	-0.217755668178132
geneid_29841	0.592577882218011	0.0898893483254721	-0.128212163005246	0.225203280196711	0.0552934643702282	0.158668633312496	0.099974096515131	0.677934612669319	-0.131070145573627	0.42879745931319	-0.0302095597899315	0.277855571019326	-0.218448121964261	0.435528427958128	-0.710732181436686	0.426356841806525	0.0428749542713327	0.306993890429027	0.0109311485722967	0.184451216844227	-0.0662824192296548	-0.0484941796389342	0.397009832189131	-0.0340213010870342	0.247829432897035	-0.099400207309745	0.166034526978054	0.648837776794049	0.0778220021389569	-0.144630568166185	1.05118260060444	0.920132447396589	-0.239420540616846	0.00196451656480581	0.267849386525673	0.157453734086158	-0.313676250546158	0.00784419852719866	-0.260978286354027	-0.241200903199381	-0.0183306802133979	-0.334100165121627	-0.032400006424095	0.264537704370362	-0.0158879743493385	-0.0469652078111649	0.0651188369489512	-0.143162672677618	-0.446592639301696
geneid_3292	2.63099293565019	1.2402915011223	5.92872133077032	4.35498825252077	4.04489919281746	1.93388158184901	-0.0260108118160729	3.42394214531531	0.355657297395438	2.98203421441382	2.1519968904066	0.775148095189331	1.56299253803416	3.80246720814763	5.27875215102228	0.753943422341017	-0.0280708430308629	3.95666952579702	2.7688154263883	2.00607089303535	4.2421137752341	4.67835294354886	2.98722425144558	2.63755576894667	1.47623099030019	1.67106042542233	2.65323090686148	4.60923388188136	0.756503047286526	1.34428784031482	1.16383264369758	3.63341203554232	4.41784829324754	1.3618983752999	0.602833052226323	0.943237277351405	1.48841490707159	0.387050767039797	5.04612094705963	3.58042672776872	1.49874067244203	2.88829238352002	0.0681332177291755	0.423658151477606	-0.122233943402823	2.41936832372448	-0.286344959445545	0.522188524396716	-0.0603425013604536
geneid_90060	-0.960958472125811	-0.363835452573431	-0.826459140696408	0.0545583477778739	0.364823952712707	-0.095484510954498	-0.0326813147113479	-0.542396485390649	-0.308851821919616	0.137055744816719	-0.216258964114274	-0.890207829926935	-0.77724523991631	-0.55580283713752	-0.662121410691296	-0.483470869558693	-0.77085260219014	-0.72797377276929	-0.387731513543979	0.152982773723525	0.424840672940862	0.335363480934833	-0.394651353130499	-0.121112893352409	-0.199007823946953	-0.0126163596150893	0.474054051178518	0.218769103883489	0.200273399915849	-0.62231494982028	-0.720383846486195	-0.00471635786065629	-0.148416601049073	0.183480466435232	-0.242578746410221	-0.041880211863512	0.182831531025101	-1.01773546678196	-1.08041165515364	-0.834658308835152	-0.727220569530166	0.031045991578707	-0.137927976777014	-0.63684113615316	-0.216815523993475	-0.241924527112104	-0.1751464597392	-0.24667867401772	-1.00405737214463
geneid_80781	-4.77538854299462	-0.569001690013886	-1.13798109530715	-0.28410989457064	0.0375606123651058	-1.2009731756518	-0.780985284524884	-0.443026553784844	-1.9734765690802	-0.274224814347656	-1.77083296806702	-0.833472477133267	-3.25878624428148	-3.04005446863476	-0.0721509306138923	0.030734337597833	-1.95777748416333	0.0759987083488382	-2.04736316532591	-0.106676240811361	-1.83327593993558	-0.805956419141847	-0.268102000112612	-0.864614192184422	-2.06849899928653	-0.0698279026849221	-0.565816925888964	-2.38218978847121	-1.1133734397723	-2.3128601231492	-1.57111172310681	-3.76731963741262	0.341605491894258	-0.840048149249947	0.243233226055654	0.237374596234674	0.280626476095956	0.22488823838842	-0.370979376362651	1.12099771218278	0.572507352040387	0.780974710567194	1.22331012677514	-0.616273564150055	0.157203666024852	0.591790635637318	0.946846255029847	1.16384452015097	2.36463810448356
geneid_79663	-0.192576356446667	-0.481708237840089	-0.740905817802208	-0.300000356699255	-0.65406261589836	-0.758277664829366	-0.371421374892693	-0.173453591758178	-0.219840070915112	0.0183513862625208	-0.43173254451066	0.22040620905748	-0.405791712297601	0.0408485776616741	-0.351326454524106	-0.368298988155053	-0.0477893460209769	-0.170276282081124	-0.167398653979334	-0.903897058759821	-0.630599614955928	-0.184673066350793	-0.317050369443612	0.127043642587569	-0.511651017325864	-1.29638321810867	-0.13131640973628	-0.260966634898452	0.112572514897422	-0.210465303241096	0.178544201411276	0.560455874492091	0.0854546546092204	-0.129780817733408	-0.203976229150637	-0.764906077976974	-0.0198848999053221	0.0682112333401398	0.17795974450282	-0.411986119676039	-0.0953241889005549	-0.082454117056405	-0.0478139381122784	-0.499106586852924	0.0807818378668011	0.284094842036252	-0.134711748442023	0.358944133302543	0.0472623120107035
geneid_4689	0.118656759752827	0.135531558060607	0.118446924428958	-0.0241370459076461	0.604557214963125	0.337179764127164	0.110917339551336	0.166428296058098	0.151963130394487	0.658981923637964	0.321370398499502	0.316137413764848	0.253568751075388	0.294175821456561	0.0250946460217792	0.00331494039677687	0.18433716157684	0.119503061976652	0.394931120387989	-0.0390670062033082	0.326186857061472	-0.0214654186466447	0.0742530352029428	0.134579924829095	0.32017587003292	0.0921495115545299	0.0791891001248358	0.251418921914274	0.057777680213604	0.0435126322734046	0.590750273518208	0.560372277832881	-0.130194532616865	-0.0218969145379632	0.10769803895986	0.292451885520187	0.049242908051961	0.0764252180051326	0.109338718627856	-0.00361236903451549	0.340608222834227	0.234815883241547	-0.0415458516222473	0.169782721471689	-0.0487429135786721	0.233740638767586	0.196356415543454	0.0817728569119466	-0.0897704533400706
geneid_6133	0.0334727254071257	-0.851658476292404	-2.37207011113557	-2.04213702274143	-1.24153876163214	-0.643867329236527	-1.43355825862225	-1.63083701124519	-2.66540737684963	-0.610127373747039	-0.362688991769463	-1.33836463022929	-0.831595962800742	0.78686954333583	0.225529023830014	-1.26756432132612	-3.17604043218986	-1.85742249427538	-0.995412229851785	-0.0956349128298667	-1.48290532046639	-0.324613011712227	0.0917838694423038	-0.634689797021757	-0.528023177519507	-0.687400112588029	0.0958118637070647	-1.91902073958495	-1.85996929212093	-0.95914977371555	-0.355797117518882	0.237710985432116	-0.304561046389398	-0.802538157880034	-0.749503218670113	-0.657536757952422	-0.396057630886493	-0.195031329710887	-0.362580451645897	-0.551670146919387	-0.221385001927923	-0.876483982727037	-0.953434263277272	1.03774239801176	-3.63592056853929	0.283372746632805	-0.594611354615066	-1.72739054847214	-1.67516539063013
geneid_8871	-3.06589570994353	-2.015510448541	-1.24205686363469	-2.4250061363997	-1.89928091724249	-2.512967968578	-2.00048912404454	-2.31290894359273	-0.687843785825828	-1.880497550634	-1.40807679277589	0.360499154935338	-1.07839664632298	0.494163235726237	0.426785977870061	2.40047571483359	1.23746025087291	-0.376506157297658	-1.05405160607733	-0.414628789713895	-2.51198831873285	-1.25507417482055	-1.47913578132834	-1.83049844495816	-1.72599979420554	-0.96087536100928	-0.490092484112154	-3.42198437398565	0.401780124918595	-2.79821036460726	-0.896719585950316	-0.46297672207438	-2.73046286797797	-2.08034556944606	-2.2918770788731	-2.3179251280775	-1.86343026597182	1.14489030734127	-1.05128877889626	-0.929959580264189	0.574526712435386	-2.60462139891934	-2.06206006685313	-0.110970703664614	-1.85773268423785	-1.98409275281067	-0.395636052183185	-2.26451371350992	0.202861914010774
geneid_5156	-5.92772523148976	-2.38311066124653	-4.49042027868866	-0.623129227553302	-3.24876414989672	-1.38803157489732	-3.24338468436674	-2.44066974636246	-3.47611286446975	-3.12569708069146	-3.77894348119432	-3.071306667427	-3.57210147342195	-2.94553301835707	-1.18724304095323	-2.03329386305994	-2.75064441558618	-4.10005536443304	-3.5845693088734	-2.46807647034222	-3.94558961687013	-2.29355078596543	-2.97837316575017	-3.78385138906476	-3.39526616240406	-2.34833665637874	-3.60033752684503	-5.8045956004758	-2.67274821446907	-2.59656982356915	-3.93328144206595	-3.31491531212407	-2.11484255728041	-1.15245084994168	-1.95521097746817	-1.91731215560399	-0.54785414980225	-0.644118923839421	-1.52165358540366	0.0697285428244311	0.574522249867812	-0.208272966134914	-1.91756163035982	0.546263231857709	-1.88614179498421	1.16826253700256	-1.202063814945	-0.833524104059933	0.157184091419054
geneid_5977	0.494697629288981	0.0522418897199464	0.438946822561637	0.461905505069511	0.590706887978665	0.358245715998245	0.0598063116967069	0.248576231490262	0.588175067371155	0.662892787867778	0.388558567301442	0.267869590000422	-0.180548703595352	0.0914350308658151	0.29226297082168	0.142155815904131	0.596026242888137	0.248226318953238	0.0562283703295823	0.887002692131594	0.93961786632834	0.505167816361436	0.444651561378479	0.0248853036197954	0.794410134151756	0.481021282343708	0.554882862724517	0.369475584792626	0.331391794251805	0.303384291451684	0.100851851038454	0.380211538578043	-0.0753858346756402	0.236401168871286	0.592431733496409	0.619790569462927	0.504918414448406	-0.0627381142321406	0.280177889795418	0.173465020832675	0.203611191921722	-0.0379315825672404	0.442192128845769	0.236995754994602	0.804962523001276	0.418353050272137	0.171985503450477	0.277066102256108	0.457522032387461
geneid_23434	0.838157535910941	1.35018622157251	0.7534567313551	1.22152673619652	1.23499500260883	1.29181629818231	1.43783595817087	1.53902693140782	1.4991515179961	1.51903339915929	1.12213032672223	1.28840980907399	1.04861210158093	1.04928942769681	0.935895587582665	1.12832056353158	1.31235218665633	1.22054149579304	1.43296982867597	1.38802852244693	1.02882521246878	1.42600045783506	0.993582504686307	1.11772496880629	1.21653215396965	1.27728372737367	1.37783000240709	1.22719855660334	1.30997944732776	1.10173708321382	1.25255931613558	1.13021491274116	1.29120669387024	1.19702624567591	1.39229326648947	0.966052497714326	0.653797907737325	0.651602378892135	0.109978973293143	0.345041883501299	0.299561121222239	0.3731748949308	0.4725616903951	0.542876963123963	0.0580173655154717	0.318830959208127	0.67523609555291	0.926247976484883	0.450653107444391
geneid_171568	0.486063126891574	-0.121280825256437	0.425477498697866	-0.459810173002182	-0.237705864842984	0.333789100758887	0.702611320976046	0.375639169200523	0.939175877551438	0.410611655425722	0.247522354547755	0.174596111958983	-0.270059936903128	0.292226762515352	-0.265554109124063	-0.146929407003765	0.37318787976369	0.201645874330636	0.273988195834154	-0.242968401419892	0.437693990105229	0.173234501398533	0.874773456845365	-0.114626413050218	0.820380243606882	0.567986096406797	0.303602327593186	0.64405577121526	-0.0700224447314284	-0.0386582938254265	0.141379945202545	-0.634583335530155	0.337335975819666	0.0584017930511834	0.236599248096584	0.769706297205105	-0.30788043503609	-0.616507550345927	-0.7997400038802	-0.800377457828003	-0.372197525087173	-0.363228549376829	0.0463763270910384	-0.511219605202406	-0.411130726432996	-0.534794604732423	-0.844294202023852	-0.577715829533843	-0.327059795466463
geneid_649542	-0.442888507359455	-0.0079728423748386	0.0773260454146123	-0.609837366186731	0.0676234222935603	-0.313912073216508	0.279352247311661	-0.524075782006805	-0.490009041166205	-0.116594860937873	0.083267352354978	-0.0241143279236765	-0.619170878688216	-0.510786345511476	-0.262261943113642	-0.240940189643893	-0.344592593005785	-0.329947712614908	-0.649246213500731	0.416762217672688	0.130582344434643	-0.217208809420884	0.199812527206558	0.0661852038881804	0.445038290957653	0.214091717567969	-0.121534895378712	0.625672178066655	0.355873591864786	-0.115595416479353	-0.282077929024014	-0.114657177953595	0.429520886364675	-0.143787411248067	-0.157535995016231	-0.336775181993972	-0.0580324300666065	-0.0983240731606346	-0.413939669493812	-0.414665551095035	-0.0393560636896282	-0.326154131495655	0.329516186044617	-0.362543921254708	-0.350571280746609	-0.688749441722874	-0.124737689943879	0.146469835804066	-0.328693099913996
geneid_644489	0.513843388124225	0.795663340008226	0.655573592886265	1.30710714399241	0.850580986998542	0.814799356191535	0.934870655675474	0.786272798065968	1.24056650699911	1.95767987960197	0.66156215332515	1.18581066614803	0.752197773082157	0.791832584571843	0.777375414184841	0.750344361624126	1.92533923924537	1.09050758555188	1.31678068835862	0.422346476341377	0.544279890462436	1.46035818873341	0.578141514570471	0.535918032175678	0.833201040187091	0.64628357130382	0.629494723245128	0.817651361771508	1.03305949411587	0.598761574855848	1.23714450378671	0.672286169705448	0.429777055303201	1.49389525601932	0.745391953680998	0.417034069888743	1.06005947539505	0.683780977313067	0.448320853676072	1.03619948455859	1.14159092551023	1.39368550463933	1.79401969218008	0.689392626601681	2.35039794325176	1.07099658903348	1.03487686654487	1.11796242303919	1.33269791439023
geneid_9334	-0.298879033127667	-1.86157539991602	-0.0137338686700145	0.0421939747274254	0.0196001149793942	-3.41926910221891	-0.0455083396642606	-1.39755046463435	-1.47428642251961	-1.32805758403912	0.279030884655687	-0.975466565481888	-0.502352103878625	-0.208396107850698	0.772052590696663	1.58123634721789	-1.83705592268536	1.29786442354045	-0.192605745220113	0.476158337383032	-4.00669857938547	0.376020910526473	-0.333083617037704	0.496935954814493	-3.06238286676786	0.344190503132299	0.578270384819948	-1.4668525259419	-0.442446702022898	-1.48216524508781	-0.0108557705654697	-0.526167448989896	1.30990516814038	0.172980359842166	-1.49711533333972	-0.753159356226734	0.756451541811824	0.0554407471733707	1.03984274729275	-0.0361658188164175	0.459714973563412	-2.01293809047375	-0.322923825074596	1.98225268402899	-1.37399095247055	-0.274323158138073	-1.23211694343857	-1.77895643892891	-0.240006552946594
geneid_26206	2.27407589233531	-0.166365733663895	0.296496601154376	0.150670921551912	0.00373137121426731	-0.273524917277062	0.109311500583292	0.642084730197983	0.0408179566930633	-0.0202022673250234	-0.0580238547162735	0.356757773676468	-0.0382792123106101	-0.165857121284861	0.671029180570954	0.102410071628344	0.0603240463087933	0.277153966427175	0.0450402837173866	0.339511220179905	-0.177443763743169	-0.226221280446584	0.315004365846539	0.505861094024971	-0.176635716273733	0.347310045076346	0.448721335356988	-0.0525785875842226	-0.1733402849515	0.0286742510869775	-0.0261893231513578	-0.0344346213212357	0.120331321031709	-0.171765692902936	0.368518585176099	0.35228124969422	0.126608943985405	1.64849818729527	0.535372505171966	1.43401551873967	0.955457722926123	0.333788705299716	0.549008906694267	0.0873619345873734	-0.328232524828972	0.626029906911566	0.223075823438063	0.320242663470275	1.0850529574178
geneid_85406	1.32417098100164	2.73427804496034	2.88057987566336	1.14996178846791	2.52785746977845	2.7538997450827	1.45175094228495	1.83712591784935	1.65990385033568	1.68261881603498	2.80457707495975	1.87248555903439	2.46306564417053	2.02376895869136	2.14271641848442	1.82381257461621	2.35001179610761	2.13026582329812	2.22058865377653	1.56671095898928	2.62536638093205	1.42068641138983	2.67666179128474	2.47666899838491	1.37993942833562	2.29776716023264	2.23471136558896	3.03875215621821	1.56124440750739	1.00995609659994	1.29768901463209	2.11245232288021	1.88012792543831	1.72998346141926	2.1857963722065	2.6339979407932	0.923458308435483	1.85020376165146	2.30367572586376	1.62490392128856	1.86012485745992	2.66702538385239	0.824044068871097	1.99433354502083	1.34834363314624	2.34477900965896	2.50170683924476	1.37089314491326	1.5699146140142
geneid_220164	-1.62488408762903	-2.04158336236938	-1.87923014500957	-0.812049646491648	0.841557331819616	-2.20914487542354	-1.42361447169148	-1.80041287347652	-2.18769269274872	-1.39234935170011	-2.0536954374438	1.11822634529532	1.10929125882735	-2.33103955553822	0.153391050251893	-0.773160091083889	-1.33472980059986	-2.14329885613861	-2.28374935279381	-1.78981565852065	-1.84576276980395	-0.603120496798973	1.01531972060051	-2.17302941940767	-2.21297305403669	-2.3037706796418	-1.0310720489382	-2.83295921031486	-1.91885454684942	-2.19070014768094	-1.11417992425777	-1.77302452312124	-2.26750253929586	-1.87801851449654	-1.9196024878918	-1.86095717533748	0.88263786825907	-0.9601222668522	1.97709286986453	3.92663162180303	2.11049461893039	-1.60558928602595	-0.01915068465631	1.15906993043115	0.531060845494766	1.92001594765276	3.27307147861194	2.62111910059686	2.97766446626222
geneid_5073	-2.47550147815044	-3.8304206786134	-3.09175800100116	-2.80836596299035	-1.0962260500264	-2.94533119355405	-2.46391125276606	-3.94490331669723	-3.33313504849478	-2.24903956911741	-3.23017688820489	-3.29562404221761	-3.07487792029867	-2.86431596341264	-3.81781034709416	-2.29635463497199	-2.98027930572133	-2.86121149142003	-3.33518254317543	-2.92992321595841	-3.52020093516574	-2.79534181048926	-2.75300984657418	-3.64799317685995	-3.43837280801818	-0.738194457712304	-1.27160137174428	-3.83084130817947	-2.11845786800397	-3.98041419904299	-3.42595288046357	-3.84709338909359	-2.4624894250855	-1.93269251732909	-3.34355426175082	-3.96626900741809	-1.61522106842117	-1.81143594061222	-1.13662802671651	-0.78965436525887	-1.78966356841555	-2.55460022653669	-1.96306952414935	-2.752382244032	-1.50094700857501	-3.82268159722673	-0.393733298458527	-2.16591102785874	-0.990745839186518
geneid_6222	-1.64290643337893	0.464964574391607	-0.396224252513649	-0.62680875206459	-0.533072006944119	0.566383558799487	-1.16441309533748	-0.977581512022498	-0.9114997713126	0.825369112429099	0.307228416776825	-1.24987634956452	-0.972866655528593	-0.610755035399794	0.18252633635501	-0.939197632758275	-2.37149639090969	-1.80869549483925	-0.863734435743669	-0.496711226355991	-0.398661910695807	-0.437686928364653	0.235617640257119	-0.120141271587363	-0.770668838764597	-0.0907948814436614	-0.132122497105736	-0.805046740567098	-0.931575068105683	-1.61116099374531	-0.510024180975543	-0.14731622382337	-0.662633910960024	-0.327468140919138	-0.57727575956501	0.299102964486157	-0.752402294706353	-0.709300472057137	0.145975086946256	-1.11064735966958	-0.271797683808337	0.106679274728824	-1.32807970138023	-0.0987850899341587	-2.96989123415514	0.718787697970255	-0.297402375434321	-0.565193466645056	-2.05241817456255
geneid_54477	-0.288649700712362	0.510193007474127	-0.306606106851443	-0.227403548570415	-0.357493883926911	0.977207925201563	-0.802624947950525	-1.6152048647627	-0.404671753154904	-0.618182355445085	-0.21809273438918	0.034217257213103	0.215698656602344	-1.30077893564159	0.0302784683579501	0.852866040154162	0.594577019177017	0.469755371137101	-0.977575140768983	0.814138933976842	1.71142119927296	-0.755346552692932	0.46536672140974	0.156214142766746	0.210242934950771	-0.169258464888425	-1.76893328638341	-2.67279781902548	-1.18281552381082	-0.294934482145826	-0.981078000749289	-3.44050377749605	-0.888695076319598	-2.08645191095117	0.510379377091553	1.26993403863395	-0.847273495348814	0.733694773787296	-0.488352469473795	-0.489196763096282	0.78560183952785	1.01875164218247	-0.876540519556306	-0.112316136247418	-1.47238659931212	-0.0098859760788658	-0.0261592299282323	-0.100844400660677	0.20742036675635
geneid_10578	0.3449623928581	0.174769195883067	-0.141281529949688	1.14575059382915	2.36764866291156	0.669376833239591	0.615251085726293	0.517771588423597	2.84894903547946	1.40784976719215	0.00352018388655023	0.263083626153981	2.03292686288707	0.41586544627295	0.445376059874061	0.606589712065547	-0.252960341911578	0.102078495297609	-0.00404583271586433	-0.0196605625894791	0.0927512254660053	0.0759206558361548	0.792650565980346	0.122655947445335	0.155778605426857	0.662533809443262	1.79305589064559	4.39777014562944	1.20731526687607	0.753328105054672	0.0878481993572636	0.022160438931867	0.9953269377798	2.05513698035785	1.38706996639406	0.096154148550166	0.360693239314552	1.04910641850444	0.820360124657612	1.79775600343075	2.88180121927962	2.87532856549273	2.33755518945575	3.7265082307024	4.78117903839983	4.84037019415028	0.912864233395492	0.311054017587184	3.45375697809482
geneid_1058	-4.18754608474735	-4.81083585615677	-4.2243570832277	-4.57498782877891	-5.13855142856801	-4.63745146334843	-3.05144066749038	-5.45950673154325	-2.63643285988839	-3.03035733972199	-4.15531445723747	-4.846688389946	-6.75984512029228	-5.14924096883855	-4.89439462696853	-4.6020110528679	-3.19405531203128	-2.79139172829268	-5.15361595251335	-3.16303370550085	-4.67979244710079	-2.83373061154964	-3.73728484784149	-3.30722755445789	-4.45522303498594	-3.52651614773184	-2.88726069623671	-4.32679290305552	-3.75578389220395	-5.03345428562816	-3.77296874559237	-5.38301191842555	-3.4059873173666	-3.51990441503366	-4.73882123212983	-4.81931645277788	-1.84207000624813	-5.91577758444425	-2.62939358723452	-5.47456652955958	-4.15727302524229	-4.29842948475317	-3.42170733331342	-2.56360961358783	-4.57567330473021	-4.91865185346048	-4.26261378445395	-3.84011579328004	-5.09041633355191
geneid_391112	0.468491279963042	0.221010132603495	0.45561137393907	0.306983323906282	0.135409949410708	0.380373308126976	0.483379707025144	0.350736890392924	0.519837684363505	0.56906394884755	0.145077047695739	0.685801468299104	0.0921145673412969	0.57204956547633	0.237539375900748	0.296284980761553	0.26662573882431	0.653694903940148	0.45585323297779	0.0884373873962772	0.248468291276457	0.589963916391283	0.619012945100112	0.281593844445715	0.765128103510194	-0.210655275603773	0.479716703451806	0.514498127289024	0.674643393731955	0.270857048898866	0.36384307155091	0.673500624747698	0.660219462244094	0.4002783362226	0.567540333685765	0.273310496108306	0.390804827271349	0.59170968732236	0.250120571662585	0.126696511139047	0.452634927142943	0.0196993727532645	0.54116881216472	0.209597410975708	0.724351535220216	0.0436386692145954	0.16011807392126	0.517611849482098	0.178139709890381
geneid_541578	-1.96472898107699	-4.20854537665206	-2.49541717741137	-3.51236390438003	-3.39599135941223	-3.11790685905185	-1.71365518797331	-3.97152731657448	-1.64603409409367	-2.55311838725257	-3.47392358190066	-2.73103995935665	-1.84915461400465	0.150264226349164	-0.674216502380421	-3.43868310620795	-2.41734400873261	-2.65074753306534	-2.59431999282939	-0.931937111217469	-0.188189015605336	-1.02758465505101	-2.7445153239386	-2.74843114165552	-3.47305391589342	-2.9086042649776	0.0393460205100382	1.42635336302188	-1.45978351203867	-4.40134539335064	-2.18555271406844	-2.11816739252478	-1.37085140471198	-2.582990460267	-1.23034396756104	-1.85914211891669	-0.321570822566024	-0.328588963503231	-0.232472281196531	0.353810756569938	-1.02509451686964	0.356295555941419	0.208708383907504	-0.154437954254743	-0.361820175259853	-0.153201777633697	0.679531883197488	-1.74818914262788	0.151471602454463
geneid_4507	-2.52597160937589	-0.00454459211009728	0.255360290318262	-2.11188195842449	0.189949783344346	-2.76262663696421	0.162756062773778	-0.742610739382868	-0.365333153631548	1.18810875352536	1.37332610562203	0.533929114072753	-2.99844070479041	-0.0780465470725166	0.136230774902083	0.428371857035266	-1.14624445470611	-1.61200611657552	-1.92611133281126	-1.12572385015412	0.0769531236522737	-1.29127754687752	-0.555452288737425	0.241480248298389	2.09799902213475	-0.321305684350376	-1.38793792184097	-1.67122160070315	-0.947663877453572	-0.0276357575245625	0.387588571690085	-0.544687707051802	0.473567923550319	0.240764664379405	-0.653561894547779	-2.65584212490182	-0.321868759550065	0.405173505489194	-2.36582517809909	-1.73103861028757	-0.282628296651998	-2.09366655007963	0.0547859253591673	-1.14910122092197	-0.566916953593121	1.15797652728494	0.834506683157933	1.38506837551855	0.0146359897205929
geneid_386617	-0.0517715004622386	0.131592785573807	-0.0281334558277664	0.107434105946971	1.22140876380596	-0.029707040954534	0.106783004388765	0.0467688902937193	0.0638168500323685	-0.124257585536651	-0.0494682013710471	-0.024975014489574	0.0280096496270338	0.060103595040909	-0.0486154872880113	-0.0194501882560996	0.15869496846601	-0.0214333298519051	0.254127636047866	0.145181897951502	0.183835369264105	-0.0458607233866749	-0.0148717591129289	0.101461012342188	-0.0331652860534342	3.43557273473657	-0.00906446961653389	0.0540820677477449	0.01274393518588	0.00598466787900923	0.240034324025902	0.219876301883052	0.0355746438963344	-0.029264021364932	0.0362334548628564	0.0614114567892043	-0.0811731326883015	0.0168281763301051	0.179403675018691	0.126510204656421	0.145561670476034	0.0275441701660617	-0.0539273781308608	-0.0845051131162022	-0.544866186923154	0.0392666444921413	0.0128947133200249	-0.027954880251062	0.0313967194879869
geneid_28964	0.26761878733439	0.0339885669544308	-0.0323461113136686	0.144978828815873	0.096626524529806	0.358037090219117	0.0715034483584594	0.00439017502526007	-0.0698091835023195	-0.105186989748871	0.22837028409709	-0.0939461923386236	0.0604254531546864	0.0765502204519481	-0.0538950163787676	-0.1213933392005	-0.164335341415928	0.163848339993824	0.0601651513497006	-0.0704363206626941	0.575855532710144	-0.00123584002412237	0.0085799198689874	0.342305224836714	0.27137801382971	0.536097009238528	0.0845404835107552	0.62331762242472	-0.0812167005394536	0.0473545186024083	0.050491971140199	0.104041794316512	-0.0599772053303538	-0.0675590173812421	-0.0730133089960122	0.436809764207194	-0.088648270468263	0.0752392947163142	0.0718231294915194	-0.0186997385498367	0.088187944393992	0.146437723393253	-0.0804719642756884	-0.162221405400514	-0.380502584820275	-0.074226193666706	-0.0541379628699896	-0.0547354518309047	-0.112555997187263
geneid_9079	-0.0592386522896328	0.00261185797043411	-0.293562620871072	-0.0132446360429922	0.119112927475596	0.0452648537321641	-0.104709046247543	0.431102901180735	-0.0417580418556588	-0.375475039073113	0.0918941405451595	0.0848953784344667	0.12495755820802	-0.124200294701625	0.147847841291433	-0.11640046254334	-0.0595390485319191	0.0250166758482843	0.193072801616443	-0.139249104765073	0.110752009431291	-0.178750832760675	-0.05171174286177	0.0484063577220131	-0.231012664126937	0.588678221790835	-0.0843739256612659	0.016148565971878	-0.181475442461352	0.00590930255448256	0.0880482444171543	0.171383078229743	-0.231873311779251	0.550459970059728	-0.0814625897388375	0.433614110554851	-0.109610119060147	0.690216152665343	0.0650463311082464	0.973212703471167	0.445047494805563	0.42762127797729	-0.114966143527733	0.30939083320801	-0.0617177273211887	0.473833279104857	-0.0293826284463731	0.250331516852442	0.482597844685903
geneid_10291	-0.263557733051863	0.855146693044501	0.108177517280841	-0.207364533438424	0.451100759167471	0.437072544066928	0.574847123440361	0.422414087113969	0.0206648447312423	-0.488413556325775	0.311189811561989	0.993663787343447	0.992045364708443	1.15868334919678	1.46639266341673	1.23668916030188	0.380803704058151	0.788471228047853	0.97059310314192	1.34593853544585	0.895630983135076	1.03191649971994	1.09384481393836	1.34529452885764	-0.218909882043408	0.575134585733328	1.4815347266009	0.115734196515997	1.22579392487447	-0.0588507713090467	0.980462410974985	1.14084098012868	1.26853735112597	1.50399470412562	0.43699540701383	0.664940017138039	-1.42277859606034	-2.0817733316583	-2.07985407020359	-3.62757400779238	-1.8781026968484	-3.06439120740433	-2.52483577922957	-3.07316299352097	-2.20610016936922	-3.48774003527616	-2.02318011221113	-3.15569742745774	-2.92764868756704
geneid_192134	0.00924893652275196	-0.418508082437834	0.148084578689419	-0.268643312986466	-0.272995946527924	-0.213374898772322	0.287476537253253	-0.409559106377352	0.0349167112676982	0.250252877055082	-0.0692213719278717	0.0535739217303828	-0.365939289798283	0.436178276807017	-0.0306993840959184	-0.216306051800788	-0.00349826282575828	-0.024288203125926	0.179962323246523	0.128685028609725	0.00122684509609619	0.0625400360027628	0.155908207546897	-0.40721356344989	0.426764112098181	0.224795745565168	0.250330307265083	0.134207034939857	0.344795764799137	-0.362141282718546	0.277012505748203	0.136747887113509	0.211258495163037	0.0630239332171557	-0.22202108564446	-0.192156909285079	0.242818839717845	0.131345775666439	0.00773789714483288	-0.473588593617866	-0.00846136928969266	-0.808576433180174	0.277798123305826	-0.57587106344573	0.74904034259879	-0.548773977290386	-0.400689264976558	0.0677722217299135	-0.071954128252672
geneid_344967	-1.33750846909589	-2.75908962033947	-2.00025546055453	-1.87471662836181	-2.76721712153577	-1.4874107746527	-0.958456734019674	-2.74745288816269	-2.50416682031322	-2.04190194456176	-2.61456459116019	-1.49438609388221	-3.08316287667344	-2.12476227753187	-1.80134282606733	-2.82958671411228	-2.07780756518475	-1.99141138702803	-2.80336432941249	-2.21582005283144	-1.46220575440816	-2.05336151992969	-2.01755842869274	-3.17749782591021	-1.72973959626588	-2.0366841093714	-1.86561974544625	-1.47424707037019	-1.91857393136764	-2.96039982603281	-2.30762228958369	-3.02730440758305	-2.87143567684567	-1.56026329272886	-1.42189743109686	-1.95450023642459	-1.3121642907499	-1.93020715242482	-2.22154654143368	-3.29259294102459	-1.80697174401512	-2.07778116162183	-1.59360578040542	-3.25691940358129	-0.444278007430666	-2.77789608811618	-2.96869781515966	-1.71303134787712	-2.75645397171537
geneid_4796	0.481205670618285	1.10380947487778	0.232309869358446	0.733176607894556	1.1077240144532	0.331993756009219	0.8062814115338	0.106540097995387	0.749429445534671	0.625533085633267	0.668025960622035	1.06861395851881	0.550400907851065	1.85194320696747	0.46842209294048	0.916631535964086	0.718770101084602	0.494982398726676	1.13514051140995	1.72183893603702	0.707762400293475	1.39208822649778	0.858179211618624	0.465920744445564	0.864175323948574	0.998258279360218	0.992890648953285	1.29304956832882	1.22306703685702	0.700359973753265	1.51898811434941	1.39039824418652	1.02255817237073	0.837814012722535	0.215639018391453	0.318455807945517	-1.65827318142542	-1.6268759327057	-2.25967479871468	-2.14381873413928	-1.57470599322711	-1.86861388960119	-1.64084459773539	-2.26593395583406	-1.46176747700847	-2.1785018613358	-2.00908543084656	-1.20020446777937	-1.99130481344591
geneid_9510	-7.06023254415097	-5.36586338683729	-5.9923876944749	-4.64265237024588	-5.49668492808032	-5.27397273623334	-3.3527040026718	-5.48066494286929	-5.31875889319358	-3.78205448842116	-4.82880784622402	-5.5626938733901	-7.37960358617962	-5.59418596787951	-5.10959666255266	-5.07708122693429	-4.14747844285863	-5.81317055031227	-5.78774248084119	-4.01469681262689	-5.39732931159254	-4.35878937095601	-5.51331908072626	-3.77960957602809	-5.35354796317086	-6.34742367038505	-4.2706025321532	-7.04904662707846	-3.94262554373068	-6.07174301353776	-4.77727711863874	-5.77026268755107	-1.23491328938265	-3.94871014776899	-4.75747855367568	-6.03110484851232	-3.84407563093565	-6.15844547956052	-5.02819860590669	-6.29523752903592	-5.10034765286531	-4.67598710325352	-2.78280155321454	-5.87652249169044	-4.8322542609119	-5.12275389800387	-3.40252715099443	-4.50472915779753	-4.85744621823675
geneid_126859	0.6017987898162	0.777323494026488	0.677943263503027	0.457749917983181	0.731959200541122	0.68705114938775	0.224798505793078	2.12441241476101	0.801157253962578	0.603123703033847	0.419639858323366	1.22595746262814	0.87537222100749	0.148309929530266	0.394722876909367	0.630182289028867	0.702982475971134	0.99259543191941	1.04484011701633	0.2737747900836	0.561666314164851	0.526168741392353	0.49050605079208	0.877179249258991	0.58177719506064	0.54214421018015	0.261966554452875	0.667428618788767	0.499708987336737	1.02655454686635	0.819323414156983	0.529666581523723	0.521451511178697	0.32555386208612	0.245191962278354	1.3253043148207	1.78116688759275	0.147391245398154	-0.036956015100651	0.189990960135832	0.497276336567118	1.27264267097736	1.21808772512747	0.388226185394688	0.532331490324425	1.19789606886878	0.701214147088916	0.66535332554664	0.184932423695578
geneid_57050	-2.43898808879258	-1.61518731680985	-0.439967467299663	-1.72532727740035	-2.07498477062904	-1.31521657500353	-0.804793380193972	-1.84809149082184	-1.58932179559322	-1.63937531802832	-0.0712956901920823	-1.27724613849042	-1.58724935410768	-1.90891177690817	-2.29454910712601	-1.00362387769595	-2.34386393962097	-2.05153000039176	-1.71018741533062	-0.889936218533756	-2.96971108370016	-2.05691900821747	-0.92053890983804	-1.19279270548158	-3.13786145755173	-0.98094742463023	-2.11329524976319	-2.08856576819893	-2.2601022774304	-1.88365056428999	-1.17505686410163	-2.14848113388258	-1.85640630569392	-2.37151760075149	-2.17692099706789	-1.75280094966531	-1.96993302090997	-3.12590009945734	-0.744044112801736	-1.29959839796335	-1.28975992629103	-2.90486684562309	-1.50136740437362	-2.15408483597035	-2.02821367258346	-2.07423678329691	-3.06421592240021	-0.546576603320888	-1.68247986192409
geneid_84869	0.759491634894902	0.142925042143792	0.407491191905531	0.307511180045144	-0.351707630327347	0.196463838411117	1.67862994209713	1.52053511140123	0.197038299910116	0.429156420932941	1.22479445839344	1.2636302867818	1.05919519117051	1.25437107135612	1.35197781540001	0.249631174016636	0.143772494076622	-0.468654006470525	0.972294523453604	1.17160283555226	1.78191747298996	1.24636603625527	0.168716526733864	0.297033475032858	0.719865019800957	-0.74238649432176	0.392551804101419	0.141386327259318	-0.926624595071239	1.51362125252478	0.0586372763626712	1.20824654420433	0.502254605796751	-1.91643328333144	1.65515993415478	-0.513699701146457	-0.119424000323232	-0.0158904457069125	0.80552532003837	1.26528501533565	-0.535216699214439	-0.672479675212909	0.209985789888567	0.409411576189471	-0.390205802450505	-1.41751310478938	-0.559398057026617	-0.577029636611512	0.741516167327848
geneid_28778	-0.510719904717332	-0.22318822120768	0.420394306541884	1.38648041106647	-0.22677646704266	0.451107392878838	1.58293585353681	0.301113683310033	0.43033038922019	1.16531046269558	-0.71662435366471	0.306636203383573	-0.226074034922606	0.180307084175124	0.165772176945801	0.97568177323196	1.40576885318971	-0.362129621622497	0.105378532021748	0.965031140067384	-0.0146033376157082	0.436410553675146	0.272620758569309	0.570396816624864	-0.417094960209167	0.138393340044362	0.25294535514199	-0.364219782515679	0.979117404512356	0.632604516667122	0.35835204169821	-0.600821432060959	0.239735067733718	0.901162075547112	0.319225817150297	-0.208464324571128	1.46935817047981	-0.0648879214140516	-0.0362283815335893	0.275062800050227	0.0929983187438361	0.568546842359222	1.29343546868667	0.183950942508253	2.00969808980993	-0.627519914036045	0.487972648528287	1.43596831699862	2.23133115539558
geneid_4355	0.468637588545798	0.74082837895466	0.458142155454572	0.695570015278236	0.428845449661008	0.588083621408265	1.16460436940382	1.21219209414844	0.479197015032513	0.885935336803729	0.688833285345227	1.04959483467684	0.0479956220986103	0.347433987475388	0.236446245172656	0.400338448719482	0.619850541895523	0.840069163711342	0.234182910143517	0.273212433107858	0.874096939195318	0.725632869408295	0.548503910957861	0.552627801692951	0.502916129324554	0.726323675006469	0.534545688016276	0.551858081987425	0.82344612630036	0.266332942416027	0.296828485966352	-0.0103645204178209	0.442208909250342	0.762562487212477	0.921789734397564	0.80710521614392	0.736126894482509	0.629581223700329	0.475612217170982	0.178814248908229	0.44201726965858	0.858421533794062	1.04315677217696	0.774679935507393	0.826634157088855	0.352517917094294	0.163522537065427	0.923930281963635	0.10427402261338
geneid_113263	0.779035142381049	0.242481821161486	1.69599802389938	1.08183214095605	-0.138971336178736	0.468089181740737	0.637027913441694	-0.197393628424414	-0.794006675352874	0.00391190489708437	1.37855840460228	1.74289204293802	1.09003589909023	0.915842273338808	1.06122428599395	0.219692715314347	-0.161509314168123	1.21297945831638	1.30398675538839	-0.301442313347471	0.83103833815001	0.23126507974976	0.776578429951479	-0.342220767465099	0.412543856211931	0.664520010000858	-1.67428427398141	-1.46126817347586	-2.14813520922742	0.559507256910444	-0.978855369071897	0.170427841851298	-0.347457369729322	1.14051773507569	0.472055819657577	0.936158137334448	-1.61234282608612	0.252802015942877	1.1089439112323	1.27975684125173	1.49886049362155	-1.52979909377316	0.174496002600163	-0.977504360238172	0.961175620131929	0.857371364587612	-0.6502174071621	0.394772824579079	0.399845358288007
geneid_23556	0.125787888612176	0.384954513137645	0.169940403084696	0.412990119468967	0.393111875173869	0.185541521419998	0.445262438867248	0.0170194212306624	0.446141059847456	0.42900613489041	0.316240960747763	0.729198167547593	0.348391145921442	0.0673241045696139	0.120118723317021	0.573936307726973	0.413569279957429	0.287770214807075	0.155124918111769	1.21866113272868	0.30095732759019	0.552901818448884	0.641268500121733	0.624526869509965	0.100962899969529	0.122915600194972	0.477777677294512	0.258921161876858	0.557278403794066	0.42099473940548	0.137618637794605	0.200479610232323	0.495718979416418	0.598897876850517	0.398162955245073	0.358261937760643	0.450160642945415	0.271988264583444	0.471462917599257	0.169113627064916	0.487036614154859	0.371992146371328	0.478074613556451	0.396417349898302	-0.0190247642644447	0.112284967381713	0.329005606793571	0.254602783322387	0.0775271628420526
geneid_4734	-0.467573994638148	-1.4829571879149	-2.63876681138884	-0.52533945093764	-2.67620158443751	-2.32429435088454	-0.908120165809253	-1.26198837888311	-1.01587317706909	-0.204133164133276	-1.34871236667829	-2.45059578544433	-1.13506773134742	-1.11576633670161	-1.14044708324575	-0.765146527136748	0.917665414515595	-2.38147373256344	-0.842360403830219	-0.673037206043908	-3.08359205379207	-0.276644315382538	-2.13078135928041	-0.301927788747667	-2.78271167371778	-0.424731312693567	-1.48976607923808	-0.68529946411	-0.788613649386469	-0.823252852990532	-0.232327889201377	-2.77066793834225	-2.69725908314506	-0.91431122951944	-1.51501829825482	-3.83170906120736	-1.03558470117288	-2.38251166962467	-1.70234314077273	-0.436180330010129	-0.86917611933108	-0.854756295993624	-0.327488447422604	-0.097803577019306	0.601367144136905	-2.59816162528967	-1.52184215063602	-0.515417182908605	0.643304100734444
geneid_89797	2.47837862080038	-0.121373944584329	-1.87600979986261	1.61896625833083	-2.09839779313912	-2.33939753919552	0.463547486578794	0.834658146368032	-2.41208308653992	2.57871196418317	1.11759410715993	0.485967746149824	0.145564781992323	-1.42394826945586	-0.471981623912926	-1.51716771235984	0.158482982859433	0.714189091267542	0.0979070594066063	1.42105774965365	0.388119547418724	-0.315047306361625	1.131981938291	1.77897815185643	-1.27802688443481	0.881396598524932	1.13636710251177	0.439665307734138	-1.50828196862877	1.14125867040345	-1.31901932975922	0.347265782933023	0.403202412503975	-1.21638372125885	2.23359554705158	0.637858394847105	1.66270304971824	-0.984895388568153	-1.13494958222358	0.888210131928832	0.306837313210278	-0.274942110656918	0.116717251142043	0.344015603081587	-1.08134438450566	1.00356975425969	0.543059142829172	0.352815759671559	-0.213914914320584
geneid_3920	-2.01901831663485	-2.06171006107266	-2.5839482472292	-1.26357407734209	-2.13630954755595	-2.1695470570777	-0.94066823263842	-1.68180436092412	-1.79945405867119	-0.440924455785916	-1.17305028537386	-2.26144420642959	-1.92110409785375	-0.878361282366312	-2.92754604128512	-1.86355902930256	-0.148675481344516	-1.98432596099827	-2.0415498670435	-0.708367508272827	-2.68266232582192	-0.89303521669564	-2.66543260595387	-1.28304608931023	-1.92426630954755	-2.33376311027945	-1.19520964592178	-2.78264584394792	-0.927803576809201	-2.09548175826968	-1.33415965631044	-1.54783604341464	-0.721115125676149	-0.876928029188333	-2.39397763152786	-3.38027039198551	-0.786866941240323	-2.20540301283269	-2.01683227165928	-2.15861433613568	-1.9121538256414	-1.3425902584339	-0.559095976354573	-1.3718246683988	-1.22903153577444	-2.03690102091089	-1.97077391684004	-0.894714047564713	-1.19254703611357
geneid_84142	-0.817827386415392	-0.879689956251376	-1.3899776027925	0.459146571620596	-0.910737799190186	-1.23274350808073	-0.554793205357265	0.384585731458732	-0.352735887276735	-0.935262527153486	-0.910710201608008	-1.04323066121209	-1.47193814082056	-1.37843773326138	-1.05071545526216	-1.16025556552607	-0.333255592338773	-1.03741237759081	-0.803006413375249	-1.14031525399646	-0.58190916095553	-1.09985579870825	-1.27536341379252	-1.13500318210297	-0.98100547847003	-1.20011887405382	-1.36975538818444	-1.26768221261649	-0.95329720589565	-0.569777489627584	-0.684606753843828	-0.790627822083949	-1.05030362076425	-1.07226953885378	-0.939406092545673	-1.04029235072991	1.02394613419427	0.492390745761978	0.976525667397983	0.769356631702586	1.41744262422959	1.04038185576597	1.52752566660456	1.30781656275498	0.00927559689470146	1.8567239864425	0.438030963411912	0.627714440126357	0.621406790152036
geneid_81858	-0.346576386828005	-0.110712842930756	-0.54627793588795	-0.0170134939580287	0.155355597981117	0.241869135576759	0.38835533034713	-0.593104243643997	0.155905511126276	0.206792124491726	0.273062519034026	-0.265701873077694	-0.630654529587388	0.443704365545217	-0.603891577906941	-0.0450505626044613	0.057929403623125	-0.252300459230787	0.217353753997249	-0.00708494856811562	-0.112900967855148	0.269617841407159	-0.247692755553663	-0.489420047905834	0.045190706664756	-0.517280845060006	0.230172313210369	0.196175912774771	0.359657690686343	-0.311201603833601	0.559705750734867	0.410943344142424	0.0100166648680057	0.213237192313432	-0.262060422734164	-0.721005768915371	0.238947406051522	-0.47651894501779	-0.84222091987379	-0.95350587783957	-0.738880968180727	-0.190022076782919	-0.118941570828463	-0.441444982903411	0.552414147583216	-0.309249081382446	-0.310241174034548	-0.157851017143848	-0.671839637810486
geneid_79966	-2.14029465731364	-2.79193062009092	-3.89570650936537	-0.589222552707299	-3.44119810401954	-2.89340631124725	-2.54391434660659	-2.97799911486614	-2.64358882665683	-2.69421726357091	-2.99099549764799	-1.40584718828493	-4.568941753014	-3.69699346338554	-1.26257977418517	2.44657968158914	-1.6681468564715	-0.838962207489327	-3.7716945054982	-2.81943256483797	-2.77786198678843	-2.81962978483944	-3.21596508628476	-3.71421525800131	-3.22411850971343	-0.0126376091446255	-0.739274962052258	-4.15922182073243	-0.775254480478811	-3.90157555035337	-0.933246071757397	-2.54029864396273	-1.20132080971224	-3.01825428353552	-2.03672831780088	-2.1380744703922	-3.1210707732289	0.0858367932718159	-3.12677400961051	1.45202768080059	0.190113649240955	-1.74002094856604	-1.56927252823581	-0.424666685567253	-2.20134392832993	-1.04082568045997	-2.50934342741738	-0.784865764479227	-0.964026871723717
geneid_7016	-1.73759754653358	-0.134540632472568	-0.150702064335034	0.423908665994726	0.141435598621684	0.88425900287531	-0.233757848714402	-0.797445046754085	-0.508927811743316	0.500259284025251	-0.485747079811803	-1.20436583706409	-0.905304805275144	-1.86183753300031	-1.241685641631	-1.43071050229422	-0.434436828166124	-1.43426118805034	-1.36971730183355	-1.00425546579888	2.07927457262752	-0.459456328924533	-0.883825901409063	-0.328651706146524	-0.704193651184889	1.21394387499491	-0.0452808532662606	-0.818763899588272	-0.68656275603547	-2.75449653002856	-0.159206496621399	-1.46960707035444	-1.21635573431778	0.0276415270315511	-1.73946094550476	0.363473377131866	0.136710915741913	-1.45987399534873	-0.941235700348717	-1.07503521237173	-1.3086370669429	1.27206371630315	-0.508300708073029	-1.91074556290931	-0.472227914404046	-1.27518189352394	-0.158485875888627	0.249089661751483	-0.879969047951773
geneid_56204	0.871583099957822	-0.207941444768679	0.769394946538332	1.42826369739434	0.890319454730792	0.374708592667203	0.0376592858456474	0.169918181813043	0.596179365906535	0.995014251310086	-0.0295535763146187	0.962241638613835	1.36447754043717	-0.38074600379398	1.03055192019592	3.11839845725258	-0.410222819576415	0.0196078957855352	0.660374055680515	0.758157081774855	-1.88581415811579	0.0944205731763398	0.465867506909205	1.2217420032166	0.808681914821806	-0.769572941348487	0.0590823047771078	-0.755834833220905	-0.0691952802433038	2.16301783882987	-0.71586041089152	0.762682056273673	1.83337167462262	0.76225976472038	1.5225691366058	0.360437953131632	-1.23443404983527	-1.16021235123786	1.09594967639799	0.866991934024832	0.476806747553596	-0.473658743467768	0.715797113914339	0.61179642982366	-0.75028342408177	1.00251758736837	-1.27979210753613	-0.917047337792725	0.115285878492736
geneid_51763	0.587995546047146	0.785310492911869	0.125935994419021	1.88117100201631	0.9259454611643	0.336665908748756	1.40419944803567	0.867184708515046	1.52731670157356	1.44525591542135	1.07741054032141	1.08432475760821	0.327930096696027	-0.337116254997682	1.48724663154507	0.531510485894	0.874482872336965	2.24188675810577	1.30240951760739	1.36581798009145	1.28101457635514	1.75559821672804	0.690755413870744	1.21959011668026	0.758516235071553	1.5198121665488	1.3651037194178	2.20418721176414	1.22418966876829	1.22312998469482	1.64373254077432	1.10895288540904	1.39903157000416	2.15160303826837	1.2730159348693	0.934429338453376	1.5990886190711	0.782975175845817	0.135143708960651	1.44477572574745	0.499285151555598	0.88254267367757	0.944274941817918	0.358000696630165	1.25566679603273	1.6272258805834	1.81409437810513	1.2919991640355	1.09678117488791
geneid_9611	-2.69335333961477	-1.28260175952888	-4.57881516540144	-0.827382760859153	-1.85491565554756	-4.39433276268971	-2.78943383906604	-2.28371740817746	-1.81333958186778	-0.688598513839466	-4.23705190252073	-3.69093655131174	-3.62412221313787	-1.8604286716011	-0.18219782780152	-2.14011583298604	-3.99929317278196	0.0229478200425774	-1.08224225225027	-1.84907512712229	-4.55879544716547	-3.57479109246529	-3.01693471709184	-3.24711863766753	-3.30422595165045	-2.47625660039044	-1.69415433722532	0.843342057337422	-2.59942921169133	-0.46351765163983	-1.48538081782234	-1.49959917778942	-3.56694953371032	-0.704273072990086	-0.91130959841679	-2.17498823160338	-3.36611860909972	-3.80118849796283	-4.38013023386436	-1.79847858222366	-2.66961327866751	-4.27962280424364	-3.3903299224389	-4.24806516476672	-3.08958591319666	-4.45494236107515	-3.63436854178939	-4.16756289138325	-3.43467767124452
geneid_4301	0.633377216654502	0.821527100670698	1.88573742842363	0.820553802172093	-0.16004064359449	0.458515574440088	0.313808783947313	0.155030139612274	1.81709129092213	0.379509338369347	0.90090838627861	1.2657757507914	2.35188008254309	-0.524160718234091	-0.304806303453472	1.30691418134197	2.04512812423894	0.0160175390884006	2.85446671713466	0.557810292952694	-0.091839973068528	-0.58173218630601	2.46088299988348	1.10047953453983	-1.12566187932054	0.864785096890116	0.08565017337487	-0.101106027157012	0.915484809753688	1.26718623553342	1.43535965606151	-0.853618540661793	0.295325262123913	0.970092297269149	0.504949870211191	0.272092659211621	-0.85604300085479	-0.521996447819075	0.811180641958298	-0.514708962454659	0.145180666154208	-0.305299342227458	-0.0354712764317319	-0.362435512612251	-0.292172789973334	-0.0886354993819478	-0.281285922111162	0.181953451949195	0.193175342593802
geneid_11331	-1.87823425276145	-0.519228636818178	-0.605280940617238	-0.0897919698955011	0.312074061272207	0.0266476874553612	-0.303584144916558	-0.835721118650335	-1.16692199515061	-0.333763369771059	-0.422260235263671	-1.2748613920366	-2.16444246458741	-2.0481365942263	-1.23522414926431	-0.677569284787401	-0.820909804295926	-1.23909038751432	-1.68807370939901	-0.402903467589837	0.338126186544019	-0.421150161654751	-0.545170552454695	0.287681909663144	-0.260616274166355	-0.271176740733199	-0.367546045366443	-0.939047416569062	-0.590844745734394	-1.40024032830275	-1.09735410234	-0.707592331121858	-0.452428340649032	-0.39963471069701	-0.4736985038089	-0.323352038856392	-0.570978953891934	-1.60516284464877	-1.02941504056158	-1.69882232800547	-1.21385277295566	-0.574048650916029	-0.463049901660551	-1.32044667473178	-1.14963387876515	-1.3840780924152	-1.18385802177884	-1.20077086581089	-1.80153214516573
geneid_9099	0.948335572878058	0.356739030154519	0.515261466691553	0.61415240372604	0.439736269845475	0.949557887475737	0.326595697540966	0.539005040836302	0.713701693919335	0.449948455155173	0.367008001596054	0.806672668956283	0.379122195770298	0.642501262541067	0.654274646436419	0.519906590873196	0.270860452302323	0.715699888713144	0.554595027873554	0.543163551331869	0.295419525191064	0.578377045912462	0.629753287675764	0.280459165099908	1.13327607193782	0.67731376274689	0.471225981857203	0.862683776004072	0.398300025849297	0.65341039632593	0.502662252846034	0.635976816465884	0.278282161013898	0.280529847501426	1.19232771826186	0.618251817473735	0.263960738781995	0.818515124064517	0.447108578579518	0.598591701387009	0.361825075461824	0.639328764512908	0.349405576555861	0.42554033555626	1.3701868139416	0.58672657915223	0.557729550649949	0.65530658606112	0.42202998798213
geneid_23389	-0.48750414106008	-2.72837196535734	-1.16520156628742	-0.319767842253917	-3.34444777769764	-1.12532947504034	-1.71561346733904	-1.11169589600764	-0.747627123309945	-0.132888175087017	-1.05646727713614	-1.76581228838157	-0.195582827789097	-0.654724169427035	-0.819715419662836	0.538966730631167	-0.567370536505993	-1.94054824066218	-1.65320539847176	0.801565677348242	-1.2985531696247	-1.2496252432951	-1.53073945498644	-1.46084466918526	-2.47868189820035	-0.409497394064484	-0.0063857855250054	-0.32208077596517	-0.0262386474668789	-1.46788728470459	-1.98263328327753	-1.18556157482114	-1.16088857307025	-1.54501134067276	-1.85378586445506	-1.78620032163014	-0.733179945908696	-2.39349106305218	-1.07074275528115	-1.20259693931118	-2.16079712113135	-2.5270831500677	-1.03420223651512	0.205987351632931	-2.27813072790976	-1.12736957303517	-2.45315757001379	-1.57694126896948	-0.635602249130295
geneid_5441	-2.23091075951118	0.911687275939776	-0.4831712275646	1.75703885721527	1.05291463275233	0.876444822267368	0.582081398037417	0.240060567786362	-0.102727541609493	0.855831542033718	0.832384854874536	0.11759484454749	0.482963982555285	-0.930863293734964	-0.613487752091374	-0.468061304930805	-0.0336463259895207	-1.5242335941871	0.702819663082257	1.72333102337773	0.902276514327103	1.0984296382377	0.336076396007512	0.533656039579559	0.0158693808420122	-0.587483532558399	1.90549128884836	1.80883808092496	-0.600991899132428	0.250911420724314	-0.570811725414523	1.79790502599829	-0.738384720063001	0.188324604830714	1.64466843179638	1.68550593288993	-0.37390442294037	-1.12046118658214	-0.197752483266621	-0.576641588341631	-1.2985691519929	0.722156807566133	-0.300501014131282	-0.597888974385612	-1.38051426565112	-0.58201543946906	-0.260559383093116	-0.00125706891607274	-1.24437287827077
geneid_10020	1.49562723875801	-0.0897132864675892	-0.832784411021096	-1.2952619514388	-0.99330041599544	-1.56218693919553	-2.0642204850306	-0.533516121238817	-0.851517157472412	-1.08331279894252	-0.360364278857603	-1.16741679780227	0.158450290047348	-0.896415806994971	-0.830793017122966	-1.21036470020355	-0.564832159747587	0.364924547024961	-1.91368447762295	-1.2165866470787	2.23956565776357	-1.46046055016389	-0.798911615538371	-1.2447724403451	-1.29157178066131	-1.88101531491173	-1.3001881615572	-2.38737964880352	-0.282637179187399	-0.879326984522963	-0.511111898636723	-1.11100229649317	0.0712961289627813	-1.74320520868525	-1.09045531779021	-1.13694341620918	-0.797909595991733	-1.33439342751811	-0.617995897547702	-0.551525380642206	-0.241609860702843	0.331456826665301	-1.15264567778367	-0.348768904591138	-0.438466514340064	0.374197893135762	-0.372520058363369	-0.0703062861208872	-0.173965808784865
geneid_2324	-0.536805552984465	-0.517541266805937	-0.591449112889809	-0.405113356731791	-0.19348407319246	-0.716703494197584	-0.392862152641708	-1.03691529670816	-0.35209637405682	-1.03935492139394	-0.684702551168798	-0.918304170017438	-1.27620505331489	-0.864739078104162	-0.832711916989772	-1.06158207961671	-0.281720624087379	-0.97095499444183	-0.615208149608244	-0.285807978760435	-0.0038164242059459	-0.653092342096988	-0.369597315380318	-0.667910883501247	-0.320242592000585	-0.141035484053438	-0.128251887395514	0.0993902545859027	-0.302474522090434	-0.968971589315866	-1.42911198629391	-0.643047941560399	-0.379381025721996	-0.484728194183866	-0.488232376844675	-0.704946467136049	-0.644032739034637	0.0802347735781574	-0.777836113139856	-0.604714819265445	-0.410820173668	-0.605554627598433	1.15711595992611	-0.401239696349804	2.38351442564529	0.512420481521129	-0.457120278431227	0.00308012856701644	-0.98180240797198
geneid_57761	-4.14021541587474	-4.08096857475178	-0.504351428918028	-1.67137022108548	-1.11563688668081	-1.2063045435846	-1.23198521949986	-2.28990035650933	-1.34242448202699	-0.158323895225109	-0.758735209756827	-0.803417654195632	-2.36507376793612	-1.52215826038562	-2.80475986398175	-2.83078272088817	-0.405746759123824	-1.33863572659466	-0.96622363067366	-2.75089322843535	0.747707181177512	-1.89075039322549	-0.444878362516735	-0.0474837871823861	-2.62093484335673	1.03735711207248	-0.52843814174507	0.508704436685562	-0.813206436504199	-1.52589150484614	-2.64721742118497	-2.54643816856327	-0.55854378025924	-1.44872436841628	-1.83039651341484	-0.591261969814943	-2.9238054775059	-4.2869064279913	-1.09513638917732	-3.27249038244923	-2.97106809978461	-1.01510553993522	-2.17248832085961	-3.29512821971186	-2.81923380451331	-3.69536250558973	-1.75650403136113	-1.4337857788446	-3.5754850736936
geneid_90806	2.48630769440082	0.0318095473753921	1.51588142513048	0.00505563183095269	0.487524595787432	-0.41300416889401	-0.702135901064283	0.711677022853064	0.465434790525404	1.03050490546757	0.98420337195276	0.999632300865308	1.47472379607079	0.63027386663939	0.3856933064821	1.36539171703851	0.433554548742368	0.33182095961162	0.987104020268747	0.403277924377275	-0.612805273019229	0.456031993540673	0.474551023699424	0.505516241974807	-0.148873214509431	1.31491872908349	-0.56528682905753	-0.148419686103026	0.0968706792541265	0.221562083292395	-0.0796116817564865	-0.640830118425116	0.766413329170818	0.217121141974324	1.32483319519201	1.24410580231079	0.510054685223068	0.161278562943421	1.68876868064373	1.35279363784388	0.834954427480665	0.119558598052945	0.697421646648333	0.117177875040813	0.351662633224678	0.880854227565335	1.64294448775631	0.403544327550797	0.771840143223517
geneid_10555	0.0218336810015236	-0.193435639799786	-0.469086266354655	0.098373434685576	-0.237985593447083	-0.35118103287516	-0.0780702496791353	-0.232271833879967	0.317377454931437	-0.36401278142776	-0.336673204635484	-0.306898865342189	-0.351582143144207	-0.251667816029908	-0.343404685595973	-0.365434856641254	-0.294716210777195	-0.183034091859696	-0.339689794278179	-0.287983118173125	-0.327381031596976	-0.186612147657977	0.0727740082322774	-0.2139502645529	-0.336074008024313	-0.231392408542439	-0.187507377846249	-0.180935130769258	-0.183636861641593	-0.383081476254203	-0.138503325700458	-0.331166965680955	-0.251080693421717	-0.220435784119025	-0.208713606021328	-0.207267354610206	0.206975232203048	-0.170093858323297	-0.203382756590604	-0.339749757619624	-0.339750196030056	-0.0528444777761985	-0.256831923263364	-0.298387067960041	-0.236048244155245	-0.238162498744511	-0.255825043386524	-0.190445397875271	-0.281296412569812
geneid_5437	-0.376492891998863	-0.617482285346985	-0.0148688965394946	-1.05553306001511	0.252378071666342	-0.420534951697825	-0.815002488277073	-1.22747732462467	-0.22887655246372	-0.406222558791313	0.576771989875288	-0.0099677043166894	-0.230697729356599	-0.0673547440761563	-0.3182002819215	-0.596882791808587	-0.951906294629042	-0.854906847336743	-0.538332558971823	-0.676533608098884	-0.81613641809643	-0.54782716083388	-0.533440052116774	0.320122102944456	-0.693442710885839	-0.929572654834808	0.285028741283081	1.01449571372373	-0.970385369575546	-1.04957108191536	-0.560644061134516	0.393187135895826	0.821503612187684	-0.184131786505769	-0.148080260704172	0.251869300382186	-1.25337230038178	-2.36120728850532	-0.0484342156168656	-1.270567525331	-1.01717153248691	-0.65388893133127	-0.873318844301793	-1.17557009904397	-1.96494472302265	-1.75740311442784	-0.106194435726926	-0.21395175954733	-1.46102818902769
geneid_6660	-0.469965178185566	-0.539771725345369	0.534213079164232	-0.464402919331596	-0.766781016884066	-0.113473254858311	-0.37082535419437	0.0544679045324511	-0.710711991562849	-0.524016747373768	-0.535974945858586	-0.296048887437005	-0.746365959044264	-0.467746205439234	-0.208727581670082	-0.608149754823804	-0.485599479664221	-0.483695791955751	-0.747061098666863	-0.809316096416295	1.03532451163693	-0.576015937974467	-0.334143883606626	-0.927516890460205	2.44141540741088	-0.755915971547675	-0.827570405484847	0.690571309236231	-0.729979557890121	-0.720045263610801	-0.396874711194694	-0.634484425159016	-0.747735657481216	-0.737061602330706	-0.201643314001031	-0.707341568692409	0.954567439295609	1.08352057279031	1.1444134276754	1.37601779695379	0.914462713331382	1.0478372093684	1.38888597733799	1.20773282513611	0.977503641445694	1.40619638520806	0.96979223002133	1.33133400992078	1.31053201865651
geneid_1849	0.332936836335963	0.384874394644806	-0.138813936564848	0.322044519120293	0.296502213511246	0.301262909982413	0.25950955202181	0.11566216997518	0.424184433082545	-0.594275704570039	0.405053190039317	0.203796084089416	0.0522857970261934	0.782274657459063	-0.0750254049435187	0.255227028641788	0.0787614153221852	0.222941346007114	0.382900578474674	0.456297883331404	0.182300929185676	0.131950682858771	0.49790711688602	0.469168273299912	-0.054213761473064	0.201814847944917	0.259999648823508	0.66170345656809	0.447263772544329	0.324295672927482	0.535031387604849	0.916125410554471	0.196839771084857	0.244378054340136	-0.00411828300841708	0.344933292527098	0.0695518336483481	0.139519844592744	0.0170792542783284	0.0198210019620231	-0.0600736146911249	0.378133578659241	0.072537371622473	-0.0402421273502262	0.382966335504078	0.246081696174348	0.222464657498704	0.206101736781377	-0.106244636731683
geneid_27087	-0.0178961636795624	0.1717147716393	0.00543601272227365	0.196186381826049	0.376645062517151	0.17803004413031	0.380403779985798	0.100592092772611	0.263427372194656	0.177281242721306	0.433005207389072	0.0638973351303998	0.0857485687366508	-0.01781767396753	-0.10469118737537	0.384742266406752	0.121072288308928	0.343310961713998	0.601439117297344	1.29924505680891	0.106702424874663	0.197811728111838	0.239425044007981	0.513594544544034	0.158417918474006	-0.107005405464477	0.35194711997208	-0.0122227858099584	0.427753472370082	0.258556190518702	0.0358129526630146	0.27392107088124	0.233697207116652	0.383660142448512	0.602807580364052	0.120403182405052	0.289131328612104	0.226913744254958	0.235466838322616	0.257488874006725	0.455651680531967	0.882566178860162	0.172950764374361	0.217379197574946	-0.256334430589346	0.022760748174678	0.0770966779117851	0.210545109587921	-0.0808461735043807
geneid_285264	0.28053958499909	0.337734236385714	-0.0640737876544194	0.27828736528079	0.28020020238466	0.125176371683849	0.915886012982739	-0.206609833840082	0.388078884519787	-0.223062078412461	0.280647205131913	0.654200211034856	-0.069885054214312	0.410141420984367	-0.231269963642089	0.253490371782411	0.338988757582585	0.29287914310107	0.398876432952957	0.709022788105474	0.18572685862457	0.511803074021321	0.439106973866979	0.107216188256827	0.364919259915947	0.108805048869613	0.73961410514632	0.393536957842438	0.662407366369	0.0980636922483606	0.468268565467701	0.622151041383189	0.622882273966207	0.654597021672835	0.26184875205823	-0.241873934029821	0.340885538678672	-0.194772453357773	0.311981437390417	-0.270524355972377	-0.100339672756822	0.144614172338837	0.498793969144633	-0.272043399079634	0.296417473166788	-0.0754689764886281	0.0120384220407755	0.183588882143929	-0.414830316569818
geneid_11063	0.263744844180063	-0.347411575019331	0.250517371847465	0.477812673124082	0.578715140243803	0.228097307548412	0.539929373821112	-0.0274799476752898	0.574003838519081	-0.394996475348282	0.295898714200134	0.0212537171804468	0.457871957876113	0.0239113979443246	0.248217553107771	0.363616980152979	0.0973855059149232	-0.0157497793894839	0.355222845096178	0.163316320433033	0.457200918556161	0.388914368192896	0.154702513822375	0.20821294153854	0.312370089565665	0.238687583663618	0.667046893638666	0.276211205673404	0.409901872670451	0.325276066405126	-0.109232305300231	0.266322859568204	0.148543978365303	0.0581883378626646	0.141791819254654	0.300193359617857	0.467403873697408	0.0414034274359699	0.612379298654792	0.208810568329171	0.565060141238716	0.304728879394598	0.341042448228583	0.270719015899976	0.535071779897483	0.328887416909471	0.294161210775217	0.705258062615054	0.185973838404371
geneid_11040	-2.58160050108413	-2.25963889394122	-2.28284822780987	-1.87678251916248	-1.36640692333362	-1.56254214099905	-1.38918096080439	-1.44316424965433	-1.37883410625295	-1.47091791373922	-1.94987950707831	-2.41138947718546	-1.75935522770407	-1.56085960500319	-2.31699542312746	-1.58720659146515	-0.923846809500026	-1.60951229000177	-1.42676546370509	-1.40051681203414	-2.03977189271656	-1.73599489053396	-1.80589584167032	-1.63514311016706	-1.59249462375119	-2.28277854787552	-1.6938855697776	-1.61263544474202	-1.24874062028006	-2.02367138267324	-1.06640375505765	-1.93273298350282	-1.97050040257301	-1.7073068049717	-1.9735456714979	-2.50614493054654	-1.71547371443501	-1.48836163641132	-1.90553046127742	-1.82553125326429	-1.2656134092705	-1.85529675438977	-1.02204515948713	-1.88993527722607	-0.381836623295068	-1.0754132977336	-1.81869847012464	-1.46067171991365	-1.27658822455739
geneid_55773	0.405738121629142	-1.68240776951238	-0.478937343060292	-1.76690171709349	-0.97691879996705	0.178268676310643	-1.86791961641994	-0.780564792350742	-1.55798236519181	-1.59215236725361	0.47235952567801	0.199404863321647	0.297456495499285	0.31210830249413	0.94933783301156	0.522537967235447	-1.39403459887092	0.279544357673707	-0.525064708932845	0.106190983683098	-3.00746685706979	0.151595669145517	-0.785886763176752	0.432846791806166	-1.07185650866881	-0.777367385368424	-0.625990372564135	0.119828836405674	-0.533275218470148	0.415294753651693	-0.790211409531871	-1.19553022935982	0.517395571645245	-0.512614721647689	-1.06937063496712	-1.26113496903219	0.0162348594106335	-0.969080288533732	0.669728634548403	0.78688926251645	0.497231070596128	-0.546739540498825	-0.767589796345023	1.15983493141889	-1.26126069290423	0.154006390110793	-1.18370837432896	-0.776718503436893	-0.559531310684842
geneid_10190	-5.62896013173619	-4.78326425373079	-4.54751178108675	-4.83247979682221	-4.98479718468286	-3.4759041611298	-3.49445295655907	-4.38021508658266	-3.63941215644216	-3.32721414469786	-4.59532490397699	-4.02654357382348	-6.1492433243793	-4.75335242708871	-5.25063064038059	-4.58647691780255	-3.41508258857744	-4.76589410507399	-4.31082380993641	-3.43613079191446	-3.14829079056915	-3.7231992184548	-4.2833666850488	-4.33247820986866	-4.71655434542342	-5.43320857569419	-3.88023801101874	-5.96188892613533	-3.37686778229368	-5.16748227726071	-4.07818040467937	-4.52362423194924	-4.20606112700907	-3.89145574004296	-4.49099318301268	-4.53638012631377	-3.69486487018292	-5.66190295129604	-5.19222320745109	-5.13837367875022	-4.713497618215	-4.57176117955049	-3.22501987473484	-4.05731516163719	-4.76380713283311	-4.84426399462474	-5.55191646720127	-3.72167115422891	-5.02543413405069
geneid_165215	3.87568741453392	-1.85175451362938	-1.49657577715896	-1.56801086913965	-0.337925010318136	-0.861800343481947	1.42972971039378	-1.48233620931399	-0.557774978486369	-1.89639776577833	-1.49892891596891	-1.61591562609068	-1.14121039336733	-1.81914813525131	0.670569718716014	0.58397476288724	1.68925709317891	0.164368290365123	-1.78481181018589	2.24141880585272	-1.42752460199832	-1.20898800257282	0.512463772963877	0.397240434703055	-1.79875613306812	-2.34694590600006	-1.92648915907828	-1.46279566813274	-1.5986452757893	1.49409309920741	0.587431026442187	2.31051003310483	-1.46416746927259	-1.61795895670838	-0.795195995641434	-1.66240888249603	1.51630215987675	0.561295476478676	1.35673593864833	0.560351740129022	1.44429802495684	-1.37623009836113	1.58906908874472	-1.09898343588941	-1.35974850709223	-1.12241202514577	0.934524922652016	-2.08368913317292	1.64127123677759
geneid_23171	1.38739221227025	0.609151623996124	0.56862097724752	0.0444479739325695	0.886110462408595	1.33606208037912	0.309379981680398	1.02521180080665	-0.018578374239127	-0.158979130504432	-0.302021728694003	0.965517832378146	1.30667492512349	0.618480828917449	0.0353545371135462	1.86148165536425	0.878901897255955	0.980952094156004	1.09334384716935	0.88311678791223	-0.206241961474625	0.464664846230591	0.810882764085561	1.19744721163756	-0.660270806188247	0.816249058405802	1.49493713605448	1.20370111603077	0.402189965772816	1.74880035371557	-0.899929983965329	0.168389935045153	0.939907914603516	0.903075345014515	1.21346996505135	0.858821906854469	-0.180017868664189	0.194494626105805	0.0589650021900102	0.715324090773043	-0.224154172587289	-0.9011055673399	0.336857362361627	1.95058574731708	-0.698277041038532	-0.382285902260642	-0.210201195103816	-1.08826374871647	-0.83803367228064
geneid_27072	-0.337446782781933	1.06250119611558	-0.365771583546116	-1.19409955399237	-1.78373687959886	-0.0515266186294174	-0.893294358092671	0.500010670482743	0.189747908467314	-1.50275648876893	0.849578658148602	2.03437986566091	1.94868518652467	1.02921241094102	1.22009375678134	0.506710946048162	0.505764062515289	-0.269731432172968	0.401770639123683	-0.102166822324512	1.49954083417773	0.514776427270817	-1.22948930051556	0.625854522316763	-1.2075262580593	-0.213549342561425	-1.35012200727696	0.545950453124734	0.794011059396452	0.112266926862569	0.0969130558530752	-0.599156111085852	1.78260525293296	-0.247053622376041	0.486572186910548	0.368143044572536	-0.335587601455825	0.989662484611274	1.43347837367652	0.398517030633436	0.353536872265413	1.38233396864325	-0.860486850421471	-0.309513379834516	0.0496867342363623	1.17224219183609	-0.163969447087492	0.689851992487384	0.30138811774185
geneid_10226	-1.50205570198607	-1.35351459326221	-1.5514632036413	-1.519921025274	-0.990914227139832	-1.4361950625012	-1.00787077875115	-1.23665066915489	-1.27028971318815	-1.18246992511078	-1.21432122691928	-1.93238954772459	-1.65580664624203	-1.50611004025913	-1.02435302629973	-1.5813423290955	-0.953523254796629	-1.00385732865039	-1.32582947417191	-0.678268179691745	-1.67652455193333	-0.90591972274359	-1.4665202504861	-1.36980988094396	-1.47442208302335	-1.02054436056743	0.205716573951037	-0.821939264024093	-1.0827644546551	-1.62942205873852	-1.48754526922738	-1.34142702442207	-1.43459002328799	-1.02784119206309	-1.79670808312862	-1.43785705596463	-0.883326794525652	-1.60545704509422	-1.97298363288352	-1.40123460034344	-2.05725192472109	-1.21066363907598	-1.29736533400115	-1.34585543641689	-0.822148043119908	-1.4469335265756	-1.43622100816311	-1.52373256462606	-1.37003776068648
geneid_6822	-2.71627991798427	-2.3328725447522	-2.27084030117126	-2.24200434126893	-2.77198034557357	-2.06998375077356	-1.9087449861141	-2.42389116888505	-2.65442909594586	-2.3498639311609	-2.8315091131945	-2.30304425529468	-3.09988256403457	-2.32266041209049	-2.6468144846021	-2.5777061381158	-1.75408003484638	-2.06611447210007	-2.61462528008455	-2.40205736213755	-2.58140436603386	-2.40553736433793	-2.9865152481978	-2.63378433394742	-2.18473705659347	-2.99443071267654	-2.66791125002186	-2.90083611516026	-2.3636401672402	-2.76159918382735	-2.0620762428656	-2.55197181346972	-2.91397478197449	-2.09176741087063	-2.19539039488981	-2.50873311713387	-2.38801053743396	-2.49079093497916	-2.31876607418012	-2.94406441656131	-2.02425504031589	-2.17627785461751	-2.32086338653999	-2.54591260018262	-1.57200770532356	-2.63274860437008	-2.96838531247169	-2.48298791937347	-2.46873057761951
geneid_79587	1.0394764733801	0.449533907322003	0.648769627821523	0.178091927532635	-0.471872229812918	0.377454367122082	0.327874840955669	0.255937609011864	-1.13967477663676	0.569623447647207	-0.0428814727537335	-0.704173852608437	-0.323933220888995	1.08599570135299	-0.591021523126513	0.0840671203393506	-1.09492419458951	0.232369362502354	0.0858385219434906	0.510662098855214	0.31456589052714	0.62078385771622	0.954973516862342	0.958698911346493	-0.903860356807591	0.894273164435866	0.487835930321026	0.0177359495342749	0.772268803233542	0.934155100915836	-0.310761311521265	-0.0967769927681156	0.377604926351483	0.560970554204527	0.370242110318557	0.457774619428549	0.152244507466753	-0.0204066803790635	0.583699663383154	0.993587455254365	-0.617347572283375	0.154465230353587	-0.010624454189449	-0.0522185944095623	0.0784431552577567	0.382698089324156	-0.174718472975345	0.336804852469418	0.0744888622731989
geneid_54813	1.07087875578114	0.958372905997597	0.934912590861286	0.9974137412258	0.880548596943635	0.88779350865624	1.54508643885252	0.860285785330083	1.14191084229599	1.57281071180727	0.910576703415316	1.16871068677161	0.651014491502527	0.603905763779576	1.12041134794403	0.737093265456773	1.60293980979865	0.696895029925187	0.927271535755514	1.58946103337987	1.28992054719311	1.3618833774077	1.20552053435577	0.84002150887602	1.17152576429458	1.25039789950796	1.00382380341945	0.833839974365312	1.19886713035016	0.799935064690671	0.695527137219952	0.347097052089726	0.84273988097576	1.1965962888537	1.04075412154538	1.01950667706567	1.27800677481186	0.82982393740512	1.19813956601741	0.94307800843704	0.926779252488744	1.19272506910253	1.6302997443718	0.649314451683993	1.59395510058106	0.724211495759483	0.937474282676706	1.46558197309609	1.22218259156021
geneid_10634	0.984646474862687	1.91197819829389	1.65545568035105	1.86412752346924	0.873741547965563	1.7890315109965	1.09254172621627	1.48552203355956	1.95516862357667	0.96235944778397	1.03905739629443	0.899011815514106	0.60858597498779	0.0356336608908297	0.127807534951983	-0.290378012577532	0.588940847037023	0.0804764975776015	1.24988085225541	0.141054547532351	0.426884702403692	1.14560629401932	1.92839480986025	1.67991743209913	0.00813876358811175	0.651376657384782	1.79522090802847	1.13197744925561	1.01149165827817	1.57690436151623	-0.342224987678006	-0.347888001208341	1.98094846444	1.45549888157165	0.952677301604963	2.17304998726674	1.24938251156899	0.557839741095225	0.436236823243505	0.238565656041838	0.338175646241386	1.95265062918882	1.10421129945172	0.42883309849825	0.648795772163124	-0.253042784363609	1.37506909608973	1.64856996579219	0.44205874458292
geneid_256987	1.09567728468287	1.14668707732935	0.579906931610591	1.09310163450577	0.996768020972033	0.862960227412438	1.26174060282588	1.21321031262554	1.34027351083278	1.33706655684778	0.988052136399727	1.37221392151796	0.933567872891332	0.993987701391786	1.11932553307266	0.863254209641172	1.48516477821709	1.08228866475661	1.27416327249413	1.21986419503974	0.965227094614754	1.32230678266112	0.852672933221292	0.95073443732122	1.47672586331803	1.209456929987	1.04596323477759	1.12934317610342	1.19571028855733	1.11540334398847	0.978558299031058	0.834321770831969	1.36744138266373	1.23199575499102	1.36469136469855	0.783171971766513	1.10585964963941	0.996811306280997	0.9323707603789	1.26260194300353	0.949374858760605	1.21877949166443	1.24105129684026	0.946185544271612	1.53736570071578	0.887984246045895	1.05826348914283	1.43334381673323	1.38246659569575
geneid_55332	-1.56033844366614	-1.86907784171378	1.75995436072293	-0.1002479787203	-0.127844691789785	1.3891479897741	0.91876097977771	0.262838816596551	0.536043143963674	0.839838829810234	-0.638180038852896	-0.0149489822647437	0.611473914887627	0.0358917759552663	0.73636553098576	-1.54184178071903	2.24434118317903	-0.202242551611708	1.64982555040868	1.0466491578064	-0.16752537852772	0.00374388858145105	0.819050074003597	-0.324742006391014	-0.219254595853239	1.40003991459537	-0.159309389071731	1.99728968531192	0.888792228959723	-0.182439187296535	0.467586834223704	1.01457866060421	1.12037172092929	0.536473027013158	-0.0288039099246628	-0.63146966765991	0.776263785656038	1.34523852178467	3.14947070241509	1.78374404744536	2.33758208887008	1.44720920850689	1.44960108425867	0.968508546233578	2.00874419737757	2.31621480781261	1.29610566737012	1.87543627304479	2.05322229503231
geneid_813	0.176392352974249	1.14287082835208	-1.61427409203433	-0.0742065001209395	-0.654044767772128	-1.25384275615433	-0.128197205775454	-1.30737630238647	-1.56079417244744	-0.767115985098621	-0.761828485365093	-1.22638755870922	-1.33138180610372	-0.841276898865549	0.791610243456017	-0.894546354235662	-0.89112839505266	-1.5045152952136	-0.81801410180872	-0.175301967298	-1.47092587980291	-0.150275024900391	-0.201069595774807	-0.52446263777375	0.565201317791509	-0.827415972128256	0.0663042114049558	-1.11118496245254	-0.0689861473349884	-0.172392316799295	-1.66710372325724	-1.21742162282703	-0.0747514360124912	0.225604269268026	-1.5454228555529	-1.29261305142165	1.2711540371535	1.01412555755956	-0.219425562420865	0.376165446436246	0.00464138289614361	-0.0669359755730268	0.74367156545179	0.843992368495966	-1.48868906337478	-0.196639598053444	0.792690555003681	0.525972274214565	0.101418042169389
geneid_23554	-0.233755222500655	-0.0183589867417176	0.977172062702797	0.473606268935386	0.276127557059531	-0.164972673273354	0.075058903479503	0.568056216802216	1.86749924474884	0.0394288922054742	0.415411550810812	0.0590631740776766	0.19148984937728	0.087837677819118	-0.214526856904535	1.81976486846153	1.07348844550585	2.40128573036827	0.076395306326423	0.351279568490414	1.14321014781019	-0.0123863022850241	-0.238544131729565	0.487845826946739	-0.367349578742609	-0.487067132094776	0.126972284064618	0.616375579881426	1.12956716006985	1.50986929397416	0.419279003807834	1.16103350651395	0.546240511829661	0.445720427115273	2.46607243252896	3.1418802221803	0.0755884682482541	0.48893887438758	2.06522132557736	0.374337596579786	1.95864213863718	0.230700879037435	0.7071097398527	1.82963823222284	0.19795674143105	0.790766619276835	0.0162347071670318	1.85237524186299	1.06780958961819
geneid_124626	0.273720531831614	0.377580276417841	0.905279286863416	0.313553564488836	0.415139292156357	0.955253371559427	0.203078792983863	0.631250178012344	0.299709030721466	0.346540983478071	0.288305786116755	0.303834028914514	0.81136581614842	0.646784841912619	0.416899966348382	0.231688285481661	1.0670529973516	0.516278421838081	0.43769809149293	0.335566505413077	0.31434756468601	0.295384098685896	0.499399407759214	0.647100615030195	0.425939549471818	0.379498482294544	0.454202565757965	0.652383685014778	0.216730026836683	0.731475111888418	0.74511358954936	0.00920581132633084	0.503957618657635	0.527709697397033	0.215699096978915	0.627105319076506	0.475973438830581	0.592319201837467	0.778380695920171	0.587603331455464	0.560318249132145	0.314839079502815	0.113409099191499	0.284966632162621	0.722345849619548	0.263077222152253	0.38139362315392	0.416491406124413	0.725648711778378
geneid_79845	-0.975476904044916	0.169901199495479	0.167319584871127	0.51405569793427	0.88780711895208	0.194373576413949	0.462645217597498	0.277473956914136	0.501604696105604	0.886274770495267	0.614582276641808	0.182286511579445	0.101569649795884	-0.0240974376109443	0.393261183528067	0.298239695101903	0.792365880904988	0.465343232278439	0.327000689343166	0.485661248308239	1.1377092565948	0.616401180474702	0.651523131561387	0.700930738010224	-0.00855934207671777	0.922576062579655	0.282771792020763	0.505986987903157	0.467318329652477	0.282638377849318	0.165541843057874	-0.213304519836238	0.229882511932057	0.617986219960699	0.675090059232774	0.788592026199662	0.74726676443799	0.387326388237929	0.451270792071132	0.378950301607022	1.33620204161805	0.760475026157244	1.08188015822805	0.394021937814628	1.37720653973206	0.298486100891935	0.757082371925803	0.901573300622478	0.638887298947444
geneid_80868	0.214186792482035	0.380647708054481	0.356730766093842	0.2739583282485	0.532901594133341	0.388640517688197	0.629712568493047	0.119928947695013	0.710567427715427	0.370480724857894	0.432382411059409	0.530520519283853	0.396105714742735	0.800459449223647	0.2070671945697	0.45674811819048	0.780934947451582	0.453697706674087	0.902451742129485	0.280459017650828	0.425456379706059	0.362179812806587	0.302665571544998	0.269539552789154	0.438221684765517	0.142821955730064	0.62523301715721	0.67266590208991	1.25815076868808	0.198439309932686	0.734095340031311	0.77243085516351	0.323104584088513	0.91572218447203	0.221328805640567	0.240013863763707	0.752960990147827	0.286394938656104	0.234715530404393	0.106468104978495	0.10313361166162	0.3131012038552	0.814090313490717	0.157485983679389	0.815988796524384	0.31054605041813	0.406309680592467	0.533328303344417	0.31622463082189
geneid_4707	0.851324531629531	1.14892882519537	0.0787234889212136	0.649523692315069	-0.205804774039825	1.70767953315349	0.0503657399939997	0.6398836177135	0.776658227502764	0.438188074170254	0.452926726659996	0.77708816309205	0.90723250018741	-0.823576429442412	0.903262622480873	-0.466790693464484	-0.313557109854957	-0.516340085492891	0.84024505696122	0.183637143588496	0.474263474570993	0.71274501994295	-0.668593947987347	0.78682224893476	0.82674414183544	0.469763796194198	1.10535484624813	0.953307712582517	-0.147930783304077	-0.451273573412644	0.514741541874666	2.08998068917563	0.153081707080738	0.367773397372804	1.41960082771613	1.28528932332061	-0.0600796611934875	-0.331460216159665	0.55348404047068	-0.119115076562344	-0.528665753351675	0.731427225850289	-0.23939594368322	-0.343897354687783	-0.943444589289923	-0.0620329912163338	0.118913661609852	-1.1117711356303	-1.48430862084007
geneid_9747	-0.966831236387885	-2.13476632469844	-3.99398382554514	-3.14183301795815	-5.16654326138194	-3.81025730730838	-1.95086424061593	-5.5790111653121	-2.59981344817251	-3.42528776301406	-1.32847334110636	-2.07206635496488	-2.52345343278238	-1.85576294653884	-1.15387116582649	-0.970372834956016	-1.06816647206392	-1.1638284279825	-2.67625300438194	-0.569730982038039	-4.47897087851799	-1.13147931043824	-4.26548861605595	-2.23290108771748	-4.27291540988958	-3.87215374597922	-2.37215805121936	-3.9981852990155	-0.995631387793408	-4.64036506310367	-4.00529333645447	-3.23018406356501	-0.398335037087958	-3.6003694948184	-2.70262975427666	-3.22186598305568	-1.78602854251491	-2.50407103831866	-1.42980558150436	-1.66234296056808	-3.04005570805366	-4.10079321035008	-2.05656849905515	-1.97212145567114	-2.91657244086394	-4.88413835104329	-4.39293546185482	-3.10770797254009	-1.41862307953744
geneid_83541	0.437831117819997	1.71876431017828	2.1144151666721	3.44853931241575	2.45838301306889	1.21567960273143	2.26172868903166	1.15743814843531	2.10237107456283	1.62362984035683	1.83124688759836	1.34882979646455	1.06137084610599	2.63802498932215	2.68110232405796	1.67597876045942	3.18111567960914	2.4771786402752	2.07831635998044	1.06515649629722	2.42192059962206	2.13272085965093	2.34613144961899	2.35173045011491	1.9813172116477	3.1890525007299	2.62303407087161	1.67422281740639	1.38019224161384	1.53744258079575	0.506688516232454	2.08446003978653	2.06305261161959	1.43214088589025	1.96238325025762	1.66619643277327	1.07177465144607	0.695939678137514	1.34745972172452	1.71216365786595	0.544984278518449	1.49276793817676	1.2918164490234	0.459624867361537	0.871470569850994	1.69534664637	1.54781272780061	0.706426215902021	0.475673343441646
geneid_1041	0.592734633804997	0.496410639109201	1.43380538657853	1.38920946332388	3.0096270257383	1.02155033646796	1.86248687999534	0.343242210408015	0.770462382774297	1.81532402447791	0.305737248595643	1.19425786452141	0.316228190939167	0.291076324210941	2.35318372893554	0.559087183882568	1.6462658339851	0.57160939754622	0.474991201231789	1.36486180195277	2.87693926634272	1.65789430200637	3.99850621424702	1.12249071999021	0.573007257757067	0.897391272119698	3.33908926383862	2.78545955492208	1.00480819646493	0.443482119963226	0.491149496120342	0.0817432075895374	0.513233935501232	1.67394723015288	0.804302022771493	1.00647708003164	1.06782981140093	0.322924650740029	1.61215802442601	0.611724044138525	1.92718483268223	1.09535065903916	1.60831170924787	0.0876868479764076	1.95251909406043	0.289212464798534	0.419157540808701	1.20914520426294	0.648425010812837
geneid_84188	-1.31766043246357	-0.978884659152497	-1.69964501822768	-1.08227883209065	0.297792016601272	-1.69334871315118	-1.58299853531355	-1.04193164839074	-0.645359401650058	-1.46201627310919	-1.6361452450137	-1.38036077864066	-0.972481922496228	-0.588565616011998	-0.892250076550287	-1.11172231780686	-0.689210221995698	-1.2875508318202	-1.01693138240012	-1.45196193805855	-1.78658984612143	-1.42639147802217	-1.05720705551902	-1.83194347145433	-1.37981209419066	-2.27401025244705	-2.17225304821782	-1.57089571144523	-0.230372270704678	0.800320394138448	0.136794924867752	-0.169281755650815	-0.868321433228072	-1.2916539808467	-1.63768108746172	-1.38293012003528	-1.92176724387855	-1.684861049419	-2.07498563725298	-0.64782790768096	-1.31116312899272	-0.352862318754118	-2.18581102976059	-1.38219127002316	-0.96743547191945	-0.93838439447569	-1.35724167878939	-1.77154475536842	-0.614597234884802
geneid_64446	0.47302707550385	0.281587617566528	0.247848444868759	0.483273789752741	0.0623969318157252	0.347566776888048	0.543169842476352	0.179147849598614	0.0847897107970174	0.160798247693334	0.126193137447404	0.197167561256325	0.0476539995033914	0.496064522486102	0.0752319828353517	0.00766438782891857	0.562420665537367	0.157320563344426	0.129484523782559	0.230521346788141	0.231176172518564	0.0536154456503895	0.362633722667934	-0.144226369360699	0.322661001073139	0.0279662764338169	0.0742689863323553	0.201123566473185	0.0265366019918985	0.141020207079521	0.685347123582965	0.0716979729878472	0.110177123852926	0.241017666036289	0.291144672234433	0.105707851139485	0.078153338990529	0.516485918252738	0.216688158843723	0.0965615539778635	0.153169034809711	0.175488348507173	0.104968739785665	-0.0215557680646277	0.664102381351689	0.130419340931816	-0.0933366457543598	0.37426343537528	-0.051740686472375
geneid_54980	1.46617013810285	1.84307685136291	1.18149262127914	1.98852179764653	2.42289678290744	1.05349849007279	0.570527816365567	0.255267892804599	0.251441985053614	1.35491103412468	2.64714924419314	1.53638188379932	2.15355543086874	0.994414774283105	2.02661785396426	1.26446498371835	1.23668957159767	1.80554753955756	1.97657434750908	0.472794015897957	1.53654329733978	1.30984821490931	1.25924760971801	0.505128569474772	2.42635025326352	0.836192298163744	1.41806789296746	1.93679827480321	0.791328222781452	-0.412065878224919	0.638131060359014	1.83768344139806	1.00794810893498	1.6762630440004	2.07580127447203	1.65766763312911	0.907616596360648	2.29930357756169	1.07921565675734	1.66758544964433	2.39656390991398	0.961985986308755	0.469212550619613	1.98095683016659	0.973827191079558	2.47528969103227	1.51912547365193	1.52415510896993	1.08424444875372
geneid_7405	-0.265277588799867	-0.155418959967418	0.137814006375189	0.309289276714171	-0.455363224991029	0.301645666648484	-0.23502189842289	0.447678345878102	-0.189320540617098	0.0470315001807288	-0.24890791613499	0.28676066247368	0.226139710838303	0.103252622944757	-0.544225939438291	-0.143655794413229	0.294156762849314	0.0873583209924745	0.177365650465395	-0.359550588983676	-0.311743971790641	0.157013502890651	0.0197734916057867	0.525955045413675	0.0811607291727784	-0.199301685128336	0.0107076361338231	-0.243663300102389	0.277090954527004	0.350477155383978	-0.0312244509054625	-0.0957661174682343	0.303320966986658	0.0943268129298832	-0.0308420579019841	-0.0832584961731107	-0.0148996831972336	0.229939314436705	-0.252402025666005	0.146181270792964	0.550994610922876	0.0508413116211577	-0.0989549436918034	-4.13078368496994e-05	-0.0569946367490157	-0.349242386265484	-0.230147600150746	-0.136920967496602	0.344477276242678
geneid_146434	1.1076722181078	0.42665405159165	0.173636787876474	0.736664088512528	0.825474958197672	1.25579635119874	0.58116952155342	0.157540453895092	0.91839624478054	1.49441703837587	1.17862395729691	0.679594636356041	1.52352118184583	0.660717253021643	0.0206082889084109	0.427711895617701	0.565599391826791	0.164335763209983	0.906495952727656	0.0682989232996395	0.362347156360784	0.67765480669594	0.743511412102156	0.455433401939521	0.305620015869467	1.33216049824794	0.311100419843562	0.85739888657376	0.876317465677519	0.439917980061866	0.936432465374476	1.05684297391368	0.62608375905121	0.631554891665208	0.168292052169228	0.286464533880731	-0.14503254357212	0.0857745661393314	-0.0261096867994611	0.169416693034051	0.0955246080245573	0.0793994832920365	0.000480415028605794	0.413432744120485	0.538292543066883	0.150242113924026	-0.0654577256830657	0.182638814721137	0.211890383549635
geneid_55964	0.61761201113345	0.24834629292	0.487853809232239	0.401303633996308	0.349786420203284	0.278848007655349	0.662130829689092	0.405843515081209	0.548809284051411	0.782746492717158	0.385801016881649	0.320815009207058	0.462962746425067	0.552726866609868	0.392996220587347	0.512587676339227	0.50005574789926	0.652966282332042	0.636808219419918	0.320043855088883	0.472613956562267	0.187260712755802	0.437042612118737	0.238044957152323	0.480593189168423	1.63387781531889	0.206661270351928	0.42222188553218	0.6243583737971	0.124119698146363	0.65412642397636	0.617472407364811	0.536401137209278	0.579512816655455	0.417021359400126	0.330943552991634	1.01441280266647	0.405863309406903	0.157366450527694	0.380119127774744	0.23472886237608	0.39210085424156	0.270298393754183	0.32444545280409	0.335692100000468	0.297512886433542	0.367176909112793	0.326290157630339	0.274572761778332
geneid_23439	0.548910693610617	0.446458043875558	0.516207038124399	0.189981607367792	0.463247285431382	0.808635701014846	0.140048213710943	0.917233950845358	0.15856940372609	0.0899315419259604	0.416514306863224	0.286615003927737	0.443380458171622	0.594510076163376	0.486487961422213	0.335905124241601	0.510063104152905	0.276987670853694	0.345430281927886	0.374154408862307	0.430917894250411	0.17969125824007	0.547450425880085	0.31803272524818	0.627236099519216	0.33985853822032	0.169940938074902	0.639423776004452	0.118499189590255	0.425298428606498	0.781228236999386	0.302788388042262	0.18408663427118	0.173140562345722	-0.0536664331773917	0.431758867060036	0.151016314316219	0.414827190701324	0.206792928285291	0.188047081437872	0.0385849444326096	0.364378612903871	-0.0348084001730048	0.34687511803666	0.29178270097771	0.342630780856461	0.368516655015743	0.132360240746017	0.104428103246752
geneid_11341	0.531707920118924	0.273625457295569	0.654054572629193	0.236792858982572	0.11340597004278	0.428613743255231	0.166629508263967	2.36598022479181	-0.145428533878972	0.534709768953061	0.368078386754553	1.22993537141577	0.385072376512978	1.30025630886787	0.236224825343454	0.0854091041911122	0.363812290244887	0.316651199946386	1.26691907060212	2.15730931903403	0.142744433620414	1.26578212731877	0.655168310773232	1.01900205306485	0.164669777220153	0.0659176657813607	0.0942058244576998	2.04115394788376	0.222617259299975	0.145327688499376	1.17774997131105	0.257522054739364	0.593614251152373	0.240877381733643	-0.101233146514037	0.836711843652931	0.0291761047587475	0.724580474212462	0.218909129417708	0.148940873711911	0.778536678076538	0.0903366275252515	0.801747998665054	1.4484637028061	0.488429394878451	3.03709961403642	0.167441381484732	0.17515117072381	0.0760619114014748
geneid_93973	-1.38245229983024	-2.68785501427642	-3.49803407646577	-3.53409800938253	-3.25415750445363	-3.47867101271379	-1.992655595854	-3.91353248773188	-3.91907750081225	-2.95516909926086	-3.8719346864302	-3.44511195513816	-4.34300685500023	-4.28288861875825	-2.48789204294206	-1.56149781461368	-2.78354049655994	-4.1635569136995	-3.29582307939194	-1.50129339101693	-4.0053550583098	-2.5601259730823	-3.79051572670444	-2.39101582292044	-3.14505044999343	-3.2743265373568	-1.61668561001382	-2.9967940009296	-2.98341416389805	-4.1528025043815	-3.48954736660661	-3.91102132733136	-3.10118812788551	-1.9774914409289	-2.14979423373457	-2.50598033062058	-2.31066322581342	-4.13058554659586	-1.96077964221417	-4.24293696767996	-1.86677010349209	-0.85645247586662	-2.29619947164858	-2.89710490454464	-2.8935891297466	-4.11164076385897	-0.793324966796478	-3.4832404050506	-3.56863307098837
geneid_221395	0.344460235759056	0.788184513307906	0.0986216366833771	0.828556608975185	0.792980716053025	0.688929766868262	1.1843655932074	0.167182870790989	0.545556381551578	1.02779267019241	0.988576960363356	0.753128767974507	0.384539464737432	0.815111626266564	0.370930941085523	0.599035354378206	0.800409388984703	0.606788111938496	0.714540126724093	1.4341176409186	0.782978435805809	1.03986554577534	0.809499571470191	0.621086902142306	0.954927934195603	0.578010883589111	0.867887895918319	0.766425029709863	0.984693444591305	0.40958775226031	0.699248219704886	1.07309763918094	0.87605443229866	0.82462571279015	1.15217674146725	0.473387327872143	0.9227876318602	0.4999829301672	0.541840071728634	0.341497647195544	0.554706169244342	0.511592364161278	0.964350853066243	0.97763082908439	0.999176050879248	0.444043369073822	0.560844953786334	0.570737885490712	0.251306120489654
geneid_157680	1.41521502806207	1.05845373903523	1.97971025056853	1.16792474617558	0.68062371776068	0.056184989191842	1.63329766528273	0.370058230939012	2.47393405050618	0.156364069815627	0.594014570111993	1.63133701398012	1.04409053098404	-0.174956319084883	0.623164941971245	1.30400226180775	1.84457745124174	-0.724193293829575	1.5527968892569	0.660717264058502	1.44214797321695	0.113730853784651	1.61885815745073	1.03062836690718	1.18385386912644	1.27758884715952	-0.628514663345933	-1.2571727767616	0.877269772407756	1.82165907604904	0.542124905529281	1.0433135575933	1.54021774104592	0.232623393959275	1.50425707031774	1.70078525609862	0.162505018615973	0.952159939122798	1.12430630615718	1.56566023779877	1.31740452741646	-0.110122963596396	1.70072426297131	0.684826145081836	1.18011531632127	0.972313986087114	0.328707980193171	1.52078652023703	1.2444771798513
geneid_7511	-4.0026411794156	-3.60675847808716	-3.3560488848517	-4.08799276267087	-3.41247967017524	-3.75601386870646	-3.17039460592112	-4.72597190236305	-3.31652798366081	-2.74562875001394	-3.64398620494174	-3.9462863962481	-4.13627894381018	-3.87658081764383	-2.96197894422299	-2.14932843858511	-2.96213373205723	-3.60658313584809	-4.49113459827127	-3.373371948412	-3.24158887358021	-3.15205807103067	-3.67940225264278	-3.066250390622	-3.79858807389262	-4.5351579906467	-2.92565710652941	-4.46610589703946	-3.18312834845956	-4.81241129503676	-4.39022529581177	-3.96424773177931	-2.84834102935598	-2.93409944524144	-4.03106940165179	-4.31587389015388	-2.87525163067421	-3.91307813490263	-3.0664303318213	-4.55503410241412	-3.00731535659407	-3.67673425144779	-2.92420945205491	-2.68888458861975	-3.65260979612657	-4.15594047382291	-4.06609460065317	-3.09142489498699	-3.71684425739936
geneid_92906	-3.92697699430249	-5.34493600720215	-3.21486938488345	-4.70810807329435	-5.58304231659118	-4.95741474548285	-3.38211145158671	-4.00756505503479	-5.28204039486429	-4.0730873568808	-4.82745743500556	-4.70037495480495	-5.58716557475832	-4.8914052415183	-3.35308961005801	-5.38539493310599	-3.85470467090327	-5.31360362624163	-5.08901435968891	-3.21362573683857	-4.0645677388632	-3.75700918524419	-4.78457743275449	-4.51600409170782	-4.91342200540188	-4.26072679944589	-2.78737245866692	-5.97985907442493	-3.63913812775165	-6.22805476450753	-4.62281791185195	-4.20300778699998	-3.6836432631784	-3.80479534169972	-4.78219294957399	-5.17679016650277	-4.06270541559887	-5.03488567821157	-4.22158688426333	-5.51020208728257	-4.18746304613454	-2.46270214968939	-2.36404290020911	-4.33485543596445	-3.8489488784875	-5.63095172227346	-5.53286049989231	-3.70539274497568	-4.98425791405665
geneid_10163	-3.35614779541038	-2.94787224560901	-2.39993356789646	-2.43343803305979	-3.29749774461242	-2.05136973998778	-1.91289895942842	-2.67502443299809	-2.62439813740556	-1.0943283022478	-2.05346429868622	-2.84032802609946	-3.17965586941271	-1.45403467024146	-3.29730172821555	-2.89708853122494	-1.96107158521581	-2.43170014117197	-2.73573405644971	-1.78847142043923	-2.53711492271296	-2.62490364982062	-2.38915040466745	-3.03131230512454	-2.29919277071552	-2.50170821421346	-2.43657529147105	-2.72921842620387	-1.60410839142155	-2.74734325186552	-1.81434398479418	-2.26170432082201	-2.61692663125184	-2.09966985780834	-2.54765543668762	-3.12751897009033	-2.4831495589357	-2.60847872780654	-3.50320112295412	-3.0102035042119	-2.32455040701418	-2.64144772652759	-1.16960923042222	-3.30103954907566	-0.444504879870132	-3.07132534610351	-2.81011398052631	-2.56706052731506	-2.95844716620775
geneid_65124	-0.165091997128349	-0.763789473229167	-0.358028624492299	-0.369939739246265	-0.720188301796011	-0.368841008106888	0.208374390481716	0.221028168791857	-0.624511714359585	-0.0478251487811336	0.361960695655558	-0.267641118070689	0.5399640172664	-0.0754817213754114	0.518652424600582	-0.779146186959005	0.251232254642215	-0.198608443628962	-0.661682843326866	-0.487720756477353	0.0125023624068986	-0.504979686213252	0.0557205743127193	-0.231858878190299	-0.182457269129533	0.557677360800096	0.236757080884121	-0.491709912736139	-0.00398334352230396	-0.325884313545126	-0.766621125873677	-0.884219810314466	0.567450928764038	-0.188542724723893	-0.25156584769655	-0.572456737250281	-0.00975429954537205	0.174133804493618	-0.243962107881275	-0.613350299322161	-0.286346672070639	-0.645675804423512	-0.21925036493764	0.726867159086128	-0.14446776920409	-0.795342710488668	-0.478147288520201	-0.873163608590433	-0.336939147535949
geneid_3054	-1.38456076507106	-0.672841252478347	-0.222373410899194	-0.207044676847888	-1.4331514869544	-0.0861498022752507	-0.100031414459768	-0.237696814462453	-0.848903169997157	-0.832248327976408	-0.368389381896086	-0.704824656966874	-0.904451589006334	-0.353078696769041	-0.792396555996795	-1.18388175350239	-0.229883838597874	-0.378424545824255	-1.1199322475054	-0.922614813065037	-0.428785565571499	-0.809046987558197	-0.562120852308826	-0.38987340746266	-0.656555111490181	-1.04947433957638	-1.17830369603918	-1.57749419588947	-0.618175531128105	-1.20159956613436	-0.554201828141893	-1.59764821667214	-1.18475362389372	-0.194762477820799	-1.03176268641759	-0.432248436729418	-0.154608294260797	-0.932833138411088	-0.924622597768142	-1.19023409739092	-0.906812030749999	-0.39482074100534	-0.828482593924524	-0.980874399006584	-0.0286685433386347	-0.783570778896327	-1.07226784863205	-0.899682085250396	-0.974672121192268
geneid_51561	-0.438939668308514	-0.631213382978673	0.323008864990368	2.36449484737319	0.64901136084344	1.31737287920282	-0.14614194315769	0.0758783816890502	-0.510785920266036	-0.549085439431143	-0.805399836461838	-1.05003026145895	-0.347076194501412	0.0277990799390421	-0.130226362661159	1.67912755263614	-0.172283099353888	-0.61003567680951	-0.667302010748571	0.566937398785775	-0.232147587847269	-0.480596839224399	-0.488865674550092	-0.696061259815774	-0.463921070016377	0.958651128607234	0.295507923057755	0.51177602340335	0.113817808645248	-0.502845573737467	1.40250573391964	-0.77500616132757	-0.256252225733229	-0.35233564100422	-0.501915683527947	-0.489500165362913	0.47309933422337	0.144357014689266	-0.172553483713291	0.403413312431553	0.906063698875771	0.0190051067671633	0.404793585826126	-0.761783072919968	1.10465057187125	1.84566164285919	-0.863811496886464	-0.740106203062221	-0.310048194730992
geneid_5868	-2.14631500068255	-3.29385245075471	-1.97815691818446	-2.50797542320129	-2.82672181532967	-3.72588810515487	-1.01090513552078	-2.23847077708223	-2.61996072037918	-2.28823290951437	-2.19150584834136	-3.11097078008012	-1.57650192791043	-1.20955026130393	-0.897767786948643	0.702456362434919	-1.28714881274692	-0.802956567900988	-1.83246711152191	-0.462229993281931	-3.70515012110619	-1.02554513275108	-1.69686177031966	-1.77742241886329	-2.68135442491495	-1.44025846760965	-1.66593189035012	-2.23287884791919	-0.956125713038546	-1.1977256577938	-1.2494638868713	-1.68240172016008	-0.945457853160613	-0.983068331748545	-1.85798365290983	-2.41514554871726	-0.63525880203904	-2.20399666956119	-1.19725780447672	-0.887333996922597	-1.54408849350654	-4.01362663895986	-1.5751419269659	-0.772313474621935	-2.15085203881457	-2.05478740204416	-2.58333712434117	-3.84105174526899	-1.80005937786332
geneid_246213	0.413449855409709	0.724405600460143	0.553357129505253	0.889260346416048	0.571020031441824	0.740314643115528	1.49117017689278	0.544884399259095	0.767122721371773	0.804800619071579	0.892854627589574	0.603644466491615	0.528739388056505	1.62375511231118	0.575378612219808	0.756108394879148	0.854796512169056	0.804667064307494	0.905730436575698	0.875435847423375	0.533830491913477	1.05282701021502	0.650688103793471	0.919811483890779	0.4674806396236	0.421076473664044	0.929487312949152	0.408384069557118	0.981799246574085	0.65376867248205	1.20264790735511	1.05168106366145	0.90366253621665	1.08238140791226	0.541185500076208	0.364566210381988	0.736115348347989	0.774597305044995	0.00232633910177733	0.473721990652654	0.922754580500064	1.02389006481556	0.517658648379707	0.749221246064142	0.418443039516461	0.90089005441055	0.36133856520203	0.529387220189216	0.26875457971088
geneid_283777	1.10794079884205	1.13856843609416	0.565268731750652	1.18793979993314	1.12793844883171	0.830968949456328	1.22487722068003	1.08431449310057	1.29305344621677	1.42935116574185	1.02372301111894	1.08462549114955	0.84111376410203	0.90842977456895	1.20692175549093	0.93733838598735	1.31206451128962	1.00632477640537	1.15861839625351	1.43871865434341	0.993132824441615	1.26962098874314	0.988803753396682	1.17238278282143	1.16283853675732	1.26768412747126	1.1050388326233	1.07802607071924	1.16969402646023	0.897349678561985	0.845036220764368	0.9005288307366	1.211438187274	0.996490618629484	1.72161207571664	1.00090082250303	1.53868954103723	1.28479136381326	1.1766524224012	1.50273627678266	1.33727927421024	1.25211928373388	1.64793206160711	1.15187490752905	1.2593662945211	1.18883413500796	1.12600136132982	1.56970903128027	1.16789161842793
geneid_5871	-0.503169072780195	-0.658461868966232	-0.826288864452384	-0.631185246611107	-1.21755425178776	-0.181901918346655	-0.504720269211985	-0.638753793569792	-0.56652218465073	-0.316469270042089	-0.697041768611716	-0.626854319612403	-0.975896668985975	0.27738865061457	-0.752133237037771	-0.89695141037621	-0.407099385631917	-0.550694686350626	-0.404957420872477	-0.837691168406814	-0.809234190263332	-0.458024764725498	-0.642922250011145	-0.938910576762181	-0.269380146430846	-0.746867361445014	-0.407809007908069	-0.358079752924422	-0.516637454487591	-0.725371534818695	0.152767046616942	-0.467495595669155	-0.867855861864735	-0.468029249373626	-0.664327332558152	-0.52355387976435	-0.673388501800653	-0.335837830048288	-1.03642998415708	-1.06847391004859	-0.292870804332537	-0.625512259002341	-0.661574046999971	-0.636187894483902	0.0461221572074877	-0.684048862319668	-1.02082379088963	-0.418465560451294	-1.16745162078461
geneid_130916	-0.550593432054854	-0.000141436034075504	0.289874366076799	0.517271562682491	-0.408994300348255	0.230686487188014	0.897823323017416	-0.488527883362898	-0.358947531467368	0.732689268431267	0.148874581154161	0.290312727465817	0.820776598872402	-0.858144819200284	-1.07319664617657	0.828687632677839	-0.989235821997463	-0.460311119972056	1.4164700314329	0.0048814324433591	-1.03709144235049	-0.630341539994579	-0.505813291605931	-1.50578518229625	0.384641146463025	1.04031815019561	-0.36230929268228	1.82762389313999	-0.839605095011142	-1.51676687039851	0.363696037029237	1.61138641396657	-1.12133919774114	-0.634264049879374	0.592353662593087	1.21577947939319	0.365977537485636	1.25403503959323	0.458808026144293	1.63081459027871	1.45488688877577	1.62281600448095	1.02170573245401	-0.287568020363276	0.777792195343786	0.0328366181455532	1.35547012009244	0.814198393273951	0.419286547929178
geneid_5724	1.48332352201314	1.44996631668948	1.17400454745584	1.71537444515551	1.6453322765484	1.27052267510739	1.70514043951795	1.479209819493	1.89459383433374	2.08140769690074	1.31084191687986	1.28258055660809	1.08581892890426	0.948159475826944	1.62279493968948	1.26615927662096	2.18110368461617	1.25186482653083	1.69610218429737	1.62745541468537	1.50631302850358	1.88000273322731	1.31029776611124	1.02211208536935	1.24216053938847	2.3279739661245	1.20522015093478	1.54949152107084	1.31647383669511	1.15719703521511	1.12454122350391	0.618345051726498	1.43032974922316	1.43928710514332	1.92242635073626	1.81368758622348	1.98987694632395	1.49663705671474	1.59385673919975	1.50303138157479	1.28196766447238	2.09792564087166	1.81235895325149	1.75636195042216	2.08886201336591	2.20213371584137	2.35059921110737	1.87525332993999	1.86938764171762
geneid_2132	0.684006307699525	0.58025881983008	-0.535712937259777	-1.42923425605686	0.0092967134667962	-1.26463695784797	-0.359094192071548	-2.30032851824767	-1.99077035469838	-0.565801662100592	0.0574093509894892	0.166702531258905	-0.515512682078833	-1.38485899249384	0.660787330633859	-0.812188525385278	-1.38620969183049	-1.33413734269194	-0.956426922151396	-1.0155619876977	-0.424529248958447	-0.829873191373768	-0.660992161758413	0.494615287765509	-0.184391487164077	0.43074419224218	0.0541890598046292	-1.26012244596364	-0.667175599107226	-0.519208377674897	-2.08479778857979	-0.87032278090944	-0.230281509343192	-0.137693629150388	0.307567914963173	0.284604417868139	-0.0726186953914887	0.901326987966374	-0.58865242815464	0.377851567533825	-0.335500757780256	0.681138802935076	-0.560331561380483	-0.631940476010453	-1.38627593355156	0.282788978211476	0.520483847123209	-0.0737752055844838	-0.640633938085058
geneid_84542	-0.866385608388194	-1.00844620600279	-0.206669271162604	-0.566880568311702	-1.20121665156959	-0.974192583014658	-1.09842006518322	-0.961913312941508	-1.13473481678997	-0.547269557106431	-0.864463657153686	-0.915391191436958	-0.851532810694156	0.0106035219250047	-0.289798914427009	-0.920760073544144	-0.57607879115365	0.346922566754862	-1.26587812122808	-1.16190723031209	-0.894522028288865	-1.00095979611708	-0.962613972653101	-0.595067737718467	-0.021729266338288	0.0214200238938174	-0.689630882568544	-1.49237920410488	-0.946572721375923	-1.27196022065422	0.343307443488494	-1.35573441730403	-0.681352914156135	-0.85482192333252	-0.89067414898353	-1.7538770421282	-0.530045454752953	-0.639684224177195	-0.201034725518056	-1.0338552087709	0.553227883309748	-0.682592151559365	-1.09914530594875	-1.16169483478061	-1.25973754387026	-0.667894165828178	-1.30325471102379	-1.14076059636921	0.258029459807038
geneid_51361	-2.58205650151526	-2.77485901166663	-1.45778570385875	-2.16082217978981	-2.91344578254678	-2.71748365054531	-1.54557152836835	-2.64154075437254	-1.90543113820615	-1.70141939695617	-1.80433734493326	-2.47642824010144	-2.54725856610879	-2.26189307186781	-2.03770583776034	-1.97949011987496	-1.6651245749654	-2.90160992996703	-3.16858191848025	-2.54554621066801	-2.15883304353526	-2.6037229232084	-2.33228594341802	-2.22783030291093	-2.56819571414298	-3.14497564322247	-2.2755368720279	-3.79965884331566	-1.68535447291765	-1.8140081160768	-2.50588281547361	-2.84502393164077	-2.25529041530472	-1.87296056340866	-2.27386438436992	-2.25563432316039	-1.29054856323632	-2.41100794512635	-2.57928312636104	-2.37621502572469	-0.851094996549274	-2.60856873728575	-0.93836997486289	-1.77231701903059	-2.24013136384547	-2.16911736535588	-2.10256603156967	-0.00351425981965315	-1.72425650132373
geneid_79802	1.09780705978301	0.808554178688006	0.392743961362476	0.37058388941783	0.602240117774627	0.616172833286266	0.725141229745986	1.13306300842208	0.389300355468578	1.60633003049981	1.87380777550011	0.612737479413515	0.542492588502746	0.547092273200504	0.452062137467378	0.396784323300794	0.384056973815991	0.682490896888066	0.88163610044982	3.23539316677258	0.568240114296773	0.787516254247464	0.902549906587975	1.12688872499187	0.945378966444848	1.56452790502663	1.37819508797229	1.1565228933667	0.665126388438586	0.142129243247265	0.297538336808099	0.487509070098064	0.978785035720634	1.17809786628753	1.88800302397566	0.79319546440246	0.739300298602656	0.571743958185238	0.682830992508142	0.284420208184978	0.379778060179764	0.641198743611234	0.642288903787652	0.868718205893746	0.017441549274292	0.314287304347482	1.51119706946071	0.504448686861859	0.0711453706023058
geneid_81328	0.613143901319395	1.56563493074853	0.190099266158	0.739511044423016	0.776522048406286	0.743554571407342	1.18406019398854	0.762898851346172	0.278176204462483	0.913791899177629	0.820732166758084	0.934986897489012	0.221976924995367	0.786808304617603	0.774680025545127	0.725192891444415	0.536970224182136	0.716577198637327	0.641363524875953	1.86178912107743	0.67501256609253	0.893324793945197	0.96302329295988	1.27284777701256	0.854860572554398	0.747567643031125	1.08009859703024	0.557650394231508	1.16987764815727	0.399713366514564	0.742287327164437	1.52563027848771	1.21211561458993	0.892952500864101	3.59136597045446	0.666431245338822	0.7898954927132	0.345173102998694	0.541408212716116	0.320076083757236	0.324444773602353	0.932921141734064	0.812794410279779	0.581393016883915	-0.00828325995261903	0.42355639041407	0.386447689888522	0.505091887389412	-0.0151779770369209
geneid_51605	0.330354776897182	-1.39946126767811	0.616802989747739	-2.1992621157338	0.863870012458122	-0.042939931701903	-1.30126192653357	-0.655783126378581	-0.661612964501514	0.0219304684408116	-0.177343077051597	-0.13612128751631	-0.244579273295868	0.622264544600746	0.98058322627512	2.37777929310448	-0.147513391247177	0.871604726525637	-0.414816579368396	0.337987499645972	-2.10105567596979	-0.205167059936053	-0.303539869613336	-0.209654218802427	0.043794294644118	0.290093358976038	0.403244923337611	-0.610263150079108	0.77410368963977	1.16806443626698	-0.543556475385833	-1.31370867216748	0.78890441296907	-0.67067804950711	-0.0294336572986238	-0.608585935313867	-0.766015451331165	-0.0111779778816319	0.0316638414151116	-0.901514233118022	-0.639501732226521	-0.201254104644503	-0.573333698061076	0.368136521021828	-1.22333146358515	0.311625791946984	-1.06790842545573	-2.00045678129046	-0.705891833166522
geneid_1073	-1.65112055027603	-4.53876395427926	-1.98132401649176	-4.53791701384989	-3.86788164911634	-2.13057074498342	-3.23767836457645	-1.76971776211514	-4.0197165900629	-3.74781869399417	-1.05254163070052	-1.02232351678753	-2.46647440053216	-6.09234156023575	-1.74475288489219	-1.71935117801179	-0.766321433446284	-3.11999321556993	-1.6204333919309	-0.86621548900654	-5.05349631483537	-2.8322138734838	-2.33539780959226	-2.4673464743969	-5.23218944440843	-0.469542972945895	-2.64734703443433	-4.08488398810239	-1.13536907625909	-1.27553466530183	0.243764271476133	-6.12582448191961	-1.87786154433413	-3.32374405964114	-3.56061972080507	-0.791109233891877	-1.96863743550313	-2.09217206428153	0.0350874293995707	-2.15948167628532	0.997309842454818	-0.882107360175769	0.0049449223587096	-1.86276211652657	-2.31731161697391	-0.965177567051268	-1.00713882053243	-0.611844300034833	-0.180058953286939
geneid_5460	-5.76965471495036	-4.41587152466477	-5.02461038264584	-3.73119991688174	-3.35417599331019	-3.81018396865586	-3.17938353818669	-4.72394109589881	-4.13052585380108	-2.79343005227386	-3.28069535478273	-4.01956129188697	-4.70647207468586	-3.99342485404936	-4.76107026421808	-4.01197698166687	-3.37726896643663	-4.4890210580774	-4.33471036452543	-2.90624579441094	-4.22966220471282	-3.59985700812684	-4.20237429558167	-3.4524616078989	-4.00853050735843	-4.67252908526194	-3.36890723891651	-4.64561048233262	-2.99003978816756	-4.86308006131597	-3.84572366668648	-4.35096980230312	-4.16184865194939	-3.0848068779049	-3.520266108649	-4.91612805791025	-2.17695663899071	-3.65261889300545	-3.4641342750555	-4.01674737154312	-2.054359468077	-3.5674371364628	-0.867929948125121	-3.52452424884089	-3.15449247990713	-3.29552911963409	-2.50836679228643	-1.87087036428025	-3.23696554073984
geneid_196707	0.0502587942236253	0.68137626494843	0.0735589408664128	0.440238900668313	0.53744734152498	0.707416455073148	0.239240695602488	0.148106148394881	0.354967839648909	0.90687455661256	1.11860724158967	-0.025089480782974	0.0348801194356342	0.284342389198624	0.0350449045973917	0.151498903885512	-0.00197716455242952	0.133069855697377	0.298761241224888	0.619910105034878	0.419283920804492	0.20054086793607	0.100518098752675	0.867502050357134	0.262747212758902	0.152501520490215	0.663978748400162	0.121869120763969	0.309277434902685	0.0143543473418785	-0.193104723936616	0.388162122570819	0.0812868872405972	0.383973130500523	0.957434095647538	0.204384666442985	0.62444025549917	0.0970643435588021	0.068930569136485	0.041523832169925	1.30265174026804	0.467612770759964	0.183333528142132	0.160991295943694	-0.0197938012660988	0.367667337598132	0.420402999369035	0.526866697207176	0.0874454918716438
geneid_126375	-0.423276671901306	-0.780549825340584	-0.406839172747157	-0.48117288472845	-0.180506409661786	-0.0883162618896837	-0.536068871496545	-0.826094051824852	-0.434894864984937	0.00913949887286512	0.0836234602648382	-0.430530675531767	-0.949462654548375	-0.279068983964899	-0.681639359171102	-0.52027998973839	-0.565830640896422	-0.395297759518892	-0.736696899438671	-0.849627912578959	0.189279213339149	-0.520046171842761	-0.541433844527548	-0.634845929865158	-0.1648544041662	-0.252748620380121	-0.503113579471963	-0.074241951440387	-0.479707406547383	-0.717579563805265	-0.45580130969518	-0.331881356179339	-0.797434227142112	-0.679760087440217	-0.533410138699905	-0.69876993625906	-0.528097664961862	-0.406087928562903	-1.0247266251316	-0.79455989840078	0.712089228012387	-0.56583101051171	-0.645791363893574	-0.591421290259814	-0.413623549698511	-0.750247386474304	-0.747146411541127	-0.442275653553881	-0.655889942518007
geneid_2872	0.0207789352704415	0.0773662018557222	1.07858904302411	0.582867729360826	-0.171960736747558	2.11753157706921	-0.139655270816142	0.459775880904182	-1.63518376959505	0.32005268172794	-0.208560626613781	0.871772861008676	1.14698460362973	-0.23896652322921	-0.0238161460671397	0.718494840539169	0.944987644014485	0.109501174203036	-0.788760297013202	-0.674289203350269	-0.300900690704867	0.0208634577665587	0.108609713241203	-0.546303638196624	0.934269652043584	0.801924471993818	0.530307647568474	-1.10732953619432	0.16655738739017	0.99450210446341	-0.548887237228092	-1.56899793686564	-1.07690300684572	0.623634316315825	-0.0618595524624366	0.694455482026837	-1.64502475050676	-0.547326710374957	-0.123965235721042	-0.478160830303764	-0.512574747519	0.88664567495091	-0.660576726056412	-1.20566974916339	-1.10727491909266	-0.390724727498989	-1.75940937451449	0.0651287398589733	-1.60544772937416
geneid_11221	0.250139082970846	-0.484917924086812	-0.0569550505582261	0.193776031069636	0.490658815876063	-0.151418568897058	-0.615328642121416	-0.0078881782415465	0.00558195097011005	-0.168414855692958	0.946776293977309	0.0715627647004752	0.777077785354258	0.195708847497801	-0.0574331288697564	-0.680350614548117	0.230943399089877	0.604017989969034	-0.324678897374747	-0.528305631085167	-0.0701297905743001	-0.133052894963635	-0.110478487818606	0.324967273867408	0.099031814167214	-0.287102984315599	-0.406610024615744	-0.266334535221133	-0.348186503325572	1.94884163218872	-0.339354161791245	-0.73269017232634	0.870658680977704	-0.120708899595204	-0.172155848241103	0.050145993934744	-0.60679348668601	-0.497886496713538	-0.95172290858935	-0.584347107758068	-0.123325036195048	-0.954599137710284	-0.92313556839975	0.312268600959152	-0.904406422048393	-0.941738115551667	0.537768982301639	-0.81664054558971	-0.591666499207015
geneid_23710	-3.30104178905115	-1.89646979927147	-1.30217272122617	-2.10535192838344	-1.25934887221604	-2.48242324653803	-1.66577046084998	-1.66178846876879	-0.975308226820928	-1.79069248505144	-1.06562038199715	-1.6227099161368	-2.02069322169202	-2.38871273697437	-2.01892839211761	-1.8877305780074	-1.42314339007996	-1.10469963858854	-1.89594385624394	-1.34199123931014	-1.06965118217422	-1.91475582896191	-1.64060628311302	-2.42589254891195	-1.53547635884443	-1.9397517187521	-1.92150268545538	-2.20756386923412	-1.82594874974667	-1.29863452935089	-1.82496266235776	-2.6293006681083	-0.608449998423676	-1.51460643156064	-1.74311640296069	-1.97475004604589	-1.49346097810451	-1.53631728179562	-1.27630040578196	-1.77168684007553	-1.10269047680708	-2.65113540874745	-1.74651483484347	-0.944229155352315	-1.01144856376213	-2.25683581289245	-1.9863372608469	-1.11465395937442	-1.22859462938404
geneid_81034	0.465084316291581	-1.0168311401955	1.33734771106714	0.147625820529165	1.06455522609527	0.925395180449619	1.00034687468815	0.686200308878968	1.03590513876905	0.997669655475066	0.405192302151126	1.1203430544505	0.879767011965832	1.03710224812542	1.02908629380466	-0.00470226254634407	0.370900548773381	0.644513683431876	1.69252024729081	0.632221251744338	1.87742151014802	-0.264973930805518	1.37730274863151	0.812258281874504	0.97680404439424	0.532487760869349	0.0228016568055488	0.581986751296839	1.02542027132127	1.06804195200215	-0.238516957153253	0.427753465655081	2.12704895440578	-0.383340109003806	0.955464074717038	1.47388081028982	0.0666324429998285	0.52753534736233	1.59959870668888	0.85942361343852	1.92420360091045	1.55725892048412	0.6721600415953	-0.244472681430047	0.706218013027884	0.025739589801289	0.091943558665167	0.594631356195941	1.0089635065043
geneid_57106	0.44388381431008	0.440524157270418	0.38951618567914	0.155708346055036	0.469790999246886	0.599150466308465	0.349112227807393	0.614189495411199	0.774418496415013	0.81780003091383	0.4669585784939	0.800549777065382	0.220638925177079	0.320885573360102	0.548524665036627	0.401605937124253	0.670859122431605	0.618501737526139	0.680549009869946	0.346624697806206	0.571217721970966	0.445062366033041	0.572364980949952	0.385297629051513	0.890663168806446	0.777132570559788	0.305843466441037	0.788934434696078	0.556282148241593	0.466416831833563	0.382501950402372	0.212819174095699	0.467331137187816	0.254247290915291	0.672141399113798	0.399550868531458	0.571781628172663	0.796916098589397	0.310704731290335	0.600995166019668	0.52673813683569	0.493505860190794	0.473729796350873	0.329327520095548	0.901893833256495	0.360633403915401	0.705837029428434	0.906700167490174	0.847056050444037
geneid_27129	-0.0497137665039273	-0.0459981518589939	0.244109344551679	-0.145095605056557	-0.114311229438479	0.121734963403241	-0.197750738889978	0.0531629584665439	-0.0954825175421808	0.238084600037941	-0.0907316687703481	0.0806424235667288	-0.109022876239827	0.0456274960150238	-0.231062034082344	-0.208460891115193	-0.0167063239599226	-0.00262379824458439	0.053171816693351	-0.170116833029312	-0.159773179783974	-0.173229671030326	-0.223735898339064	0.188416276637697	0.298354855214922	-0.0667088398160515	-0.113187310150434	-0.00670606840126146	-0.130056840411139	0.0532898675426838	-0.0758517220802982	0.202906450338732	-0.246420383814613	-0.147852332817877	-0.149729432754188	-0.0371164661376661	-0.148458974100885	-0.0905228691926737	0.00362578986398238	0.0390875210490101	0.162174726470096	-0.103761488792767	-0.112501622676899	-0.110294861100672	0.543738568783434	-0.0837830001799143	0.200794696238785	0.026611764860304	0.24326884656681
geneid_84274	-0.651451065748518	-0.207707601740211	-0.125873395429917	-0.356147734111753	-0.519038298128686	-0.0197140294199338	-0.603321407747023	-0.740869112363621	-0.595486507694964	0.0509980916253394	-0.0778989125485203	-0.771937843780747	-0.55783966506206	-0.0165209241784485	-0.437219406300809	-0.665395183191546	-0.462617921707416	-0.608949812678277	-0.587755346692958	-0.31290181784885	-0.499207564354222	-0.208075076623188	-0.232484212036784	-0.614968022120258	-1.00094216838332	-0.362388065023585	-0.19094947020444	-0.662082389993063	-0.308388835673238	-0.693876144342274	-0.693167347619567	-0.463895323581434	-0.335426882748366	-0.247836559958793	-0.431842732669543	-0.54392624764678	-0.576183821973859	-0.104631611599266	-0.188011508042944	-0.707265215977397	-0.548074981337278	-0.0507635910685007	-0.38884548886576	-0.375579923356176	-1.00873313254396	-0.882422926032999	-0.531057597780751	-0.549473368919276	-0.864489701053026
geneid_223117	-0.411000594436426	-0.292876206997115	-0.16834359594199	-0.337678213770917	-0.895010766156761	-0.25556095180935	-0.395374155812386	0.688798611684644	-0.079473521518787	0.0704062379210185	1.19733808399754	-0.416745844187338	-0.304641695252632	-0.598205240242348	-0.113071263555327	0.448482609598169	-0.0151816545377336	0.102190901502029	0.660913434590794	-1.02121334127979	-0.3382742338144	-0.190922720439696	0.148847791918038	0.055707084561695	0.696136043824954	0.427916646969139	0.0208941479250494	-0.0399783306689463	-0.415695875678564	-0.840186857100755	-0.102075153700892	-0.00802628192388411	-0.167378049789594	0.293219988474158	-0.731716742643004	0.166687097375211	1.60442337750089	1.53744624508027	1.29023366400319	2.47836655187604	1.61096595847487	1.02755234514732	1.55252802422816	-0.131257178258561	0.379721835983474	0.881134168067162	1.55626216202983	1.27059588849685	1.82034821870081
geneid_4440	0.376906775334402	0.599507654029619	0.0986220572727203	0.34442124908782	0.485843112610569	0.726021316669822	0.429997778606728	0.101230460713082	0.406498949917051	0.568758402811102	0.256147005834616	0.070567473175565	-0.268908702943336	0.59511082449785	0.135155053831249	0.0488062769127864	0.212322736997177	0.388663700774899	0.278388653709368	0.603497971372105	0.48730980239141	0.345468825207036	0.348218805239728	0.50707688282254	0.596432703356668	0.857705320925899	0.694569276891943	0.839625877665069	0.594530174367163	0.201945193352794	0.16045440715233	0.472996375497551	0.394903726340537	0.356554183588556	0.449302629794171	0.542910378571896	0.610495887111502	0.578221790101792	0.192112901054198	-0.0553129989349241	0.292104756706564	0.541847607841177	0.658985710467683	-0.0124431856616292	0.373823467012641	0.0362130530833099	0.289429963184627	0.298597976209083	-0.167513351120064
geneid_4993	0.295462460150073	0.33452713956466	0.130753552556681	0.148873514284372	-0.122867180250033	0.214299983975971	0.0986519779107777	-0.213045814390004	-0.0139665308738305	0.579492282623501	0.462914566737031	-0.0117895077114017	0.290358006091587	0.327630906139293	-0.0176765296524195	-0.302658162843469	-0.195866125212399	0.145253880356009	-0.0506105229072984	-0.00500119491449407	0.220086606448999	0.0561998259108148	0.0600208074483392	0.206695786538186	0.307116254208824	0.237737627938219	0.287129760532945	0.343850464318344	-0.00183152083774832	0.0756282485158042	0.060756190424113	1.17288166470598	-0.167212876590664	0.0755581018117444	0.312556096803234	0.393844812867158	-0.245350825142355	0.09418652614069	0.0653041771248356	-0.223993152950849	0.0364256221665501	-0.0271797479804814	-0.223950312856241	-0.198373629300477	0.151734906264133	-0.0569143469976513	0.0338453946636485	0.327714794634462	-0.0855905731515422
geneid_285074	-1.66410157040829	-1.74075221315321	-4.42222406941023	-4.27950358740938	-2.72628006032043	-1.80048005744978	-1.14118936645553	-4.45061140604355	-3.21890742785878	-2.0650906334389	-2.03580027702184	-1.95925010505326	-4.41054186001503	-1.70582072764224	-1.52771594317548	-2.33326115235485	-2.80636474416999	-3.23936373820202	-4.15910836690892	-2.78132852452162	-3.85606496892636	-3.52271226617812	-2.42619534916661	-4.42031879538353	-2.28422267495788	-0.826310377826243	-1.64342621223652	-3.96633108903875	-3.26680712657496	-5.36911064468283	-3.73248386507628	-4.6166590728637	-2.57525700335355	-3.36854503488691	-3.00551119665471	-3.91477209502348	-2.86875567788013	-4.10338107602484	-2.99837529709443	-3.37484700405397	-2.25436885486143	-1.67309211710419	-1.61105228434198	-2.76901091044473	-3.18665819476247	-2.9783896852978	-3.00266512701114	-3.70237874767846	-2.49236641302217
geneid_119016	-1.36563630288136	-1.78773076464166	-0.370560130756239	-1.98806847311062	-0.42863508330667	-2.87492277738252	-0.618676469077299	-2.11527477281266	-1.66439374232895	-1.33462885642887	-1.94456290621212	-1.19468065379432	-1.41248716032071	-2.19948435350253	-0.60506663002565	0.0730831948606873	-1.32102874726736	-1.3743608078305	-2.43132914336285	-1.66523199526574	-2.40923096036573	-2.22789035108332	-1.56304777810095	-2.65640655732704	-1.92631133178657	-1.88132116222885	-2.15925928726509	-3.14938417395372	-0.298318336851728	-0.356914571296956	-1.44922915488302	-2.37138872788947	-0.461739045399965	-1.45772395003855	-1.85156253983082	-2.41755758931197	-1.76679805398698	-2.79299483330595	-1.66245927302338	-0.715562287355649	-1.35362983827142	-5.124524638442	-0.720827387264614	-1.71416682143835	-2.10691716415423	-1.09617824265531	-1.64320966000092	0.569069695417735	-0.06684083120266
geneid_139599	0.208078551060361	0.307000180340591	0.539291789969687	0.481000291493043	0.266613670946862	-0.037761741262782	0.528098445945003	-0.181575202450096	0.193521884123746	0.61150209643417	0.498737240820684	0.125160667628781	-0.0350913874444514	0.0656423820478907	0.236862622948529	0.51479596204873	0.211861070683765	0.278135350498683	0.398621450443775	0.282272369613068	0.229807648358796	0.285057524386974	0.586136000027407	0.394020124286042	0.510513387979909	0.0917197652949155	0.579373331673679	0.297516600585898	0.599482856256964	0.0946066051898744	-0.10699412949875	0.0962348740888728	0.658438573276491	0.58155023856841	0.224630049696925	0.197489426625307	0.678507174481409	0.437077767401765	0.361708352817282	0.398508583322225	0.336516067571477	-0.0372723996044424	0.575103645556204	0.309430738491295	-0.176745185034672	0.445442285879476	0.323166666739545	0.496660308320453	0.142831303719449
geneid_2346	-0.251671340781588	-0.249797086830784	1.55649022145674	0.00973341192596175	-0.0635298686210757	-0.0798134566866987	-0.145255641117661	1.34258454284864	0.00719294133123345	-0.400213784893205	-0.160559284563837	-0.0271418570012007	-0.093117061040867	-0.0584703227654256	0.153464180676813	-0.34228078943074	-0.499973544651102	-0.0959019207626124	0.518804931200501	-0.25759094140628	-0.131340473193394	-0.209695387297209	0.511345211835846	-0.0699989431087593	-0.0417328417723438	2.93929009879617	-0.187890236783716	0.066549612237877	0.813776078848736	-0.393303949500257	-0.441875354929115	-0.347130076764752	-0.00390366724902649	-0.2566606583431	0.665988273047088	-0.317586762532822	0.0934293010052672	0.635991346579241	0.384214545145484	0.463244040177492	0.295437390388372	2.04446360979345	-0.191447580664886	0.372563928983765	0.317820438719386	0.625539188888571	-0.168034952301471	0.10000311487063	0.452729836721747
geneid_134145	-0.345622007585278	-1.12790368974854	0.107809367129021	-0.988178713189994	-0.470774251832317	-3.18479121529769	-2.40342374825313	0.0667007098743658	-0.903550312793945	-0.330277123018313	-0.460391770245625	-0.991711919712225	1.09948381866075	0.198067136210567	1.59950952365097	-0.671854509809313	-0.0460198085266132	-0.217129326723159	-0.0800009515669589	-0.00558872577140101	-0.339733103428369	-0.352750667304307	-0.450778517888472	-0.885454002801696	-2.95722696603636	-0.530737343120104	-0.165833334286996	-0.533075161460415	-1.04223030127751	-1.81131231218994	-0.517384767791137	-0.358821949030403	-0.765129137207037	-2.33531926917829	0.490108986911961	0.399535294685436	-1.07631608582584	-2.07326912641431	-0.58026563620482	-0.804802919087987	-2.0059841416872	-0.846240487984564	-0.267346950086459	-0.673331923333086	-2.05710447729591	-2.21142822833979	-3.47552849900763	-0.411805316806094	-1.05877694348251
geneid_340348	0.0180477825588507	-0.207009630081599	0.249177273468454	0.0749526969165648	0.18279841461111	0.343294524727172	0.110150731364869	-0.271583422644492	-0.023407367232277	0.276470197716134	-0.052095713979884	-0.0700128174250906	-0.47728135761166	0.0714804369112453	-0.0261121174156091	-0.174282341708535	-0.16663252932847	0.0650456610706408	-0.0582229651072281	0.0970392087622526	0.210809755102836	-0.0640911332550143	0.206262570892524	0.221287882213967	0.247437686510492	0.479181146581226	0.838417948274831	0.261956407831617	0.276856000953175	-0.275924630596665	-0.257163537687634	-0.0509875718870511	-0.071580297926829	0.0626650609269205	0.167654951727169	0.293529048673189	0.174809707342088	0.0891087023776896	0.126760719794077	-0.216356344831392	-0.0392468718210027	-0.0766781375255363	0.00429161503262478	-0.130641482425295	0.205496056439283	-0.244805455086788	-0.187966555789931	-0.0505077923042836	-0.218318349569927
geneid_9340	1.49904855897329	1.21535866815762	1.13633864276957	2.4195105795907	0.765897726738587	1.2215802179718	1.8020524152084	1.19771776293467	1.39944887254444	1.81567138648359	1.17645770786863	1.20497731200791	0.861018581281332	0.826488568119057	1.40465571044426	1.24667550325773	2.22742892246939	1.02990349107675	1.21803321759458	1.4587350175058	1.43421592415801	1.77080122937526	1.26979009347465	1.04096249413719	1.37319405749964	1.47055386840113	1.1650778660198	1.20148433608964	1.6321532114418	0.805024931163382	1.01479039063295	0.714909825657328	0.875647378055025	1.58359484027017	1.60885312375338	1.36845958778976	1.87760879959	1.38437486445156	1.31170925640733	0.98152422764598	1.00780443636286	1.30090127325127	1.93283154349095	1.09574571588839	2.07496951535	0.985386655080022	1.60307268327722	1.91533462347999	2.04645124340608
geneid_58985	0.0340337213501425	-0.966176247548236	-0.51758574064251	-0.912061053837121	-1.25678356923166	-1.01368149964498	-0.793150836229372	-0.881927143168686	-0.957884606112681	-0.512904083165672	-1.00690653083552	-0.930627759993368	-1.38769954626636	-0.711608624057315	-0.579599332913727	-1.01956275853746	-0.915615168874861	-0.952076962581655	0.554206127234399	-0.977903825628743	-0.884070223999222	-0.633173135318216	-0.478413666210959	-0.964929698496884	-0.902874942190085	-1.44560167482848	-0.934082136869096	-0.989514700883452	-0.864778696243209	-1.04804503947488	-0.887596872063853	-0.0397893586760092	-0.620431011421367	-0.659315878714243	-0.879391775481985	-0.933462595537327	-0.89350264440066	-0.726861071137477	-1.1143035005447	-0.931901904586572	0.00923703350525493	-0.705017795060387	-0.85023937627745	-1.0767294617787	-1.0124243047379	-1.04188802013655	-0.776150162196179	-0.801641203674425	-1.13363056667581
geneid_1435	0.489376177717699	0.850652051281627	1.11273238920671	2.01123238137516	0.886248582054027	1.27632799517404	2.10853810089187	1.07092714106509	1.6492523790568	2.02148157708408	0.536326189418057	1.01905892704729	1.01442368531521	0.828816385588875	0.888125756891017	0.885248256635445	2.48379087147861	0.795020189120542	1.28664874363769	1.87621692406572	1.62334551220503	1.85416786670203	1.15857079721409	0.919019488939478	0.932295671177497	1.07571923813801	1.20348672107028	1.07065842299119	1.38678004188612	0.971393345070894	1.29777744503377	-0.0734907794366924	0.762005193568485	1.71422158753029	1.01425450672959	1.00656390064414	2.02675516388288	0.762879802081124	0.97122803871637	0.961151505509748	1.17777675114915	1.60663871589595	2.16918681452354	0.4221946774977	2.66392973808208	0.930203843495111	1.37141849050034	1.67076412529781	1.83594842712645
geneid_1942	-0.722841432104475	0.131698249990039	0.922888741874732	1.34810487390746	0.603809156326438	0.185436952055191	0.773302207504507	-0.191893688905232	0.565428603724276	0.899150930149558	0.510267455932985	1.51177225543049	0.41102433631188	-0.320723350695813	-0.300066136302312	0.659815671852606	-0.670594648900272	-0.265176374235747	0.325569868280385	-0.205514585422496	-0.203714133152132	0.126642064589665	0.950685960162559	1.56032771549459	0.852843442168022	1.24992717055521	-0.385555517908524	-1.01739478373832	0.163401004013435	0.285129903392345	-0.407694971157707	-1.26509908056703	0.65234980318224	1.83895488735156	0.180848183119092	-0.574525673716556	-0.806557055652983	-1.63519060694828	0.0339341914688016	-1.19686210217051	-0.77995234065091	-1.19210281802578	-0.123771725472478	-1.17308350498692	-1.34013861649856	-1.29511677223049	-0.853625052437876	-0.254695586514118	-0.512051557786309
geneid_55246	0.559301681799308	-3.88706008969512	-0.81347183140027	-4.02169146592379	-4.82277667030822	0.0828132899831664	-0.411327201729053	-0.256255062433422	-2.21777747438111	-3.06345913817564	1.21826278845405	-3.99248386372943	-1.24632254614566	-0.998929075281844	0.587504633035454	-4.47203021306178	-0.951989825058665	-0.716296335985738	-1.1279011986908	0.648110442106952	0.205727574741313	0.0842107528169021	-1.35225019600323	0.14965877058366	-0.922207142454552	0.22977654387531	-0.493186199138047	-1.25821900696448	0.482637443432807	1.03051000472163	-1.33254129098102	-2.25391992330324	-1.61925682899356	-0.341956625525264	-0.492882443499029	0.398315253802458	-1.27865100660532	-4.76399123012412	-1.43151915575343	-1.26583683897701	-2.10934603033336	-4.31839874498892	-0.367607544434549	-0.887968287444453	-3.47352709220586	-0.486317056637451	-2.0921943590653	-1.14056375416183	-1.64600232422952
geneid_313	0.968744139205345	1.16077929416442	0.633570485967043	1.25145808547071	0.937733616796202	0.95292794101977	1.12928592003443	1.54117597960998	0.726539242903442	1.17951867968319	0.993184597012514	1.2907230722485	0.906491841911676	0.745114110155703	0.786626539661535	0.891074829957848	0.74811927164429	1.15451083553372	1.06763681616802	0.883526360060744	0.630582116869251	1.05338095724858	0.972977760020238	1.311748270405	0.858948229173602	0.635866186396429	1.02317075644143	0.984599759516517	1.06383816312727	0.750565452530682	0.982475356886563	0.960227748467553	1.28684784817006	1.04921982422604	1.30517682079723	1.22694886537882	1.55555482704928	1.29916890143861	0.901629056722903	1.13380638118564	1.61510318322287	2.13442951441533	1.21177546744859	1.64649873922414	0.467392036249544	1.07373901171288	1.77063427781777	1.3768912134549	0.767111224895793
geneid_22798	0.00996545085308849	0.0567477387823187	0.355007403331263	0.18059274144684	0.140545244454221	0.21029028940831	-0.022078587778674	1.09321910788177	0.309195013847448	-0.0330854013195016	0.0775192763450204	0.235955616055435	0.247226137720914	-0.0132768976894738	0.188299462137728	0.145907195655795	0.147876656500164	0.159374315509602	0.272410872359576	0.047299425969273	0.193424628255831	0.115206739289943	0.193641445071984	0.236218529782853	0.134345780148286	0.155998992433556	0.0778452292424568	0.219372031817088	0.0418251474096128	0.216594077136179	0.0679340969100832	0.0951007939323641	0.121462379747982	-0.00294336946674976	0.22115214539127	0.14829010438084	-0.066718252880129	0.118202465457029	0.264427193736348	0.290069236611056	0.209719823603587	-0.00324012119645637	0.008460554089586	0.280434025833754	0.0840860008802388	0.16320415808099	0.137538113665487	0.150429708746901	0.179654276727024
geneid_55017	-1.46145028716804	-1.603961912018	-2.86474902162746	-3.0775002346537	-2.29629574563534	-2.23865806136173	-2.59495072945629	-3.34467778595535	-2.42270352910092	-1.9078345734801	-1.65317638626044	-2.00615940787423	-1.92720335914839	-1.64333197300885	-1.42223761570148	-2.08342820348561	-2.56579758439204	-2.25828793821587	-2.65399382341384	-1.07257722002991	-2.32076219105236	-1.90534905779905	-1.94945833664052	-1.56809510800542	-2.69747724048176	-0.366560894040354	-1.30293138784137	-2.304932563687	-2.62320372140899	-5.03399080631532	-2.3195345610798	-2.03618092263597	-1.99402662760068	-2.49641994058524	-2.6371459793028	-1.21898827657787	-1.34368123130471	-2.580463139509	-1.08752515249215	-2.54017732294847	-1.99220180586122	-1.4175597742704	-2.13784963525532	-1.89082681436522	-3.01029617510483	-2.0573402260091	-2.28546478120762	-2.64427852011889	-2.60370241202176
geneid_55194	0.592984627170365	-0.182839924444205	-0.421068863866595	0.564396859564906	0.348366871576118	-0.408467841161411	0.440624133683638	-0.267746952650024	1.39956558304009	0.774200776813263	0.615103652998139	0.0979351504100833	-0.313821035363658	-0.351822104251872	-0.140033012838787	-0.473701209650029	-0.898976899805984	-0.299286641459794	-0.237814917021476	0.823611335535875	-0.246447082884139	0.328157911951733	1.33822388505657	0.756023539976095	0.127325604288807	0.287854700896965	0.806152070499845	1.20135270383925	-0.130900570597022	-0.00288262594309447	0.172547890793109	1.02898315344932	-0.035293192650827	-0.15806755531546	-0.244895363022044	0.807535843957639	0.958562102998862	-0.555698507164705	-0.696543526716478	-0.290120580082429	-0.406788532725043	0.83110630296418	-0.118937662172398	-0.265527648527451	-0.454409546481843	0.264506581224663	0.191886928358295	0.165480883169217	-0.560411439496701
geneid_64978	-0.448152753616402	0.304833165450322	0.447303389080833	1.05899770769552	0.569286360030002	1.52451956478552	0.724452283748597	-0.130456792053147	1.49405110585467	-0.0193125919392064	0.569596614639625	0.262853392988513	-0.494246768884278	0.543972933194994	0.179055426152709	0.0899131693870099	-0.2894751349331	0.000691081026892872	0.945601991860622	0.624984130940229	1.12517508514461	0.147245903888413	0.181962700979049	-0.27429245976007	-0.197890826529376	-0.709432038168081	1.01654106879827	0.504477051501344	0.775838301062983	-1.22464381033225	0.321973657217128	0.525953667730153	0.366950421309304	0.530040174338383	0.0124305988851133	-0.115701139703186	0.353491112346128	-0.675358473244637	-0.15400460437664	0.00302817251091221	-0.50408994854149	0.91738955223994	0.368417754836527	-1.33173473262982	1.03054991031921	-0.365690019569404	0.936096416105966	0.242907887728005	-0.166768001914072
geneid_10256	0.452019444478263	0.43206335310019	0.835053339634772	0.227216203047751	0.540453708826687	0.774263325883138	0.96423038025138	0.720690102956941	0.419860872608437	0.93605294102093	0.53584943490985	0.457419953718747	-0.0999909107379625	0.355028466439998	0.27423586284796	0.428409872931047	0.207746962147725	0.368152894814591	0.307010607400873	0.682625239785704	0.667939077611175	0.482647634436909	0.528173976097137	0.459165521501474	0.610463608726205	0.387457896460026	0.572971291259112	0.543528393795098	0.66763474015327	0.346537282238752	0.362732424341086	0.737846120565498	0.655368513424736	0.426343645550515	1.12643285537073	0.408649576226804	0.493300351594575	0.392791527197893	0.300006117611308	0.144456735635665	0.301806052415387	0.577353925173399	0.825538743679652	0.508174666071808	0.309892683329172	0.285390210541589	0.622086091025316	0.890127319000902	-0.0468936117531508
geneid_9595	-0.782576391598176	-0.585080596962995	0.0350862540450746	-0.454647940619847	-0.129840268824332	-0.966573011530253	-0.435372132803858	-0.197900103740006	-0.180254712949419	-0.216989847441257	-0.508758020612093	-0.0187423397356887	-0.318482735331686	-0.569576808546492	-0.695013245316808	-0.524087882041157	-0.184749190908779	-0.113898712192641	-0.424553032920752	0.119821460367237	-0.597831486314101	-0.398891501536897	-0.388803566151083	-0.235633850932788	-0.49443914150634	0.113765201610764	-0.407022460693646	-0.509390592389995	-0.263415176101399	-0.543162550076114	-0.535203136792325	-0.229652505635508	-0.395539065879968	-0.345114639425311	0.208642413369874	-0.663605240221949	0.053357682893318	0.0626786432862378	-0.294981651155643	-0.508160811487522	1.02699828917844	1.0301390085512	-0.066865388898912	0.467291762621976	-0.441054351677019	0.281928303295196	-0.709225490179548	-0.810406487738229	-0.146250759382678
geneid_84894	1.86693089175081	1.0855191476457	-0.539134739017703	-1.02843249668642	1.01205502145162	-2.4176111195157	-0.115890106865957	-0.971208744235652	-0.0128061606285381	0.110156662599897	-0.485420312162196	-1.23904954824063	0.530558506320481	-1.40900260016874	-0.889085907774952	-0.884734466073473	1.31885880720161	-1.84754042820883	1.08984380918601	0.731264101134464	-1.31765730580526	-0.0128367860491948	1.84678490561426	0.0893947186162404	-1.79425379677809	-2.15194006269548	-0.197178744993115	0.218109681701172	-1.25747709729556	-1.09949727864813	0.722741990351712	-1.40039469745235	1.15836916276818	-1.20002276743635	-0.301569966550222	-0.534981591063441	-0.0230646408343569	-1.07217329714545	-1.61121537943269	-1.20868999852618	0.210643732890171	-1.22270911991623	0.366050927038537	-1.02871070408252	-1.38322450020638	-0.821116361356648	-0.639941044853579	-0.389308922984793	-0.216323218799386
geneid_9508	-0.762218061274201	-0.0851273903901437	-0.865403066675324	-0.35490730436261	-0.99630675073231	-0.758617386900321	-0.371893445660766	0.0539798912957874	-0.418779492887999	-0.604231930469336	-1.01538443493668	-0.551008481897674	-0.470110347370712	-0.537953364225848	-1.62613166763288	-0.28065230059769	0.179747229867645	-0.675724131980423	-0.254708112178673	-1.19765827613501	-1.17520907980027	-0.630616352804279	-1.06881077309525	-0.0684067191992171	-0.7353451321825	-1.7179211912277	-0.928716538709257	-1.49750268784597	-0.365464545550723	-0.366711709938777	0.33486965981655	0.36093996423942	-0.459075613193468	-0.228417917591755	-0.669982799820979	-1.17734273979224	-0.42127894151742	-0.77524400907457	-1.11545425269764	-0.448774444124385	-0.263972740167381	-0.40681903222236	-0.433375018683605	0.435682337723676	-0.487172236812152	0.0646890400182187	-0.0705070264444438	-0.180391953079937	-0.295619737042295
geneid_6752	0.993436331685252	0.391890620429407	1.37168660897379	0.190497512094016	0.105471545020441	0.842972593578566	3.55767671326297	0.322911268901002	0.0150659301600886	-0.0354236717237486	0.146536170851618	0.141550640147534	0.0343227467007588	0.083804829362791	3.69170587730742	0.555753675575333	0.0841913350973381	0.275310775115792	0.108980570340778	0.0644857061716486	0.0778796615719356	1.06935512095076	0.351590939741298	0.460319292644036	0.666039344157576	0.436423680682088	3.17685931534958	0.155282824425927	0.104468364713645	0.397850532051021	1.9452150704171	-0.079223928616897	0.210635624442095	1.86585481716783	-0.133873400564443	0.110693289874323	0.753755472063261	0.579774056714882	1.33517667979458	0.176832871001206	0.887095583859309	0.797316050588565	0.787189066095376	0.207657985903386	-0.0468838464006657	0.0435471332066196	0.310130596775079	0.141580043682433	0.0483621790831359
geneid_362	0.510031201238302	1.24574309234125	1.93918440425834	1.01454328148753	0.95778160564982	0.949898324613146	0.998806689370268	1.61539916992873	0.911300318202023	1.09181783805015	2.14578440400391	0.95529749642438	1.48942335979063	1.11339794788074	1.7367759367482	1.01781549802346	0.820940964912027	3.3894052198647	1.1596192280923	1.53460934723778	0.920181142614007	1.28216955298894	0.972590742135218	3.74754485339775	0.955370968777695	1.2313186252791	1.10354927265404	0.740898612376533	1.01862936252081	1.00860225782371	1.13187563145754	1.29350252957493	1.13307888186678	1.35315751434894	1.22684031556054	1.032666484602	0.969647403267104	0.786610243593166	0.816056594131669	0.761846294699103	0.959153812159504	0.932193910049126	0.770915086501012	1.06087766425522	0.216019708070653	1.12511869352272	0.975284188248255	0.688526165896979	0.763932029513618
geneid_1776	0.459683236729845	0.962883235319053	0.283468446630204	0.703350836846505	0.690437836969488	-0.0612566879037795	0.0952784635885242	0.458456440973262	0.318718111314328	0.907784348560905	0.778623130712904	0.449118924201731	0.463212684647462	0.591493466544732	0.00473445695739125	0.332701793259539	0.222703453228182	0.565619459295507	0.531229980147355	0.368570442397684	0.548693558000174	0.65521769100609	0.682570016139914	0.600867649598719	0.343776265161033	0.292318199744597	0.44813875051492	1.45366748742739	0.369400655612092	0.234727179624074	0.504879194700711	1.21795564137871	0.539353877745799	0.518197230497613	0.687229366226984	1.89540207340656	0.947233576474478	0.213410021216848	0.418577563791136	0.224684280662964	1.74607479188658	2.36038959904135	0.600806868235741	0.441868158630311	1.10140923548101	1.84699920872514	1.70010267031519	0.596812499243623	0.452647824075933
geneid_6207	-3.72357662605872	-1.27396342322816	-3.00267244672759	-2.61403872974994	-1.68566492626653	-0.099929014281759	-1.73567329469429	-2.413770716934	-3.68155152375528	-0.949022066637334	-0.771043513192298	-1.71808002933029	-2.44698427410313	-1.83059843238178	-1.86313293944151	-2.3584163301469	-3.81867933749763	-2.87374973224352	-1.89027273577785	-1.69687142567117	-1.85440457364842	-1.69343056810337	-0.659395773018642	-1.00890168522056	-1.75543632872282	-0.0373751070393821	-1.40230625222189	-3.15041417918555	-1.62106560299394	-1.4273595792973	-2.25782919825101	-1.20450616685866	-2.21744934161	-1.44734695429694	-1.33857924084345	-0.865138205154137	-1.96142387584785	-1.99041956505082	-2.10194603944826	-2.31796044801474	-1.39774799691127	-0.753072542926491	-1.75751030696006	-1.30210782785106	-4.48792750438891	-0.899503705135022	-2.01546749345383	-1.777734242979	-3.83275584699171
geneid_137492	-2.67911821475073	-2.12805941084984	-3.85000639821033	-1.6839283663403	-2.70049020930803	-0.680168256336016	-1.62404048927773	-2.15555058971934	-1.88352515725315	-1.92178070362826	-2.4068181111362	-1.43070395855287	-1.67300751613136	-1.44599109320652	-2.26595104421049	-2.63145495642767	-1.0524022528255	-1.74944336353097	-1.87316757694892	-0.61210744188091	-1.18365135697531	-1.47535865807046	-1.82780792493455	-0.44303258235876	-2.58145140243874	-1.44023403949254	-1.37055946325575	-2.12945750939385	-1.0090355957496	-0.46487363203009	-2.73218190479511	-1.99087910013206	-3.13045629495093	-1.9210160066471	-1.82532076277947	-3.05042978581199	-1.54558742784974	-2.23868745138305	-1.81341932676493	-2.40724187930712	-1.37902420357523	-2.97571760206588	-1.66101656533958	-1.48588115582934	-1.95780177805662	-3.28852616601065	-1.32256016608808	-2.80628358452203	-1.99340399691935
geneid_317702	0.834683282347014	0.874853900692642	0.851271735474924	1.10331054468176	0.9115814825591	1.42757795707303	1.30515816741536	0.78765498414616	0.706600840892119	1.16077230360308	1.12588411351134	0.971365798214612	0.79975758999868	0.854077364441052	0.876965165700397	0.954061798011464	0.752362556536748	0.870180352471894	0.917543397679147	1.060434977818	0.733428602993775	1.27263132061999	0.984070582477312	1.35493205096619	1.03529150486901	0.95370158431324	1.08997744050907	0.404282369064047	1.12599096143962	0.691972336419709	0.867881892344708	0.813346201110262	0.955000344845513	1.02073773074432	0.689998876944537	0.846821371254077	1.02072228391749	0.885799647154776	0.926049968276458	0.80486500154727	1.25130217838977	1.14191635098411	1.0636982367152	0.941888560422606	0.229143260856477	0.779380489022041	0.809499226416094	0.839427249339543	0.598850877324003
geneid_55542	0.395984092232518	0.0496987542405205	0.0502914128124907	-0.0543504802688842	0.151550337172777	0.357591553206371	0.0219488946558069	-0.0730066094568596	0.138574867942996	0.392896431219022	0.181976622680869	0.0319018365967067	0.0180662806002437	0.235930347948656	-0.111764398672761	-0.00596603050760521	-0.0301391507119725	0.135195747960575	0.148374962651101	0.0277284382003047	0.0034911524041861	-0.305301693611787	0.230865280684074	-0.0128152413327376	0.220357315829907	-0.639281923436063	-0.249415899395731	-0.24762096951704	-0.0772520577016627	-0.116412436351261	0.1484029346947	0.159758892139327	-0.0523914962684386	-0.273178947520322	0.323467999210846	0.0563234655830596	-0.373695833036667	0.101344604666416	0.0368673216117428	0.00421410940035515	0.039157739182403	0.236668662408264	-0.288914585569848	0.0154460263640645	-0.032698840434204	0.0993867551365631	0.179631297484918	0.222160651283057	0.0693791421018139
geneid_285386	8.5731128706689	5.10507622457674	2.84192352927805	6.81470535945609	3.90044547770309	3.86127912091979	2.97327075939357	6.54523577512978	1.98622680312739	4.28720949643683	3.98881636342888	3.49400192894243	6.84980554651542	2.7766940891226	5.16777929748096	2.4860968708215	1.77096035310283	0.963176264480647	5.59002493850727	5.82340894836253	0.871798309748194	4.94209105736327	1.65119126426677	2.73112373754966	4.22997152036384	0.866943506854961	5.5599593638115	6.3357659942168	3.43146282131673	6.31902499445149	1.05240696967856	4.55634267400538	1.36283690626901	5.2433542054436	4.3440558645589	6.810559275835	4.38324506464651	4.03655083327042	3.76319003720343	6.02460494957245	3.57909385162315	3.31393760883364	0.313949846067872	7.14161299194873	0.426976321852622	3.86526117425447	3.91548168803452	0.369306294907642	5.47161348594122
geneid_8761	-5.33163829446325	-4.26288593121609	-4.60502097312366	-2.5289368506058	-4.26858806150403	-4.09121419412673	-2.50471129787665	-2.4269436233252	-2.76371101095724	-1.23137840739249	-3.69823193597471	-3.25123054829242	-3.0518838196909	-3.75216772501263	-4.93006348789924	-2.64917293166302	-0.264426075372782	-4.165941372659	-2.94493989253733	-3.50064610920753	-4.44765269173972	-2.25902063597841	-3.93869479737343	-3.72352301341352	-4.07139969495314	-3.95424413428098	-3.74173820506929	-5.28837683177942	-1.89860507716458	-2.41467391681225	-1.58256270888109	-3.82942389680508	-3.46128859284493	-1.77232133011109	-3.78554696240904	-5.19332550340499	-2.44393810797986	-4.55520208307495	-5.20172055155279	-3.62342640609361	-3.44687189210948	-3.26868844661636	-1.60161053499384	-3.89082991023869	-0.94596101306504	-3.9904963587851	-3.97146270761779	-2.62045511703883	-1.88406841945991
geneid_164284	-1.65461538944737	-1.31997109054231	-1.51563474762579	-1.2544885750579	-1.88969652841336	-1.40624115986049	-1.22425573158759	-0.0432153444718135	-0.900658322395498	-0.335792114487016	-1.92055871151533	-1.48561082239122	-1.14720465209528	-1.40318108805492	-2.001730440881	-0.996387061599414	0.478627926951451	-0.95481949624613	-1.17762566133239	-1.29308468904274	-0.599753291169196	-0.821546077101547	-1.64195533116497	-0.715493966672937	-1.62428617673924	-0.34759623476654	-1.98932207237544	-2.14182748202728	-1.05279762789529	-1.09862925384704	-0.12395791560043	-1.00638993044769	-1.74692929184702	-0.801190189276203	-1.53632961851704	-0.656059514158922	-0.652980010159168	-0.94517026259943	-0.971200570608232	-0.0586799852388443	-1.11922192894814	1.23556611141815	0.189941734974037	-0.446186722034687	0.266509084011859	-1.19925147677952	0.798454445505827	-0.703733858973932	0.0570585270950589
geneid_54453	-0.27083670272179	-0.909116309539632	0.527844449176227	-0.99645423281526	-0.872531018294136	-0.970005189768737	-0.451050176569509	-0.450001745370498	-0.833918194895875	-0.823772659289034	-1.07682861707887	0.303718790546499	1.23540642554402	0.139583650432406	1.13628657848273	1.62517194050482	-0.779610482397309	0.695683726530596	-0.814542797579562	0.778224913045803	-2.33482750072722	-0.919500122361287	-0.340666103452425	1.0257934295798	-0.504225045327919	0.219968932638235	-2.12161929089144	-1.31366869339483	-0.917344550307928	1.52543565684615	-2.06763780927706	-2.08557212728294	0.451558268606248	0.572015834419072	-0.0526666574719665	0.236024538192254	0.880242489579942	1.72117491526584	1.39235404382564	2.18802621409506	0.989652320444906	0.848881054605422	-0.113468763821546	2.48723017036596	-0.708090681804372	0.24023653933241	1.48511526887548	0.434062301657597	2.23226416623955
geneid_23518	0.96301834464291	0.144942294977384	-0.273500825114848	-2.27328653667005	-0.847472663981128	-1.31025305122058	-0.0341968370721236	-1.16860924517353	-2.79384430278405	0.219784424179279	-0.781957079444198	-0.921614635308957	-1.00987341317141	-0.0527606535858331	-0.425654985557729	0.24467377622599	-1.16233360750451	1.19380474207433	0.133013440844994	-0.686280748700941	-0.0343959263883955	-0.261486640216101	-0.803950845797886	-0.353656082489504	-0.0272525493535259	-1.09899763968581	-0.226610829312525	-1.51661290582483	-1.22670969706082	-0.846088090041098	-1.80709235016256	-1.01839086417094	-0.289109754805509	-1.68332813700875	-0.904687177051954	-1.01298261938076	-0.375044895605866	-1.24583682072869	0.173923749340793	-2.32498310886163	0.167610449158404	-0.282765947631284	-0.336462589922194	0.370726460454586	-2.22682499226271	-0.303362316928647	-0.508836622173283	-3.12427361388917	-1.11218433843394
geneid_1910	-3.18291797841316	-2.25226468077027	-3.22940908611093	-2.42387637356235	-2.16606087451049	-2.8609394699665	-1.96907055121516	-0.39436590851157	-1.77462784335348	-1.914850668321	-1.97413658452539	-3.06588956260677	-2.41535658016632	-1.88506754861174	-3.09427520476096	-1.99788287254606	-1.32187531241326	-2.9804062652533	-1.61728283159163	-1.19384986633964	-2.38286211604855	-1.98630556418191	-3.24916475871808	-0.37063521133229	-2.84649692887409	-3.39799840455399	-2.10189468738084	-1.35381448271021	-1.66718767876024	-1.96504702364967	-1.37235962585092	-0.643661868755353	-2.85727059524424	-2.40982437279594	-2.01691230176948	-1.75595973518572	-2.6826978580623	-2.65833494451951	-0.822800376412813	-1.50805707145986	-1.52924497431476	0.3630784226302	0.183259889912998	-0.657282619055102	-1.34138660940988	-0.596820301341018	-1.69831178531614	-0.752854310134262	-1.66529362486007
geneid_124565	0.400688597456644	2.25251621373192	0.381633338587189	0.928814112349228	0.67558820941099	1.01489921194043	0.97589016950356	0.192546172330246	1.96261795036707	0.791361291943193	1.67490509447584	0.06542461241125	-0.211879527014315	0.0585584686266622	1.162606965779	0.909978902666979	-0.333635937757768	1.29139008407723	0.728281880157785	1.31052624066346	1.20050763772729	0.850772151985778	1.12649963524063	0.31352794089318	2.08133841199177	0.80429602543593	0.836614372075556	-0.918891955920999	2.15955816177756	0.0574048347852941	1.161969459976	0.160870749678244	0.681065471944219	1.39616926512504	0.933983249594736	1.89591410500049	1.68366960347157	2.10571824582801	0.20935405529493	1.66827771515176	1.10230568803365	2.08495270242162	1.04762695125686	1.12195303341299	1.02742126681266	2.02102509401766	2.07358049951491	2.10964418770883	0.878666344075878
geneid_90580	1.4149101695535	-1.36667747976869	-0.124391261385956	-0.0989175717338803	0.204281477104527	-0.648374873366624	-0.795649401301153	-0.851292823005741	-0.250805203175746	-1.54707058107373	-0.846362857701201	-1.07592031219312	-0.376559636802078	-0.735322623747572	-0.155965587847426	-0.275138750691567	-1.28690505683372	0.980672108025852	-0.610156060905316	-1.29052154798829	0.317298761259702	-0.187349571027261	-0.501561570021088	0.359545640876914	0.660265327871319	1.36507433812074	0.577248710650465	0.57755950040319	-0.855007445571952	-0.101675686490343	-0.432862318780005	-0.515535000109037	-0.34722027878939	-0.141165013417954	-0.196262723289255	0.727304075971451	-0.921856558074645	-0.75159828034015	-0.301870990155148	-0.460375737814762	-1.85638632236639	-0.106081045994979	-2.29164471291711	-0.899444458094105	-1.36756462891256	-0.632225031702628	-1.20842367225342	-1.14869676241449	-1.11304704228245
geneid_26289	-1.14576225147317	3.79900228108544	-1.23660511124221	-1.18272512330603	-0.477365335311134	-0.867376885100015	1.76613059684951	2.94876461734734	-0.738901444212556	1.47371920942107	2.29966564730352	-0.149293701881454	5.0795148884762	1.36540427331655	-0.310534431504667	-0.183820702538151	-0.896472023370937	-0.455787276640838	-1.02959548591837	0.350780397135121	-1.57872457377224	-0.96584177755753	-1.345777120604	-0.0993794026246573	-0.943457562156863	-1.62495265827319	-1.47405859339775	-1.50433470197648	-1.30920319833473	0.701629984108935	-1.06249974172282	-1.1456288477921	-1.61339693287495	-0.94570309972818	3.79288897023332	1.01318880944888	0.70696711217438	1.46370924744626	0.106417574761646	-0.67315298225485	-0.719392061967635	1.13954792216306	0.930447676381499	1.51866793525766	-0.301064774336746	-1.35570906267485	0.517214270881756	0.0503941123096048	2.9661745564189
geneid_55790	-4.47192991649158	-2.98655890695889	-4.03865701256364	-3.97698585959016	-3.15745369411257	-3.49918746103097	-2.43333610790724	-3.60886914299328	-3.7723716234898	-2.5874396413037	-3.23085813981343	-3.68367505048379	-4.66105353742918	-3.97765571930015	-3.87704661836753	-4.11478733041582	-2.94906997681651	0.100576510390703	-4.52996971557432	-3.39170938978724	-3.88267781965311	-3.43416043523311	-3.52889613458367	-3.62752918375444	-3.89479641789926	-3.20498667967235	-3.4872557917044	-5.12045548958868	-3.08462373533635	-5.02549816585099	-3.84937391614016	-4.00207504539769	-3.2100675723459	-3.37729516288168	-3.96488469023671	-2.88977110075645	-2.716458746459	-2.8893431897194	-4.07964248890959	-3.33833347602981	-0.846494276610865	-3.41376957354955	-2.83096012371388	-1.67983878678158	-3.77006131015346	-2.11811578640468	-3.97381078029474	-1.80362472412583	-2.35345354141087
geneid_23443	1.32355615277327	1.01479809050867	-0.951761524097423	0.176022794755742	-2.6990245180258	-2.31492823258319	-0.746942800463798	0.104028977240874	-0.0194002161538662	-2.34187291523942	-1.30415631092424	-2.56016524940915	0.311422462750727	0.0344898344941488	-0.158384793531041	0.672232183283542	-1.00322569670897	-0.816439215109253	-2.74586823204807	-1.47930555555956	0.647945908674548	-1.21367689794306	0.686300377110455	-2.27089588094025	-2.61767410566696	1.30174735310399	-1.70946913668982	0.92023667299434	-0.623267625931793	-0.188676695968111	-1.54987611729752	-2.46095673887527	-0.406410993123726	-2.10712784718455	-1.58085885011223	1.87131399305201	-1.37333879685341	0.897925656509022	0.178951997511942	1.45519227822107	0.275218190906075	0.628706925129638	-0.233361880078258	-1.35365131853341	-1.5318775335346	-2.59212770288224	-0.876915075769889	-2.39576338284054	0.143088142769483
geneid_64763	-0.0693377430318191	-0.23363825891581	-0.219545023934249	-0.0483441111818298	0.170105306971208	0.082549538466206	0.209844674407374	-0.310934680863924	-0.0869483067612258	-0.0704807970382987	-0.115350111232119	-0.109110211525406	-0.442259095743489	-0.0230627347454255	0.0942380556668148	0.0224618546866082	-0.243513009621705	-0.00811164900070678	-0.277184790501188	0.111383677213601	0.170052451166596	0.160510900844223	0.268827023327516	0.149826382362528	0.522211090174252	0.174280144028444	0.327888515900475	0.113817102106262	0.548156417666047	-0.152558645205074	-0.222659006806479	0.299242787142769	0.253271876494935	0.140758704422364	0.236067649624525	0.136428417192334	0.30527338185579	-0.0743284020066287	-0.0221030993740868	-0.340021841390896	-0.182260498598553	0.00382409021067115	0.202807569130212	-0.184802648262958	0.0255469754083364	-0.391240062760771	-0.206075752527196	-0.00654505704107962	-0.32399281369712
geneid_80271	1.78091834623292	1.47178852132759	2.70994822810976	1.83512876838605	1.26967885310957	0.807569764267037	1.09594485392683	1.97550889100742	1.30804572975499	0.097479500445793	2.22798843717161	1.06684156532198	1.111767581065	1.45058134642945	1.61704683691768	1.57393135652373	0.816670923643768	1.34392979810013	1.62024368869475	2.05646151458333	2.14024235001914	1.34954553895235	1.82130755107111	1.70410255741893	1.78488526590102	2.52966319289658	1.28175802582466	1.42801615602091	1.41405966889801	1.67836092306255	1.5601787592883	1.95678902379897	1.82204248041555	1.90933754755855	0.880829388931886	1.57804138770849	1.02453650901416	0.477616429512591	1.57005951316585	1.58552414767054	0.716145278512224	1.93495627404746	1.52087431675906	1.95892881688959	0.78583431244435	1.34727267015608	1.90253980628568	1.61128220414371	0.453933169659813
geneid_136259	0.887654099578399	0.699453524732797	1.010977048939	1.25987395967701	1.14267155690149	1.08356486566947	1.18023132027883	1.45450853629103	1.25074805805926	0.848658547157414	0.544105426581911	0.844426972522054	0.563433172769551	0.680643330216329	0.988675289644235	0.744421613387235	1.78602702082168	0.551870536971902	0.857213257785522	1.63423456056196	0.982917769550488	1.19711887730197	0.754455544835804	0.791275815683576	0.931280237920075	1.00262375745417	0.96204469287098	0.431594209876555	1.10834414243694	0.941455361380416	0.594730006508181	0.296935298306945	1.11984654231416	1.33786953998164	0.790472519368497	1.01757098613458	1.17763741300656	0.928200531972443	0.901309395562196	0.859375431404872	0.709434992063416	0.98296261478634	1.35301721969301	0.792792775853828	1.42679731065595	0.497859528888384	0.983499698969384	1.39306250863842	1.3394237578945
geneid_55853	1.05764664002181	0.43270794940298	1.26594547033371	0.658418866576817	0.423607954781235	0.395814903184256	0.333595500823657	0.84356686391516	0.915060420715272	-0.969136288603346	0.242373183854354	0.61005626159214	0.253747519316213	0.157315283951716	0.306649797763097	0.241231681075932	0.32076723784158	0.855192633628574	0.224427433006732	0.824166204641157	0.73004115746158	0.464045713565121	0.303930178827948	0.340786952738036	0.215944504538776	0.474470661862885	-0.0574131597815387	0.0744462386570192	0.717164296687497	0.270075604664351	0.445960635806654	0.15889988530746	0.0841398468271743	0.16539710767118	0.371133463516609	0.656076836892935	0.470909272996721	0.458899571675978	1.27294845699455	0.31138147296542	0.571890593248742	0.802152170200314	0.221070397328719	0.662538831137569	-0.137488333613538	0.38406920223498	0.275921794958498	0.386206520236348	0.223411899778142
geneid_10318	0.057169103645456	-0.0178624376212447	-0.664356113504257	0.430442266170677	0.272270066021478	0.000286527642299579	-0.0806844739778014	-0.171809884071157	0.0797918561517057	0.0121798192110987	0.0346371178400443	-0.283171021745599	0.153543342698501	-0.0923646603421914	0.0907635815403909	-0.288248409288832	-0.481483136938574	0.639481990244857	-0.32660129038207	0.852841208563825	0.110142252211339	1.04511269676722	0.594523303653642	0.0547520392155217	-0.0990113956329107	0.610232170410656	1.0663635719197	1.29992469079304	0.17595064228181	-0.529257212000465	-0.473966447527317	0.20874639520919	0.572541116173204	0.474540158585819	0.826479432350536	0.666634077126823	0.60879974041655	0.199151805765439	0.318774040320999	0.154929804035266	-0.0680849562222404	0.569994218836394	0.111165552388129	0.795525093264575	-0.200393103462162	0.29128610126661	0.593194149197652	0.0350004656986145	-0.390050692972061
geneid_23523	3.75846705570285	3.50231940210754	3.01381239364632	0.583284191416322	1.58253670065167	2.00791059922786	2.36514126263219	1.7567023159465	2.18298747964032	1.8694424887713	2.33165541286342	2.77323696721708	1.84221008536447	1.90903803950709	4.2307627467016	2.00888546598068	1.43825865301019	0.564253244864682	1.0709778134327	2.29701920332074	3.82579770439055	2.73700401461285	2.82809049929051	2.90703808763625	2.09499932314535	2.97205698835262	3.07386844282675	1.01887227574822	2.96692513755871	2.47267304893192	0.0916318622829904	1.61754881607255	3.5194081756023	2.78077958331628	1.88088498244433	2.94512983583826	2.71584098128189	3.92526553091236	0.690445278903178	2.66257358419423	1.00238488552145	2.91749829961217	3.00306409752732	2.52244482726197	1.8425995679024	3.13004611386213	3.65330630494301	3.03032862009512	1.52561203735046
geneid_112495	-0.66557970249164	-1.28311256520107	0.793563903549616	-1.00706974125408	-0.598166743239075	-0.120412075152336	-0.319446625850525	-0.824037304422483	-0.316434724012918	-0.193830142173454	-0.18622630014801	0.610148449057532	0.285793490209791	-0.2056767693585	-0.934158740676798	-0.264683899065565	-0.836635591936704	0.340135425043979	-1.37669197937754	-0.0605202764812995	0.0923415114449843	-0.491798764176069	0.0895538381949628	1.65442422428802	-1.90122418004509	-0.258394740855341	-2.18576930880308	1.00645352950036	-1.40723393836703	-0.911306119999193	0.856229879592199	-1.33952749925254	-0.853370786289356	-1.43812665013613	-0.427619102781113	0.333965279857044	-1.36828624911658	-1.3343494080045	1.09875239376677	-0.825029671344868	0.0784159611805353	-1.36759623130105	-0.978960507387467	-0.743222267685345	-1.68414788428997	-1.1186392298207	-1.41495837037129	-0.396001052914725	-1.02755221428519
geneid_26735	0.310638999718303	0.245265332538497	0.553678303565861	0.364955805617464	0.944711179472004	0.589401883014079	0.543415460921975	0.255900538443935	0.438665482711221	0.926191443303826	0.773811068738325	0.432078535113953	0.238967307193242	0.155944418212788	0.491325338532958	0.302248493613503	0.18204215829132	0.381887129280707	0.235099096407204	0.294252274567824	0.60024358886275	0.449213902948244	0.509113864534262	1.04387344645996	0.634223837462198	0.557994909978682	0.571864336245793	0.459377943091426	0.451896053604858	0.299880336143713	0.0299685721254727	0.00740076242831585	0.547937854621179	0.373014512626215	0.866368545874303	0.661773109185876	0.242078632669122	0.405827584760447	1.00631966446132	0.169224474281406	0.821913011115501	0.563343596140217	0.475502442671082	0.376034161249827	0.0502712784045809	0.567032436054989	0.234889853992846	0.236390367793625	0.12028204222959
geneid_84159	-2.52126573341488	-3.51120058097446	-2.81537086950334	-2.72566197190727	-2.16620212146752	-3.26174619757139	-0.81001339793118	-2.92135800720921	-2.84647713715471	-2.69630349183538	-0.326076196275757	-0.177163217363141	-0.00629776289447441	-0.92039839941551	-3.29102552582425	-2.08949292731356	-2.43597726702672	-3.00747987438704	-3.49680205334561	-3.1590291126036	-0.427688547285269	-2.20646797594131	-0.0860041093159349	-0.561787913966568	-3.21599304250183	-2.59612847851522	-3.5336678618706	-1.59426854539078	-1.88584233076576	-0.24991754229677	-0.753829706904808	-2.13517497948539	-1.22578563300884	-2.33057809405235	-2.06283760541874	-0.12760468979744	-3.10813608575187	-0.892146710078153	-0.636182684183742	-0.191724289654974	-0.449153363923648	-2.88764174941705	-1.26104000778872	-1.1892249901143	-2.61876608941219	-3.54225077815174	-1.40190520747265	-0.706805102037415	-0.637718586919892
geneid_84061	-1.47526570559881	1.35036823634539	0.82014620144318	-1.37459400501914	0.857124251522668	2.50504985533524	-2.49904436157119	-0.519572025705651	0.466944300866149	-2.94306927533143	-3.62599934745146	0.215058796633589	0.965133727345863	-0.998986231552152	0.0893387551109198	1.32621066126001	0.495067030990749	-3.97568566516257	0.273324467263952	0.974871131150122	0.627566781041162	0.0859935726681215	0.488945978644889	1.23147944783032	-3.06360072629899	-1.49454900664925	-0.759067281961448	-3.11500785116603	0.075819434684623	1.15700848217007	-2.62698567014404	-2.0465069131992	1.75673656095689	1.05360573179742	-2.12342140787321	-3.77783588919175	-1.65260010128661	-2.74448650775441	1.72955307408904	1.41876709046782	1.47308999332115	-0.888070388227317	0.630201855726675	-1.52781020509989	-1.04186640603885	-3.87001292785543	0.875206576876195	-3.20838408345347	-0.684020308999502
geneid_29116	-6.12288993295597	-4.17266341030601	-3.39129716037154	-4.60628998955707	-0.89184657285247	-4.33694671587537	-1.34051716056947	-4.97655921583752	-0.952127554539505	-3.83985778298206	-0.245572659654648	-1.6852403211872	-5.91575098063829	-0.926490734063682	-0.626631728482513	0.246156474872799	-2.32209165371313	-5.51727955274396	-3.38129258719784	-1.76156431177761	-0.875728373270053	-2.58979184015072	-3.89794622428833	-2.63651415033783	-5.14887816551872	-0.857112260652151	-1.59545513968385	-1.96941475670985	0.119712328638177	-4.92032480706311	-3.91142906413782	-5.12866714414679	-1.5223201313008	-2.92384819934668	-3.81155223112763	-2.00032644903853	-1.42552787068573	-1.42477148363446	-1.02681092897751	-1.06069097312222	-0.488607947673788	-4.8271601494748	-3.99810277216615	-2.64728596276573	-2.29157827351746	-4.97895909054588	-0.487782046569569	-4.64800868465578	-2.33716598452163
geneid_6423	-0.243049860231051	3.468249885986	-0.422671107342389	3.44742076073893	1.93227162797529	2.97041187292708	1.61318949485232	2.03841466275624	-1.41443392435679	-0.952243680151001	-0.104496792328627	2.91164371574683	3.1817456161321	1.12232934345572	4.8830144890822	3.5539276471358	-2.8127371010687	1.92968427721437	1.56757839064225	1.03805701892439	-0.418305424838032	2.77450856941123	2.76311110840464	2.50924906309181	1.05529714591814	1.74333289439099	-1.18858156789876	-2.10049233580062	1.22180284996068	1.38518368968597	-0.272747423471511	0.0589100914164504	0.414870757999621	2.21905895104789	3.63659934484284	5.03487627126847	4.36418961266301	5.6236246111921	3.72229575890891	5.76722415982725	4.36070224589909	4.87393470409365	4.0046359656921	6.37568820822808	2.09408467503001	6.27292245170069	4.96736444985781	4.77415253355223	5.85796126172636
geneid_9252	-1.00064626120352	-0.842694812674043	-0.719948819304219	-0.351606303949263	-1.25383020027543	-1.28860565451908	-0.84925822032586	-0.501837685383909	-0.822774822888118	0.739843391847035	-1.41258107567711	-0.689568466919234	-1.09209802794766	-0.412080712675024	-0.659460037146596	-1.46812627597013	0.982760544470166	-1.3154085696881	-0.292316767451643	0.166426065980074	-1.68537125101956	-0.15032213862761	-1.51427589679992	-0.820601613000342	-1.04080463047722	0.676467953343154	-0.74913668237404	-1.44620049634592	-0.971776781446557	-1.18010558737923	-0.606866318675959	-0.363195549364302	-0.575812700297997	-0.700165421135752	-0.420130285911284	0.0740662132468994	-0.111356266496392	-1.3373160539698	-0.21253577823448	0.153911103116507	-1.00578680562832	1.5712023200464	-0.890626246961704	-1.45131092613531	0.602178637302898	1.36560449864834	-1.22379949573918	-0.734939808848538	-0.678408828686548
geneid_51375	-0.846754362860273	-1.48838471555635	-0.859038915999388	-2.05684298177292	-1.157443646555	-1.58285266299627	-2.16252509362472	-2.08040508845918	-1.72547617366597	-0.709724906575307	-2.20418164651187	-1.37495902945761	-0.9437108671702	-3.06208728041102	-1.51944110592869	-2.10643123273674	-1.77495428037153	-0.269555274021674	-1.19525481469195	-0.167340490729988	-0.566796230299979	-1.0419442675758	-0.990523153009145	-0.967721068693406	-0.950453011461267	-1.17745658144136	-1.92336130008942	-1.68249577410964	-1.77141061947213	-1.56511266455935	-1.49300473451522	-0.916793120446643	-1.72803077218107	-1.52813854125008	-1.48695940012595	-2.0638701388299	-0.983889966217492	-0.221042069316245	-0.226977749857179	-0.81921491136498	-0.573773896577092	-0.471742331916252	-1.74299229663512	-0.570103479189387	-1.80433732747768	-1.16714972984169	-1.62827638070811	-2.99891791059091	-0.760041796215662
geneid_415116	0.866244198044129	1.70619001600678	0.88020305505981	0.54937298523889	1.19079260881976	0.365959638137579	0.573195380863414	1.30576709617472	0.610548152428013	1.39431861110889	1.61294229772529	0.513661918345545	0.617834153637566	1.28092047066186	0.531682165579372	1.88219202735019	0.889450540628252	0.92683463409054	0.752748987564802	0.901030086389526	1.67781648589041	0.637140634635136	1.53016445825972	1.0083185120234	0.93963575624714	1.38950566597825	2.36363148618431	0.552979689412693	1.70851494987711	1.23299470322508	2.24364489294289	0.0717246766011821	1.52117368458778	0.8885072159634	0.639102092240112	1.13531941492701	1.36660179355994	0.084694843630664	0.613544825376282	0.0232501103050427	1.1440186270113	0.612145478940234	0.536273611218447	1.60426252961834	0.288776523341255	1.70413139314182	1.01821009978717	0.231336783663686	-0.0898528292010043
geneid_51150	-0.748725418966317	-0.0682235431615055	-0.153202536836654	-0.581681227918898	-0.345424946878531	-0.507677952087309	-0.498241293536331	-0.191203160734968	-0.526424028919767	-0.534381156521989	-1.19429976358404	-0.827926032614995	-1.33963967493266	-1.29095245773983	0.327233211526733	-1.29051903135743	-0.259465211351143	-0.299713071313941	-0.950958941951762	-0.35619823520558	-0.365406380088204	-0.598657907332134	-0.153540806024952	-0.679301822557765	-0.404067915153829	0.161617074773396	0.0215866503928211	-0.863829922373842	-0.721833597167881	-0.249814840692997	-0.732013085027517	-1.0436761499429	-0.53432249745015	0.00850027536589042	-0.545546950985011	0.216623099286042	-0.318972545697063	-0.985433159703397	-0.487158546847614	0.248020272983655	-0.433037716772694	0.233950718515825	-0.360718752145965	-0.478931926859296	-0.680988383648713	-0.476196341921316	-0.784698610537348	0.0147197725480502	-0.393122871856464
geneid_253738	0.372392399266638	0.250345554703354	0.679265334081255	0.34511330800364	0.116534764327984	0.455442246829342	0.242677491890815	0.631561320162689	0.261786369065429	-0.284501119469616	0.177239602205695	0.47960263067803	0.418490652973696	1.7844061702846	-0.341508525051665	0.291451399749387	0.83707494275253	0.399403386387317	0.556834170750003	-0.00996176631489443	0.168298534572077	0.172890680374736	0.392512063832607	0.127394446249007	0.124016256722323	0.145158142275	0.0351528405739632	-0.00546229611337758	-0.198425255767079	0.43375225040992	0.902098300313617	0.118827635305751	0.280333349344319	0.553003076186633	0.233222381846505	0.495288993391165	0.434043751274254	1.08768338945246	1.12074588098143	1.51725136367179	1.20093665723904	0.84801970329425	0.636197369420446	1.58063687130589	0.456893403390953	0.414334415968846	0.875769197699258	0.435815649383535	1.5907507928849
geneid_407835	-1.60212944178526	-0.412180305981209	-2.23246765350885	-0.82600964491631	-1.30666201663559	-1.43357653646464	-0.703958970881947	-1.72562449861823	-1.56169608746671	-1.17770138825876	-1.07453359464984	-1.51195746070096	-1.49879694571785	-0.457665946963321	-1.78252736185362	-1.46938404488271	-0.644844931655008	-1.30258344046376	-1.24824351383954	-0.618371700885787	-1.07231630662693	-0.854216737727408	-1.67614990163696	-1.12335654453381	-0.872186218395832	-2.0446104776077	-0.94092200038718	-1.50920214294353	-0.760301224484881	-1.51384868765435	-0.428662309999078	0.280717710586834	-1.08017085926857	-1.06132379006751	-0.886205870223457	-2.00225670302152	-1.39879903069973	-1.20355492224188	-2.38050643525077	-2.06469008370242	-2.15865160012872	-1.41716081216085	-1.11355262915614	-1.91800571833745	-1.18394973981472	-1.63296028771128	-1.78657953732608	-1.76054485218209	-1.72494954172592
geneid_682	-3.60859049093458	-2.44225739313457	-3.36532077153699	-1.79614683889461	-2.00361722190444	-1.4542338590641	-0.810510913642783	-2.33739474194445	-1.74513464825654	-1.61832678056953	-2.06599601822771	-2.48598729599885	-3.94711855152691	-2.50841148998493	-2.31501577664414	-2.07677044705297	-1.15821107361451	-2.4924399187793	-1.23841339877497	-0.904383784532846	-1.88528959436083	-1.96699724003968	-1.91875871612242	-1.82348276984153	-2.32493541432134	-2.39695707747653	-1.48335501056933	-1.66915548086083	-1.49991626704314	-3.23248169282159	-2.8144367569519	-2.40776057911984	-1.94190879087812	-1.83749902710341	-2.52000948602625	-2.87746868068392	-1.74901723750263	-2.81798544567954	-2.4625001890646	-3.23460757825494	-3.33443318794881	-1.2547026312711	-1.2921668902239	-3.1156130664434	-1.38980343110856	-3.26512005803679	-2.42899523659887	-2.10252014265892	-3.11063577551187
geneid_161198	1.68619138017868	0.476482098671761	1.39893866343172	2.22394503732239	1.28131821244116	1.28291894328779	3.0741277833247	0.868884659647448	0.749654595673144	0.992123290089377	0.329357333276626	1.48433920020974	0.160690359363145	-0.0264310444844941	1.92255149515808	1.34530461899663	0.160297178309735	0.930676603617929	0.660581690260075	3.6599339611158	0.662998865247022	1.12875295584735	1.54373405791104	0.115970199803343	0.28907552407835	0.945413543758225	0.871633202565453	1.77001674967642	1.39732160092529	-0.0955690118281974	0.320485019971208	-0.392576053838485	1.14938365199265	1.71339422332102	2.87246978894422	2.3532219938832	2.50809024031845	1.40760050056375	3.2687715157831	1.69677362633623	3.29932552498425	2.00584666611394	3.67234452085583	2.0902956762418	1.52152166730745	2.95578164421334	3.1612228885947	1.53215989282577	2.15544232275006
geneid_132625	0.116383633243465	0.28421547550261	-0.204545054376464	-0.00458050330840375	0.152829672999944	-0.352575060019983	0.285410311310949	-0.0423576329512663	0.315522857082308	0.092154169839454	0.406140883957067	-0.105233715381542	0.0748508409968626	0.822627960955428	-0.162081311552812	0.503872188939314	0.501465813313011	0.184344323085506	0.960548845302887	0.401488418218317	-0.140122239915627	-0.0792938930282391	-0.0866738585870813	0.270362203883898	-0.0592421753160345	-0.171111251973648	0.395471113408488	-0.0104036282710266	0.756540477196327	0.124811018234179	1.31468919461036	1.28845433118257	0.242319226884646	0.0302760953627083	-0.230525485112945	-0.0381544253812937	0.261543559512661	0.0802616193834254	0.0466049670848342	-0.00580926816970549	-0.192421340278847	0.071651378907673	0.133151738843732	0.969198563684705	-0.160594540528624	0.0512525200637762	0.151386986836477	-0.0405906115970906	-0.155639847499778
geneid_89876	0.367606156114862	0.183120873006315	0.0381494301129291	0.0205120702329023	0.113852830133604	0.240577347232876	0.0945797362343012	0.488023475451383	0.419897216889607	0.243371063420506	1.8088099832475	0.326702355882946	0.599233156144377	0.120620020388672	0.329599070964568	0.267774254755904	0.413748696598658	0.265542509486549	1.29944599596687	0.0528521203000556	0.225603160312989	0.0983103158731077	0.131771346889651	0.059377928775412	0.580609077818082	0.0804592734909011	0.233144246347688	1.9433653780149	0.219487575856564	0.111246630720112	0.805303105497337	0.755977239756812	0.0345998787984488	0.110085018521007	0.282038823825117	-0.0567827820357581	1.63894414012747	1.85419443653854	1.32173965254719	1.6128366545222	1.22487912350459	1.34396489336041	1.97310805975573	1.45773930292169	1.8541105761997	1.38428701318471	1.75641911987642	2.11926258691757	2.22892623109563
geneid_11234	-0.231289739209475	-2.66611084963837	-2.26255526386342	-2.50968012715399	-1.3747891764977	0.154820769258269	-1.89770898258656	-0.799635836602817	-2.25717693732373	-1.78008120018141	-2.75249632839207	-1.54960976014341	-1.78569930815182	-0.816283511996538	-0.747488376194168	-2.4445432995429	-1.3433625018113	-1.88023724658533	-2.5860282354418	-0.878498016022188	-2.72103111869524	-1.95711882261052	-2.72055840657714	-3.45339654418044	-2.36165542333874	-1.89012210039349	-2.74030595215141	-2.37817104107546	-2.21500754865675	-2.56851185067937	-2.04812116093123	-2.54659380557389	-2.06187549315361	-2.5094399478037	-1.86698181320994	-2.6605305662542	-0.0692915921245759	-0.995337267361063	-1.90483903616567	-1.92279842998552	-2.09907006802162	-2.36139487425142	-1.760443704077	-1.00711661962164	0.105596538481724	-0.231113060727816	-3.05431356704131	-2.23201251517752	-1.53354311985013
geneid_79230	0.768455957835793	0.348606344550861	-0.0704942818416132	0.633693068119762	0.545351706435035	0.672730737534177	1.00593989307208	0.123433182244684	0.333052981749921	0.12259279425956	0.213426974542514	0.134242949321787	0.512515199779595	0.533975497034155	-0.329788675993017	1.03320608754322	0.406992387270023	0.322880548207838	0.618607163638319	0.443530687373819	0.0793651347236652	0.148633394611854	0.00724076314548813	0.131257736537901	0.998021716696142	0.325999570326986	0.231227273002306	0.512613369658361	0.510881345528496	0.157519821519375	0.831521475014636	0.505185344471612	0.228551406184749	0.693065918543758	-0.109270998027336	-0.372207424114957	0.237531354329801	0.0438734041675527	0.0112313498273417	0.367703094651893	-0.0899871606850626	0.709806542744576	0.00212553696339001	0.314553140053477	0.563661895923372	0.816668842412456	0.625215333490328	-0.152787363433429	-0.0933761468047089
geneid_7494	2.55867403781997	1.1541019245685	1.06819416551534	1.44266890529832	2.13587607226396	2.4335871188333	2.05226632690919	2.19753587491911	1.49965187056196	1.60061120771177	2.14632160688497	1.73097629995634	0.517394063474412	1.73260942604015	2.05828628912611	1.63910537594498	0.559273887016632	0.371312032990048	1.15364389359262	1.50115261956314	1.22032841399164	2.45560456409827	2.82886916138728	1.61631847379942	2.75578884428666	1.44302190597553	2.68190519868305	1.5254617571915	1.92814682174682	2.31148043811593	0.249552085936034	2.31028736686114	2.04543740547199	1.41678457337606	2.79796831379596	2.6953984608588	-4.12045634132195	-5.98236299944718	-5.86077967294411	-6.78775428964198	-4.90732594719852	-4.96516544923093	-3.73762658815322	-5.7250910570252	-4.57903084473875	-5.68434009432073	-5.47323442507977	-4.24545826858903	-6.14963893542784
geneid_5780	-0.746191389192409	-0.511950904125267	-0.81342022248957	-0.240746278583065	-0.770819019693237	-0.379888006362583	-0.304634853898921	-0.389832075515585	-0.261794814648608	-0.868255378135715	-0.75174560241498	-0.926778620887602	-0.287103957252023	-0.270135466987121	-0.70407190027403	-0.344835799717046	0.0996389778838753	-0.345881597379843	-0.416934492011083	-0.333690375940535	-0.942523027140536	-0.402977331065609	-0.817890179976835	-0.223383358963955	-0.54119086228355	-1.32616839777557	-0.37244149741202	-1.04578155042994	-0.0955632637344625	-0.275171959027105	0.0195873610045765	0.0210149172807366	-0.138189253827559	0.116603453589182	-0.817384906183895	-1.24207496211994	-0.350197637268755	-0.731645052170149	-1.17620506056436	-0.434772297068834	-0.481036401012036	-0.466950966582256	-0.349042092304013	-0.740942235817424	-0.0781375475698	-0.55604697023353	-0.736100852873901	-0.504171772004438	-0.278561533100557
geneid_256643	3.55001261732616	0.257400339171992	2.30152305646664	2.0937886847429	2.60027377521366	3.39470602181858	1.54280325167059	2.44759255113655	2.17132529240021	2.70606070942474	3.35974640456317	3.50774245030872	4.69002552251806	1.76836182601144	2.96979027903574	1.37400806792901	2.17406821029826	3.83622238619946	3.47212848777832	1.987751170211	2.93711017954193	1.50988635822115	2.63851786704042	4.42086398497883	2.66616009662677	2.79090383609318	-0.883212604553888	2.84171818313248	1.55377605880876	3.86141018609093	0.540675297259183	0.410010791080106	1.4003669718403	2.34020773867431	1.59508623419501	1.26666337715882	-1.07957207989489	3.26570574575638	3.24251981415535	2.73046794147738	3.6415119241188	1.00133008473508	1.55602510031001	3.40888035786194	2.23575973792956	4.23409932501612	1.37999240629581	-1.13935077767661	2.78259771569525
geneid_51684	0.839575280762683	2.31000471005311	1.73014096325759	2.2314996043222	1.51871841011181	3.21000413393859	1.4316501299862	1.48056834204629	1.23126004000247	1.36925271584669	2.56727185263068	2.09589145481846	1.18285479170038	0.227890881576638	2.98383116191414	2.49628959311014	0.781255306049838	2.16586779347444	1.61923571774258	0.672203284797853	2.48533204640734	1.32590332116656	2.0082169807282	1.35049045219683	1.02683703554486	1.30011689635276	2.19194662613332	0.958279592806093	1.96521117582405	2.11864531310991	2.32315123623463	1.81619862567764	2.77950993645929	3.15067533093763	0.739145977090224	1.92603599492425	2.36701056562455	2.52411366259373	1.62518979867628	2.60421272386403	2.51555376541118	2.80752166975154	2.51117262949172	2.61322583727287	1.34411811164943	3.15256755571612	2.62170498999085	1.46997878384587	1.48653250281287
geneid_545	-3.03613276716972	-4.40824708878586	-1.96488130888583	-3.82339687843291	-3.02208909399803	-2.55491404105945	-2.73588048335273	-4.52524893361474	-1.35852965119802	-2.80803775771922	-2.05470371813326	-0.863039511698962	-3.04468870471853	-2.20972032490648	-1.76218079930035	-2.48844041906811	-2.63383064720182	-1.38448339213996	-2.97839189524162	-1.54105407874126	-2.9099574200753	-2.0281122196608	-2.28311737939495	-1.99461000250447	-4.81420987927087	-3.30828936714674	-2.01303580524768	-2.90557178333883	-1.61456890154334	-3.33799121121856	-3.81095272061855	-4.39680677447483	-0.824014785959864	-3.0394104621098	-2.56046029015112	-1.92814821644802	-1.34817023080577	-2.19101212023549	-0.689528857392768	-1.74835172159821	-1.89623391438546	-4.21247708844936	-2.01888459132069	-1.27191169644575	-3.07411652157652	-3.51039608740259	-3.1145560777835	-3.61329936640688	-1.69171960492636
geneid_55658	-0.95521274504019	-0.629465398229032	-0.39869130657513	-1.8554377509375	-0.870438743907243	-0.788123846819567	-0.544471182271844	-1.69637240149315	-1.62738009185377	-1.59149417169685	-1.55758359971825	-1.78438513869836	-1.96141108989106	-1.66479823374426	-2.01126274108867	-1.32912707612911	-1.06562015640877	-1.22312354383566	-1.53577825606461	-0.86516932301054	-0.225710814629116	-0.89069961710778	-0.302881553595253	-1.53526103763095	-1.50111187739533	-0.127690259753821	0.172072145078105	-0.382607469162441	-0.788235738845573	-1.41889845070625	-0.866608800628997	-1.98618945942238	-1.06602036160158	-0.975672756284079	-0.644032728419842	-0.0487140819220932	-1.20400735744458	-2.09589085066878	-1.02183373061334	-1.37369337372544	-0.687751392154986	-2.71601665078044	-0.0848794383473201	-1.86888516175086	-0.205743877403211	-1.32034864686962	-2.07200401100995	-0.272849114905606	-1.45631422452306
geneid_84905	0.420338536104409	0.12809521217927	-0.537550254558785	0.18499457523915	0.422635871479414	0.498345617336755	0.535298260643264	-0.210930442760125	0.417474575754282	0.244463938981141	0.643636909796023	-0.0235722524277855	0.106780816686871	0.153592055288631	-0.309057744011143	-0.300076187712586	0.0918833114441847	-0.0824170725698397	0.328011030967385	0.263159546525862	0.361434018693577	0.632580657363794	0.0942745746864772	0.262168118893475	0.552914081131808	-0.471792727292028	0.35107753958739	0.566532083012043	0.418527334548063	-0.100091362120127	0.249585410702867	0.569149512156988	0.106959097354314	0.358954031663722	0.512652383766801	0.313289632689306	-0.0548998136937054	-0.388943391313637	-0.299368503356921	-0.262223181616402	-0.514811461095027	0.394163790621303	0.23487697274602	-0.456064015555206	0.635825276659896	-0.0946542796743649	0.0494612512220193	0.234981595988715	-0.315003095638074
geneid_64344	1.43360742150916	1.48736868338241	0.495628293557841	1.42626280278867	1.08625585140389	0.530097082326944	0.639077472652789	1.43440448184431	1.27639948224896	1.05316842224533	1.18179551531709	1.06931270623164	1.7427522113473	1.08411315657925	0.979911416226545	1.36102537859384	1.28404818482033	1.45855767316353	1.37136259163733	0.83721880146041	0.442442357513037	1.05948417146061	0.906402803641159	1.38716051159256	1.34088694861827	0.533306974575623	0.760333440088245	1.00016027488056	1.17784578333316	1.3482330876762	1.86966099084626	2.04413473363609	1.52774670260673	1.30552421440215	0.522886611371332	0.559406076128181	2.22256013325864	1.88439955641268	1.60557756165989	1.55200872231201	1.41353594155352	1.71936919229762	2.66626880963685	1.68766522443744	2.57379395378524	1.70715778093977	2.06130085616252	2.15241268884865	2.42126986430505
geneid_3699	-2.08505086452736	-1.32555877211842	-1.27325017492804	-1.31160395989723	-1.16481252969527	-0.922924180923694	-1.04306709482647	-1.06978273983137	-1.20990632723935	-1.10230938486677	-1.37414929784475	-1.35827227457689	-1.47724485222229	-1.3518069212872	-1.63678391884658	-1.25787304156384	-0.764924443249708	-1.48775061286958	-1.30940317154842	-0.986087844672127	-1.4295601043361	-1.18110535717344	-1.69311726709891	-1.09906022885628	-1.17081131485585	-1.60504966368495	-1.26661283029179	-1.36691878805502	-0.873651349490038	-1.33476961407908	-1.22875756738835	-0.9629134128354	-1.45046421335406	-1.24196309341949	-1.07542589874721	-1.65069886347927	-0.944094914490807	-1.0318610317113	-1.18271275753997	-1.3417459884258	-1.37644903940346	-1.03004812579027	-0.992218168966883	-1.6137045300194	-0.557004914951207	-1.55605523106748	-1.32778887885509	-1.0883053380065	-1.19190169862739
geneid_503538	-0.31221154128371	-0.582487257439064	0.294171599337734	-0.215991277820817	-0.24513100506949	0.0301080732205303	-0.550710809601617	-0.483926330326212	-0.787765956819544	-1.16430449824344	-0.727344819533031	-0.52001075374309	-0.656362917971049	-0.192972975829173	-0.224973425231162	0.236652667824321	-0.539268771712173	-0.39527525516582	-0.767061108444832	-0.807460910788231	-0.582450537360729	-0.647354802512273	-0.848713719081267	-0.832134176705643	-0.49182086290241	-0.599564722832639	0.377719160486174	-0.329613267763357	-0.769890978825563	-0.532683051362556	-0.48844748848988	-0.336028410053247	-0.69467361401998	-0.698910710619297	-0.256480389758978	-0.811675934855683	1.03951708103638	-0.408709055991589	-0.526446787866393	-0.524311625504778	-0.149467308070036	1.70454290581713	-0.417871421308823	-0.598421270937456	-0.290216217372185	-0.69228462352241	-0.590341007057166	-0.497391192478301	-0.265061604696003
geneid_80854	-3.58236665829787	-3.8226869899992	-3.12293399600533	-3.72882887176426	-4.22399484488822	-3.38446256618739	-2.78733109470906	-4.35563608948266	-3.41376263865667	-3.41319441020742	-3.86331945960005	-1.81014322079846	-3.58241928738032	-3.35802818046069	-3.4802432961227	-2.95281920272222	-3.12765425694058	-3.5698884670098	-3.99908643277353	-2.64027005057606	-3.74643539600481	-3.12787646056198	-3.86718491046981	-4.06766870402944	-3.49257256334173	-4.64726953992208	-3.59283578963148	-5.24127135413556	-2.91989288484416	-4.06095220123448	-2.20900126212854	-4.57264741532161	-1.09049611776294	-2.66775421938977	-4.21932775876707	-4.42624024148277	-1.58233694729494	-3.23907573104185	-3.76100912008484	-2.84260506206944	-2.75466719134755	-2.88631674190701	-2.69082677909024	-2.60555866548311	-3.68418825769995	-3.70217257409635	-4.4474308059458	-3.78929957015812	-2.08260954096321
geneid_444	2.67474398523717	0.559907583429709	1.08909829787026	-0.203040368595944	1.08720808101265	-0.098566999743373	1.91787195701335	-0.289138919509718	0.915268944197883	0.817858693886322	-0.347140245425986	0.618632010730226	-0.321328987313279	0.751705255204177	0.711754108133646	-0.400770769633314	-0.324576965080788	0.402119175893508	0.453482269815896	2.21130809256517	-0.361962705231746	0.362053087902397	3.12990089005002	1.22473017011399	-0.150633679765682	0.0550706481236015	0.119102503624041	-0.281899392223092	-0.411254899594807	0.272455640123318	-0.265213318795588	0.325910079561556	3.69531093235616	1.80916002918981	0.200463146745585	0.902863766890394	0.928277172754534	1.19333863808	-0.358909189632341	0.845758285669614	-0.144579805160088	-0.153379470780495	1.2312655553868	-0.345016972265123	0.112186779423432	-0.251924072888111	0.459423554463978	1.8930599048226	0.175760863694528
geneid_347735	0.401931929710108	0.20390710653062	-0.560807964093363	0.300998827324468	0.213545340253091	0.244126540331919	0.63272492385334	-0.230439024533747	0.258285327142014	0.478015514431678	0.106909080399695	0.22110285443269	-0.173889790524978	0.690863969262073	-0.0406126675770676	0.148307935336791	0.127932867030714	-0.122960975849194	0.455060454090266	1.2131888833062	-0.043980287725983	0.217855176395412	0.341098287591419	-0.171332157840644	0.282429330387363	0.0938439403584847	0.234618984806598	0.359487478186754	0.61892101616236	0.0621849627046801	0.208778336028748	0.456374241676875	0.22718043253031	0.203024628801153	-0.0111978247793321	-0.194855932562608	0.411545936673017	-0.250246637800315	0.0659970223676712	-0.292574098922651	0.0130191711442427	0.531666925899325	0.447015152096891	-0.135291737307544	0.683058393257981	-0.100815894810695	-0.0501887650551236	0.569208889406564	-0.315768966742842
geneid_26060	3.49140482647087	1.13966409569563	1.01866385032141	-0.167749884172786	0.88131361612616	1.23924784777919	1.43407188331599	1.31217298448571	0.930809526955532	0.507409966848711	2.58147152484253	1.92995882448897	2.27223991415323	0.9263785479987	2.76877472801227	1.19399155286691	0.914141496438952	0.433350067958328	1.97426489236968	1.29280016677698	1.0545334232929	0.965572717241115	1.81471124735312	2.02437061968492	2.8212702217286	1.74990089731352	1.32455277273893	0.444095349917109	1.42375002190827	2.03354417854098	-1.04923592908874	0.214691061684225	1.15869408563716	1.86888995862385	1.60693825334359	2.1312319935016	1.04241045675197	2.10549645653502	2.13192781412551	1.98944157933868	1.73799805628687	1.56262527233779	1.25659926223044	1.71838293939112	0.444376642250919	1.86952766550456	2.36824143612737	1.02975213926274	1.10215846950248
geneid_56898	-1.10191820943678	-0.853364811813236	-0.160692270029329	0.253447449720369	-0.617296781696859	-1.76961759951391	-0.50809368890869	-0.686062605527287	-0.957492583445952	0.744770999914621	1.61341559718851	-1.80754861341504	1.1986153375484	-0.0671145935856332	0.142863072968001	-0.127191814089104	-2.24863594271004	-0.350921201875339	-0.764975552354684	-0.0405171964445367	0.603598610580369	-0.45757661823926	0.189322170248775	-0.650989596837856	-0.966573168574527	-0.674452043051688	-2.19350984764354	-0.43728488252898	-1.54341915077613	-0.287489164996271	-2.3645391488204	-1.29036001500215	-1.64579754429829	-1.18697669656679	0.363832406851407	0.151651006920858	-0.180271272313532	0.0766289774493236	-0.154855169761561	0.177032332992476	0.00771365295595536	-0.240559788248042	0.621247257595407	0.50719590977283	-0.550937402605279	0.508163971660275	0.75839641450251	-0.238037304120542	0.613571568119933
geneid_140710	-1.69125124646313	-2.00211154931881	-2.35667101090748	-2.13484145723022	-2.08038558725377	-1.41136465247138	-1.87268810671098	-1.47768542285344	-0.640743185946713	-0.845458158153673	-1.94373707859876	-1.2803994697625	-2.32831960885986	-1.65629824048103	-2.20827149498727	-1.99571773226565	-0.385932448894482	-2.14158159489433	-1.53054566633348	-2.06512523622843	-2.61049494678715	-1.75071139262383	-2.34790246486634	-2.16799285053004	-1.86129103019853	-2.41095984926763	-1.11709200272282	-2.33671577521463	-1.65859208418673	-1.9761490067753	-1.10684829251095	-1.6661833657909	-2.38225217364409	-1.7960977675872	-1.84528443524516	-2.86486135709086	-1.69715402564287	-2.13538258725013	-2.54890411056462	-1.94854785623185	-1.52679011375568	-1.97045268514288	-1.60731486146068	-2.24919223651378	-0.202577443258001	-2.07556555381472	-2.02325113057858	-1.15663998433754	-1.40662463682247
geneid_10000	0.372481319305682	0.44837812466169	0.510568464412012	0.228938708206588	0.251454188838513	0.825377038036255	0.122997734417283	0.378456286458377	0.257478245936288	0.344196620792008	0.255176140879526	0.288876771941759	0.77983051122425	0.222631338791682	0.951368289113801	0.390237727026779	0.183252573491308	0.297135293339775	0.474240706198263	0.308126787736629	0.592219220936384	0.163106010886516	0.675620255128116	0.583224014934488	0.550234253106067	0.614036706226683	0.0902159754908892	0.105086773524088	0.139090940378468	0.588940917737496	0.195906016079393	-0.230694191308837	0.696997210646855	0.243503649577291	0.195858998079608	1.30951509834299	0.437474308579677	0.503170488080261	0.850797769827088	0.769601524200403	0.663587733608494	1.32185054529234	0.128828026392778	0.683146833601407	0.0565147038950304	0.589687833986908	0.991594229210138	0.551444673551266	0.358681803435189
geneid_64746	-3.1515300776266	-3.12672759982198	-3.09795599982471	-2.70491338869181	-2.30988048693766	-3.2125287366832	-2.13402272311132	-2.4352450361593	-2.36129215625065	-2.51202772366444	-2.55644919532488	-2.97782839049807	-2.65121518965718	-1.51157643143176	-4.24733341788693	-2.41883370199646	-1.81842037157386	-3.87098662116749	-2.54424847277045	-1.74377672117508	-3.41429798674683	-2.66190556435111	-3.7097928824435	-2.4915145888854	-3.75489789697733	-4.21335010795806	-2.99304167741463	-4.36449525166583	-2.17336558701503	-2.31018976785381	-1.85722462480069	-2.14170796344098	-1.93618770058843	-2.88635856400182	-3.33448334931731	-3.20947140947684	-2.46693050164709	-3.89460169144224	-3.9914289972225	-3.90081521567115	-3.19348850803867	-3.48891987909267	-2.62591044419587	-3.22201426402377	-2.12696334049779	-3.55868161267928	-2.73783203569765	-2.91140997789152	-2.66266212328131
geneid_647174	0.600623282413692	0.725980279281962	0.458555995172645	0.410508851525517	0.620195006068752	1.19368074355599	0.304354277685522	0.467346107731473	0.302576755928874	0.421532493448391	0.49630395812414	0.14444843768791	0.426468747509333	0.527359589737708	0.60647037457041	0.543011118809821	0.167931813953192	0.35982983880756	0.19718620564752	0.414521787712701	0.857670290189518	0.331840718772913	0.16427161257221	0.747122785788598	0.88796284709799	0.741274401528211	0.362334716752183	0.393079491435139	0.352853282760544	0.479915510432986	0.414559069237713	0.263545950049058	0.401918116379417	0.25961317060375	0.0806564860482237	0.53667289296706	0.326116484474853	0.527101535047972	0.755478152249609	0.440591577944953	0.387839352180957	0.572344629589621	0.0151824796126528	0.575122863523883	0.191988128908176	0.396609512194484	0.348397164879006	0.293998477572085	0.287587184087999
geneid_1797	-0.0888202807150523	-0.0751918933115588	0.0883763328439801	0.0350092781224505	0.664693395806655	0.0564782966404244	-0.682387057444502	-0.487448600133431	-0.292718764326572	-0.0825995023930617	-0.289427620501412	-0.381576020452891	-0.45217139299351	-0.518054990094778	0.319195065796798	-0.453936301740271	-0.429549246763947	-0.329663086628045	-0.530510611999365	0.562455772002062	-0.734606776574668	0.0264668288569028	-0.232431055475613	0.195408230242224	-0.442794692382787	-0.28758795985173	0.615715410658513	0.884507504412226	0.103088155434337	-0.367203169149647	-0.394564111067658	-0.085609285268694	-0.0474790635902863	-0.367049239002442	0.337946643525585	-0.762793276387823	0.233591038771279	-0.0724877080379258	-0.0415750382729169	-0.350252158136219	-0.599218270142906	-0.143925818528579	-0.283770004047402	-0.392159875286571	-0.201769448153844	0.15229988253919	-0.151463539790955	-0.254326641375894	-0.327556469759644
geneid_55245	0.662471273916286	0.604982264275281	1.53189383833349	0.481120733538538	0.228676616399959	0.138377722829893	-0.0033985127533829	0.489203289401779	0.693608804345614	0.106785159944994	-0.0717046606939412	0.443725125331976	0.193140169522083	0.533186648462646	1.08042126986651	0.207272483538764	1.19758386322778	0.33973947015303	0.685780992979615	0.576526167758146	0.758585170047868	0.392817306559585	0.185997136525018	-0.15542368680854	0.729855129534289	0.545698662468622	1.62825595679198	0.441990379124655	0.374635342786579	0.247715656517603	0.322738825071425	0.254311723954248	0.162638910024996	0.413847191531473	0.174034122716768	0.212274054999289	-0.0129030988038476	0.541318048122238	0.753823481730386	0.34304463010613	0.399890765955322	0.370808059979182	0.335371703634549	0.143046355499541	1.05338612469666	0.261183506540949	0.297567088608554	0.542846538939005	0.80887323451442
geneid_375484	-0.801804957463616	0.0777576827027666	-0.156291677544484	-0.613029239600829	0.665838360530017	0.764937109692932	-1.03508477850076	-1.3007130587934	-0.17168992358986	-1.75514987392663	0.154088376828704	-0.392949451381272	0.771656303999376	-3.04268054014018	-1.84260565579523	-0.210107194943196	-1.46411616604639	-0.912905226068846	0.680536735957454	-0.772346339346194	-1.17272091905324	-1.4334461415604	-1.63190590925831	-0.269365434576779	-0.636893680048828	-1.95664647723443	0.519906837124325	-0.523547354737898	0.0930353819716837	-1.20126990915333	0.170502031839568	-3.47150903819854	-0.221535201923686	-1.00116657287791	-1.13472358580732	-3.02948052228671	-1.16173242740477	0.185437192120327	0.0387517085981828	-0.451499561123451	-0.34890565915258	-1.1736359502436	-0.825515240315726	-1.1397870224117	0.43014231905864	-0.119856590220051	-0.781695846657577	-1.77706861070564	-0.248785939716546
geneid_137392	-4.73204872622556	-1.58317207503068	-1.3138814463944	-3.73990975189047	-4.0214601182964	-3.64773232412561	-0.991056970748304	-3.28878575396248	-2.9113539882015	-3.04783801969731	-3.34705281491614	-3.02074987178284	-1.69836509524836	-3.88082002265799	-3.28063941654028	-3.81312531591003	-2.1756089582251	-3.84510654091763	-2.75756523716172	-3.05685030825031	-0.912574418613536	-2.73739656060158	-1.88314084082762	-1.65756926536209	-3.94401788894119	-1.93552887394797	-2.66576611091483	-5.03370017357313	-2.78435509214843	-3.79191297174221	-2.41344739590738	-2.56710832340464	-1.83894066640749	-2.99703073842164	-0.934611470109527	-4.36395495892558	-2.4811065962529	-3.36168673900766	-0.586007084383173	-1.6578454501972	-0.0142374539702466	-3.748264730098	-1.70449767005854	-2.95613262255555	-1.74363404350753	-3.98799176856274	-2.22147545172395	-2.03897307554364	-1.67490835974625
geneid_57582	0.760679784840708	0.835091782342222	0.487047535303674	0.662091170692853	0.606372556747087	1.06293527679872	0.525437115722054	1.27795206645099	0.781472694203588	0.974651518484344	0.955951093211074	0.540347359042458	0.738534890447963	0.764844220496774	0.267871673217768	0.781122021894406	1.09203618351003	0.38593486713352	0.772443938376954	0.691994500413024	0.949703337681347	0.765681299480012	0.503086079315299	0.537449825973727	0.776211463712589	0.686788429427568	0.495737450188011	0.821951042353843	0.646852539061393	0.802108267911368	0.80891163708426	1.16814244240719	0.673483137195567	0.571513023662036	0.493522582122366	0.82100072812089	0.31214736743229	0.68332755655329	0.43600310375089	0.57038027652785	0.0988882603902524	0.656521250847889	0.56662060202121	0.518886579728371	1.34747918431747	0.743426826138163	0.792603688655327	1.46807896607353	0.676701464011234
geneid_3895	1.09267024961769	0.211998132607256	1.32693090662196	-0.548869845542578	-0.784692083149666	0.635587372449009	0.577535083545444	0.457095542567504	-0.178564247889755	0.0664559083771705	1.0596126843599	1.6053388345773	1.63608684705574	-0.81142647964124	-0.193317525077339	0.322980425261833	1.04655801358455	-0.600334652751259	-0.26425253275109	2.09242459013522	1.60312486089563	-0.57638749987989	0.642777867750834	0.950373546776228	0.695117148362913	2.09427023329088	-1.15031705910102	1.1377145030882	0.830538567375696	0.447505218383719	-0.635506662973836	-0.317668240616053	-0.194573948234511	-0.248953692693661	-0.0229550053214032	1.28961904601357	-0.581342528010226	-0.313951673878881	1.34570863447113	-0.500339674005342	0.174980726771342	-0.574884447858546	0.361341626933146	0.415102291520888	-1.37567810269002	-0.684825051942544	0.411957531167115	0.70224621905924	0.451080303298284
geneid_55209	-1.94821327384413	-2.01693913319819	-2.03925570657743	-1.97767094769455	-2.43398126124776	-1.82808335950926	-1.63155242994205	-2.00664468915925	-2.10820337316551	-1.65566921983843	-2.30028830851915	-1.85596769831961	-2.78343479496631	-1.94406025671103	-2.35195992604993	-2.1169593448927	-1.0974141309539	-2.05551120624624	-2.43825350940698	-1.86327599797847	-2.32308692734126	-1.9632448357686	-2.01989652138126	-2.56766216205231	-2.12791757035987	-2.35261704484152	-2.32513303167952	-2.58080094252914	-1.80863388219813	-2.36965831361142	-1.81792827316225	-1.96702999171998	-0.549027766025518	-1.93821147868669	-1.66766033301006	-2.30383741685294	-1.73856743955304	-1.97866335019252	-2.4883693854502	-2.34669934456634	-1.61022879698824	-1.76330553994768	-2.02153481453979	-2.07272170847473	-1.04129562400258	-2.28585146816543	-2.50377756903443	-1.92023098994268	-2.31020396668088
geneid_1376	0.343203332296357	0.82089829770575	-0.470327386293012	-0.622543920613399	0.585965850039539	0.99783156452145	0.890562410463339	0.203105376644946	0.282698979587722	0.162970089356187	0.77426977705851	0.033280760730545	0.814258041904437	0.226199121422688	1.35083500864286	-0.462949842818627	-0.277303459214028	-0.121093335986721	0.21078456049837	0.663639207138959	-1.63288329212651	0.0854170299607404	1.24605400308352	1.07679038565699	0.0766561074858056	0.639836782960306	0.961400031813177	1.33369014746806	-0.0698997557839439	0.436313063580871	0.115692672408298	0.24881648348646	0.061133187812749	0.323427438061358	-0.0836019617262691	1.79907796159416	0.0124369319324488	0.117951470348674	-0.409972931894987	-0.0368052832068329	-0.120586234634593	0.789453106804794	0.09065710685783	0.884554881550408	-0.291903423734672	-0.639414586429153	-0.103357706488295	-0.402961790307784	-0.317221928986113
geneid_22849	-0.355182754391652	-1.22632782024214	-0.339337734954457	-0.64657467410139	-2.15154997816832	-1.64277979224776	-0.0285369185704506	-1.11018607958571	-0.353488339144575	0.119624145659539	-1.07761401410427	-1.59381714926235	0.41556235839186	-1.02835049838453	-0.196519488222019	0.146421810024033	0.43009487563082	-1.32191497638269	-0.635264485212226	-1.61738374739117	-1.00842686448729	-0.604557158845814	-1.83411620400456	-1.2376528213093	-1.98609106058727	-2.44433378692003	-0.170223524212515	-1.83804662845868	-0.109640685863743	-0.705774045159746	-0.230136087701056	-0.937991457761397	-0.275699032657	0.160501078630117	-0.292966231436609	-1.04106843301443	0.11978793834096	0.621475250494025	-0.509550339800632	-0.384623445389887	0.19689661320564	-1.90551887916321	-0.16018690144723	0.142447167295316	-0.916298840373384	-1.46255613961097	-0.799730842094402	-0.444796965025376	0.362049625485852
geneid_83878	-0.093494811695783	0.394025989728611	0.664632886976146	0.2648044524825	1.23840861394705	0.710955624971649	0.4005762217513	0.301215133537272	0.323653283024679	0.358011914443299	0.554977115852078	0.399023686753983	0.402702957870447	0.0979956730685167	0.410223872044689	0.416956554538382	0.346104997367145	0.44659971167164	0.462836876754645	0.385661028763588	0.538445232903912	0.465106970360741	0.629060748709169	0.541934986775497	0.241108689433632	0.373379983799824	0.305180670570243	0.59628210279055	0.496345573857888	0.356689008596316	0.172924909113686	0.006932621549506	0.565058293056966	0.551959636015568	0.14364285441019	0.558128609648423	0.502965028611481	0.433064660442546	0.887449145700443	0.469710846787156	0.737438317909494	0.619726617634841	0.148779200103581	0.482464834494895	-0.167750828420086	0.696947177111797	0.967246395973023	0.79776044780381	0.611739257543286
geneid_55867	0.941920495433195	0.94091293955541	0.461400790063713	0.778158828410174	0.69669045561246	0.60270876493839	1.21419702511012	0.728930215671826	0.797275104258753	0.991285854908285	0.942964881136987	1.12052860518358	0.707339931334298	0.933136937534189	0.630425370938455	0.632339567297194	0.81161596017294	0.80811916122434	0.818094954145024	1.30939126009162	0.502397819131306	1.08871053391065	0.96598162513767	0.684029687422417	1.07616447528951	0.719925466780946	0.906113189990855	0.947788066942327	1.07293411062027	0.595940902689634	1.03029187280553	1.25143146902708	1.07934445328763	0.979516590758863	1.24727344870724	0.716441069090293	0.767158398706439	0.572987822058194	0.697313224892872	0.698194725198581	0.452133197448034	0.45532318258781	0.922997898622509	0.458903303861172	1.05253852258511	0.573338675858921	0.603614248354147	0.875989618488526	0.441242152198839
geneid_5395	-0.066788329613147	0.76443752850851	-1.19131450460887	-1.49911810400852	0.72486478861961	0.495528313196313	-1.17923053235398	-1.77736306568603	-1.916112639989	-0.725610572691697	-0.810139915605451	-1.23528388916149	-0.367464514184244	-0.305110051373026	0.259085382764175	-0.167692861589516	-0.468268057589609	0.925805872598599	0.25800531822093	-0.25471786692215	-2.95612932043361	0.384564702441064	-0.631690126191812	-1.89915370261286	0.965825593033407	-2.17773332917671	0.372344414618138	-0.689815011514735	-1.9072693595972	-0.0506346893997349	0.221649957130077	-0.527919404318637	-0.55965296667398	-1.20351214937477	-2.13022775400508	-2.44942888177088	-1.30766707763038	-0.719761408931832	-2.44558974802587	-2.38685960487181	-1.81514182819798	-0.675477315873382	-2.37757427007356	-1.81499325426115	-1.73286713496125	-0.700649947231845	-1.22590943085145	-2.49788095757491	-1.88126724146194
geneid_734	-0.38327533111392	-1.723683457648	1.73932142975469	2.45615730423087	3.1629349874681	-1.80167621590167	2.21672241782483	2.22225230425272	3.72439365512603	2.125154601045	1.70071453386848	1.69734257342828	1.94859862704491	1.80358902730061	0.88964792105195	0.83270898101854	2.45948354750363	-1.47402111548333	2.33751233301097	1.9625804456357	1.58873902981711	1.85247703045235	2.09122013787185	2.64950690108445	-0.627372099290223	0.62295798319031	0.883298427949191	2.52278281727838	1.34368719035053	3.05599380993733	-0.0374751560457068	1.83362818825033	3.2324511583238	1.39465989073569	2.47261516471807	1.03222171501773	1.81081340738568	1.65604168766989	3.19174620463292	2.82265866301297	2.24694010244459	-2.01429364188165	2.00272181616422	1.65900277530873	2.22924879727072	-2.06645893683563	0.39519711269351	-1.98572938308819	1.35177907003459
geneid_5916	0.315023680454919	0.0628873227339647	-0.0886118644789525	0.649009723850783	0.964358194573347	0.10652166519016	0.455448871857808	0.0314165837752268	0.395397408917297	0.546726211472694	0.294347691555087	0.144233572600006	0.429929578463253	0.464700223144282	0.0835340113070048	0.209800888464891	0.20876067507778	0.188907500637722	0.197997499478523	0.560505243776213	0.323164432421713	0.650308983649269	0.360630262046722	0.44841960889835	0.600231548007955	0.420583908753712	0.807252091185259	0.660182615887033	0.61615988376426	-0.0458037418296812	0.543476997687068	0.600550689431214	0.374275028618186	0.504941348594485	0.233858777546254	-0.21346400727171	0.196853642239436	-0.356491430123094	-0.24359780480013	-0.412414640519657	-0.145253505050495	0.00347358254196827	0.357480143202759	-0.15946622941713	0.697979701550336	0.0615446583016606	0.0423908229775867	0.245057119068138	-0.260052731722439
geneid_645524	-2.79212976197998	-2.95914904493943	-1.46239854343619	-2.62829899794259	-2.7354667533149	-2.15996238429082	-2.11654025977488	-2.3151164706188	-2.43624954589004	-2.11455023820535	-2.42870364541527	-2.49496701851885	-3.09651498829134	-2.60518492909241	-2.43780673957314	-2.60929115825602	-1.24435535528192	-2.4849208837828	-2.31524968296356	-2.08665123914306	-2.48957720681913	-1.51059116719687	-2.57946061582774	-2.78582049779432	-2.63312782653115	-3.01607857120713	-2.65842591726145	-2.5367652449774	-1.78501032837282	-3.05708344265068	-2.25722764382666	-3.52872192581238	-1.35784483589963	-2.16828909932314	-2.65416067466417	-3.18661987385119	-0.894912620562416	-2.34544417765946	-1.92577397932335	-1.1101857696688	-2.04135129417327	-2.47422215668009	-1.16838187320927	-1.73479267268789	-0.822917482042923	-2.68557089048596	-2.27062443969679	-2.5564947019041	-1.45712985357177
geneid_80208	2.34333391678817	-0.0347564348523689	0.394894954198092	0.657303646561552	1.4628553760852	0.35035937977448	0.504571184400203	-0.466385308396377	-0.80488642773804	1.11271802982376	-0.274146270040257	0.661027261688551	1.37152344653979	1.2653580012662	1.88292702340927	1.56775225413703	1.21181209354992	0.847056381749929	0.641508085526761	1.0087729898759	0.35211195561946	0.836907114953735	0.934578385407545	0.88566563626715	0.084875618959649	0.54502423431875	0.611449492517147	-0.587198255591253	0.517828407022775	1.8732927620939	1.09066400165798	0.00879099018202145	0.611382953221138	0.0813268855121878	0.354650233776639	0.974215150701877	0.689602007607716	-0.4598799961011	1.06525254770652	0.899332592647678	0.606512310435263	-1.22668906004599	0.644458993675766	1.36497851245232	-1.09162917419465	-0.275771267799626	0.804475266558096	-0.0860417804168621	0.147996492678572
geneid_23365	-1.56664155937829	-2.48129152933139	-1.44308381392785	-3.12962246227808	-2.27084243036796	-1.87968292388467	-2.22643753510779	-2.21088049684769	-1.7818349519317	-1.91748641656078	-2.11798030352062	-1.21729015305549	-2.52485199860911	-1.46759298703107	-1.65318666360756	-1.99499149136776	-1.26658350480513	-1.44160525594024	-2.4001556418214	-1.8311350853747	-1.95398313500876	-2.01046303162401	-1.26331519639192	-2.44501022157284	-1.43047722684312	-2.01639250835296	-2.48572232466141	-1.59984228519575	-1.69032205201421	-2.78706312488969	-1.73184625645092	-1.82265208111646	-1.76291916387139	-1.95619515524582	-2.00374835085958	-2.31737265467811	-1.51336074274969	-1.46493236505664	-1.82398720269363	-2.51124997106552	-1.27621726850365	-2.51401810378495	-2.51906972303289	-1.27714281408593	-1.1751961450147	-2.64279714096171	-2.61385220324513	-2.50878341450137	-2.05156252451862
geneid_115992	-2.82774882952546	-2.73641254658459	-2.58311704267547	-2.69559054464586	-3.33573583992805	-2.8971827557316	-1.57585231536454	-2.96632320548177	-2.44826564092175	-2.16177729710944	-2.17511292253468	-3.24756349709165	-3.48902184670008	-2.94921294849364	-3.2265183568448	-2.98054844413808	-1.86557788923707	-3.13120268639562	-3.1625481886364	-2.64696298351538	-2.68881986021954	-2.68055709531255	-3.17455120081429	-2.26044533867503	-2.89635824438621	-3.78279358409237	-0.911880121555956	-2.13870027884492	-2.46685188490838	-0.76227118847411	-2.38712358253886	-2.28006228391971	-2.81015401816588	-2.30529026717484	-2.5842305947104	-2.81996080130914	-2.07906027255412	-2.28255900730655	-1.87119247409462	-2.44138827681203	-0.670319972595876	-2.48372684807009	-2.02451581534063	-2.59507298790748	-1.73856605158552	0.333368795774367	0.148252334139518	-1.38653857196043	-2.35504988680475
geneid_84870	0.510049629973757	2.26891389296425	1.62709320346812	2.10621984116074	2.01846333750934	1.08011930314113	1.59232212348221	1.87229346036454	1.0147163904191	1.56501617403434	1.5875285123959	1.59033397242647	1.39493452444911	0.941143783113677	2.06070472206993	1.03431413123647	0.930286774459328	1.27685929506456	1.61573365335824	1.70374349556198	0.978157023478637	2.57976287946332	1.38316147491747	2.66388247375723	1.0256240536953	1.65275412944493	1.05507135253928	2.42418848870117	0.470395811294592	1.83832675790767	1.05689869242347	1.00998992932959	2.14521105710887	2.41795824360999	2.42066210646717	1.65273027136178	1.63929760240132	0.900889207734031	3.51536826627226	2.11003142331678	4.14654799627666	1.08431447744072	0.964619177000736	1.57976589144928	0.981818946455463	3.37264537656815	1.04585237872046	0.528486324459228	1.19698539137949
geneid_149469	0.347173113361003	0.864612456844787	0.476984716962175	0.780376125158614	0.92085160556494	0.726739457598645	1.17025018381138	0.755942460448257	1.06784782717424	1.22763030744308	0.915190097502042	0.928252917249324	0.527807393625952	0.785777123269944	0.819482375603865	0.481946414996895	1.26515099958223	0.671113883190688	0.949148392437705	0.902013111763147	0.951093922400694	1.17145932776572	0.785442283157308	0.679053701639171	1.04335896648062	0.904725240827865	0.953502048528639	0.805348734174166	0.853397194325774	0.725688067273316	0.616026821288425	0.706653044823702	0.811663875422728	0.944064224103909	1.1613879054828	0.711391651742653	0.629087166144745	0.448703888217807	0.703659051718268	0.96609135089077	0.602926418273417	1.10483644789898	0.987672749737158	0.516119872591988	1.35537129290317	0.777646896579772	0.702310639226267	1.06565041327465	0.943107346315431
geneid_1129	0.35448125931366	0.674028253556396	0.447884924033739	0.45536064045406	0.0734103381921931	0.164545790518199	0.719751625153737	0.877686036345325	-0.132162807898843	0.562553374144086	0.636479530073618	0.146496694693656	0.429283865512762	0.594300969246373	0.386756245872683	0.25596682131762	0.156868556726515	0.267502672556924	0.401503413292526	0.276453189908891	0.291721325743642	0.689519057293081	0.000747228518026165	0.730641731331448	0.594472326800927	0.060262248450457	0.448280126559216	0.132296117479042	0.689644625827778	0.244565120680675	0.744009130287932	0.79054793858713	0.595933550680233	0.435494158816448	0.230757263768234	-0.28313650504251	-0.088746463829906	-0.0492947550931999	-0.0999804579655771	-0.0091838014927413	-0.157548632575652	0.305153849177902	-0.11952264899076	0.09062839252909	0.678593736356538	0.0552354156689379	0.099076800127468	0.270345990482796	-0.272634301928937
geneid_54665	-0.394069205678138	0.913622650439393	-0.124779982698725	0.039572180803957	-0.34521670865933	0.390864634894247	-0.186834849760565	-0.0919470582659799	0.0570190228053358	-0.324050839249282	0.165491606127383	0.0277364253783234	0.256981143881202	0.785060694541198	-0.131650510597125	-0.0168799079667964	0.387852189143729	0.22218918212441	0.474803846194448	0.246560240108	-0.296011881415638	-0.263830180751994	0.0645330955100986	-0.444715605266861	0.539994778680373	-0.292089293421974	-0.154093962003084	0.0319809447390517	0.0356502251252085	-0.0137826720761401	1.09979289012062	1.43711471032654	-0.161849955608825	-0.0597291761541843	-0.673985934364286	-0.457440889786788	-0.398876434303227	0.0474886956899378	-0.581462574320879	-0.20458271641691	-0.144989588353861	-0.0544442214256093	-0.324795972655888	-0.122653063499694	0.638520420259624	-0.113442197413045	-0.120851893428307	-0.318167066124236	-0.084495697227601
geneid_22841	2.32345203087006	0.799880694038807	1.98342691752858	-0.245155831396435	-0.682757876191131	0.828643883491376	1.36287005355224	0.202469818075059	0.447164767178151	2.52433887835465	1.84117842464492	2.3786641718424	3.48769964310632	0.66958158870274	1.61233777481401	0.256150301353458	2.04129120213656	1.20970142730186	0.156153529454573	0.046437455206154	0.294770091842986	0.19119466458002	1.00515728817581	2.08070454770535	0.400975265779572	1.77315107344514	-1.20713880890304	1.28637459246407	1.17268871390107	0.16130359655549	0.457999209384847	0.37839619595967	1.5382002412303	0.19723693756807	-0.0110677613670842	1.90875165249464	1.6352716717638	1.96370108048781	3.34731709908821	3.29724959453762	2.48055902160267	-0.67364616971856	2.27028221001018	2.07052157552191	1.03060802491164	0.842524576870938	2.22510257120367	2.83187870993328	2.54639483348319
geneid_5987	-2.18327136515751	-0.849691472842456	-0.556651797867676	-1.15799776864276	-0.146921356569541	-0.266396604613934	-1.10928141086212	-1.4498108574619	-0.826932291422291	-1.19080365709712	-0.587801018390372	-1.00326680226285	-1.4683304069494	-0.429401789433559	-0.472603094013228	-0.90564723534788	-1.37954927771974	-1.23770482711702	-1.57422809541167	-0.969180152948908	-1.69723290813986	-1.08321686150233	-0.868872390222641	-0.906044240247407	-0.345787782201212	-0.0374572843298902	-0.392679645107046	0.0613759719182873	-0.979177564283074	-2.135795455793	-1.14411410431546	-1.29568554215146	-1.36728989165094	-1.18274619688443	-0.949571990954078	-0.146294089122166	-0.575277769267361	-0.599160089673326	-1.62086848178724	-1.01669899286632	-0.355968760021871	-0.736412757314812	0.720670436070826	-0.368027876140607	1.0193378150977	0.0168722086770073	-0.64228368909994	-0.322193955719769	-0.865880762674203
geneid_56061	-2.30815508067074	-0.409354050040315	-0.0145071840247202	-0.719851038635551	0.347035449296537	1.17050021628445	-1.35979794203259	-1.38218833290345	-0.63191903233264	0.0154638644549578	-0.951742024899823	-1.13603056055239	-0.0535498802988504	-0.357128497248203	-0.609669302809347	-1.40102717539128	-1.1486145321918	-2.61129370320751	-0.0977954140632512	-0.19291616508859	-0.81466575247177	-0.918017551231949	-0.253379089846147	-0.869932966338186	-4.31911427738639	-0.127348286406269	0.32726089016776	0.674905296608194	-1.30169277960801	-1.48124466279845	-0.417297973158715	-0.645418247705416	-0.181601119810194	-0.27854304279006	-0.580185966011211	-0.251648759171555	-1.71778905253493	-0.366590335922032	0.502512851959813	-1.05820348974237	-0.961393836294293	-0.7945235562684	-1.29435122068077	-1.73640170382207	-1.70924362363821	-1.33230344329872	-2.98411677343474	-2.00915923106621	-1.8879162021643
geneid_3434	3.30970231861624	1.62473378126746	3.54916558561358	2.00884408290508	3.11399570178207	4.83401506402213	0.43279223731043	0.346324127922446	2.02893741367722	0.157150447363545	2.83965238141247	0.306199822449273	-0.0323720937858552	0.454987127972538	1.83463616593648	-0.19256959028386	0.102915897932831	3.17680749900116	2.79647764185118	1.47548701874636	3.09813873004707	0.138124858473256	0.740347696064405	-0.501674964217051	2.16391811933721	2.08207438708276	-0.451424417816111	3.16255191288006	1.57083675092627	-0.441959265237513	-0.82350947623481	1.8997343917927	3.22291957405268	1.1821250738492	-1.12406622633652	0.172392835946999	2.01442775568061	1.34695123382808	4.55318658278501	2.43893557259956	3.25573163726138	3.4815047485191	0.50718220803602	1.95861932064958	1.19637085880841	1.28042374597475	3.8048629936322	-0.256952819440582	1.15131065138184
geneid_139422	0.135587302061283	0.122589129893594	0.165771509995297	0.244808617370812	0.154217810058306	0.582801940265765	-0.023041649715102	0.0365984348015677	0.354403307895541	0.212766940326867	0.082540693834441	0.0533272390334564	0.392204905143386	0.528819922723246	0.380548839924035	0.238637289791755	0.54730549992804	0.18149284585714	0.410450513781079	0.124670632095145	0.140422221863604	0.255791069906236	0.198911440198214	0.169027365813321	0.232664846845189	0.0502525542220358	0.113608758951022	0.072723122087261	-0.0736282755822131	0.175605333882559	0.662854026403634	0.010086714691222	0.0056171591111452	0.0831187643100882	0.00745354916620335	-0.0234488317926955	-0.0834768413299778	0.183712281185476	0.134283268482987	0.176522117245074	0.260421716417292	0.345453368994196	0.0381779321970292	0.127218687262862	1.51354971768248	0.133964737609424	0.240536790487247	0.276916989773447	0.195724057546219
geneid_80760	0.862493715218966	3.70773593943034	-0.256536641181051	1.47785667141213	-0.0724224827628847	0.340588512056807	2.72243862807488	2.40603644987173	-0.473257311547292	3.11184898738777	2.91753975459512	0.21392010263954	0.496743903142126	-0.0132672115151542	3.10149144825706	-0.158977297243999	-0.0484514512672214	-0.107363807561035	0.236916689922158	0.0858573098881658	2.69627589147709	1.00581214242284	1.36769385777294	1.3949236132236	1.5028517138556	0.245028352162321	0.9177096775682	2.04299404815733	-0.239894927285734	-0.250616972385272	-0.0662052418741329	1.96304369497641	0.701192507993835	2.74597504011117	0.298696414194611	3.51610271252881	3.25673050882058	4.35851002370725	3.0899285219771	3.82992476802073	3.98999503907862	4.19736432460053	3.61154442686896	3.67849100371438	3.32139046877295	4.77951848977066	3.79500560286631	2.52728624394227	2.74266852783494
geneid_3360	0.509985523733062	0.279004551810115	0.750279708910549	0.316872179936348	0.44909382362803	0.505203817052652	0.793048093220633	0.00467773246421246	0.148013472033081	0.609537454484157	0.482742711164861	0.501949231250299	0.138900500537237	-0.00119221739170798	0.804417778836228	0.658692752458154	0.228710949307346	0.276785030481587	0.0223962100446258	0.836485067736526	0.557397353201219	0.398517892568966	0.604208656467067	0.833335837091727	0.364811535844737	0.538628231631447	0.546708464187861	-0.0451740069824073	0.51949255273626	0.245417974619478	-0.0912266534689768	-0.119687012089547	0.582882942542994	0.496408403058453	0.427134138973783	0.91736771125071	0.61878533013583	0.492763736508224	0.828722149861532	0.433244996354059	0.892371620051869	0.644654164529815	0.646318046082747	0.609352287323009	-0.61853272431319	0.688598590162841	0.204273595418672	0.341079547399409	0.0299057416988145
geneid_4354	-0.908483633196847	-1.33635880422291	-1.09467140385188	-1.78442351238812	-0.368895023482711	-2.04259962861468	-2.21775659665	-2.00991808851069	-2.40007483360442	-2.042521321668	-1.67227469111368	-2.73473001607267	-3.37187155026623	-1.6705841659017	-0.736607674437843	-2.27305316870429	-3.23098790567805	-3.4062186304783	-0.0172126721448686	-0.348082829441871	-2.31617724386522	-1.22090423431044	-1.75929320286977	-2.44500909102177	-3.08516198340123	-1.96677476309728	-1.23571363434451	1.11364995561399	-0.535390724789739	-1.96877262082846	-0.710934635811086	-3.45642001471975	-0.0216584360738859	-0.366847068036423	-1.37786381401873	-0.778361268795071	0.8958709871359	1.0754857583826	1.14155161881596	0.752698006208926	1.31822930091226	1.84393480448685	0.548385049602313	0.695217929087361	0.637818674391108	-0.555878570144193	-0.0813582540244686	-0.129060405277909	0.14923091041675
geneid_56990	-4.48504827122068	-1.87528993260892	-1.15604378676866	-1.88740944765354	-2.77395873599315	-2.09413850237016	-0.89503124616911	-4.04515511792925	-3.02778719912134	-3.02212492049023	-2.68719229210903	-1.99698117312139	-1.37945592013534	-1.31124565617278	-0.681924730396277	-3.6889997104065	-2.95011635804393	-0.888164565572541	-1.2581678693952	-0.816347526874974	-3.58715585553362	-1.44739485524467	-1.43812088112563	-2.1356947292546	-3.02677644588656	-1.22708175724021	-1.58051701140757	-2.51667350586242	-1.26719487108864	-5.81554629406195	-2.14826656517644	-2.0970463641386	-1.84424710106079	-2.86134341313204	-2.43005571243439	-2.36618484284046	-1.26992639355198	-1.74094071172555	-0.109423854987004	-1.71527880662841	0.537947910031828	-1.54470359607456	-1.08857523157312	-0.0168580694201123	-2.17138554202971	0.270903187118912	-1.94814549578697	-1.92358405854467	-0.908311284052892
geneid_353140	1.07401673091419	0.878524620433733	1.32078399683144	0.415442287284633	0.297175984322572	0.206124411221935	1.09399687336938	0.439135031887335	0.548302399154652	0.455718880724318	0.796546116412873	0.749338445394208	-0.447835455218357	-0.544937737869564	0.430911297916734	1.26073881815897	0.386649443321437	0.06585123166014	-0.493196797403651	0.193649043769912	0.93941053140417	-0.030332501963881	0.714589842139024	0.118096799401688	0.951592917520119	1.11644938230513	0.256530831680664	-0.0597093532676021	1.4611590666688	0.894780208233196	-0.241074928863764	-0.714603554659468	0.673325227454791	0.716377574780616	0.104442237408815	1.04157453278938	1.08741811994279	1.50029228704616	0.0326317594015833	1.01733453184747	1.03855810284088	0.421972797871577	1.65099526423821	0.785168631364951	0.98998739032811	0.764294853145942	1.58751751896121	2.63964335866054	0.665563060349481
geneid_51691	-0.437531644647731	0.437900937229048	-0.309583007646602	-0.0364044004914577	0.267584401622339	0.995866366122697	-0.632180578222328	-0.530809386436748	0.381638812354684	-0.54243780505556	-0.796762628921893	-0.0962015581680234	0.954148825820438	-1.55631891727712	-0.346992553972815	-0.235374617004817	-1.08217266080624	-0.652337472672422	-0.605903852979223	-0.804941228591902	-0.120356193210132	-0.169515417060741	-0.216036201894457	0.360582035032709	1.13041787466623	-1.03327142253263	-0.974636659930857	1.09529942278439	-0.562150168147047	1.00765350376672	-0.543927188149787	-0.578184863742625	-1.17406282725814	-1.05163077123527	-0.242767779342871	1.08678417518517	-1.21632862015109	-0.0667388839216772	0.137035346311245	-0.253540994120171	0.481298820831534	0.3388197620442	-0.429196597575975	-1.0950331317673	-0.455905827186281	-0.0414994581336822	-1.19287060624419	-0.330073032901115	-0.416713166297724
geneid_171023	-1.37486765833782	-0.161460113158397	-0.505869561866005	-0.369078704661598	-0.842203842068923	-0.594297811697166	-0.251668764835359	-0.640159100289442	-0.86779134707032	0.44330730264983	-0.99013693967193	-0.600197727583096	-0.885877633015233	-0.579115349498302	-0.108779258196103	-0.46002139416389	-0.538942193136646	-0.242048122344103	-0.330237467467521	-0.158616829358632	-0.857371645200499	-0.385427151737335	-0.461421271293496	0.0656509842773468	0.251097502843541	-0.880232849534856	-0.734345249363259	-0.637302371350894	-0.5279577976463	-0.27706988702652	-0.710460110679278	-1.05112477291427	-0.473118564053471	-0.114043420573537	-0.447254096851161	-0.49191329515658	-0.6708444251546	-0.506202470637461	-0.806219857602158	-0.678236792754335	-0.396314115703917	-1.09367343472146	-0.275356130070342	-0.698264967247823	-0.549330000960801	-0.251453431903621	-1.04323913548176	-1.06923778617453	-0.793700784648045
geneid_168544	0.405401937160857	2.15105298931518	1.57793958309739	1.05780396060782	-0.271375163671634	0.984841690927611	0.758627968708207	-0.227556982426586	1.10575942988631	-0.43255198307547	1.07559516995845	-0.533885296470347	1.21036096283528	0.459053862188625	0.813848558670399	-0.0265697828046216	1.9064484049159	0.0393829685604853	-0.314254299210951	-0.0928723082829382	0.15936520984289	-0.205435894278116	0.416730195474216	0.717059790536625	-0.394496691597366	-2.29917596227246	1.64259476608908	-1.14384683894745	-0.286428075584454	-0.783353156536125	-0.226158989188907	-0.451440563710883	-0.763776629031595	0.224860740256784	0.51959676497984	0.45840980888693	-0.66816378578904	-0.188307117922183	-0.285433895345379	0.309215501678843	-0.914382514480176	1.17101114959432	-0.88513942680139	-1.87103364944307	-0.593312696203483	-0.224587628429842	0.66277078712543	-0.097896798851473	-0.746694943071701
geneid_207063	-1.6083779102227	0.725630603867258	-0.128031704359016	1.03509734859638	1.00264937613763	2.7777714320636	0.620757504134156	0.309518285482754	1.19167663315083	0.170665674525319	0.868855342717293	0.153497851721685	0.989042189582018	1.09819498763513	-0.264050435197028	-0.0558427595450807	0.436680356335539	0.313999284883867	0.66083617684261	0.0233530419252228	1.48006421875927	0.304279615352558	0.0216743869460107	0.787220508105468	1.59882715028071	0.751183912576196	1.00322191235464	1.74630974267486	-0.0282367709123923	0.268794651248612	0.780842770795588	0.704032321367477	1.56707629565987	-0.307426792049067	0.537903400502547	-0.280936198741712	0.0840901312756885	0.177231441344911	0.554046933320637	-0.349539987134147	-0.59728919648782	2.38932115496112	0.286903649966902	-0.297169638449019	0.642281048628039	0.037901715874894	0.409086329822466	0.175956029622694	0.07443065704206
geneid_5862	-2.32736545616506	-2.81899329848113	-1.25133289645102	-3.72988143158086	-1.41615222993271	-2.42505155799234	-0.718902372237028	-2.12332512096105	-0.227106739468392	-1.78163550522075	-1.1959129582398	-1.11369686042106	-2.79051736592497	-1.17889409433168	-1.06020479783588	-1.74631457365549	-1.72492461875636	-2.32840941695577	-2.21998446287389	-0.256981547804525	-3.54268499242772	-1.60472407360506	-0.642367852233331	-1.36977778460768	-1.82089926397468	-1.24348982508374	-2.47157188860945	-1.33967598947113	-1.15107206546847	-0.7896917654131	-2.48693710092931	-1.75046033449706	0.391493552786587	-0.905397025115653	-1.68296874913667	-1.79772780069812	-1.69340313138981	-2.8223934292749	-0.0669796653530671	-2.53473121947983	-0.983394360278276	-1.37238772083181	-1.01043792123389	-1.60057952163046	-0.845222359003219	-2.78105800651376	-1.60448316379363	-1.50111002101777	-2.25032941475011
geneid_4144	-2.2328397226111	-2.45799789426776	-1.96780658582366	-1.97655842296708	-2.05909197116738	-2.97515186542122	-1.56541117921347	-3.39938359044414	-2.43806196486538	-2.15450047443761	-1.75326219031024	-2.22244045642551	-2.30452819684142	-1.87405455171372	-1.74943613528785	-1.3024690607276	-2.86759145093209	-2.09238779802075	-1.96675130722173	-1.43558011161555	-3.00629725048998	-2.02518286625092	-2.23125245835878	-2.68861400327847	-2.5060212595158	-2.33625133838957	-1.10241231593073	-2.94943416639163	-2.31135151235154	-2.14807551154952	-3.23604113255527	-2.53082456253585	-0.95309167805099	-2.08265361318831	-2.39180144460483	-2.07980300810757	-1.3605846895425	-2.9434170860795	-2.52543917768549	-2.75096523099455	-1.60513096901575	-2.45334332533411	-2.03942891792774	-0.575244325612138	-3.59263824693767	-1.66241316147917	-1.68613734330345	-3.31383547724614	-2.74106288468904
geneid_5453	0.182417156266615	-0.205305439537063	-0.278861181394199	0.169824788366719	0.523453240045661	-0.431604883560367	-0.0402236885290911	-0.266365682095044	0.184871786634784	0.198713469824317	0.23605063144309	-0.236985602277714	0.0612945204903758	-0.188543791739369	-0.171356613651794	-0.248006762443817	-0.330634653092367	-0.0651713318305177	0.0781772408798133	-0.0626254410211615	0.279902210619483	1.14911802304844	-0.244138442224195	0.0525388849009126	-0.0322619652468289	0.0432808223442157	0.342181525871754	0.310907586229045	0.283581949478491	-0.0730345882126313	0.0525844302171001	0.762037408637743	0.101708037433383	-0.00155950815401373	-0.151507811256612	-0.248976639186843	-0.0551608862449729	-0.196308892899602	-0.09212370872292	-0.120738999421569	1.44646386307794	0.00155217144200933	-0.0986138812191763	-0.132460726437416	-0.435286022610928	-0.165324079227206	-0.0882728448446379	0.0310706991359532	-0.319992051814226
geneid_1360	1.62065977434048	1.48163920113995	0.810683327497108	1.21751866129829	1.20555839178977	1.06238459365552	1.56904210921092	1.2194909131625	1.50737198334197	1.72766236143218	1.15969633741092	1.12091246632789	0.91979432203283	0.791009001147248	3.34827915482342	1.12961210840655	2.00835165647057	0.829768361962348	1.19594362849113	1.91604647348291	1.25010088473306	1.53445448509476	1.10341400653435	0.914978790299602	1.41346405959528	1.35050657175479	1.36567156194263	0.850205749455692	1.42679784149435	0.97382480137547	0.850817393456142	0.85312474099898	1.43359942661773	1.28902552327733	1.56563665729426	1.12324486621372	1.37719481618985	1.78169756313176	1.06173583567606	1.15737901850883	0.936660369336069	1.56079239631426	1.84940552798943	1.18691377675004	1.81748542408815	0.986287102816836	1.33904521078327	1.88633664257071	1.75693121745116
geneid_159963	0.452415705527761	0.616835494411293	0.628541142115849	0.741623509714369	0.849491929470139	0.16295311657772	0.537246026676898	0.230342054593954	0.524979327430452	0.635501267339989	0.743491473310386	0.453083176803623	0.858097826206527	0.549904912679282	0.893489310995837	0.636386763695684	0.128288721619588	0.472833746185395	0.87845619649804	0.632460853123478	0.529552768553636	0.71926396930371	1.06643133412299	0.351135248696215	0.53734364491749	0.36348676389506	1.38414586407983	0.295719386042406	1.2342053987344	0.445114056063265	0.455803731464322	0.66631822278263	0.653809458686847	0.352002579640578	0.679892173752879	0.692424895593619	0.333712099477929	0.193842140702123	0.119215460395969	0.0888419552344857	1.24809880502334	0.383835323649406	0.0634174762859623	0.138586063283886	-0.420751704000646	0.118877256044717	0.116549547893218	0.123791063512395	0.0472603035405565
geneid_346689	-0.411585230683226	-0.621489647851004	2.12247875458608	-0.378102857004228	-0.828465337783613	-0.306038849307188	-0.240150875390592	-0.198593951532677	0.788506058739505	0.33077618643968	0.0873190902407276	-0.425760652990412	0.23810525967071	-0.389973693516405	1.8117751160692	0.0546988288869747	-0.354184684200043	2.42482325449094	0.403243791224148	-0.95121366437285	-0.241841083731015	-0.342189126708007	1.67916109623158	0.599274281005659	0.852313350821923	1.15507068180061	1.25194189389921	-0.69858725186915	0.416335318578856	-0.483932509899392	-0.473921873427521	0.64801881232332	-0.76428308215709	-0.421422048762217	-0.374417407974101	-0.646767719529578	-0.175667457380878	-0.658075751191146	-0.116406385347884	-0.292395560562691	0.966814576172038	0.0992301623482602	-0.878924162630105	-0.994334049261278	-0.464045709681795	-0.918023433343258	-0.783298042480947	-0.515908058405798	-0.756214967276344
geneid_5803	-1.93264748020623	-2.17073212022847	-1.65919330985626	-2.68053044754649	-1.90774281373501	-1.73985788533644	-1.83150096833176	-2.16325918045169	-1.07141015031333	-1.03482451523125	-1.74863184627608	-1.47830702007563	-0.664489123777998	-1.54075768563046	-2.31762485627002	0.722646678764902	-1.32879965017485	-2.31708163886155	-1.81207601405201	-2.11652865662937	-1.47074407892651	-1.86747293378947	-1.38976099289794	-2.16746905746677	-1.41308782982641	-2.64088972820532	-2.22410651096064	-1.92107248072988	-1.57791514345275	-2.46917676841693	-1.12263151544019	-0.975091254796488	-2.65273267755603	-1.72862755570734	-0.423779349353156	-2.21348645158367	-2.10830449729868	-1.6819410358462	-2.10630160617363	-2.64425140895498	-1.3758956826156	-3.06120427152602	-2.24416116347203	-2.0575023561037	-1.57195778501383	-2.13773241198074	-2.51085565889286	-2.23898242458559	-1.82103602555755
geneid_4129	1.40242580482675	0.347345839928609	1.24124034404116	1.577238093293	0.00532909066311153	0.927092350912615	1.94519341658449	1.03664336643534	1.06864716869979	1.50007011013446	0.451652753876886	0.515634990318251	1.55513616499959	0.589549733241113	0.994356160054753	1.85780025999668	1.89485623451135	1.02770379265437	0.778365988631975	1.24859677691177	1.22338334073369	1.01952060226324	1.18140486304376	1.10774566634876	0.98811851420991	0.6188591193441	0.769326699776339	0.807538616450927	1.23984161398369	1.10919693200924	1.05204010795906	-0.0172347558305412	0.428671209931251	1.08025515021239	1.19250358950175	1.44679157358547	2.02339678886288	0.773390261101425	0.649914210165856	0.93366137308058	0.683464250555038	1.11555382012016	1.79726119850124	0.897617714065928	2.73369478919125	0.470678615918162	1.37838749690944	2.07781280809387	3.05623733160267
geneid_3119	0.494814756083423	1.13113007435728	2.21283765966058	2.26595398494355	2.67440544277207	1.37176782129664	2.30034339623018	0.558975345728922	1.54523259838782	1.82199863238678	0.105619713704125	-0.329668048634008	2.72565351895001	0.887116763743926	1.33925490980722	0.806095378958846	-0.127717829176006	1.38719284179537	2.0166826380309	1.00066576260715	0.416442730653594	2.63684113370355	0.528268310012798	1.73029437283242	0.219860560174445	1.83551687794042	1.83376522520714	3.49227238771538	0.101340455213928	1.68724236584691	-0.105203007023646	3.00265806851422	2.88426455827584	1.36350757322278	0.88473221207568	1.6561924715186	4.15576254677097	3.0818093062576	3.0795396169303	4.08614542876781	3.15603235170825	3.77166192836478	2.48323207698539	4.68928986455282	2.62925712153014	4.02191854519913	3.49735408402359	1.16375343575374	3.51628513611021
geneid_65986	0.720659440587	0.722900251790954	0.636998724196416	0.0918494268753683	0.820154186808576	0.506052622718964	1.06610445327549	1.09246973150749	2.932143657476	1.19121634388977	0.259457059293544	1.27558129197143	0.585552384623307	0.631818599847255	1.59556182904174	0.530428444010908	4.63572376914258	0.20124066938237	0.700683327563082	2.03132308797966	0.925580164571633	0.305180734180401	3.03803115588166	0.354370213164198	1.92881885579902	0.0061903740808004	1.2781166863512	0.577451369377302	1.41642464322725	0.73627111554835	0.561908592141175	0.703660821721123	3.23692386817454	1.76473424133973	0.571595080834796	0.266983040061176	0.413891626592062	1.5997639523705	2.29083245441805	1.27100632367378	0.53544593315759	0.223932983170957	1.92228586112507	0.616612859259516	0.88636595762412	0.267131152177937	0.975989301840676	0.372940977315644	1.09465649504699
geneid_891	0.322195076305518	-0.51147949118824	-0.497163354173952	-0.880784952211103	-0.0668313227255725	-0.46012751358781	0.184344022393063	-0.00829849600769191	0.2986526811043	0.155843720937121	-0.0760092741758431	0.103319607089774	-0.409120245803347	-0.461641688174799	0.279641294500221	-0.00949500999415699	0.876110185109612	-0.356195174208163	-0.21414387304502	0.497481119020772	-0.391365876325488	-0.188578175571538	-0.00129487247539327	-0.849443929168762	-0.0395536927125223	0.204540524741267	-0.53841041857844	0.0953175061466418	0.0686160728559726	-0.233926054736427	-0.386416828688691	-0.196552914373312	-0.339155480484075	-0.049120855375807	-0.0383060975395796	-0.943507969597464	-0.708745346056433	0.0202140887603291	-0.78507923661432	-0.0714348378023994	-0.174001268677066	-0.853062055267451	0.501231693805648	-0.317917327876607	0.709283925640753	-1.05387242378581	-0.192621937414905	0.741450360323594	0.59541889243319
geneid_55215	-0.566313906975304	-2.61673756782578	0.556041217570824	-0.274635500809768	-0.264447476463311	-2.66374242952673	-0.0022911737317818	-1.27922058226245	0.0249599076127566	-1.46594238089724	-3.47880687174802	-1.24645956245402	-1.50294516762753	-0.850611852278405	-2.24489313864607	-1.06920675777242	-0.525990173869308	-1.37226823204987	-1.45708618883404	-0.428832131327284	-1.26570594668147	-0.84088525081954	-1.1940790740687	-0.97779037192548	-0.700268628336636	-0.628409527596148	0.26522796205491	-0.362095577664934	-0.664126663074378	-1.57451847183997	-0.7714147980228	-1.28517229295585	0.327290017029327	-0.923645073647836	-1.42581387906275	-0.343612589427623	-2.63561097279207	-3.31001678934217	-1.75053887045883	-1.69226610086088	-2.50287983501039	-2.77330472510048	-2.13622065014517	-3.62106728696255	-2.21726208509484	-2.22732279582419	-4.05698492516271	-2.44308501625951	-3.19301888242088
geneid_23107	-3.89541040034222	-3.45651775973265	-2.79112183120963	-3.3793025177681	-2.77667729955948	-3.27114680265291	-2.77414098029203	-3.04872123339047	-2.63783937673746	-2.15030949083099	-2.92231611268417	-2.04732880776997	-2.19745197517724	-2.82152966905143	-2.29371848620035	-2.85418462209921	-2.61719072020294	-2.57488071018667	-3.20989231351481	-2.34474564537918	-2.78776579480296	-2.53920470847029	-2.51321508832826	-3.48326184337057	-2.348186522638	-4.01614699929319	-1.71383025337335	-2.88484128445941	-2.61922144423504	-3.75269920428082	-3.02495522306667	-2.04018919912314	-2.60896758342734	-2.2989416608871	-2.47228313449026	-3.33897602484566	-2.58225900031678	-2.32063439554865	-2.75718614288798	-2.48361460839128	-2.28546862460164	-3.57748229701228	-3.03224019256935	-2.12407199002869	-2.32395889614804	-3.45059034656575	-3.42847353189264	-2.7475165877371	-2.52056101728658
geneid_7535	-2.22190605512524	-2.36606416288823	-2.2538276187419	-2.0177156035184	-2.16074591359853	-1.76131657626079	-1.37672271924111	-2.01879670936023	-1.98848929473471	-1.26335032872129	-2.14842066316355	-1.87366516599352	-2.26967707456596	-1.99424387949396	-1.76221100532363	-2.49143563954921	-1.77025000464499	-1.90435175286998	-2.57828194181903	-1.88771292059728	-2.02436719507649	-2.05437628644171	-2.22193418340962	-2.36754279544787	-1.9507921603574	-2.21773529360098	-1.66651133381131	-2.22633885572144	-1.25762048305358	-2.01757241392066	-2.18034572217478	-2.33470605736852	-2.42169309526521	-1.71049880417234	-1.93996062723503	-2.2985718219308	-1.14254024588298	-2.28585779953385	-2.52756885507028	-2.50400155769479	-1.8194513876063	-2.0833873018626	-1.82780823762192	-2.34141928185418	-1.51260117959206	-2.23787373384968	-2.55273855139292	-1.75515257908177	-1.84674634377783
geneid_127670	1.27646558771029	1.5033276369598	1.29995208844823	1.33038236120704	1.39100375096041	1.27698439541704	1.47217341011541	1.68186862347046	1.81719103174665	1.52725424847501	1.40103587958089	1.53506766287869	1.4050080939304	1.23118865944292	1.67410973313489	1.08372567352272	2.186807589757	1.42746185080261	1.72215728954084	0.973283727411483	1.49976038923333	1.50035828960036	1.21659673993041	1.28984871843595	1.452374186482	1.51598112640343	1.16241825515501	1.43925210863535	1.35939481534075	1.58187067350979	1.39333138385471	0.501139950044764	1.2399680903715	1.37267651184129	1.46811054819432	1.46911875784538	1.40019962980756	1.53258916377229	1.44827571324857	1.8704883075583	1.34410592367098	1.62085032569786	1.75203852275334	1.33170335347382	2.008119056317	1.396257234443	1.67792638859072	1.90074070166171	2.06394839066781
geneid_642864	0.0575180172245534	-0.0140564452069178	0.151564711842133	0.0420443701717554	0.307000765229003	0.301379467565928	0.0945310178163265	-0.0521643308092129	-0.0165826826381102	0.192746166870598	-0.0187155288759189	-0.0451815423171178	-0.0231324108316775	0.0517594840313359	-0.146404372654084	-0.0135157064754781	-0.123101539691256	0.0741643078837983	0.0973819128252225	0.0198361885794249	-0.0700954251527333	-0.0108557847064159	0.0128136826597369	0.133474442109877	0.113566867901237	-0.0544718046387789	0.0623319180538098	0.130006111898629	0.199857843266291	0.0253073829020172	-0.14170028468204	-0.124644747709783	0.0305289923041718	0.104588001000225	0.144784577444502	0.09240250586214	0.224495691853251	0.0607902051174422	0.109676205094536	0.0982971313168905	0.0697916261800341	0.0644449212133317	0.127464024886666	0.0241175588193076	-0.0226530301662849	-0.0456650118719179	0.0869792445735728	0.133454054695535	-0.128870344295566
geneid_23639	3.78279541414932	1.89160416751715	2.1785757932154	0.138744009059418	2.07526294119978	1.84336364518897	2.09491895842661	0.805397242464424	1.2414574854833	1.13319433170109	0.891264869523978	1.61977262627752	3.05665319238745	-0.0416706693043436	0.0332361754842619	-0.0253510079752556	0.0260845506692569	1.29554200660356	1.30711109610953	-0.18712705521329	-0.315032074648485	0.650938061561639	1.4580812461797	1.261639935751	2.09335550470958	2.16464647565071	-0.138861460409052	-0.136759093748388	-0.126881297124792	2.7035921789339	0.423924108415612	1.25507443792915	1.1800834051323	0.70904481593902	1.3519342468177	-0.176749059804972	0.55065530350049	0.217327931699408	2.46238219793309	0.272934824080282	1.19218689235136	-0.12195447691622	1.92626624721311	1.54546499250725	-0.0748386929367658	-0.376094883384031	-0.185796909308491	0.398525978184604	1.48866182964015
geneid_65110	-7.08674588477805	-5.50064902252158	-4.31442930773972	-5.06003856743399	-5.82263167315693	-5.15038746708563	-4.00179527795852	-5.83270241219659	-4.88138970132987	-4.0972373048641	-4.07681323899856	-5.25143688556038	-5.82947345557968	-4.55011216315039	-6.18062473011667	-4.62702356673542	-3.44830126402911	-5.4787396489617	-5.21431280643993	-3.44693714444628	-5.62735983117504	-4.17686810331155	-4.99399875978367	-5.09922708657818	-5.0776064534653	-4.76481962244575	-4.67059823862604	-5.42186231965625	-4.12652135638476	-5.33076798997906	-5.20347297535785	-5.45915500883089	-4.41787694442851	-4.48518363169099	-5.20836669489716	-6.16988012659933	-4.20511253661831	-5.79578079855761	-4.77026181566074	-5.51883860122948	-4.46950611510769	-5.04864656163623	-3.18855365787404	-5.72022258812413	-5.11644850390127	-5.58769842621358	-5.47900059702471	-4.32156793302177	-4.59839944691656
geneid_8614	2.0114364657988	-2.83272729107537	-5.17394757067641	-4.27845783877542	-2.10883451049254	-2.62637412945509	0.320827187164814	-0.574603596211355	-4.47870110051927	-1.57238976194443	-4.69508642668044	-3.63901125073566	-4.0418205576652	-1.54123358298541	-0.802320887476303	-3.52468076354011	-3.48282124406632	-5.48981500070053	0.0813325049089587	0.548624642077167	-4.85877368986846	0.539472832460075	-1.78737534811717	-1.07938154375994	-4.16632480147612	-1.57410373454394	1.07648385579393	-5.93179353668494	0.130865490923301	1.38409466575917	-2.98247566193371	1.59044369101752	1.09249131733066	1.11816635147537	-1.12751527380519	-4.39837903536465	-0.91686795239147	-5.00716794003499	-4.04401647903756	-3.29544335006397	-3.17063432548528	-4.90003232994367	0.200012210009948	-0.411041011910564	-4.38751277433942	-3.41219211004519	-5.88352371686576	-4.26904234647619	-3.41946279698325
geneid_10438	-0.673439684696134	-4.37562217216609	-4.0114648790098	-3.68468756154043	-3.12821521279592	-1.88665262588717	-0.93727121745549	-4.43980515571201	-3.47320034752669	-3.05281471011056	-4.14296326825542	-4.1612191046311	-3.77148205561201	-2.96381241423736	-2.55154653740729	-2.92040153407193	-3.16720736983853	-3.96986771121975	-4.64739304202601	-1.94476786706094	-4.11973995362755	-2.99161240261587	-3.69034683788013	-2.63088063236916	-3.6392885191506	-4.44843524423305	-2.94592752216086	-3.52836639788968	-2.85984890645632	-5.0974453183377	-3.5625159337623	-4.23789244698775	-3.70988653851277	-2.74014334019562	-3.2786091140796	-1.8845026478955	-0.970700208285644	-0.860522369541394	1.60557075713593	-1.32076898985519	0.845020958616648	-0.317126678229848	-0.450629961712305	-0.725015265219605	-2.85198326862842	-0.190930177380599	-1.00165169978441	-1.66775705013162	-0.676487915811783
geneid_6834	-2.92687494686715	-4.01988518014514	-3.3395484207135	-3.31706805742257	-4.20047215618472	-3.31873169232699	-2.60096450899748	-4.22838616321196	-1.97453152288501	-2.86564279501615	-3.13942673036106	-3.31205567870897	-4.32309294608669	-3.84786623800033	-3.15612835814823	-3.86962888431386	-3.69005750187638	-3.52059523988512	-4.12696307659026	-2.75697737768968	-3.12106484840682	-2.35107542924633	-3.1625381164336	-3.64719644430267	-2.39987740143366	-2.87550757223369	-0.983614282433077	-2.3428530591987	-3.05783386782832	-4.72041722592642	-3.98099035132576	-2.82554179067426	-2.70000625195901	-2.78628113781332	-1.89877922833979	-2.97947943363999	-2.71756083419091	-3.89193023815529	-3.90678781242439	-4.40628944658422	-3.09010948350171	-2.74932759452112	-2.64124813753036	-3.72647330106208	-2.9523048423837	-4.00359044486785	-3.69848234445824	-1.99206844134699	-4.02575463823926
geneid_151230	-1.85506326029161	-3.63402165163016	-1.09195876157722	-3.21348526190461	-3.48038491619302	-3.17319079714878	-2.68208831298473	-3.088278288605	-2.88348124157674	-2.28421906989468	-3.02576766103507	-2.70071973473326	-2.84276882784746	-2.8598959349744	-2.66252089639433	-2.605685935647	-1.64697922420258	-2.02287981720476	-2.50398410702245	-1.98211677370556	-3.23256774144227	-1.66304604063858	-2.82764315357468	-2.81803664110887	-2.45595547402148	-3.45286426466638	-2.63240005514109	-4.44820848326154	-0.228115373291048	-3.63088453403703	-1.24551795581001	-4.53700495701485	-3.0799719567839	-2.80739655478005	-3.35345856949857	-3.16642506153698	-2.94055290433021	-3.47820133102058	-2.82631060377939	-4.66087803423928	-2.83202526405162	-3.14620909921176	-2.74664422452007	-3.9544119926861	-3.25400610612077	-3.24149335094295	-3.73900302450241	-2.69775609575657	-3.07427874415493
geneid_79414	-0.0291745097635044	0.13393073409784	0.760384245979598	0.548791795660596	0.140000718795282	0.568499445925281	0.255176794414951	0.446579804582412	0.468239184209382	0.288131751189299	0.17651750363002	-0.0516706720639453	-0.0241637470450923	-0.148476140780342	0.0437598323748992	-0.409184588815888	0.857677093142671	-1.53044557744306	0.138079850331588	0.147281049681978	1.82797174191199	0.546751395364997	0.222084948703342	0.0843308319520158	-0.85723028587952	0.410474107387651	0.656002553502438	0.32570373463929	0.708740215399825	-0.414886824861333	0.899305112365755	-1.11358338385623	-0.607435905515822	0.99998240265864	0.711468826031225	1.42097804319773	0.82072387702174	0.35414078421683	-0.882508817132097	0.0786298145594656	-0.371697827117253	2.29560220146392	1.01830185770624	-1.11020982092359	1.42495024646036	0.218982728179309	0.991608134649891	1.30992777611954	0.97259581832632
geneid_5116	0.503341336050521	-0.883205087349716	0.0376386849237807	-1.54486710404174	-0.208646880900611	-0.503951224705503	-1.04260655928675	-0.101129904608405	-1.20766013919104	-2.01244024136652	-1.53774232328423	0.183225828516205	-2.50412805338649	-1.03696483545895	0.51023530054409	-0.879901416758648	-0.536797659522696	-2.24864967281843	0.221213210050135	0.0149529606216353	0.143165735845622	-0.270565114286857	-0.235660046063276	-0.914154270693375	-0.439686906641419	-1.19774107288425	0.137679016806591	-0.87917619139911	-0.156364911841857	-2.12428582298097	-1.15957813111692	-1.59256340437344	0.49620398115568	-0.545590223084205	-0.350900464593995	-0.85339013195673	-0.973722350269575	-0.316709960848026	-0.979609792802379	-0.307390888450944	-0.611221663204172	-0.307933986490912	-0.778907192793072	0.164013310754277	-1.14542607704705	-0.384670571085111	0.170700040947414	-0.695886273528518	-0.602395665718353
geneid_51647	-1.39789410021425	-0.867713503141792	-0.706156572857322	-1.56467015092847	-0.315153348894934	-0.983069928591126	-1.39996159304742	-0.993156154693298	-0.411232917453236	-0.480653104935678	-0.732259518415854	-0.920008977854937	-1.061601952324	-0.472707294087814	-0.987211440412682	-0.973627571561442	-0.934080419683167	-0.340089773223644	-1.08701984781669	-0.659860665340217	-0.246461493733727	-1.00469202921593	-0.940447343342204	-0.5870074118089	-0.121931202238912	0.148999551600323	0.665752242118867	1.11468775776838	-0.944257085523148	-0.84340427744957	-0.968847705101557	-0.386162299005697	-0.820987928154047	-1.19437060059935	-0.66705167076865	0.0404039443925762	-0.809699646492374	-1.18601614791223	-0.0994171075222389	-1.2025699547233	-0.813424773318716	-0.703202927636135	-1.3634151238118	-0.795949947652898	-0.649444711938326	-0.680603188469289	-0.881923614821025	-0.98423897509069	-0.86098868794677
geneid_139135	-0.175201981425157	-0.15229665186418	0.0586513229763986	-0.239729091229313	-0.300395091805163	-0.0149481737298293	-0.102433492146685	-0.047697583591323	-0.199278119002521	0.0268154115917012	0.0145816712348164	0.198551183015824	-0.0630872572654763	-0.261208107121828	0.124949678361534	0.152275358618931	0.040221450019659	0.118484877415354	-0.0570296883580204	-0.905410580880373	-0.302744218501181	-0.190356889439521	0.229769946107965	0.261907727409248	-0.0608617175607629	-0.279403831066901	-0.0659745716014567	-0.68124416525578	-0.0528936915964151	-0.0370417299947048	-0.0854324249964025	-0.583104932453139	-0.498543489380304	-0.005143684952783	0.0952524550639152	0.0257862937943234	-0.0386843271884457	0.0665716604951729	0.154380699861948	-0.114057925828604	0.453089444764053	-0.0497254307613672	-0.108283920399298	0.0583693757621237	-0.670704659121417	0.0154792362197391	-0.238908708423048	-0.0228152682387595	-0.0871574733368135
geneid_23108	0.360186419551481	0.529777009340916	-0.013293882099215	0.274280435533388	0.396396717425449	-0.14049804566002	0.694431659426981	0.697355786296318	0.217935131185623	0.579917609658794	0.471366346297181	0.749627517159531	0.0177296207161002	0.195621012316061	0.42117113259619	0.45508471233454	0.289384846842488	0.382940651359871	0.171112349366565	0.551197294232594	0.0692756180549226	0.402143452425902	0.24474511124197	0.396750922728469	0.416124910330937	0.123388201325772	0.439142840985834	0.0806620657187506	0.531207411771347	0.174149057702613	0.260399524922146	0.681714348415944	0.442864971118006	0.367611999812914	1.00134092031844	0.368120688674327	0.0168293805601848	0.0999541640982342	0.126209958273209	0.17927273916064	0.208128253702612	1.48926206305071	0.00973044843759724	0.25613390255631	0.101623878693012	0.11349984479135	0.195421215979978	0.257642612427427	0.097650302172605
geneid_26995	-0.680333743117973	-1.63147138655843	-0.738207518313951	-0.72140357519268	-1.47552374223793	-1.46568474560262	-1.09591866489959	-2.42918404518975	-1.00316357751093	-0.631682030026411	-1.89097168161592	-0.981324409108512	-0.614215682889043	-0.60509443661211	0.46987504363374	-0.748890838760818	-1.60261252933466	-0.196330530566148	-2.09178129970468	-0.770923683973445	-0.589834011451198	-0.631378970354693	-0.876666481421075	0.196739205280327	-1.49796009255518	-0.636688045548582	0.253186525989832	-1.31651500622505	-1.0960479899255	-1.08880349090236	-0.965221527082476	-0.295842841620664	-0.902969442688689	-0.803894469851739	-0.724916187505557	-0.193172794090282	-1.65779816894097	-1.88147567062968	-0.962146895411138	-0.882514860031134	-1.52690304763709	-4.06906393590293	-0.28933353851781	-2.21516336122272	-2.63112574039004	-1.67865331104983	-1.26130393115788	-1.77049625079428	-2.45336675592646
geneid_6996	-0.824924408236401	-0.211200092677718	1.80032259525667	-0.334526507379046	-0.300605089831619	0.217473976234487	0.790439040463472	-0.149540225959286	0.237145727364698	-0.366548665945536	-0.0244932442295853	-0.0153791611332615	-0.848294787861927	2.23706533387706	1.54199319562562	1.83630093123563	0.484264565092413	1.25921151538918	-0.360313839489677	1.096084556757	-1.28479507774371	0.73469288102968	-0.313661243780115	0.960718915132677	-4.65339315483884	0.0212975689558996	0.0203160652918099	-0.498704587180396	0.209477473904159	-0.119675345743671	-0.0472971829424768	-1.09882578853357	1.13309667773412	0.344602713439572	-0.331492462506969	-0.687555471184128	0.410613240818585	-0.516164687776308	1.66929794286145	0.226128006419222	-0.173044927831166	-0.514393936745392	-0.0491519871770483	1.25236882301218	-1.14075806948166	-0.784912050653197	-3.33594926166147	-1.11309026936354	-0.317859621733845
geneid_3183	-3.59294170090324	-3.51780212763852	-4.001911376643	-3.0011232861485	-3.62132178085276	-3.64244012347875	-1.89271529814023	-4.52918256414787	-3.40805454953557	-2.55475566691869	-2.80919425708619	-3.2053494969002	-4.95808616357647	-3.20575821039405	-3.21542629560855	-2.86708187533763	-3.27590223649686	-3.62029922237342	-3.6601529776933	-1.83692885265089	-3.56866320364821	-2.5198915863336	-2.91286061458533	-3.00641834454995	-3.27647466170619	-3.50282006726466	-2.43121394863629	-3.91597258663504	-2.10797856791972	-4.30679555257798	-3.30824484237519	-3.46097060826637	-2.40123858906721	-2.07712362975019	-3.59457923935138	-4.01319614288169	-1.9502606660396	-4.1664289786543	-3.80780403566866	-4.59245990658199	-3.64649601177499	-3.72124330202808	-2.00770480313283	-3.65516141131857	-3.17496826566465	-3.6911390947987	-3.43923518680662	-2.917293574953	-4.56717286884912
geneid_84741	-0.0883344289179082	0.508177862761741	-0.239872750212719	0.266568641555231	0.334700982373563	-0.0862909382780742	0.199553116036069	-0.289534290661499	-0.329510853048919	0.263602047921213	-0.227738535684737	-0.491409652298965	-0.215549216217249	-0.435643351335332	-0.00538183785602327	0.417692252578907	-0.195826011537747	-0.249179349995444	-0.30253669236335	0.278066534845016	-0.310864202599592	0.262713363201811	-0.107442941813045	0.0447074575289105	0.838679123381023	0.00319224792219108	0.440413730860533	-0.492095274425047	0.697812993911447	0.0507142365255076	-0.610492251135182	0.143446697570666	0.311287714304902	0.264851864122029	0.148900756776483	-0.398888486119647	0.553264675716269	-0.118119434199072	-0.323928872073279	-0.0637269973055713	-0.34021408120893	-0.503461326630543	0.4868102682716	0.087914599061286	-0.384264350158848	-0.160927944936121	0.0497397449287566	0.0288946822762635	0.0352520318131333
geneid_324	0.894026212765793	1.25723810124798	0.50141247243299	0.565094406172627	-0.401913451721897	0.341670508713544	-0.114804351244029	-0.115115432111437	0.769124319734002	-0.10889019672133	1.45391325777671	0.0718048762461405	3.40755775692818	1.52600027746018	0.507152722880063	0.00627245110927967	0.362194635728306	1.98042689222075	0.778617056928323	-0.210367685276992	1.63293968168452	0.468401135159193	0.564994256590758	-0.289262911182629	1.14653220479475	-0.171252171244447	-0.496088581185321	0.533526870046418	1.02901114663389	-0.0548521612667152	0.658376690304386	1.18328595998282	1.00826825107416	0.596671258698588	1.55974637998529	0.850360623217057	-0.27262377846287	-0.0881679066071478	1.22355957399425	1.88565743260968	1.80903689929696	0.0226529769493131	0.264931622771729	0.692767697336732	0.200654557628791	1.79491634166892	-0.197977475228721	-0.242947589308258	1.43309633216751
geneid_10973	-1.612961210043	-0.254227373740523	0.392913356982194	-2.22569394604954	-0.117109856995661	-2.50001987025639	0.664662482532303	-1.79957008817963	-1.18738156396483	-2.59623746725909	-0.713590559566345	0.128235931892991	-0.749342796594947	-0.934175594816594	-1.39492292670385	-0.0712566666278059	-0.828520581405808	-1.42616256711321	-1.36037564439352	0.270510274324133	-1.20737256014992	-0.187699937680092	-0.366520524329411	0.133164625266397	-0.124724939054915	0.229850059126082	-2.791557050959	-0.273092273693324	-2.03346171420168	-1.2389128515714	-0.224232013510989	-2.53486801034199	-0.526252922093956	-1.91183004858412	-0.435633775378524	-1.54153671489227	-0.793109480139218	-1.08978962337459	0.702969919768509	-0.0863735261426369	0.125249878698456	-5.50208505373499	-0.325670591564921	0.218469182488746	-2.38623997568912	-0.088268474127418	-0.258287572892619	-1.85061066296397	-0.0982554844972375
geneid_6473	0.161447689080496	0.519356685024637	0.204256554714721	0.794247476178416	-0.0857120213278602	0.259014981615714	0.336289514589274	-0.0816902391879301	0.0284986203555635	0.243337376037672	0.0978120737985222	0.137181827246979	0.470417659085376	0.185657509246534	0.0907710022183137	-0.338102121495202	0.251689743531957	0.0187656788793967	-0.0199496663813188	-0.115923286880371	0.111168640950523	0.390040271047719	0.167139553782025	-0.357596398044762	0.0098503378410926	0.12501066443453	-0.0112535715494197	0.14925953792184	0.0161347498890834	0.21795940752988	0.066830765433669	0.0649868821735896	-0.143732358364149	0.566495401025597	1.1438107938261	0.0733958229981972	0.357678016198935	0.146539583785376	0.110287702618649	-0.15535978625271	0.199226822686553	0.903266861792048	0.432287297800194	0.108349855253101	0.0440942043387348	0.0658952405756369	0.152350535956528	0.322623606232787	-0.00861064214407028
geneid_55604	-0.518667201466428	-0.0176921828206834	-0.350844091279689	-0.514070958109333	-0.531220444933086	-0.249718322907933	-0.388665384427902	0.0932116837894965	-0.0255732154901563	0.0151018792645082	-0.48123164859318	0.0243314640588338	0.182343914725793	-0.246605664302132	-0.5458519154801	-0.307933149613248	-0.0414785583845771	-0.395992546889762	0.0678091672317292	-0.268094786970876	-0.498815727945688	-0.64278834013491	-0.281568683977096	-0.0474401757246653	-0.351871230009387	-1.25622087297496	-0.545110644219876	-0.492102226205796	0.036727098615043	-0.0172039707930452	-0.125132980028679	0.435005914704671	-0.622490971285795	-0.247527509698858	-0.139620146503923	-0.270034816510038	-0.409633935641034	-0.126547140548553	-0.129555031017716	-0.0161202305752173	0.0125208093036638	-0.162558482949405	-0.845979244521103	-0.0460999402863329	-0.273714653695831	-0.331514142322157	-0.482255284460368	-0.352771344417303	-0.263215328187319
geneid_63922	-0.866698738415732	-0.350519301565225	0.849745930792798	0.14458916376654	-1.62968092338561	-1.32941246190395	-0.0684069672171574	-1.54063375489443	-1.07686130296498	-0.686512907079474	-1.02954030592481	-1.21535924295781	-2.09830537365487	-2.24671385955398	-1.97528152634699	-0.638600046920837	-1.84800670378906	-1.81434453353028	-0.99940044027831	-1.07945432866234	-0.219222156044981	-0.865149568889705	-0.974977861169263	-0.391236948373735	0.085919674429422	0.594011772999587	-0.442909649100672	0.113084792180575	-0.486511589259083	-2.19533561835686	-2.23950540820531	-0.589371738297465	-0.226215830762583	-0.63544148820317	-1.14690944626514	-0.842438898278604	-1.13561039296375	-1.92430946278377	-0.999439242461602	-1.64487690098358	-2.53511835971714	-3.19028898668603	-0.723462064585745	-2.65652107151013	-1.68785219709641	-1.46765615612938	-1.38847683795414	-2.14509154764616	-1.69715188645343
geneid_10994	0.823333351819455	0.368921552741306	1.72165907301652	0.577975297848228	0.070593849314186	0.401774640425717	0.646100088929532	-0.307283020399832	0.359735800741494	0.947179785021099	1.5087772771509	-0.324443298944278	-0.120291319902921	0.299451021112317	0.100180014643732	0.594243212430061	-0.128413014415904	0.00104404512394394	-0.135017666477793	-0.159305157655872	2.09582683119702	0.232865623449434	2.85997385696492	0.235646688067635	1.60324845435256	0.998271733381292	0.763670495531881	1.49239530238544	0.490612793024079	-0.465128372793138	-0.161932698026333	0.193535895569745	0.0138961410191062	0.286848745735883	0.0361279922566515	1.09234215717719	0.431921749334497	-0.146553378934082	1.04737027927019	-0.141307500309336	-0.197297337363733	0.63053978403633	-0.180216729609377	-0.297623161249369	-0.265006434490957	0.429393128343886	0.113209555370169	-0.085067403999507	-0.412053779793296
geneid_152137	-2.31212874720254	-3.2992085757915	-0.779139790613315	-2.11591008687067	-1.25329261109445	-2.11249113286075	-1.31584189066914	-3.3324717712318	-1.2363413812215	-0.89587385868982	-0.57066973803144	-0.740475646194508	-2.56273095144797	-2.43659882645882	-2.01041597164552	-2.68715359979651	-1.84048590357526	-2.19298330987388	-2.96688359397701	-1.04860835150959	-1.52413631180745	-2.01866420313958	-0.244063096267781	-2.09424928883428	-1.53039192364306	-0.539174442980673	-1.6147387468603	-4.11128197985979	-1.94561226163784	-2.14255769846157	-3.32694677683862	-3.33390556915877	-1.03961244483178	-0.002065602576812	-1.65524260664315	-0.432930563657091	-0.65477344497548	-0.910393809222758	-2.02190663037136	-2.07967456661591	-0.650008225695123	0.924783698843223	0.0895971679566342	-2.62606731290362	-0.120117550113765	-0.745588454995914	0.895284849738757	1.5967649375607	-0.833715028620827
geneid_51324	-1.05639120489796	-1.22739747066096	-1.24860179507093	-0.891747750147166	-0.487993584668269	-0.78615911314625	-1.02842573738386	-1.14388274982723	-1.09674119066708	-0.935635694771185	-1.15665028537634	-0.890130840061975	-1.32531278132381	-0.667603510946049	-0.551364048472345	-0.984154376168403	-0.75426082493374	-0.910331831283063	-1.09425021590475	-0.421274448390674	-1.15217909021929	-0.371146538065006	-0.857548054215515	-0.557015139663784	-0.849845191005487	-1.52180551059191	-0.257614222998684	-1.45306462259708	-0.636440533339748	-0.839151517472627	-0.942177372799296	-0.324785204177722	-0.130342902602008	-0.471968118272831	-0.809284918065788	-1.42637176234795	-0.166742124784663	-0.770378770333345	-0.789823773108961	-1.04485664602705	-0.574193838123286	-1.04490445601428	-0.925601705117663	-0.286228755756354	-1.25905271868291	-1.10263064163224	-1.19630756575557	-0.998743308405395	-1.08048458830332
geneid_9945	-1.81567996835975	1.49623799344296	-0.416992551303098	-0.971287452241771	1.35466195047098	-0.892688516871935	0.754312024199477	1.43251259474862	-2.62922412629435	0.229980824946157	-3.29446492484576	0.182583782288761	-2.4236303795061	-1.57307461171776	2.05550658510334	-0.0744612442247826	-2.01571339967182	-0.270553082129406	0.398148338968627	-1.33886237404683	-1.33284536674558	1.49450774396943	0.689342179494742	-1.10588894340694	0.494219695600972	1.11248179748808	0.0362381798615811	-4.38766160668716	-0.712070246484497	-0.392335648372744	-0.924006588210089	-1.42059138591363	0.737552373257053	2.08896772175539	1.74506375348996	1.71757086357794	2.85274729460514	3.07042775543173	1.74386356799404	3.52483159613949	2.14859351459989	2.38696198194256	1.98212361933655	3.65850513781165	1.74401854191521	2.96759391807235	1.48245480515936	1.56397053542806	2.60940647786148
geneid_3720	-0.414987889364802	-1.0844080666915	-0.323357917989133	-0.4097478967799	-0.576760961463902	-1.63930031763542	0.298809822754548	0.00066184080840615	-0.056573226442615	-0.81127251052864	-0.441064068036257	-0.500426053332901	-1.10276962441755	0.262086746325245	-0.0276434834416601	-0.66653860901047	0.295242064352042	-0.536639472474343	-0.592617418588833	-0.454194460122967	1.56145193340503	-0.507198674497943	-0.576234617646644	-0.36426333470601	-0.735880258063517	-0.84194813782153	-0.619574577543686	-0.547318443477211	-0.00985190103313149	-0.6655572838938	-0.334499250457843	-1.26163644863442	-0.263005266045015	-0.29572860457991	-0.430892395997431	0.547328862140448	-0.631817396771866	-1.27221754981972	-0.712911209555449	-0.717800999304965	-0.74586111227415	-0.907005798585784	0.123043181172831	-0.457309431857347	0.0294417613017732	-1.26586447520497	-0.877533800562956	-0.427458252904021	-0.710019366921212
geneid_1758	0.740670840985025	0.296234777134994	0.459705791165055	0.553287802172528	0.30123788675832	0.467366480931648	0.406747984234649	0.367652720102043	0.604319629976174	-0.42546987037873	3.11765191687345	0.88426874438737	0.754403836792728	0.726553353960728	0.482796327130109	0.833270566509027	0.861308694769871	0.75561522741005	1.01391077491823	1.70057151276207	0.267560579384319	0.156146947476182	0.558179930257629	0.663540766849141	0.0698553951854848	0.221097644766883	0.245810893722844	0.638477746867592	0.339979131061817	0.349722145039243	1.07286816344186	1.05701662089878	0.317503505098277	0.268970205914471	0.0960428587980257	0.243215884807595	0.147152997242829	0.721388522074024	0.375770816311747	0.643585167799643	0.25104538179893	0.286626329860742	0.306356541730598	0.407563865846335	0.276937321009312	0.580156826399906	-0.244814184711078	0.559924236881773	0.410563198207188
geneid_151011	-1.21312925663767	-0.754443902217509	-1.3291624108487	-0.986418696960876	2.10047121672495	-0.776123204440649	1.25451219911901	0.419060080383236	-0.488426555939144	-0.707153055596154	0.605337268005018	-1.34863005789902	0.472046508351789	-1.52725089005782	2.9194518287538	0.677697569486493	1.69116469487535	-1.55298436777646	2.16553985022405	0.42647595642275	3.03695330614527	-0.964999334888768	1.38128203851264	-1.28945183465715	-1.10314759847876	-0.965965444977523	0.559426818503512	0.393223187871082	0.64865490507226	-1.0900520504505	-1.12188264825533	1.00400460491241	0.828081491295078	2.59317095136707	-0.290543923565623	1.73890112017078	1.87282543945342	1.79011026297517	0.859965447274964	0.947485355864902	-1.05417676769267	0.765817124913783	-0.388855579424505	-0.122413717225875	1.32620569451618	2.3699327331773	0.524538100643412	-0.328340207368699	1.59859473108671
geneid_57634	-3.13168963394884	-2.43404231106562	0.0166884940958879	-0.757057612662892	-2.81277097732474	-1.434989552987	-2.23820255944613	-2.32667763847203	-1.60246594906449	-2.15884705499295	-2.12970800519844	-2.46118133787692	-3.09009019836849	-2.46978012087887	-3.02553880443923	-2.54922699225901	-1.98621831719403	-2.99543841276267	-3.01487832661127	-2.13284248102059	-2.9294290589228	-2.26534656238599	-2.18212724511884	-1.37134962895796	-2.9721161698965	-1.12765901834391	-2.58843075303857	-2.07768224114712	-1.68249308161523	-2.84589566999798	-2.3537681738255	-2.73996303552544	-2.24557224859269	-1.32297608634619	-1.80228912026958	-3.47032920249512	-2.21873224797029	-3.138565461545	-1.77428564790011	-3.14939384978357	-2.68380838646333	-2.64792541299988	-2.25016813378396	-2.93496644694527	-2.32691166091172	-2.7595318977302	-2.70071462169414	-2.62354730775488	-1.61282293696723
geneid_81610	-1.14677125299441	-2.43484813650762	-0.967743481072117	-3.42818709155734	-1.32353762304343	-2.56091247813878	-1.14672877900089	-3.92690150069383	-2.51306111491852	-4.23117657340114	-5.09266148671148	-3.23155161169069	-3.25634404773454	-2.9265586096568	-2.58432351898825	-1.75927498253995	-2.42967072745712	-3.05783246265104	-2.2622621908936	-1.57833805456446	-2.45753763555103	-1.48196438344542	0.631281923261872	-1.1811447359439	-4.74578283918542	-1.71233110917457	1.00467467110049	-3.12211692287222	-2.1424176091699	-2.44870879271086	-2.59926719039766	-0.5694704994198	0.246401581848853	-2.51546602924217	-5.38528348669608	-2.26789906161022	-1.02563576298962	-4.73917409723655	-0.777833977723181	-3.31830187460043	-2.54606714529807	-4.52511856856136	-1.77681365224553	-4.14391946645427	-4.03221976662698	-4.87878465501488	-5.54727355688271	-4.0401987374595	-3.79596189235754
geneid_8403	-0.138793311243532	-0.062044044445928	1.94588019230466	-0.125025553275631	-0.0696164052117979	-0.0708239021521155	-0.049543214618369	-0.134869289871705	-0.153464067731881	-1.16482178925646	-0.0737604535408696	-0.116174400205195	-0.257139309116738	-0.060140872442295	-0.105128451152286	-0.109248849092665	-0.214996255351152	0.0276835266198117	-0.141726567902904	-0.0271220562936928	-0.039506910187595	-0.0681373878759407	-0.194835178405562	-1.02476066955928	0.156886662819335	-0.0469677756629239	-0.0176314441569932	0.0366785065393734	-0.134232882073716	-0.251420008088037	-0.145679977574463	-0.0949552377034234	-0.0607326669863175	-0.110786557868337	-0.122521505481442	-0.0178146667022934	-0.108053122625153	0.167589602003059	-0.0500601932294567	-0.123681144379904	-0.274147619237565	0.084507347774102	-0.125890009178653	-0.187459193714114	-0.2167735693911	-0.0260230944814149	0.0833761042322069	0.021077292446569	-0.18160215227355
geneid_3184	-4.62602274347152	-4.87689861110375	-4.68324687674124	-3.76484507076357	-3.91244183861051	-5.06076229231577	-3.44674709992407	-4.43100873034017	-3.4941801307782	-2.90683307011621	-4.8326949851174	-4.47688725797226	-4.77478726131837	-3.77931863475163	-3.75595062950038	-4.66293668419239	-3.12230596336067	-3.19139442818843	-0.927676998169123	-2.18287978569502	-2.75860381505958	-3.29267248754037	-4.76083944657962	-5.07717291910264	-4.83361899301775	-3.3187269105582	-3.58652068700428	-4.59566732059648	-3.74307455480216	-5.32884660842701	-2.97812946588716	-4.08466631281702	-1.81565261149417	-3.20866386642636	-4.35211671239577	-4.61485743243022	-2.4721551924307	-4.85225979829057	-5.1498609395476	-4.03825955396828	-2.35452672080436	-4.30347831632614	-3.56512744731082	-4.38056077860023	-4.58705495317266	-4.57021380974412	-5.19452150445053	-3.4840186714084	-2.78793133671084
geneid_4715	0.127410689385325	-0.394752142292762	0.930357894639678	-0.710442071181733	0.569051159567974	0.0916702772622139	0.944126329816336	-0.257864551939304	1.953945459175	-0.482314362649929	-0.0491367291979801	-0.637663602032139	-0.340275961024095	0.548162637810611	0.135125355191387	-0.211234967023363	-1.24099815050193	1.26950783959896	0.559579026453519	0.182805019663468	1.5050334504598	-0.475619713635796	1.84398178455096	0.285592985117694	-0.160558997055267	0.663419513332972	0.362591515163142	1.28240074730801	-0.314722797349341	-0.397095812148878	-1.10882742051621	2.32107973362704	1.85018818563601	0.104844683466565	0.588167420651706	0.997561019451516	-0.635107724913223	-1.61049056106119	0.65832243606065	-1.0002041818657	-0.935906718307517	-0.615799011635905	-0.0191572786489003	-0.761131404912094	-1.31071298106321	-1.20210707112178	-0.83241150651694	-0.564752633610235	-1.8245563131949
geneid_56131	0.0922031436334557	1.32828971551297	-0.0635220309956919	0.398521768930287	0.473595271854183	0.40350564569981	1.40894630878171	0.450957770782766	0.216223549323429	0.0395573685194565	0.376148111835309	0.611604490752744	0.661159372816804	0.44000538376946	0.596759901393517	0.47461090593767	0.311245227425702	0.31840451106803	0.164285232886769	0.615454520044333	1.04701424541686	0.488028745929793	0.226973371421963	0.577100215810259	0.36663377961113	1.21170869210695	0.65033768700566	0.994854932923774	0.638674049788191	0.0550351006390267	0.243500474551636	0.35464990013673	0.491763864320983	0.487319954589865	0.983580891280685	0.308068259808136	0.515397929083365	0.0734505955259753	1.23355912847007	0.0294009546657924	0.00617910328430198	0.450822917490584	1.10722625655723	0.529068510412413	0.0175906503314869	0.249547648283379	0.135185201658866	0.289815094577536	0.0537047821757318
geneid_7105	-3.04027711961034	-5.4110060644759	-3.05854754945222	-4.9880555573093	-1.73934775038884	-4.95145891814523	-3.0305717215583	-4.48093923967703	-4.72114639020144	-1.0424893742976	-1.8610370995795	-3.01654774540277	-0.843842429128503	-2.01726506023134	-1.84784788341416	-3.51519345844721	-4.03997501562792	-1.15985226549551	-4.2498230401627	-1.33955995970063	-1.8244420391135	-1.30472132437945	-2.08434139766099	-3.02288964456549	-5.30190609193729	-2.50183539220709	-4.51722367962443	-6.48888881204612	-2.75927882101017	-3.4954935872474	-2.08655992323394	-4.05872825679686	-2.26306281191886	-2.29368909443222	-2.11771357011276	-3.3805163944378	-3.44067280446912	-5.46460425734666	-2.89217064677539	-5.21588972807448	-2.51521458513638	-4.75609037614371	-2.64279568251693	-2.73815442627669	-4.65159193346822	-4.55208221948929	-3.44762627827568	-4.12250728709687	-2.32588721652462
geneid_283687	-0.33591730651985	-0.295989920001536	-0.935758910964981	-0.89340023956203	-1.07410223090708	-0.903811947998778	-0.613799441598163	-0.0368207439156127	-0.459672491685038	-1.55604165459934	-1.00537289277906	-0.646661232376147	-0.269695054827203	-0.716246314975401	-0.404041952501349	-0.5207896276569	0.218902549792089	-0.0384725473929117	0.121162843549008	-1.02876528597438	-0.843312612625986	-0.819249123908461	-1.11621867604681	-1.2745050268773	-0.715061193073934	-1.03510047498973	-0.211538138824357	-1.14509839842364	-0.751111318781908	-0.571809104840905	0.51451245444428	-0.271684482056297	-0.617530239452144	-0.428627402880066	-0.691038227866344	-0.868937878444129	-0.775278075885967	-0.561572469480704	-0.704937174106247	-0.419311748978105	-0.824289722417333	-0.410495700587052	-0.908033842687749	-0.750004953570625	-0.339089686330511	-0.591242610647322	-0.747878341657644	-0.422205107775029	0.243553074278401
[truncated: 18,359 more rows]
[truncated: 23 more columns]
