# Supplementary material for: Extensive rewiring of epithelial-stromal co-expression networks in breast cancer
Source: Genome Biol. 2015 Jun 19;16(1):128. doi: 10.1186/s13059-015-0675-4 (PMC4471934; doi:10.1186/s13059-015-0675-4)
Supplement: Additional file 20: — Knitr script for performing statistical analyses in R (analysis.knit.zip). This zip directory contains two files, analysis.rnw and analysis.pdf, for running the main statistical analyses from the paper in R (analysis.rnw) and for producing a file containing both the code and the results and figures from the analyses (analysis.pdf). [file 13059_2015_675_MOESM20_ESM.zip]

Archive with 2 entries (2 files):
- analysis.pdf
- analysis.rnw
